# Supplementary material for: Multiplatform genomic profiling and magnetic resonance imaging identify mechanisms underlying intratumor heterogeneity in meningioma
Source: Nat Commun. 2020 Sep 23;11:4803. doi: 10.1038/s41467-020-18582-7 (PMC7511976; doi:10.1038/s41467-020-18582-7)
Supplement: Supplementary file 3 — Supplementary Data 1 [file 41467_2020_18582_MOESM3_ESM.xlsx]

## Sheet: ADC_HighGrade_DESeq
Supplementary Data 1. RNA sequencing of spatially-defined meningioma samples according to ADC values
Gene	baseMean	log2FoldChange	lfcSE	stat	pvalue	padj
PLA2G2D	52.3511	-8.11918	2.05369	-3.95346	7.70286e-05	0.0101554
GSTA1	63.6214	-6.58105	1.41999	-4.63457	3.57687e-06	0.00137113
CXCL13	37.3044	-5.98554	1.20737	-4.95749	7.14082e-07	0.000410597
KLK7	191.807	-5.97168	0.990216	-6.03068	1.63269e-09	3.1919e-06
SULT1E1	2564.97	-5.92464	0.897625	-6.60035	4.1018e-11	1.6038e-07
KLK8	52.2305	-5.84623	1.04181	-5.61161	2.00447e-08	2.44921e-05
LINC00960	28.4258	-5.76115	1.14054	-5.05125	4.38938e-07	0.000277617
C5orf17	14.0971	-5.40113	1.20551	-4.48036	7.45181e-06	0.00248343
TUNAR	4.36065	-5.17526	1.36681	-3.78637	0.000152864	0.0149841
SLC51B	5.68301	-5.0028	1.42899	-3.50095	0.000463611	0.0288916
TRBV5-1	6.72255	-4.85518	1.21589	-3.9931	6.52143e-05	0.00904212
ADRA1D	67.5666	-4.84617	1.27164	-3.81097	0.000138423	0.0143945
TRBV29-1	7.51474	-4.83595	1.32592	-3.64725	0.000265063	0.0205634
TRBV7-9	9.91873	-4.75731	1.07816	-4.41243	1.02215e-05	0.00310809
KLK5	27.9259	-4.66343	1.13258	-4.11752	3.82974e-05	0.00662579
FGF19	5.09549	-4.64156	1.29158	-3.59371	0.000326007	0.0230088
ASS1P11	8.0306	-4.6352	0.959444	-4.83114	1.35757e-06	0.000647328
TRAV14DV4	3.81349	-4.6005	1.36902	-3.36044	0.000778191	0.0385155
TRBV9	6.88058	-4.10204	1.20149	-3.41414	0.000639845	0.0341775
TRAV12-2	4.33061	-4.09414	1.2144	-3.37131	0.000748103	0.0375011
GATA5	8.57941	-4.08985	1.10094	-3.71488	0.000203298	0.0173558
FABP6	53.7236	-3.91339	1.12172	-3.48875	0.000485279	0.0296981
LINC02446	13.42	-3.85569	0.994738	-3.87609	0.000106148	0.0124347
CES1	139.102	-3.82493	1.01096	-3.78347	0.000154655	0.0149841
SCT	5.68119	-3.80112	0.966538	-3.93272	8.39901e-05	0.0105936
ICOS	17.7363	-3.5801	0.953973	-3.75283	0.000174849	0.015641
WT1	4.67989	-3.57816	1.07053	-3.34241	0.000830541	0.0398754
CD8B	36.8972	-3.57146	0.812158	-4.3975	1.09506e-05	0.00319484
OR2B6	2.39517	-3.54464	1.03201	-3.43471	0.000593178	0.0323026
CCL19	20.3036	-3.50686	0.823612	-4.2579	2.06358e-05	0.00458442
PCDHA1	19.7812	-3.44147	0.775452	-4.43802	9.07909e-06	0.00286284
ADAMDEC1	20.4861	-3.42731	0.754039	-4.54527	5.48639e-06	0.00195016
KLRG2	37.0179	-3.3612	0.837393	-4.01388	5.97278e-05	0.00861041
LINC00892	6.65777	-3.34583	0.85605	-3.90845	9.28904e-05	0.0114617
CYP26A1	24.1806	-3.2589	0.885773	-3.67916	0.000234	0.0191348
CTLA4	29.0517	-3.24836	0.742798	-4.37314	1.22474e-05	0.00319484
MYL2	2.77648	-3.20216	0.768115	-4.16885	3.06136e-05	0.00569996
TBX1	27.1504	-3.18411	0.644752	-4.93851	7.87226e-07	0.000415953
GPC3	435.012	-3.10304	0.601004	-5.1631	2.42893e-07	0.00019008
CD8A	212.04	-2.97089	0.678482	-4.37873	1.19373e-05	0.00319484
KIAA1210	190.855	-2.95468	0.664814	-4.44437	8.81511e-06	0.00282517
TRBV28	27.0492	-2.90573	0.789992	-3.67818	0.000234903	0.0191348
TRBC2	243.935	-2.90483	0.681908	-4.25986	2.04555e-05	0.00458442
DUOX1	100.499	-2.89716	0.710906	-4.0753	4.59545e-05	0.00724525
KLK11	6.70854	-2.88642	0.803783	-3.59105	0.000329348	0.023161
LINC02570	18.2564	-2.87072	0.687763	-4.17399	2.99309e-05	0.00562643
CXCL11	162.236	-2.83422	0.774024	-3.66167	0.000250576	0.01987
SKAP1	58.0779	-2.81659	0.641992	-4.38727	1.14782e-05	0.00319484
SCML4	28.9284	-2.79605	0.722718	-3.8688	0.000109372	0.0125042
TNIP3	7.24923	-2.79299	0.793093	-3.52165	0.000428878	0.0276718
LINC02345	4.22199	-2.76396	0.817712	-3.38011	0.000724562	0.0368885
CNTN6	82.4726	-2.75688	0.729038	-3.78153	0.000155865	0.0149841
GNLY	633.721	-2.74959	0.81145	-3.38849	0.000702795	0.0362524
AZU1	1.91666	-2.74927	0.757682	-3.62853	0.000285045	0.0214332
FBN3	154.179	-2.73945	0.667596	-4.10345	4.07035e-05	0.00679353
PAMR1	908.875	-2.72488	0.640817	-4.2522	2.11682e-05	0.00464987
IDI2	9.38118	-2.72145	0.678556	-4.01064	6.05534e-05	0.00861041
LY9	24.8297	-2.70894	0.688588	-3.93406	8.3524e-05	0.0105936
CXCL10	984.562	-2.68969	0.731589	-3.6765	0.000236456	0.0191705
SIT1	32.2334	-2.68875	0.726856	-3.69915	0.000216324	0.0180649
THRSP	1.81965	-2.6514	0.734247	-3.61104	0.000304973	0.0218428
IGHG2	17.8029	-2.62083	0.663913	-3.94754	7.8958e-05	0.0101554
TEX19	3.51065	-2.60386	0.776207	-3.3546	0.000794801	0.0389432
CCR5	371.514	-2.60228	0.559832	-4.64833	3.3463e-06	0.0013084
GBP5	360.707	-2.58431	0.630052	-4.10175	4.10045e-05	0.00679353
CD27	28.1157	-2.57756	0.656764	-3.92463	8.68618e-05	0.0108162
CCL5	601.122	-2.5637	0.613063	-4.18179	2.89221e-05	0.00548958
SUCNR1	53.2178	-2.54616	0.559514	-4.55066	5.34774e-06	0.00193608
CLEC10A	68.009	-2.5318	0.653107	-3.87654	0.000105953	0.0124347
IGHG1	175.897	-2.51865	0.600844	-4.19185	2.76691e-05	0.00540932
LYZ	1819.52	-2.50982	0.53483	-4.69275	2.69561e-06	0.00107549
TLR8	178.719	-2.50758	0.579496	-4.32718	1.51033e-05	0.00369087
UBASH3A	16.5963	-2.49857	0.752992	-3.31818	0.000906052	0.0417783
IL33	259.61	-2.49563	0.577576	-4.32086	1.5542e-05	0.00375118
GBP1P1	55.7752	-2.47862	0.627452	-3.9503	7.80547e-05	0.0101554
ISM2	14.1724	-2.46884	0.732056	-3.37247	0.000744962	0.0375011
VAX2	18.5829	-2.46218	0.70748	-3.48021	0.000501015	0.0298243
GBP4	1108.24	-2.45872	0.561119	-4.38182	1.17691e-05	0.00319484
TFPI2	65.6607	-2.44511	0.605232	-4.03997	5.34591e-05	0.00797806
CD96	161.363	-2.43431	0.575657	-4.22875	2.3499e-05	0.00493404
IL2RG	382.355	-2.39969	0.586805	-4.08942	4.32453e-05	0.00692988
CCL17	21.0719	-2.38007	0.726193	-3.27747	0.00104743	0.0466974
LINC00426	23.8329	-2.37509	0.635793	-3.73562	0.000187251	0.01627
LINC02356	2.56934	-2.34808	0.575965	-4.07679	4.56626e-05	0.00724525
ZBED2	12.1764	-2.3396	0.67526	-3.46474	0.000530741	0.0306982
FCN1	56.0136	-2.33948	0.60589	-3.86123	0.000112819	0.0127492
LCK	103.534	-2.30369	0.648213	-3.55391	0.000379548	0.0255868
RPL13P12	235.667	-2.2953	0.453953	-5.05624	4.27602e-07	0.000277617
GCSAM	9.71927	-2.29527	0.68487	-3.3514	0.000804042	0.0391996
TBC1D10C	118.18	-2.29347	0.571243	-4.01488	5.94762e-05	0.00861041
KANK4	23.1528	-2.28997	0.591713	-3.87006	0.000108808	0.0125042
HNRNPA1P21	10.6633	-2.28467	0.584675	-3.9076	9.32182e-05	0.0114617
GJA5	1016.17	-2.27928	0.596074	-3.82382	0.000131402	0.0139615
C15orf59-AS1	13.608	-2.27382	0.575659	-3.94994	7.81699e-05	0.0101554
HIST1H2AE	19.4213	-2.26772	0.55826	-4.06212	4.86291e-05	0.00742734
IKZF3	20.1237	-2.25924	0.658895	-3.42883	0.000606182	0.032919
PYHIN1	25.5558	-2.24961	0.629636	-3.57287	0.000353088	0.0239683
CALHM6	295.796	-2.22201	0.539513	-4.11855	3.81261e-05	0.00662579
SFRP4	10768.2	-2.2213	0.641998	-3.45997	0.000540235	0.0310809
SH2D1A	28.8091	-2.2161	0.6111	-3.62641	0.000287394	0.0214449
WNT11	43.0082	-2.20658	0.637974	-3.45872	0.000542739	0.0310809
CD300LF	43.4624	-2.18657	0.562765	-3.88541	0.000102157	0.0122526
GPR171	19.9946	-2.1787	0.640034	-3.40404	0.00066396	0.0352729
NCF1	44.0658	-2.17352	0.515695	-4.21474	2.50064e-05	0.00505744
HSH2D	34.5801	-2.17192	0.6255	-3.4723	0.000516021	0.0302949
EPHX3	27.5468	-2.16146	0.595411	-3.6302	0.000283204	0.0214332
HAPLN3	456.464	-2.15856	0.579837	-3.7227	0.0001971	0.0169749
CCDC36	29.8748	-2.15023	0.59342	-3.62346	0.000290693	0.0215267
CD3E	191.476	-2.14609	0.606753	-3.53701	0.000404686	0.0264608
CD300LG	75.7139	-2.10864	0.608393	-3.46591	0.000528433	0.0306554
LINC02036	12.9586	-2.09155	0.496337	-4.21396	2.50932e-05	0.00505744
SIRPG	46.3838	-2.08319	0.63937	-3.25819	0.00112124	0.0488421
HIST1H1D	10.5761	-2.07142	0.597431	-3.46721	0.000525893	0.0306554
MYB	7.65935	-2.05633	0.604847	-3.39976	0.000674445	0.0354446
MRAP	131.133	-2.05489	0.533052	-3.85496	0.000115749	0.0128117
TNFSF13B	339.571	-2.04625	0.465988	-4.39121	1.1272e-05	0.00319484
PTPN22	113.265	-2.0268	0.527967	-3.83888	0.000123598	0.0134992
IL7R	152.316	-2.00797	0.523933	-3.8325	0.00012685	0.0137012
GFI1	29.9437	-2.00335	0.484754	-4.13272	3.58492e-05	0.00638534
TREML3P	8.41632	-1.99696	0.523988	-3.81108	0.000138363	0.0143945
HBE1	51.3593	-1.99491	0.483707	-4.12421	3.72011e-05	0.00655209
PAX8-AS1	312.402	-1.99226	0.51667	-3.85597	0.000115271	0.0128117
SLA2	73.9771	-1.98814	0.52884	-3.75944	0.000170294	0.0155572
HLA-DQB1	4131.09	-1.9881	0.503027	-3.95228	7.74111e-05	0.0101554
TNFRSF9	14.6887	-1.98379	0.60715	-3.26739	0.00108546	0.047687
IGKC	83.0252	-1.98243	0.546292	-3.62888	0.000284649	0.0214332
DLX4	4.99979	-1.97872	0.540666	-3.65977	0.000252439	0.0198999
C16orf54	45.8824	-1.97193	0.583617	-3.37881	0.000728011	0.0369678
HLA-DRB1	11533.7	-1.96748	0.520709	-3.77847	0.000157796	0.0149841
TYMP	612.277	-1.96616	0.540998	-3.63432	0.000278715	0.0213205
SP140	75.5788	-1.95547	0.467256	-4.18501	2.85151e-05	0.0054654
TC2N	54.8447	-1.93476	0.504602	-3.83424	0.000125955	0.0136801
BEAN1	157.795	-1.93	0.514412	-3.75186	0.000175526	0.015641
SULT1B1	282.429	-1.92435	0.547191	-3.51678	0.000436811	0.0278165
RPL21P4	1.99186	-1.92109	0.566539	-3.39091	0.000696599	0.0362195
GRIK1-AS1	16.8008	-1.91664	0.555337	-3.45131	0.000557863	0.0314543
BNC1	81.5806	-1.90744	0.510243	-3.73829	0.000185273	0.01617
LINC00922	61.6971	-1.89142	0.536579	-3.52496	0.000423549	0.0274185
ADAMTS7P1	9.9063	-1.88695	0.50015	-3.77277	0.000161448	0.0151658
BTLA	21.6521	-1.86441	0.560064	-3.32893	0.000871808	0.0408725
RBP5	11.802	-1.85955	0.555464	-3.34774	0.000814739	0.0394576
FCMR	49.5919	-1.84356	0.460157	-4.00637	6.16603e-05	0.00861041
PTPN7	235.242	-1.82199	0.487196	-3.73974	0.000184207	0.0161491
CRTAM	36.2314	-1.81667	0.508245	-3.5744	0.000351035	0.0239683
CTSV	422.941	-1.80591	0.504695	-3.57822	0.000345947	0.0237307
IL12RB1	112.354	-1.80465	0.480985	-3.75199	0.000175434	0.015641
GRAP2	38.3565	-1.79948	0.533503	-3.37295	0.000743669	0.0375011
GBP2	2265.35	-1.79837	0.448484	-4.00989	6.07482e-05	0.00861041
ABCG2	2218.46	-1.76151	0.533803	-3.29993	0.000967095	0.0437655
ITGAL	367.112	-1.76104	0.485894	-3.62433	0.000289715	0.0215267
RGL4	9.89893	-1.75293	0.536851	-3.2652	0.00109385	0.0478408
RPS3AP6	3.06953	-1.73138	0.496383	-3.48799	0.000486664	0.0296981
IL18RAP	32.2456	-1.7109	0.491811	-3.47877	0.000503721	0.0298243
GVINP1	74.4586	-1.68422	0.463261	-3.63557	0.000277364	0.0213205
KCNQ4	29.865	-1.65609	0.451955	-3.66427	0.000248042	0.01987
JAML	503.275	-1.64874	0.42652	-3.86557	0.000110829	0.0125971
HLA-F	1185.7	-1.62668	0.430504	-3.77854	0.000157751	0.0149841
CUBN	2301.06	-1.61883	0.468895	-3.45244	0.000555549	0.0314543
SPN	182.747	-1.60984	0.462456	-3.48108	0.000499404	0.0298243
CEBPA-DT	41.038	-1.60744	0.466049	-3.44909	0.000562482	0.0314799
RPL37P6	8.55576	-1.5883	0.40159	-3.95503	7.65258e-05	0.0101554
B3GNT8	290.652	-1.51458	0.43393	-3.49038	0.00048233	0.0296527
MIR222HG	44.3963	-1.50204	0.446514	-3.36393	0.00076841	0.038225
TSPAN1	39.7007	-1.46188	0.396168	-3.69004	0.000224221	0.0184958
RPS15P5	6.6507	-1.40838	0.424013	-3.32155	0.000895177	0.0416684
LCP1	2566.07	-1.40081	0.405065	-3.45824	0.000543716	0.0310809
HBG2	14.5123	-1.38522	0.40517	-3.41886	0.000628844	0.0338675
GCH1	296.716	-1.38211	0.42241	-3.27197	0.00106802	0.0472508
RPS3AP26	22.3008	-1.37953	0.362832	-3.80211	0.000143467	0.0146847
RPL23AP74	26.3314	-1.35105	0.373976	-3.61268	0.000303049	0.0218428
SNHG8	2394.09	-1.329	0.324393	-4.09689	4.18743e-05	0.00687936
MCOLN2	52.7502	-1.29658	0.398221	-3.25593	0.00113021	0.0490096
RPSAP19	7.14731	-1.29471	0.39766	-3.25583	0.0011306	0.0490096
RPL30P4	3.66245	-1.26713	0.33413	-3.79232	0.000149244	0.0149627
ANXA2R	185.594	-1.26231	0.365786	-3.45095	0.000558616	0.0314543
RPL29	4669.99	-1.26107	0.36043	-3.4988	0.000467352	0.0289137
LRRC75A-AS1	19264.7	-1.21915	0.338158	-3.60527	0.000311825	0.0221679
RPL22L1	2609.37	-1.20326	0.34282	-3.50989	0.000448288	0.0282711
EEF1B2P3	16.1608	-1.19454	0.288059	-4.14686	3.37065e-05	0.00615853
RPL31P49	7.56919	-1.1628	0.317268	-3.66504	0.0002473	0.01987
ZFAS1	1454.33	-1.13061	0.258544	-4.37298	1.22564e-05	0.00319484
ZNF581	550.575	-1.12802	0.284363	-3.96683	7.28358e-05	0.00984915
TOP1MT	513.264	-1.11022	0.325458	-3.41127	0.000646615	0.034445
C6orf48	4053.44	-1.09612	0.294216	-3.72558	0.00019487	0.0168571
BTN3A3	1375.41	-1.08983	0.328507	-3.31751	0.000908223	0.0417783
GAS5	4229.19	-1.03824	0.271128	-3.82933	0.000128491	0.0137268
RPLP0P6	26.7336	-1.03137	0.299301	-3.44591	0.000569135	0.0316997
RPL10P3	26.348	-1.02934	0.272434	-3.77832	0.000157889	0.0149841
RPL3P2	17.1102	-1.00881	0.277781	-3.63167	0.000281596	0.021421
FMOD	11920.8	-0.997844	0.303351	-3.2894	0.00100401	0.0451228
RPL24P2	47.1271	-0.97653	0.232314	-4.2035	2.6282e-05	0.00519003
RPS6	43069.6	-0.967433	0.28943	-3.34254	0.000830141	0.0398754
RPS7P14	12.0076	-0.935114	0.272185	-3.43558	0.000591295	0.0323026
RPL8	27485.8	-0.933547	0.270567	-3.45033	0.000559903	0.0314543
RPL7A	14407.4	-0.931047	0.259591	-3.58659	0.000335032	0.0233924
RPL39	1960.32	-0.92936	0.187856	-4.94719	7.52943e-07	0.000415953
RPS3	30073.4	-0.928362	0.230341	-4.03039	5.56849e-05	0.00824727
RPS5	13556.1	-0.925374	0.225487	-4.10389	4.06264e-05	0.00679353
RPL12	8695.26	-0.920719	0.229756	-4.00738	6.13961e-05	0.00861041
RPS15A	1654.41	-0.914017	0.253014	-3.61252	0.000303233	0.0218428
SLC27A5	147.549	-0.908092	0.265811	-3.41631	0.000634761	0.0339988
RPL37	22135.9	-0.905541	0.244686	-3.70083	0.000214893	0.0180308
RPS2	5331.7	-0.902576	0.258936	-3.48572	0.00049082	0.0297998
RPL35	7906.77	-0.881	0.252619	-3.48746	0.000487627	0.0296981
RPS9	11509.9	-0.870561	0.231139	-3.76639	0.000165624	0.0153305
NOP53	3712.56	-0.870341	0.259441	-3.35468	0.000794564	0.0389432
RPS17	9419.33	-0.864011	0.211198	-4.091	4.29508e-05	0.00692988
KCNK15	154.097	-0.861256	0.254406	-3.38536	0.000710854	0.0364903
RPSA	3690.48	-0.857913	0.194535	-4.41007	1.03338e-05	0.00310809
RPS15	3411.98	-0.855163	0.226231	-3.78004	0.000156801	0.0149841
RPL18	13087.2	-0.852427	0.214344	-3.97692	6.98146e-05	0.0096118
RPS24P8	16.5605	-0.848098	0.246378	-3.44226	0.000576884	0.0319492
RPL38	10928.7	-0.847441	0.19691	-4.30369	1.67973e-05	0.00395648
RPL26	7800.84	-0.842763	0.257851	-3.26841	0.00108155	0.047687
PDE3A	847.645	-0.840904	0.256468	-3.27879	0.00104253	0.0466395
RPL31	13383.9	-0.836217	0.212785	-3.92988	8.49897e-05	0.010651
RPL28	11177	-0.832646	0.247143	-3.36909	0.000754179	0.037709
RPL13A	19874.5	-0.827514	0.220299	-3.75632	0.000172433	0.015641
RPS20P10	9.52689	-0.815608	0.247284	-3.29826	0.000972861	0.0439248
RPL27A	12514.9	-0.806829	0.204344	-3.94838	7.86822e-05	0.0101554
RPS16	12029.1	-0.802716	0.190716	-4.20896	2.56552e-05	0.00511794
EEF1D	6114.14	-0.79873	0.238604	-3.34752	0.00081539	0.0394576
NBPF2P	12.5146	-0.779556	0.217627	-3.58207	0.000340876	0.0235751
FAU	4895.62	-0.770745	0.213427	-3.61128	0.00030469	0.0218428
RPL41P2	23.8295	-0.766446	0.202216	-3.79024	0.000150503	0.0149841
RPL27	14052.6	-0.76461	0.18006	-4.24642	2.17216e-05	0.00470949
RPS24	22957.8	-0.754741	0.212739	-3.54772	0.000388575	0.0261053
RPS19	17451.2	-0.752161	0.172712	-4.35499	1.33072e-05	0.00337864
RPS20	9107.17	-0.744973	0.195888	-3.80306	0.000142922	0.0146847
RPL18A	346.107	-0.741691	0.175481	-4.22661	2.37238e-05	0.00493404
RPL19	21253	-0.740142	0.204669	-3.61628	0.000298863	0.0218428
RPL34	8796.33	-0.729847	0.194565	-3.75117	0.000176011	0.015641
RPL23	18710.1	-0.729688	0.21456	-3.40086	0.000671744	0.0353978
TEAD2	828.058	-0.71987	0.212428	-3.38877	0.000702067	0.0362524
EEF1B2	1840.85	-0.719024	0.18436	-3.9001	9.61529e-05	0.0116036
RPL14	7961.41	-0.718347	0.193516	-3.71208	0.000205565	0.017473
RPL37A	29296.6	-0.713278	0.201706	-3.53623	0.000405877	0.0264608
RPS27A	5334.84	-0.704806	0.146737	-4.80321	1.56146e-06	0.000693784
AHCY	4539.6	-0.685787	0.192477	-3.56296	0.000366691	0.0248055
ZNF433-AS1	74.2445	-0.672278	0.205441	-3.27236	0.00106652	0.0472508
FANCG	571.055	-0.656012	0.193898	-3.38328	0.000716265	0.0365613
RPS11	40012.2	-0.647577	0.166035	-3.90024	9.60971e-05	0.0116036
RPL23A	4689.23	-0.645348	0.184415	-3.49944	0.000466242	0.0289137
RPL35A	13309.2	-0.643714	0.171827	-3.7463	0.000179464	0.0158042
RPS13	7536.36	-0.637667	0.185355	-3.44025	0.000581182	0.0320964
RPL24	11477.3	-0.635015	0.189179	-3.35669	0.000788815	0.0388584
RPLP0	27444.4	-0.629168	0.179389	-3.50728	0.00045271	0.0283669
TAF1A	136.744	-0.62281	0.163087	-3.81887	0.000134063	0.014091
SNHG6	2076.84	-0.617603	0.186142	-3.31792	0.000906906	0.0417783
NAGS	128.654	-0.603181	0.156435	-3.8558	0.000115349	0.0128117
RPL30	22244.6	-0.600996	0.154859	-3.88093	0.000104057	0.0124043
UQCC2	971.691	-0.599106	0.176379	-3.3967	0.000682041	0.0356522
RPS7	1097.38	-0.585342	0.1682	-3.48004	0.000501346	0.0298243
RPS3A	560.27	-0.571221	0.165166	-3.45847	0.000543255	0.0310809
RPS25	7406.6	-0.544383	0.160066	-3.40099	0.00067142	0.0353978
RPS29	2961.35	-0.53682	0.164344	-3.26644	0.00108911	0.04774
LMAN2L	1435.34	-0.499868	0.149784	-3.33726	0.000846074	0.0402451
OSTC	2700.7	-0.488723	0.138209	-3.53612	0.000406049	0.0264608
TRMT112	2243.37	-0.480753	0.13811	-3.48095	0.000499635	0.0298243
BYSL	484.036	-0.46492	0.137145	-3.38998	0.000698967	0.0362461
RPUSD4	760.934	-0.45929	0.131199	-3.5007	0.00046404	0.0288916
COMMD6	2158.85	-0.454277	0.124551	-3.64732	0.000264992	0.0205634
TAF1D	1777.69	-0.454099	0.130465	-3.48062	0.000500252	0.0298243
SEC11A	4766.99	-0.382842	0.104533	-3.66239	0.000249876	0.01987
EXOSC7	1081.2	-0.379682	0.112762	-3.3671	0.000759638	0.037885
CHIC2	238.793	-0.37732	0.113706	-3.31837	0.000905461	0.0417783
GTPBP8	301.798	-0.324605	0.0936512	-3.4661	0.000528065	0.0306554
TGDS	404.636	-0.320584	0.0791524	-4.05021	5.11721e-05	0.00775516
TATDN1	359.309	-0.304705	0.0851321	-3.5792	0.000344651	0.0237251
HINFP	680.354	-0.259678	0.0746489	-3.47865	0.000503942	0.0298243
WDR75	1155.53	-0.234343	0.0618582	-3.78838	0.00015163	0.0149841
ILKAP	670.805	-0.21922	0.0658952	-3.32679	0.000878518	0.0410886
ZNF263	1394.24	-0.178813	0.0513986	-3.47894	0.000503401	0.0298243
ZNF236	424.349	0.374453	0.10369	3.61126	0.000304718	0.0218428
CLSTN1	3928.51	0.503359	0.14205	3.54354	0.000394793	0.026366
KIF1B	2398.38	0.61796	0.186514	3.31321	0.000922317	0.042327
FAXC	208.101	0.67956	0.188032	3.61406	0.000301443	0.0218428
MAP1A	4336.12	0.68715	0.205619	3.34186	0.000832183	0.0398754
NEDD4L	1033.58	0.739293	0.214011	3.45446	0.000551392	0.0313364
MAP3K9	250.027	0.865238	0.245777	3.52042	0.000430863	0.0277084
AKAP6	265.396	0.971348	0.291291	3.33463	0.000854127	0.0402573
REM1	9.77629	0.996036	0.297028	3.35334	0.00079843	0.0390233
TMOD2	1253.97	1.00893	0.281288	3.58681	0.000334743	0.0233924
NEK5	34.7504	1.06367	0.304583	3.49221	0.000479043	0.0295435
CDH2	649.104	1.08264	0.332897	3.25217	0.00114529	0.0495364
GPR75	28.126	1.11085	0.328231	3.38436	0.000713442	0.0365125
NDRG2	2364.89	1.12701	0.340426	3.31059	0.000930984	0.0426247
GUSBP1	234.319	1.16042	0.346383	3.35011	0.000807797	0.0392847
GRM8	17.0563	1.20468	0.360586	3.34088	0.000835128	0.0398805
PSD3	1119.14	1.2118	0.359397	3.37175	0.000746929	0.0375011
SLF1	407.318	1.25737	0.309174	4.06686	4.76498e-05	0.00739329
LRP8	223.553	1.28724	0.316667	4.06495	4.80426e-05	0.00739553
PCDH17	175.105	1.34255	0.358275	3.74727	0.00017877	0.0158042
FAM19A2	67.7309	1.38239	0.381195	3.62648	0.000287316	0.0214449
SOX5	13.4669	1.39276	0.401364	3.47007	0.000520317	0.0304557
GOLGA2P5	122.326	1.40511	0.370485	3.79262	0.000149069	0.0149627
PIK3R1	4005.77	1.40605	0.331274	4.24436	2.19214e-05	0.00470949
LHX6	27.1905	1.40908	0.400963	3.51424	0.000441008	0.027902
EML6	42.5972	1.43522	0.333447	4.30419	1.676e-05	0.00395648
EDIL3	480.212	1.43593	0.422214	3.40095	0.000671509	0.0353978
BEX5	38.8225	1.4458	0.408182	3.54205	0.000397038	0.026366
ZNF365	200.98	1.46828	0.397637	3.69252	0.000222041	0.0183936
DOC2B	134.744	1.47688	0.419833	3.51778	0.000435178	0.027803
PAG1	2056.93	1.491	0.339631	4.39008	1.13311e-05	0.00319484
ELL2	1060.09	1.50398	0.339745	4.42679	9.56469e-06	0.00296809
ELOVL7	100.905	1.50423	0.378679	3.97231	7.11798e-05	0.00973122
KLHDC8A	17.0155	1.50869	0.444272	3.39588	0.000684095	0.0356642
GOLGA7B	128.81	1.51703	0.388586	3.90397	9.4626e-05	0.0115621
GUCY1A2	185.779	1.52283	0.37921	4.0158	5.92441e-05	0.00861041
LINC01909	11.3528	1.52542	0.380725	4.00661	6.15954e-05	0.00861041
GRIN2C	23.7348	1.52884	0.469246	3.25807	0.00112174	0.0488421
CCDC184	13.2303	1.57672	0.472946	3.33382	0.000856625	0.0402573
KCNN2	20.4625	1.57772	0.475139	3.32054	0.000898448	0.0417213
PAM	11125.7	1.60776	0.329407	4.88077	1.05675e-06	0.00052973
MT-TH	2.61169	1.63242	0.473363	3.44856	0.000563578	0.0314799
SLC35F3	31.4279	1.6646	0.464645	3.58252	0.000340297	0.0235751
ELOVL4	371.671	1.68189	0.413101	4.07139	4.67341e-05	0.00730921
FBXO15	61.0921	1.68846	0.438056	3.85444	0.000115993	0.0128117
SLC24A4	39.1138	1.70583	0.521358	3.2719	0.00106828	0.0472508
NUDT12	1184.9	1.73135	0.386323	4.48161	7.40805e-06	0.00248343
RERG	60.7887	1.76579	0.540325	3.26801	0.00108306	0.047687
CHRDL1	60.2133	1.78493	0.474176	3.76428	0.000167028	0.0153305
STC1	1600.21	1.79285	0.50961	3.51808	0.000434679	0.027803
PDE1C	48.4206	1.838	0.528588	3.47719	0.000506698	0.0298372
CA4	26.2044	1.83915	0.53194	3.45743	0.000545345	0.0310831
DTNA	155.451	1.86458	0.481067	3.87593	0.00010622	0.0124347
PKIA	57.5515	1.87206	0.544878	3.43575	0.000590913	0.0323026
PSD2	23.1791	1.87789	0.529991	3.54324	0.000395239	0.026366
ADRA2B	40.3369	1.87876	0.520599	3.60884	0.000307566	0.021945
PCDHGA3	71.2786	1.87903	0.562506	3.34047	0.000836369	0.0398805
PCLO	171.801	1.88993	0.511042	3.69818	0.000217149	0.0180649
UNC80	154.218	1.90126	0.56163	3.38525	0.000711142	0.0364903
PPP2R2B	84.2369	1.92556	0.54501	3.53307	0.000410767	0.0266794
KIAA0319	70.1401	1.92954	0.486506	3.96613	7.305e-05	0.00984915
DLGAP2	46.7785	1.93668	0.547671	3.53621	0.000405918	0.0264608
FAM155A	62.2342	1.94928	0.577042	3.37806	0.000729993	0.0369724
KLHL4	176.999	1.9573	0.556951	3.5143	0.000440909	0.027902
TLL2	102.922	1.96168	0.477544	4.10784	3.99369e-05	0.00679353
CTXN2	6.40653	2.01019	0.511008	3.93377	8.36244e-05	0.0105936
KCTD16	32.4536	2.01095	0.458789	4.38316	1.16968e-05	0.00319484
MAP7	292.743	2.02101	0.37264	5.42349	5.84464e-08	5.44108e-05
PTPRR	17.7983	2.04758	0.534561	3.8304	0.000127933	0.0137268
2018-03-04	24.729	2.05788	0.555987	3.70131	0.00021449	0.0180308
SLC35F1	26.7622	2.06334	0.571404	3.611	0.000305016	0.0218428
NRIP3	44.3272	2.07252	0.585356	3.54061	0.000399198	0.026366
COL28A1	14.3605	2.07939	0.572223	3.63389	0.000279185	0.0213205
COLGALT2	72.0345	2.12249	0.518994	4.08963	4.32062e-05	0.00692988
RNF180	241.761	2.14064	0.421084	5.08363	3.70283e-07	0.000268112
DRC1	3.70417	2.14232	0.522237	4.1022	4.09242e-05	0.00679353
DNAJC6	152.08	2.1494	0.587537	3.65832	0.000253874	0.0199327
TRMT9B	18.956	2.17072	0.660843	3.28477	0.00102066	0.045766
PTPRB	1389.37	2.17092	0.395539	5.48852	4.05325e-08	4.17058e-05
RASEF	67.1714	2.21013	0.464412	4.75899	1.94565e-06	0.000809307
B3GALT2	53.0399	2.21485	0.602583	3.67559	0.000237302	0.0191705
GPM6B	500.295	2.21807	0.671313	3.30408	0.0009529	0.0432232
ANGPTL1	322.888	2.24301	0.677798	3.30925	0.000935456	0.0427294
ZNF521	132.463	2.27371	0.440388	5.16296	2.43069e-07	0.00019008
FHOD3	50.5434	2.2855	0.601559	3.7993	0.000145104	0.0147749
CFAP74	4.63067	2.28979	0.658343	3.47811	0.000504953	0.0298243
HRASLS5	78.5265	2.30714	0.611696	3.77171	0.00016213	0.0151658
SLC6A12	959.991	2.32724	0.638498	3.64488	0.000267522	0.0206721
EGR3	165.553	2.32972	0.556451	4.18674	2.82985e-05	0.0054654
LYPD1	56.1427	2.33122	0.545755	4.27155	1.94115e-05	0.00441274
SPOCK1	105.476	2.34366	0.537401	4.3611	1.29412e-05	0.00332896
TRIM9	40.7776	2.34459	0.486853	4.8158	1.46608e-06	0.000666555
PEG3	1367.42	2.35508	0.650723	3.61918	0.000295535	0.0218027
FOSB	539.992	2.3747	0.628138	3.78055	0.000156485	0.0149841
EPPIN-WFDC6	8.53144	2.37554	0.724879	3.27715	0.0010486	0.0466974
GABRA1	15.2687	2.39045	0.675026	3.54128	0.000398194	0.026366
DLX6	4.35304	2.42112	0.551626	4.38906	1.13839e-05	0.00319484
ADCYAP1	12.2802	2.42748	0.566835	4.28251	1.848e-05	0.00425041
SYT16	17.3566	2.43573	0.666875	3.65245	0.000259748	0.0203123
CNTN2	112.418	2.44171	0.729936	3.3451	0.000822542	0.0397054
PON3	3.408	2.48183	0.744202	3.33489	0.000853323	0.0402573
CTNND2	4.69154	2.48777	0.745683	3.33623	0.000849232	0.0402573
TTYH1	19.2674	2.51143	0.734061	3.42128	0.000623268	0.0336599
ZC2HC1C	388.331	2.52771	0.506374	4.99178	5.98258e-07	0.000354423
ATP1A2	14956.3	2.55082	0.557014	4.57944	4.66214e-06	0.00171971
LRAT	4.7168	2.55758	0.742887	3.44276	0.000575804	0.0319492
TDO2	5.19885	2.56051	0.767973	3.33412	0.000855712	0.0402573
CDH10	7.96472	2.57358	0.75318	3.41695	0.000633265	0.0339988
ATP1A4	10.3158	2.61728	0.794472	3.29437	0.000986437	0.0444351
DDN	12.0442	2.61851	0.628622	4.16548	3.10703e-05	0.00573042
ST6GAL2	3.72225	2.67414	0.778459	3.43518	0.000592165	0.0323026
TRGC2	99.6934	2.67811	0.721886	3.70988	0.000207354	0.0175488
NIM1K	39.6665	2.69234	0.546522	4.92632	8.37948e-07	0.000431102
CLVS1	20.6097	2.70161	0.795014	3.3982	0.000678319	0.0355526
PPP2R2C	271.919	2.71127	0.624784	4.33953	1.4279e-05	0.00353361
PLPPR4	123.665	2.72794	0.609034	4.47913	7.49476e-06	0.00248343
SLC27A6	222.133	2.75404	0.784951	3.50855	0.000450557	0.0283228
POU5F1	6.10509	2.77118	0.824444	3.36127	0.000775842	0.0384967
ST8SIA5	30.8856	2.86751	0.567745	5.05069	4.40211e-07	0.000277617
SPSB4	8.88001	2.94468	0.765825	3.84511	0.000120498	0.0132345
RXFP1	2.09724	3.12854	0.940839	3.32526	0.000883355	0.0412162
SIM2	37.3949	3.15986	0.727955	4.34073	1.42009e-05	0.00353361
CYP19A1	14.0648	3.16327	0.831668	3.80352	0.000142652	0.0146847
TTLL7	79.1087	3.22663	0.570336	5.65743	1.53655e-08	2.00264e-05
UPP2	5.73671	3.23458	0.78277	4.13222	3.59277e-05	0.00638534
CHI3L1	165.878	3.32076	0.882103	3.76459	0.000166821	0.0153305
RPH3A	15.1699	3.41693	0.906514	3.76931	0.0001637	0.0152397
LINC01579	2.72034	3.46101	0.96168	3.59891	0.000319548	0.0226346
TRGC1	72.4089	3.48782	0.812423	4.29311	1.76191e-05	0.00410063
SCRG1	30.8745	3.50139	0.932351	3.75543	0.000173041	0.015641
COL4A3	279.652	3.50294	0.56213	6.23155	4.61832e-10	1.1286e-06
CNDP1	23.9617	3.52342	0.909522	3.87393	0.000107094	0.0124625
LINC02523	7.36441	3.5794	1.04493	3.42548	0.000613716	0.0332359
TDRD1	17.6291	3.60454	0.729375	4.94196	7.73406e-07	0.000415953
SERPINA5	61.7554	3.6126	0.952493	3.79279	0.000148965	0.0149627
ACTN2	75.0376	3.62292	0.958819	3.77852	0.000157765	0.0149841
GRIK3	24.6824	3.62652	0.715517	5.06839	4.01191e-07	0.000277617
DNAH11	35.9297	3.77945	0.692163	5.46034	4.75215e-08	4.64523e-05
ELF5	13.2939	3.7909	0.782097	4.8471	1.25282e-06	0.000612315
LINC02242	3.97197	3.79428	0.937674	4.04649	5.19924e-05	0.00781886
HHATL	3.50666	3.82389	1.03817	3.68329	0.000230245	0.018913
PCDH9	85.3465	3.82479	0.687378	5.56433	2.63168e-08	2.8583e-05
SLC24A2	15.2038	3.83878	1.0743	3.57328	0.000352534	0.0239683
RPL35P5	11.2595	3.86701	0.807737	4.78746	1.68902e-06	0.000733786
LHX4	167.285	3.96793	0.634434	6.25428	3.99357e-10	1.11535e-06
GLYATL2	6.74603	4.02993	1.17184	3.43898	0.000583917	0.0321566
GDA	97.9266	4.05065	0.761667	5.31814	1.04835e-07	9.316e-05
NCAN	26.1606	4.13349	0.806599	5.12459	2.98191e-07	0.000224217
RORB	4.6952	4.14513	1.11433	3.71984	0.000199347	0.0170931
SPESP1	51.2254	4.17597	0.698964	5.97452	2.30773e-09	4.10146e-06
CDH20	5.69376	4.18308	0.98883	4.23034	2.33341e-05	0.00493404
HSD3BP4	6.6623	4.25124	1.26653	3.35659	0.000789095	0.0388584
ASXL3	108.287	4.30109	0.893111	4.81585	1.46571e-06	0.000666555
OSTM1-AS1	2.59873	4.34153	1.21212	3.58178	0.000341266	0.0235751
LRRIQ1	7.34598	4.34454	1.18665	3.66119	0.000251042	0.01987
LRRC3B	11.3116	4.38271	0.920058	4.76352	1.90247e-06	0.000808549
ETNPPL	14.3512	4.39261	0.981593	4.47498	7.64184e-06	0.00248997
SPOCK3	32.1647	4.49855	1.17701	3.822	0.000132372	0.0139885
NRSN1	9.24185	4.57131	1.21144	3.77345	0.000161003	0.0151658
PDZPH1P	3.63812	4.5736	1.38409	3.3044	0.000951784	0.0432232
PHACTR3	207.144	4.60009	0.660959	6.95971	3.40968e-12	3.33296e-08
PTPRZ1	9.94004	4.75055	0.815199	5.82747	5.62744e-09	8.98947e-06
APOD	20192.8	4.88232	0.730063	6.68753	2.26967e-11	1.1093e-07
SLC39A12	20.1858	5.08548	1.07423	4.73406	2.20077e-06	0.000896355
AMER2	13.4063	5.18386	1.25337	4.13594	3.53502e-05	0.00638534
WNT16	97.9536	5.18934	1.14774	4.52137	6.14408e-06	0.00214494
POU3F2	8.27002	5.27283	0.943129	5.59078	2.26054e-08	2.59963e-05
MYRFL	17.9034	5.33045	0.875666	6.08732	1.1482e-09	2.49414e-06
MOG	10.6577	5.35406	1.38348	3.87	0.000108834	0.0125042
MTCYBP18	13.7096	5.47153	0.940549	5.81738	5.97765e-09	8.98947e-06
SLC1A2	566.192	5.67017	0.687499	8.24753	1.61697e-16	3.16117e-12
SLC1A6	11.4503	5.99413	1.30148	4.60563	4.11211e-06	0.001546
GFAP	210.989	6.10043	0.904239	6.74648	1.51478e-11	9.87133e-08
HCN1	71.2144	6.11484	1.06789	5.72612	1.02752e-08	1.43485e-05
DPP10	48.7456	7.44248	1.48842	5.00027	5.72508e-07	0.000349766
RIT2	21.4857	8.41852	2.54701	3.30525	0.000948914	0.0432232
PMP2	65.4402	8.58194	1.6171	5.307	1.11446e-07	9.47294e-05
TFAP2B	14.9609	8.62431	2.04611	4.21498	2.49801e-05	0.00505744
LINC00485	77.4036	8.77181	1.38058	6.35371	2.10177e-10	6.84826e-07

## Sheet: LowADC
Gene	baseMean	log2FoldChange	lfcSE	stat	pvalue	padj
PLA2G2D	52.3511	-8.11918	2.05369	-3.95346	7.70286e-05	0.0101554
GSTA1	63.6214	-6.58105	1.41999	-4.63457	3.57687e-06	0.00137113
CXCL13	37.3044	-5.98554	1.20737	-4.95749	7.14082e-07	0.000410597
KLK7	191.807	-5.97168	0.990216	-6.03068	1.63269e-09	3.1919e-06
SULT1E1	2564.97	-5.92464	0.897625	-6.60035	4.1018e-11	1.6038e-07
KLK8	52.2305	-5.84623	1.04181	-5.61161	2.00447e-08	2.44921e-05
LINC00960	28.4258	-5.76115	1.14054	-5.05125	4.38938e-07	0.000277617
C5orf17	14.0971	-5.40113	1.20551	-4.48036	7.45181e-06	0.00248343
TUNAR	4.36065	-5.17526	1.36681	-3.78637	0.000152864	0.0149841
SLC51B	5.68301	-5.0028	1.42899	-3.50095	0.000463611	0.0288916
TRBV5-1	6.72255	-4.85518	1.21589	-3.9931	6.52143e-05	0.00904212
ADRA1D	67.5666	-4.84617	1.27164	-3.81097	0.000138423	0.0143945
TRBV29-1	7.51474	-4.83595	1.32592	-3.64725	0.000265063	0.0205634
TRBV7-9	9.91873	-4.75731	1.07816	-4.41243	1.02215e-05	0.00310809
KLK5	27.9259	-4.66343	1.13258	-4.11752	3.82974e-05	0.00662579
FGF19	5.09549	-4.64156	1.29158	-3.59371	0.000326007	0.0230088
ASS1P11	8.0306	-4.6352	0.959444	-4.83114	1.35757e-06	0.000647328
TRAV14DV4	3.81349	-4.6005	1.36902	-3.36044	0.000778191	0.0385155
TRBV9	6.88058	-4.10204	1.20149	-3.41414	0.000639845	0.0341775
TRAV12-2	4.33061	-4.09414	1.2144	-3.37131	0.000748103	0.0375011
GATA5	8.57941	-4.08985	1.10094	-3.71488	0.000203298	0.0173558
FABP6	53.7236	-3.91339	1.12172	-3.48875	0.000485279	0.0296981
LINC02446	13.42	-3.85569	0.994738	-3.87609	0.000106148	0.0124347
CES1	139.102	-3.82493	1.01096	-3.78347	0.000154655	0.0149841
SCT	5.68119	-3.80112	0.966538	-3.93272	8.39901e-05	0.0105936
ICOS	17.7363	-3.5801	0.953973	-3.75283	0.000174849	0.015641
WT1	4.67989	-3.57816	1.07053	-3.34241	0.000830541	0.0398754
CD8B	36.8972	-3.57146	0.812158	-4.3975	1.09506e-05	0.00319484
OR2B6	2.39517	-3.54464	1.03201	-3.43471	0.000593178	0.0323026
CCL19	20.3036	-3.50686	0.823612	-4.2579	2.06358e-05	0.00458442
PCDHA1	19.7812	-3.44147	0.775452	-4.43802	9.07909e-06	0.00286284
ADAMDEC1	20.4861	-3.42731	0.754039	-4.54527	5.48639e-06	0.00195016
KLRG2	37.0179	-3.3612	0.837393	-4.01388	5.97278e-05	0.00861041
LINC00892	6.65777	-3.34583	0.85605	-3.90845	9.28904e-05	0.0114617
CYP26A1	24.1806	-3.2589	0.885773	-3.67916	0.000234	0.0191348
CTLA4	29.0517	-3.24836	0.742798	-4.37314	1.22474e-05	0.00319484
MYL2	2.77648	-3.20216	0.768115	-4.16885	3.06136e-05	0.00569996
TBX1	27.1504	-3.18411	0.644752	-4.93851	7.87226e-07	0.000415953
GPC3	435.012	-3.10304	0.601004	-5.1631	2.42893e-07	0.00019008
CD8A	212.04	-2.97089	0.678482	-4.37873	1.19373e-05	0.00319484
KIAA1210	190.855	-2.95468	0.664814	-4.44437	8.81511e-06	0.00282517
TRBV28	27.0492	-2.90573	0.789992	-3.67818	0.000234903	0.0191348
TRBC2	243.935	-2.90483	0.681908	-4.25986	2.04555e-05	0.00458442
DUOX1	100.499	-2.89716	0.710906	-4.0753	4.59545e-05	0.00724525
KLK11	6.70854	-2.88642	0.803783	-3.59105	0.000329348	0.023161
LINC02570	18.2564	-2.87072	0.687763	-4.17399	2.99309e-05	0.00562643
CXCL11	162.236	-2.83422	0.774024	-3.66167	0.000250576	0.01987
SKAP1	58.0779	-2.81659	0.641992	-4.38727	1.14782e-05	0.00319484
SCML4	28.9284	-2.79605	0.722718	-3.8688	0.000109372	0.0125042
TNIP3	7.24923	-2.79299	0.793093	-3.52165	0.000428878	0.0276718
LINC02345	4.22199	-2.76396	0.817712	-3.38011	0.000724562	0.0368885
CNTN6	82.4726	-2.75688	0.729038	-3.78153	0.000155865	0.0149841
GNLY	633.721	-2.74959	0.81145	-3.38849	0.000702795	0.0362524
AZU1	1.91666	-2.74927	0.757682	-3.62853	0.000285045	0.0214332
FBN3	154.179	-2.73945	0.667596	-4.10345	4.07035e-05	0.00679353
PAMR1	908.875	-2.72488	0.640817	-4.2522	2.11682e-05	0.00464987
IDI2	9.38118	-2.72145	0.678556	-4.01064	6.05534e-05	0.00861041
LY9	24.8297	-2.70894	0.688588	-3.93406	8.3524e-05	0.0105936
CXCL10	984.562	-2.68969	0.731589	-3.6765	0.000236456	0.0191705
SIT1	32.2334	-2.68875	0.726856	-3.69915	0.000216324	0.0180649
THRSP	1.81965	-2.6514	0.734247	-3.61104	0.000304973	0.0218428
IGHG2	17.8029	-2.62083	0.663913	-3.94754	7.8958e-05	0.0101554
TEX19	3.51065	-2.60386	0.776207	-3.3546	0.000794801	0.0389432
CCR5	371.514	-2.60228	0.559832	-4.64833	3.3463e-06	0.0013084
GBP5	360.707	-2.58431	0.630052	-4.10175	4.10045e-05	0.00679353
CD27	28.1157	-2.57756	0.656764	-3.92463	8.68618e-05	0.0108162
CCL5	601.122	-2.5637	0.613063	-4.18179	2.89221e-05	0.00548958
SUCNR1	53.2178	-2.54616	0.559514	-4.55066	5.34774e-06	0.00193608
CLEC10A	68.009	-2.5318	0.653107	-3.87654	0.000105953	0.0124347
IGHG1	175.897	-2.51865	0.600844	-4.19185	2.76691e-05	0.00540932
LYZ	1819.52	-2.50982	0.53483	-4.69275	2.69561e-06	0.00107549
TLR8	178.719	-2.50758	0.579496	-4.32718	1.51033e-05	0.00369087
UBASH3A	16.5963	-2.49857	0.752992	-3.31818	0.000906052	0.0417783
IL33	259.61	-2.49563	0.577576	-4.32086	1.5542e-05	0.00375118
GBP1P1	55.7752	-2.47862	0.627452	-3.9503	7.80547e-05	0.0101554
ISM2	14.1724	-2.46884	0.732056	-3.37247	0.000744962	0.0375011
VAX2	18.5829	-2.46218	0.70748	-3.48021	0.000501015	0.0298243
GBP4	1108.24	-2.45872	0.561119	-4.38182	1.17691e-05	0.00319484
TFPI2	65.6607	-2.44511	0.605232	-4.03997	5.34591e-05	0.00797806
CD96	161.363	-2.43431	0.575657	-4.22875	2.3499e-05	0.00493404
IL2RG	382.355	-2.39969	0.586805	-4.08942	4.32453e-05	0.00692988
CCL17	21.0719	-2.38007	0.726193	-3.27747	0.00104743	0.0466974
LINC00426	23.8329	-2.37509	0.635793	-3.73562	0.000187251	0.01627
LINC02356	2.56934	-2.34808	0.575965	-4.07679	4.56626e-05	0.00724525
ZBED2	12.1764	-2.3396	0.67526	-3.46474	0.000530741	0.0306982
FCN1	56.0136	-2.33948	0.60589	-3.86123	0.000112819	0.0127492
LCK	103.534	-2.30369	0.648213	-3.55391	0.000379548	0.0255868
RPL13P12	235.667	-2.2953	0.453953	-5.05624	4.27602e-07	0.000277617
GCSAM	9.71927	-2.29527	0.68487	-3.3514	0.000804042	0.0391996
TBC1D10C	118.18	-2.29347	0.571243	-4.01488	5.94762e-05	0.00861041
KANK4	23.1528	-2.28997	0.591713	-3.87006	0.000108808	0.0125042
HNRNPA1P21	10.6633	-2.28467	0.584675	-3.9076	9.32182e-05	0.0114617
GJA5	1016.17	-2.27928	0.596074	-3.82382	0.000131402	0.0139615
C15orf59-AS1	13.608	-2.27382	0.575659	-3.94994	7.81699e-05	0.0101554
HIST1H2AE	19.4213	-2.26772	0.55826	-4.06212	4.86291e-05	0.00742734
IKZF3	20.1237	-2.25924	0.658895	-3.42883	0.000606182	0.032919
PYHIN1	25.5558	-2.24961	0.629636	-3.57287	0.000353088	0.0239683
CALHM6	295.796	-2.22201	0.539513	-4.11855	3.81261e-05	0.00662579
SFRP4	10768.2	-2.2213	0.641998	-3.45997	0.000540235	0.0310809
SH2D1A	28.8091	-2.2161	0.6111	-3.62641	0.000287394	0.0214449
WNT11	43.0082	-2.20658	0.637974	-3.45872	0.000542739	0.0310809
CD300LF	43.4624	-2.18657	0.562765	-3.88541	0.000102157	0.0122526
GPR171	19.9946	-2.1787	0.640034	-3.40404	0.00066396	0.0352729
NCF1	44.0658	-2.17352	0.515695	-4.21474	2.50064e-05	0.00505744
HSH2D	34.5801	-2.17192	0.6255	-3.4723	0.000516021	0.0302949
EPHX3	27.5468	-2.16146	0.595411	-3.6302	0.000283204	0.0214332
HAPLN3	456.464	-2.15856	0.579837	-3.7227	0.0001971	0.0169749
CCDC36	29.8748	-2.15023	0.59342	-3.62346	0.000290693	0.0215267
CD3E	191.476	-2.14609	0.606753	-3.53701	0.000404686	0.0264608
CD300LG	75.7139	-2.10864	0.608393	-3.46591	0.000528433	0.0306554
LINC02036	12.9586	-2.09155	0.496337	-4.21396	2.50932e-05	0.00505744
SIRPG	46.3838	-2.08319	0.63937	-3.25819	0.00112124	0.0488421
HIST1H1D	10.5761	-2.07142	0.597431	-3.46721	0.000525893	0.0306554
MYB	7.65935	-2.05633	0.604847	-3.39976	0.000674445	0.0354446
MRAP	131.133	-2.05489	0.533052	-3.85496	0.000115749	0.0128117
TNFSF13B	339.571	-2.04625	0.465988	-4.39121	1.1272e-05	0.00319484
PTPN22	113.265	-2.0268	0.527967	-3.83888	0.000123598	0.0134992
IL7R	152.316	-2.00797	0.523933	-3.8325	0.00012685	0.0137012
GFI1	29.9437	-2.00335	0.484754	-4.13272	3.58492e-05	0.00638534
TREML3P	8.41632	-1.99696	0.523988	-3.81108	0.000138363	0.0143945
HBE1	51.3593	-1.99491	0.483707	-4.12421	3.72011e-05	0.00655209
PAX8-AS1	312.402	-1.99226	0.51667	-3.85597	0.000115271	0.0128117
SLA2	73.9771	-1.98814	0.52884	-3.75944	0.000170294	0.0155572
HLA-DQB1	4131.09	-1.9881	0.503027	-3.95228	7.74111e-05	0.0101554
TNFRSF9	14.6887	-1.98379	0.60715	-3.26739	0.00108546	0.047687
IGKC	83.0252	-1.98243	0.546292	-3.62888	0.000284649	0.0214332
DLX4	4.99979	-1.97872	0.540666	-3.65977	0.000252439	0.0198999
C16orf54	45.8824	-1.97193	0.583617	-3.37881	0.000728011	0.0369678
HLA-DRB1	11533.7	-1.96748	0.520709	-3.77847	0.000157796	0.0149841
TYMP	612.277	-1.96616	0.540998	-3.63432	0.000278715	0.0213205
SP140	75.5788	-1.95547	0.467256	-4.18501	2.85151e-05	0.0054654
TC2N	54.8447	-1.93476	0.504602	-3.83424	0.000125955	0.0136801
BEAN1	157.795	-1.93	0.514412	-3.75186	0.000175526	0.015641
SULT1B1	282.429	-1.92435	0.547191	-3.51678	0.000436811	0.0278165
RPL21P4	1.99186	-1.92109	0.566539	-3.39091	0.000696599	0.0362195
GRIK1-AS1	16.8008	-1.91664	0.555337	-3.45131	0.000557863	0.0314543
BNC1	81.5806	-1.90744	0.510243	-3.73829	0.000185273	0.01617
LINC00922	61.6971	-1.89142	0.536579	-3.52496	0.000423549	0.0274185
ADAMTS7P1	9.9063	-1.88695	0.50015	-3.77277	0.000161448	0.0151658
BTLA	21.6521	-1.86441	0.560064	-3.32893	0.000871808	0.0408725
RBP5	11.802	-1.85955	0.555464	-3.34774	0.000814739	0.0394576
FCMR	49.5919	-1.84356	0.460157	-4.00637	6.16603e-05	0.00861041
PTPN7	235.242	-1.82199	0.487196	-3.73974	0.000184207	0.0161491
CRTAM	36.2314	-1.81667	0.508245	-3.5744	0.000351035	0.0239683
CTSV	422.941	-1.80591	0.504695	-3.57822	0.000345947	0.0237307
IL12RB1	112.354	-1.80465	0.480985	-3.75199	0.000175434	0.015641
GRAP2	38.3565	-1.79948	0.533503	-3.37295	0.000743669	0.0375011
GBP2	2265.35	-1.79837	0.448484	-4.00989	6.07482e-05	0.00861041
ABCG2	2218.46	-1.76151	0.533803	-3.29993	0.000967095	0.0437655
ITGAL	367.112	-1.76104	0.485894	-3.62433	0.000289715	0.0215267
RGL4	9.89893	-1.75293	0.536851	-3.2652	0.00109385	0.0478408
RPS3AP6	3.06953	-1.73138	0.496383	-3.48799	0.000486664	0.0296981
IL18RAP	32.2456	-1.7109	0.491811	-3.47877	0.000503721	0.0298243
GVINP1	74.4586	-1.68422	0.463261	-3.63557	0.000277364	0.0213205
KCNQ4	29.865	-1.65609	0.451955	-3.66427	0.000248042	0.01987
JAML	503.275	-1.64874	0.42652	-3.86557	0.000110829	0.0125971
HLA-F	1185.7	-1.62668	0.430504	-3.77854	0.000157751	0.0149841
CUBN	2301.06	-1.61883	0.468895	-3.45244	0.000555549	0.0314543
SPN	182.747	-1.60984	0.462456	-3.48108	0.000499404	0.0298243
CEBPA-DT	41.038	-1.60744	0.466049	-3.44909	0.000562482	0.0314799
RPL37P6	8.55576	-1.5883	0.40159	-3.95503	7.65258e-05	0.0101554
B3GNT8	290.652	-1.51458	0.43393	-3.49038	0.00048233	0.0296527
MIR222HG	44.3963	-1.50204	0.446514	-3.36393	0.00076841	0.038225
TSPAN1	39.7007	-1.46188	0.396168	-3.69004	0.000224221	0.0184958
RPS15P5	6.6507	-1.40838	0.424013	-3.32155	0.000895177	0.0416684
LCP1	2566.07	-1.40081	0.405065	-3.45824	0.000543716	0.0310809
HBG2	14.5123	-1.38522	0.40517	-3.41886	0.000628844	0.0338675
GCH1	296.716	-1.38211	0.42241	-3.27197	0.00106802	0.0472508
RPS3AP26	22.3008	-1.37953	0.362832	-3.80211	0.000143467	0.0146847
RPL23AP74	26.3314	-1.35105	0.373976	-3.61268	0.000303049	0.0218428
SNHG8	2394.09	-1.329	0.324393	-4.09689	4.18743e-05	0.00687936
MCOLN2	52.7502	-1.29658	0.398221	-3.25593	0.00113021	0.0490096
RPSAP19	7.14731	-1.29471	0.39766	-3.25583	0.0011306	0.0490096
RPL30P4	3.66245	-1.26713	0.33413	-3.79232	0.000149244	0.0149627
ANXA2R	185.594	-1.26231	0.365786	-3.45095	0.000558616	0.0314543
RPL29	4669.99	-1.26107	0.36043	-3.4988	0.000467352	0.0289137
LRRC75A-AS1	19264.7	-1.21915	0.338158	-3.60527	0.000311825	0.0221679
RPL22L1	2609.37	-1.20326	0.34282	-3.50989	0.000448288	0.0282711
EEF1B2P3	16.1608	-1.19454	0.288059	-4.14686	3.37065e-05	0.00615853
RPL31P49	7.56919	-1.1628	0.317268	-3.66504	0.0002473	0.01987
ZFAS1	1454.33	-1.13061	0.258544	-4.37298	1.22564e-05	0.00319484
ZNF581	550.575	-1.12802	0.284363	-3.96683	7.28358e-05	0.00984915
TOP1MT	513.264	-1.11022	0.325458	-3.41127	0.000646615	0.034445
C6orf48	4053.44	-1.09612	0.294216	-3.72558	0.00019487	0.0168571
BTN3A3	1375.41	-1.08983	0.328507	-3.31751	0.000908223	0.0417783
GAS5	4229.19	-1.03824	0.271128	-3.82933	0.000128491	0.0137268
RPLP0P6	26.7336	-1.03137	0.299301	-3.44591	0.000569135	0.0316997
RPL10P3	26.348	-1.02934	0.272434	-3.77832	0.000157889	0.0149841
RPL3P2	17.1102	-1.00881	0.277781	-3.63167	0.000281596	0.021421
FMOD	11920.8	-0.997844	0.303351	-3.2894	0.00100401	0.0451228
RPL24P2	47.1271	-0.97653	0.232314	-4.2035	2.6282e-05	0.00519003
RPS6	43069.6	-0.967433	0.28943	-3.34254	0.000830141	0.0398754
RPS7P14	12.0076	-0.935114	0.272185	-3.43558	0.000591295	0.0323026
RPL8	27485.8	-0.933547	0.270567	-3.45033	0.000559903	0.0314543
RPL7A	14407.4	-0.931047	0.259591	-3.58659	0.000335032	0.0233924
RPL39	1960.32	-0.92936	0.187856	-4.94719	7.52943e-07	0.000415953
RPS3	30073.4	-0.928362	0.230341	-4.03039	5.56849e-05	0.00824727
RPS5	13556.1	-0.925374	0.225487	-4.10389	4.06264e-05	0.00679353
RPL12	8695.26	-0.920719	0.229756	-4.00738	6.13961e-05	0.00861041
RPS15A	1654.41	-0.914017	0.253014	-3.61252	0.000303233	0.0218428
SLC27A5	147.549	-0.908092	0.265811	-3.41631	0.000634761	0.0339988
RPL37	22135.9	-0.905541	0.244686	-3.70083	0.000214893	0.0180308
RPS2	5331.7	-0.902576	0.258936	-3.48572	0.00049082	0.0297998
RPL35	7906.77	-0.881	0.252619	-3.48746	0.000487627	0.0296981
RPS9	11509.9	-0.870561	0.231139	-3.76639	0.000165624	0.0153305
NOP53	3712.56	-0.870341	0.259441	-3.35468	0.000794564	0.0389432
RPS17	9419.33	-0.864011	0.211198	-4.091	4.29508e-05	0.00692988
KCNK15	154.097	-0.861256	0.254406	-3.38536	0.000710854	0.0364903
RPSA	3690.48	-0.857913	0.194535	-4.41007	1.03338e-05	0.00310809
RPS15	3411.98	-0.855163	0.226231	-3.78004	0.000156801	0.0149841
RPL18	13087.2	-0.852427	0.214344	-3.97692	6.98146e-05	0.0096118
RPS24P8	16.5605	-0.848098	0.246378	-3.44226	0.000576884	0.0319492
RPL38	10928.7	-0.847441	0.19691	-4.30369	1.67973e-05	0.00395648
RPL26	7800.84	-0.842763	0.257851	-3.26841	0.00108155	0.047687
PDE3A	847.645	-0.840904	0.256468	-3.27879	0.00104253	0.0466395
RPL31	13383.9	-0.836217	0.212785	-3.92988	8.49897e-05	0.010651
RPL28	11177	-0.832646	0.247143	-3.36909	0.000754179	0.037709
RPL13A	19874.5	-0.827514	0.220299	-3.75632	0.000172433	0.015641
RPS20P10	9.52689	-0.815608	0.247284	-3.29826	0.000972861	0.0439248
RPL27A	12514.9	-0.806829	0.204344	-3.94838	7.86822e-05	0.0101554
RPS16	12029.1	-0.802716	0.190716	-4.20896	2.56552e-05	0.00511794
EEF1D	6114.14	-0.79873	0.238604	-3.34752	0.00081539	0.0394576
NBPF2P	12.5146	-0.779556	0.217627	-3.58207	0.000340876	0.0235751
FAU	4895.62	-0.770745	0.213427	-3.61128	0.00030469	0.0218428
RPL41P2	23.8295	-0.766446	0.202216	-3.79024	0.000150503	0.0149841
RPL27	14052.6	-0.76461	0.18006	-4.24642	2.17216e-05	0.00470949
RPS24	22957.8	-0.754741	0.212739	-3.54772	0.000388575	0.0261053
RPS19	17451.2	-0.752161	0.172712	-4.35499	1.33072e-05	0.00337864
RPS20	9107.17	-0.744973	0.195888	-3.80306	0.000142922	0.0146847
RPL18A	346.107	-0.741691	0.175481	-4.22661	2.37238e-05	0.00493404
RPL19	21253	-0.740142	0.204669	-3.61628	0.000298863	0.0218428
RPL34	8796.33	-0.729847	0.194565	-3.75117	0.000176011	0.015641
RPL23	18710.1	-0.729688	0.21456	-3.40086	0.000671744	0.0353978
TEAD2	828.058	-0.71987	0.212428	-3.38877	0.000702067	0.0362524
EEF1B2	1840.85	-0.719024	0.18436	-3.9001	9.61529e-05	0.0116036
RPL14	7961.41	-0.718347	0.193516	-3.71208	0.000205565	0.017473
RPL37A	29296.6	-0.713278	0.201706	-3.53623	0.000405877	0.0264608
RPS27A	5334.84	-0.704806	0.146737	-4.80321	1.56146e-06	0.000693784
AHCY	4539.6	-0.685787	0.192477	-3.56296	0.000366691	0.0248055
ZNF433-AS1	74.2445	-0.672278	0.205441	-3.27236	0.00106652	0.0472508
FANCG	571.055	-0.656012	0.193898	-3.38328	0.000716265	0.0365613
RPS11	40012.2	-0.647577	0.166035	-3.90024	9.60971e-05	0.0116036
RPL23A	4689.23	-0.645348	0.184415	-3.49944	0.000466242	0.0289137
RPL35A	13309.2	-0.643714	0.171827	-3.7463	0.000179464	0.0158042
RPS13	7536.36	-0.637667	0.185355	-3.44025	0.000581182	0.0320964
RPL24	11477.3	-0.635015	0.189179	-3.35669	0.000788815	0.0388584
RPLP0	27444.4	-0.629168	0.179389	-3.50728	0.00045271	0.0283669
TAF1A	136.744	-0.62281	0.163087	-3.81887	0.000134063	0.014091
SNHG6	2076.84	-0.617603	0.186142	-3.31792	0.000906906	0.0417783
NAGS	128.654	-0.603181	0.156435	-3.8558	0.000115349	0.0128117
RPL30	22244.6	-0.600996	0.154859	-3.88093	0.000104057	0.0124043
UQCC2	971.691	-0.599106	0.176379	-3.3967	0.000682041	0.0356522
RPS7	1097.38	-0.585342	0.1682	-3.48004	0.000501346	0.0298243
RPS3A	560.27	-0.571221	0.165166	-3.45847	0.000543255	0.0310809
RPS25	7406.6	-0.544383	0.160066	-3.40099	0.00067142	0.0353978
RPS29	2961.35	-0.53682	0.164344	-3.26644	0.00108911	0.04774
LMAN2L	1435.34	-0.499868	0.149784	-3.33726	0.000846074	0.0402451
OSTC	2700.7	-0.488723	0.138209	-3.53612	0.000406049	0.0264608
TRMT112	2243.37	-0.480753	0.13811	-3.48095	0.000499635	0.0298243
BYSL	484.036	-0.46492	0.137145	-3.38998	0.000698967	0.0362461
RPUSD4	760.934	-0.45929	0.131199	-3.5007	0.00046404	0.0288916
COMMD6	2158.85	-0.454277	0.124551	-3.64732	0.000264992	0.0205634
TAF1D	1777.69	-0.454099	0.130465	-3.48062	0.000500252	0.0298243
SEC11A	4766.99	-0.382842	0.104533	-3.66239	0.000249876	0.01987
EXOSC7	1081.2	-0.379682	0.112762	-3.3671	0.000759638	0.037885
CHIC2	238.793	-0.37732	0.113706	-3.31837	0.000905461	0.0417783
GTPBP8	301.798	-0.324605	0.0936512	-3.4661	0.000528065	0.0306554
TGDS	404.636	-0.320584	0.0791524	-4.05021	5.11721e-05	0.00775516
TATDN1	359.309	-0.304705	0.0851321	-3.5792	0.000344651	0.0237251
HINFP	680.354	-0.259678	0.0746489	-3.47865	0.000503942	0.0298243
WDR75	1155.53	-0.234343	0.0618582	-3.78838	0.00015163	0.0149841
ILKAP	670.805	-0.21922	0.0658952	-3.32679	0.000878518	0.0410886
ZNF263	1394.24	-0.178813	0.0513986	-3.47894	0.000503401	0.0298243

## Sheet: HighADC
Gene	baseMean	log2FoldChange	lfcSE	stat	pvalue	padj
ZNF236	424.349	0.374453	0.10369	3.61126	0.000304718	0.0218428
CLSTN1	3928.51	0.503359	0.14205	3.54354	0.000394793	0.026366
KIF1B	2398.38	0.61796	0.186514	3.31321	0.000922317	0.042327
FAXC	208.101	0.67956	0.188032	3.61406	0.000301443	0.0218428
MAP1A	4336.12	0.68715	0.205619	3.34186	0.000832183	0.0398754
NEDD4L	1033.58	0.739293	0.214011	3.45446	0.000551392	0.0313364
MAP3K9	250.027	0.865238	0.245777	3.52042	0.000430863	0.0277084
AKAP6	265.396	0.971348	0.291291	3.33463	0.000854127	0.0402573
REM1	9.77629	0.996036	0.297028	3.35334	0.00079843	0.0390233
TMOD2	1253.97	1.00893	0.281288	3.58681	0.000334743	0.0233924
NEK5	34.7504	1.06367	0.304583	3.49221	0.000479043	0.0295435
CDH2	649.104	1.08264	0.332897	3.25217	0.00114529	0.0495364
GPR75	28.126	1.11085	0.328231	3.38436	0.000713442	0.0365125
NDRG2	2364.89	1.12701	0.340426	3.31059	0.000930984	0.0426247
GUSBP1	234.319	1.16042	0.346383	3.35011	0.000807797	0.0392847
GRM8	17.0563	1.20468	0.360586	3.34088	0.000835128	0.0398805
PSD3	1119.14	1.2118	0.359397	3.37175	0.000746929	0.0375011
SLF1	407.318	1.25737	0.309174	4.06686	4.76498e-05	0.00739329
LRP8	223.553	1.28724	0.316667	4.06495	4.80426e-05	0.00739553
PCDH17	175.105	1.34255	0.358275	3.74727	0.00017877	0.0158042
FAM19A2	67.7309	1.38239	0.381195	3.62648	0.000287316	0.0214449
SOX5	13.4669	1.39276	0.401364	3.47007	0.000520317	0.0304557
GOLGA2P5	122.326	1.40511	0.370485	3.79262	0.000149069	0.0149627
PIK3R1	4005.77	1.40605	0.331274	4.24436	2.19214e-05	0.00470949
LHX6	27.1905	1.40908	0.400963	3.51424	0.000441008	0.027902
EML6	42.5972	1.43522	0.333447	4.30419	1.676e-05	0.00395648
EDIL3	480.212	1.43593	0.422214	3.40095	0.000671509	0.0353978
BEX5	38.8225	1.4458	0.408182	3.54205	0.000397038	0.026366
ZNF365	200.98	1.46828	0.397637	3.69252	0.000222041	0.0183936
DOC2B	134.744	1.47688	0.419833	3.51778	0.000435178	0.027803
PAG1	2056.93	1.491	0.339631	4.39008	1.13311e-05	0.00319484
ELL2	1060.09	1.50398	0.339745	4.42679	9.56469e-06	0.00296809
ELOVL7	100.905	1.50423	0.378679	3.97231	7.11798e-05	0.00973122
KLHDC8A	17.0155	1.50869	0.444272	3.39588	0.000684095	0.0356642
GOLGA7B	128.81	1.51703	0.388586	3.90397	9.4626e-05	0.0115621
GUCY1A2	185.779	1.52283	0.37921	4.0158	5.92441e-05	0.00861041
LINC01909	11.3528	1.52542	0.380725	4.00661	6.15954e-05	0.00861041
GRIN2C	23.7348	1.52884	0.469246	3.25807	0.00112174	0.0488421
CCDC184	13.2303	1.57672	0.472946	3.33382	0.000856625	0.0402573
KCNN2	20.4625	1.57772	0.475139	3.32054	0.000898448	0.0417213
PAM	11125.7	1.60776	0.329407	4.88077	1.05675e-06	0.00052973
MT-TH	2.61169	1.63242	0.473363	3.44856	0.000563578	0.0314799
SLC35F3	31.4279	1.6646	0.464645	3.58252	0.000340297	0.0235751
ELOVL4	371.671	1.68189	0.413101	4.07139	4.67341e-05	0.00730921
FBXO15	61.0921	1.68846	0.438056	3.85444	0.000115993	0.0128117
SLC24A4	39.1138	1.70583	0.521358	3.2719	0.00106828	0.0472508
NUDT12	1184.9	1.73135	0.386323	4.48161	7.40805e-06	0.00248343
RERG	60.7887	1.76579	0.540325	3.26801	0.00108306	0.047687
CHRDL1	60.2133	1.78493	0.474176	3.76428	0.000167028	0.0153305
STC1	1600.21	1.79285	0.50961	3.51808	0.000434679	0.027803
PDE1C	48.4206	1.838	0.528588	3.47719	0.000506698	0.0298372
CA4	26.2044	1.83915	0.53194	3.45743	0.000545345	0.0310831
DTNA	155.451	1.86458	0.481067	3.87593	0.00010622	0.0124347
PKIA	57.5515	1.87206	0.544878	3.43575	0.000590913	0.0323026
PSD2	23.1791	1.87789	0.529991	3.54324	0.000395239	0.026366
ADRA2B	40.3369	1.87876	0.520599	3.60884	0.000307566	0.021945
PCDHGA3	71.2786	1.87903	0.562506	3.34047	0.000836369	0.0398805
PCLO	171.801	1.88993	0.511042	3.69818	0.000217149	0.0180649
UNC80	154.218	1.90126	0.56163	3.38525	0.000711142	0.0364903
PPP2R2B	84.2369	1.92556	0.54501	3.53307	0.000410767	0.0266794
KIAA0319	70.1401	1.92954	0.486506	3.96613	7.305e-05	0.00984915
DLGAP2	46.7785	1.93668	0.547671	3.53621	0.000405918	0.0264608
FAM155A	62.2342	1.94928	0.577042	3.37806	0.000729993	0.0369724
KLHL4	176.999	1.9573	0.556951	3.5143	0.000440909	0.027902
TLL2	102.922	1.96168	0.477544	4.10784	3.99369e-05	0.00679353
CTXN2	6.40653	2.01019	0.511008	3.93377	8.36244e-05	0.0105936
KCTD16	32.4536	2.01095	0.458789	4.38316	1.16968e-05	0.00319484
MAP7	292.743	2.02101	0.37264	5.42349	5.84464e-08	5.44108e-05
PTPRR	17.7983	2.04758	0.534561	3.8304	0.000127933	0.0137268
MARCH4	24.729	2.05788	0.555987	3.70131	0.00021449	0.0180308
SLC35F1	26.7622	2.06334	0.571404	3.611	0.000305016	0.0218428
NRIP3	44.3272	2.07252	0.585356	3.54061	0.000399198	0.026366
COL28A1	14.3605	2.07939	0.572223	3.63389	0.000279185	0.0213205
COLGALT2	72.0345	2.12249	0.518994	4.08963	4.32062e-05	0.00692988
RNF180	241.761	2.14064	0.421084	5.08363	3.70283e-07	0.000268112
DRC1	3.70417	2.14232	0.522237	4.1022	4.09242e-05	0.00679353
DNAJC6	152.08	2.1494	0.587537	3.65832	0.000253874	0.0199327
TRMT9B	18.956	2.17072	0.660843	3.28477	0.00102066	0.045766
PTPRB	1389.37	2.17092	0.395539	5.48852	4.05325e-08	4.17058e-05
RASEF	67.1714	2.21013	0.464412	4.75899	1.94565e-06	0.000809307
B3GALT2	53.0399	2.21485	0.602583	3.67559	0.000237302	0.0191705
GPM6B	500.295	2.21807	0.671313	3.30408	0.0009529	0.0432232
ANGPTL1	322.888	2.24301	0.677798	3.30925	0.000935456	0.0427294
ZNF521	132.463	2.27371	0.440388	5.16296	2.43069e-07	0.00019008
FHOD3	50.5434	2.2855	0.601559	3.7993	0.000145104	0.0147749
CFAP74	4.63067	2.28979	0.658343	3.47811	0.000504953	0.0298243
HRASLS5	78.5265	2.30714	0.611696	3.77171	0.00016213	0.0151658
SLC6A12	959.991	2.32724	0.638498	3.64488	0.000267522	0.0206721
EGR3	165.553	2.32972	0.556451	4.18674	2.82985e-05	0.0054654
LYPD1	56.1427	2.33122	0.545755	4.27155	1.94115e-05	0.00441274
SPOCK1	105.476	2.34366	0.537401	4.3611	1.29412e-05	0.00332896
TRIM9	40.7776	2.34459	0.486853	4.8158	1.46608e-06	0.000666555
PEG3	1367.42	2.35508	0.650723	3.61918	0.000295535	0.0218027
FOSB	539.992	2.3747	0.628138	3.78055	0.000156485	0.0149841
EPPIN-WFDC6	8.53144	2.37554	0.724879	3.27715	0.0010486	0.0466974
GABRA1	15.2687	2.39045	0.675026	3.54128	0.000398194	0.026366
DLX6	4.35304	2.42112	0.551626	4.38906	1.13839e-05	0.00319484
ADCYAP1	12.2802	2.42748	0.566835	4.28251	1.848e-05	0.00425041
SYT16	17.3566	2.43573	0.666875	3.65245	0.000259748	0.0203123
CNTN2	112.418	2.44171	0.729936	3.3451	0.000822542	0.0397054
PON3	3.408	2.48183	0.744202	3.33489	0.000853323	0.0402573
CTNND2	4.69154	2.48777	0.745683	3.33623	0.000849232	0.0402573
TTYH1	19.2674	2.51143	0.734061	3.42128	0.000623268	0.0336599
ZC2HC1C	388.331	2.52771	0.506374	4.99178	5.98258e-07	0.000354423
ATP1A2	14956.3	2.55082	0.557014	4.57944	4.66214e-06	0.00171971
LRAT	4.7168	2.55758	0.742887	3.44276	0.000575804	0.0319492
TDO2	5.19885	2.56051	0.767973	3.33412	0.000855712	0.0402573
CDH10	7.96472	2.57358	0.75318	3.41695	0.000633265	0.0339988
ATP1A4	10.3158	2.61728	0.794472	3.29437	0.000986437	0.0444351
DDN	12.0442	2.61851	0.628622	4.16548	3.10703e-05	0.00573042
ST6GAL2	3.72225	2.67414	0.778459	3.43518	0.000592165	0.0323026
TRGC2	99.6934	2.67811	0.721886	3.70988	0.000207354	0.0175488
NIM1K	39.6665	2.69234	0.546522	4.92632	8.37948e-07	0.000431102
CLVS1	20.6097	2.70161	0.795014	3.3982	0.000678319	0.0355526
PPP2R2C	271.919	2.71127	0.624784	4.33953	1.4279e-05	0.00353361
PLPPR4	123.665	2.72794	0.609034	4.47913	7.49476e-06	0.00248343
SLC27A6	222.133	2.75404	0.784951	3.50855	0.000450557	0.0283228
POU5F1	6.10509	2.77118	0.824444	3.36127	0.000775842	0.0384967
ST8SIA5	30.8856	2.86751	0.567745	5.05069	4.40211e-07	0.000277617
SPSB4	8.88001	2.94468	0.765825	3.84511	0.000120498	0.0132345
RXFP1	2.09724	3.12854	0.940839	3.32526	0.000883355	0.0412162
SIM2	37.3949	3.15986	0.727955	4.34073	1.42009e-05	0.00353361
CYP19A1	14.0648	3.16327	0.831668	3.80352	0.000142652	0.0146847
TTLL7	79.1087	3.22663	0.570336	5.65743	1.53655e-08	2.00264e-05
UPP2	5.73671	3.23458	0.78277	4.13222	3.59277e-05	0.00638534
CHI3L1	165.878	3.32076	0.882103	3.76459	0.000166821	0.0153305
RPH3A	15.1699	3.41693	0.906514	3.76931	0.0001637	0.0152397
LINC01579	2.72034	3.46101	0.96168	3.59891	0.000319548	0.0226346
TRGC1	72.4089	3.48782	0.812423	4.29311	1.76191e-05	0.00410063
SCRG1	30.8745	3.50139	0.932351	3.75543	0.000173041	0.015641
COL4A3	279.652	3.50294	0.56213	6.23155	4.61832e-10	1.1286e-06
CNDP1	23.9617	3.52342	0.909522	3.87393	0.000107094	0.0124625
LINC02523	7.36441	3.5794	1.04493	3.42548	0.000613716	0.0332359
TDRD1	17.6291	3.60454	0.729375	4.94196	7.73406e-07	0.000415953
SERPINA5	61.7554	3.6126	0.952493	3.79279	0.000148965	0.0149627
ACTN2	75.0376	3.62292	0.958819	3.77852	0.000157765	0.0149841
GRIK3	24.6824	3.62652	0.715517	5.06839	4.01191e-07	0.000277617
DNAH11	35.9297	3.77945	0.692163	5.46034	4.75215e-08	4.64523e-05
ELF5	13.2939	3.7909	0.782097	4.8471	1.25282e-06	0.000612315
LINC02242	3.97197	3.79428	0.937674	4.04649	5.19924e-05	0.00781886
HHATL	3.50666	3.82389	1.03817	3.68329	0.000230245	0.018913
PCDH9	85.3465	3.82479	0.687378	5.56433	2.63168e-08	2.8583e-05
SLC24A2	15.2038	3.83878	1.0743	3.57328	0.000352534	0.0239683
RPL35P5	11.2595	3.86701	0.807737	4.78746	1.68902e-06	0.000733786
LHX4	167.285	3.96793	0.634434	6.25428	3.99357e-10	1.11535e-06
GLYATL2	6.74603	4.02993	1.17184	3.43898	0.000583917	0.0321566
GDA	97.9266	4.05065	0.761667	5.31814	1.04835e-07	9.316e-05
NCAN	26.1606	4.13349	0.806599	5.12459	2.98191e-07	0.000224217
RORB	4.6952	4.14513	1.11433	3.71984	0.000199347	0.0170931
SPESP1	51.2254	4.17597	0.698964	5.97452	2.30773e-09	4.10146e-06
CDH20	5.69376	4.18308	0.98883	4.23034	2.33341e-05	0.00493404
HSD3BP4	6.6623	4.25124	1.26653	3.35659	0.000789095	0.0388584
ASXL3	108.287	4.30109	0.893111	4.81585	1.46571e-06	0.000666555
OSTM1-AS1	2.59873	4.34153	1.21212	3.58178	0.000341266	0.0235751
LRRIQ1	7.34598	4.34454	1.18665	3.66119	0.000251042	0.01987
LRRC3B	11.3116	4.38271	0.920058	4.76352	1.90247e-06	0.000808549
ETNPPL	14.3512	4.39261	0.981593	4.47498	7.64184e-06	0.00248997
SPOCK3	32.1647	4.49855	1.17701	3.822	0.000132372	0.0139885
NRSN1	9.24185	4.57131	1.21144	3.77345	0.000161003	0.0151658
PDZPH1P	3.63812	4.5736	1.38409	3.3044	0.000951784	0.0432232
PHACTR3	207.144	4.60009	0.660959	6.95971	3.40968e-12	3.33296e-08
PTPRZ1	9.94004	4.75055	0.815199	5.82747	5.62744e-09	8.98947e-06
APOD	20192.8	4.88232	0.730063	6.68753	2.26967e-11	1.1093e-07
SLC39A12	20.1858	5.08548	1.07423	4.73406	2.20077e-06	0.000896355
AMER2	13.4063	5.18386	1.25337	4.13594	3.53502e-05	0.00638534
WNT16	97.9536	5.18934	1.14774	4.52137	6.14408e-06	0.00214494
POU3F2	8.27002	5.27283	0.943129	5.59078	2.26054e-08	2.59963e-05
MYRFL	17.9034	5.33045	0.875666	6.08732	1.1482e-09	2.49414e-06
MOG	10.6577	5.35406	1.38348	3.87	0.000108834	0.0125042
MTCYBP18	13.7096	5.47153	0.940549	5.81738	5.97765e-09	8.98947e-06
SLC1A2	566.192	5.67017	0.687499	8.24753	1.61697e-16	3.16117e-12
SLC1A6	11.4503	5.99413	1.30148	4.60563	4.11211e-06	0.001546
GFAP	210.989	6.10043	0.904239	6.74648	1.51478e-11	9.87133e-08
HCN1	71.2144	6.11484	1.06789	5.72612	1.02752e-08	1.43485e-05
DPP10	48.7456	7.44248	1.48842	5.00027	5.72508e-07	0.000349766
RIT2	21.4857	8.41852	2.54701	3.30525	0.000948914	0.0432232
PMP2	65.4402	8.58194	1.6171	5.307	1.11446e-07	9.47294e-05
TFAP2B	14.9609	8.62431	2.04611	4.21498	2.49801e-05	0.00505744
LINC00485	77.4036	8.77181	1.38058	6.35371	2.10177e-10	6.84826e-07
