# Supplementary material for: Multiplatform genomic profiling and magnetic resonance imaging identify mechanisms underlying intratumor heterogeneity in meningioma
Source: Nat Commun. 2020 Sep 23;11:4803. doi: 10.1038/s41467-020-18582-7 (PMC7511976; doi:10.1038/s41467-020-18582-7)
Supplement: Supplementary file 4 — Supplementary Data 2 [file 41467_2020_18582_MOESM4_ESM.xlsx]

## Sheet: Stereotactic_samples
Supplementary Data 2. ADC and CNV characteristics of spatially-defined meningioma samples analyzed by histopathology
Meningioma	Sample	WHO_grade	Morphology		Additional features	ADC_value	CNV_total	CNVs
M9	B	1	Fibrous	Spindle cells with abundant collagen	N/A	822	1	14q loss
M9	C	1	Fibrous	Spindle cells with abundant collagen	N/A	822	2	14q loss, 22q loss
M9	D	1	Fibrous	Spindle cells	Less collagen, larger cells, foci of necrosis	892	4	14q loss, 19p loss, 19 q loss, 22 q loss
M10	F	1	Transitional	Menigothelial whorls and sweeping fascicles	N/A	1672	4	17p gain, 17q gain, 22q loss, x loss
M10	G	1	Transitional	Menigothelial whorls and sweeping fascicles	Slightly more fascicular growth	972	4	17p gain, 17q gain, 22q loss, x loss
M11	B	2	Meningothelial	Increased mitotic activity	Slightly more cellular	1925	3	1p loss, 14q loss, 22q loss
M11	I	2	Meningothelial	Increased mitotic activity	N/A	875	2	14q loss, 22q loss
M12	C	2	Meningothelial	Small cell change, mitotic activity	N/A	1736	11	1p loss, 4p loss, 7p loss, 7q loss, 13q loss, 14q loss, 18p loss, 18q loss, 20p gain, 20q gain, 22q loss
M12	F	2	Meningothelial	Small cell change, mitotic activity	Foci of necrosis	756	12	1p loss, 4p loss, 5q loss, 7p loss, 7q loss, 13q loss, 14q loss, 18p loss, 18q loss, 20p gain, 20q gain, 22q loss
M13	B	3	Epithelioid	Increased mitotic activity, necrosis	N/A	51345	9	1p loss, 1q gain, 6p loss, 6q loss, 9p loss, 14q loss, 17q gain, 18q loss, 22q loss
M13	D	3	Epithelioid	Increased mitotic activity, necrosis	N/A	37835	10	1p loss, 1q gain, 6p loss, 6q loss, 9p loss, 10q loss, 14q loss, 17q gain, 18q loss, 22q loss
M13	E	3	Epithelioid	Increased mitotic activity, necrosis	Most frequent necrosis	665	9	1p loss, 1q gain, 6p loss, 6q loss, 9p loss, 14q loss, 17q gain, 18q loss, 22q loss
M13	F	3	Epithelioid	Increased mitotic activity, necrosis	Most frequent large smudgy nuclei	735	12	1p loss, 1q gain, 6p loss, 6q loss, 9p loss, 10p loss, 10q loss, 11p loss, 14q loss, 17q gain, 18q loss, 22q loss
