# Supplementary material for: Multiplatform genomic profiling and magnetic resonance imaging identify mechanisms underlying intratumor heterogeneity in meningioma
Source: Nat Commun. 2020 Sep 23;11:4803. doi: 10.1038/s41467-020-18582-7 (PMC7511976; doi:10.1038/s41467-020-18582-7)
Supplement: Supplementary file 5 — Supplementary Data 3 [file 41467_2020_18582_MOESM5_ESM.xlsx]

## Sheet: 2D
Supplementary Data 3. In vitro meningioma and organoid single cell RNA sequencing cluster marker genes
gene	p_val	avg_logFC	pct.1	pct.2	p_val_adj	cluster		gene	p_val	avg_logFC	pct.1	pct.2	p_val_adj	cluster		gene	p_val	avg_logFC	pct.1	pct.2	p_val_adj	cluster		gene	p_val	avg_logFC	pct.1	pct.2	p_val_adj	cluster		gene	p_val	avg_logFC	pct.1	pct.2	p_val_adj	cluster		High ADC	0	0	1	0	4		Low ADC	0	0
THBS1	3.22351e-36	0.396457	0.311	0.124	3.31667e-32	0		HMGB2	0	1.50075	0.977	0.386	0	1		ADIPOQ	0	2.68806	0.97	0.045	0	2		HMGA1	0.00740711	0.449152	0.435	0.331	1	3		MT-CO2	0	4.74216	1	0.004	0	4		GPM6B	0	0	0	0	1		PLA2G2D	0	0
RORA	2.0992e-30	0.332834	0.352	0.186	2.15987e-26	0		H2AFZ	0	1.09007	1	0.993	0	1		HPR	0	2.51189	0.914	0.072	0	2		EIF5A	0.000214225	0.471714	0.543	0.432	1	3		MT-ATP6	0	4.48073	1	0.003	0	4		CDH2	0	0	0	0	1		GSTA1	0	0
MMP23B	6.59356e-26	0.279028	0.338	0.186	6.78411e-22	0		STMN1	5.91995e-307	1.35014	0.985	0.45	6.09104e-303	1		ACSL1	0	1.68434	0.862	0.049	0	2		ERH	0.00563221	0.384221	0.5	0.434	1	3		MT-CO1	0	4.26588	1	0.003	0	4		PTPRZ1	0	0	0	0	1		CXCL13	0	0
YPEL3	4.06642e-26	0.266315	0.351	0.194	4.18394e-22	0		SMC2	3.07356e-286	0.975569	0.777	0.101	3.16239e-282	1		CA5B	4.51052e-305	0.842458	0.698	0.023	4.64088e-301	2		LSM7	0.00736318	0.261141	0.609	0.584	1	3		MT-CO3	0	4.26195	1	0.003	0	4		COLGALT2	0	0	0	0	1		KLK7	0	0
TIPARP	3.33868e-07	0.288954	0.253	0.194	0.00343516	0		CKS2	1.10568e-278	1.53156	0.973	0.544	1.13764e-274	1		PLIN1	1.1562e-299	0.663828	0.582	0.006	1.18961e-295	2		UBE2S1	0.000217691	0.440149	0.739	0.616	1	3		MT-CYB	0	4.22295	1	0.003	0	4		KIF1B	0	0	0	0	0		SULT1E1	0	0
TIMP3	2.99987e-34	0.637403	0.38	0.204	3.08657e-30	0		TUBA4A	7.34961e-276	1.01995	0.999	0.899	7.56201e-272	1		PLA2G16	7.00379e-212	0.913242	0.791	0.09	7.2062e-208	2		CACYBP2	0.000430395	0.583776	0.674	0.624	1	3		MT-ND3	0	4.14937	0.905	0	0	4		PMP2	0	0	0	0	0		KLK8	0	0
FBN1	2.59225e-45	0.451332	0.476	0.266	2.66716e-41	0		TUBA1A	3.9865e-266	0.90891	0.998	0.945	4.10171e-262	1		TMEM120A	3.86921e-200	1.29444	0.888	0.164	3.98103e-196	2		NME12	0.00055796	0.492914	0.674	0.681	1	3		MT-ND4	0	4.00744	1	0.002	0	4		MAP1A	0	0	0	0	0		LINC00960	0	0
MT1E	1.15324e-20	0.363696	0.411	0.294	1.18657e-16	0		SMC4	4.07187e-263	1.18556	0.932	0.432	4.18955e-259	1		FABP4	1.16237e-195	0.544397	0.425	0.009	1.19596e-191	2		UCHL32	0.00128645	0.392894	0.717	0.714	1	3		DBI	0	3.95312	0.81	0	0	4		PCDH9	0	0	0	0	0		C5orf17	0	0
REV3L	1.87322e-10	0.254503	0.362	0.295	1.92736e-06	0		HMGB1	8.61082e-263	0.761165	1	0.989	8.85967e-259	1		PPARG	1.65248e-194	1.14251	0.888	0.165	1.70024e-190	2		LIMK22	0.000201468	0.387908	0.826	0.737	1	3		MT-ND2	0	3.87832	0.905	0.001	0	4		ZNF521	0	0	0	0	0		TUNAR	0	0
IFITM1	5.51336e-20	0.275977	0.437	0.318	5.67269e-16	0		TOP2A	2.34337e-238	1.02621	0.647	0.067	2.4111e-234	1		PPARGC1B	5.35906e-194	0.437067	0.422	0.009	5.51394e-190	2		FKBP31	0.000154686	0.357272	0.804	0.744	1	3		MT-ND1	0	3.43187	0.905	0.001	0	4		PIK3R1	0	0	1	0	0		SLC51B	0	0
ERRFI1	4.26852e-18	0.26373	0.48	0.372	4.39188e-14	0		PTMA	3.30684e-230	0.646387	1	0.994	3.40241e-226	1		C9orf16	2.47397e-179	1.73138	0.955	0.268	2.54546e-175	2		CYCS1	1.75746e-10	0.378484	0.978	0.751	1.80826e-06	3		B2M	0	3.2289	0.762	0	0	4		TFAP2B	0	0	0	0	0		TRBV5-1	0	0
MT1F	6.65301e-27	0.520708	0.505	0.386	6.84528e-23	0		TUBA1B	5.79146e-216	0.853534	0.981	0.707	5.95883e-212	1		DGAT2	9.71391e-172	0.553199	0.418	0.014	9.99464e-168	2		LSM51	4.45663e-05	0.478866	0.826	0.782	0.458542	3		FABP7	0	3.06956	0.857	0	0	4		SLF1	0	0	0	0	0		ADRA1D	0	0
CREB3L1	3.46506e-15	0.256357	0.47	0.392	3.5652e-11	0		TUBB	5.18947e-215	0.885581	0.995	0.903	5.33945e-211	1		SCD	2.32095e-158	1.19357	0.698	0.101	2.38803e-154	2		SET1	0.00680349	0.533188	0.696	0.788	1	3		CLU	0	2.77028	0.667	0.001	0	4		CLSTN1	0	0	0	0	0		TRBV29-1	0	0
MMP14	4.75676e-22	0.301091	0.515	0.409	4.89423e-18	0		HIST1H2AL	1.18029e-213	1.77917	0.714	0.165	1.2144e-209	1		CYCS	2.60652e-154	2.07277	1	0.728	2.68185e-150	2		PDAP1	0.00280599	0.390723	0.761	0.79	1	3		IGFBP2	0	2.76661	0.667	0	0	4		TTYH1	0	0	0	0	0		TRBV7-9	0	0
PTN	3.67753e-107	0.563216	0.776	0.414	3.78381e-103	0		HIST1H2AJ	2.56127e-206	0.988385	0.571	0.057	2.63529e-202	1		ATP5MC1	3.37268e-150	1.12657	1	0.975	3.47015e-146	2		PRMT11	0.000180427	0.377687	0.87	0.792	1	3		CST3	0	2.73975	0.667	0	0	4		SLC1A2	0	0	0	0	0		KLK5	0	0
IFITM3	1.0489e-27	0.335012	0.545	0.427	1.07921e-23	0		SNRPD1	3.52951e-205	0.732127	0.991	0.909	3.63151e-201	1		ATP5MC3	4.22912e-150	1.07581	1	0.991	4.35134e-146	2		TPM31	2.61803e-07	0.580137	0.891	0.801	0.00269369	3		NDUFS5	0	2.70747	0.81	0	0	4		PHACTR3	0	0	0	0	0		FGF19	0	0
KDM5B	2.17194e-25	0.289127	0.552	0.436	2.23471e-21	0		CDK1	3.96089e-203	0.880479	0.663	0.12	4.07536e-199	1		MPC2	5.29375e-146	1.6397	0.996	0.813	5.44674e-142	2		ATP5MD1	0.00123059	0.322213	0.783	0.815	1	3		ZFAS1	0	2.69199	0.714	0	0	4		GFAP	0	0	0	0	0		ASS1P11	0	0
IGFBP7	3.61092e-39	0.458022	0.596	0.442	3.71528e-35	0		EZH2	2.93619e-198	0.796547	0.84	0.293	3.02105e-194	1		COX5A	2.64547e-144	1.26075	1	0.984	2.72192e-140	2		RANBP11	6.02461e-12	0.760756	0.957	0.824	6.19872e-08	3		UQCRQ	0	2.40596	0.667	0	0	4		APOD	0	0	0	0	0		TRAV14DV4	0	0
HOPX	2.11462e-50	0.432425	0.682	0.464	2.17573e-46	0		NAP1L1	2.45428e-194	0.641639	0.998	0.976	2.5252e-190	1		AK2	3.07671e-143	1.2821	0.963	0.441	3.16563e-139	2		TPM11	3.56838e-05	0.462203	0.804	0.825	0.367151	3		ATP5MF	0	2.39191	0.524	0	0	4		LINC00485	0	0	0	0	0		TRBV9	0	0
COL4A1	1.30688e-39	0.413242	0.619	0.469	1.34465e-35	0		CALM2	1.1283e-191	0.660187	0.999	0.958	1.16091e-187	1		CYC1	5.72317e-143	1.4068	0.993	0.68	5.88857e-139	2		NUTF22	4.63072e-11	0.692984	0.891	0.838	4.76454e-07	3		CD99	0	2.36576	0.619	0	0	4		LHX4	0	0	0	0	0		TRAV12-2	0	0
IFITM2	3.83237e-28	0.344977	0.597	0.479	3.94313e-24	0		TUBB4B	6.44486e-187	0.91658	0.929	0.512	6.63112e-183	1		NDUFAB1	6.36153e-143	1.17208	0.993	0.966	6.54538e-139	2		PHB1	0.000645456	0.44135	0.826	0.842	1	3		CSTB	0	2.2656	0.619	0.001	0	4		COL4A3	0	0	0	0	0		GATA5	0	0
SPRY2	1.86915e-33	0.376276	0.632	0.494	1.92317e-29	0		DEK	2.78707e-183	0.750278	0.926	0.486	2.86762e-179	1		HSPE1	5.24845e-141	0.980292	1	0.995	5.40013e-137	2		ACTG11	7.59871e-05	0.391939	0.913	0.844	0.781831	3		SELENOW	0	2.10799	0.619	0	0	4		MYRFL	0	0	0	0	0		FABP6	0	0
EVA1B	2.8436e-23	0.266817	0.607	0.5	2.92578e-19	0		CENPF	1.38785e-179	0.728113	0.492	0.04	1.42796e-175	1		HSPD1	8.51292e-141	1.41104	0.996	0.931	8.75894e-137	2		ANXA11	0.00519815	0.362382	0.87	0.87	1	3		NDUFB4	2.57261e-294	2.17943	0.571	0.001	2.64696e-290	4		SPESP1	0	0	0	0	0		LINC02446	0	0
ITM2B	5.27833e-45	0.381249	0.655	0.503	5.43087e-41	0		UBE2S	1.13641e-174	0.73018	0.922	0.475	1.16925e-170	1		ATP5MG	5.7339e-140	0.882182	1	0.996	5.89961e-136	2		YBX32	2.66623e-05	0.461603	0.935	0.873	0.274328	3		UQCRH	2.57261e-294	2.16774	0.571	0.001	2.64696e-290	4		MTCYBP18	0	0	0	0	0		CES1	0	0
VEGFA	4.94716e-09	0.269652	0.533	0.526	5.09014e-05	0		NUCKS1	4.66846e-174	0.69587	0.983	0.737	4.80338e-170	1		ARL4A	1.24326e-139	1.04522	0.731	0.14	1.27919e-135	2		RPL4	0.0047909	0.328127	0.848	0.886	1	3		NDUFA4	1.80335e-291	2.94803	0.857	0.005	1.85546e-287	4		HCN1	0	0	0	0	0		SCT	0	0
SAT1	1.10849e-10	0.253411	0.561	0.531	1.14053e-06	0		CCNB1	1.37757e-173	0.541263	0.537	0.061	1.41739e-169	1		NDUFB9	5.44427e-132	0.984602	1	0.977	5.60161e-128	2		TPM2	0.00041776	0.42729	0.87	0.895	1	3		S100B	4.26773e-286	2.64997	0.476	0	4.39107e-282	4		TTLL7	0	0	0	0	0		ICOS	0	0
CRISPLD2	2.61763e-37	0.392255	0.662	0.534	2.69328e-33	0		HNRNPA3	1.60036e-173	0.560936	1	0.98	1.64661e-169	1		ETFB	8.9034e-132	1.07062	0.993	0.964	9.16071e-128	2		NDUFA121	3.27768e-05	0.390858	0.935	0.903	0.33724	3		MAP1LC3B	4.26773e-286	1.7471	0.476	0	4.39107e-282	4		POU3F2	0	0	0	0	0		WT1	0	0
APP	8.44092e-20	0.267541	0.604	0.54	8.68487e-16	0		CDC20	9.52916e-169	0.599911	0.501	0.051	9.80455e-165	1		SLC25A5	1.45686e-130	1.26961	0.978	0.523	1.49896e-126	2		SNRPD32	3.27107e-07	0.460424	0.935	0.904	0.0033656	3		COX6C	2.35252e-258	2.83991	0.714	0.004	2.42051e-254	4		PTPRB	0	0	0	0	0		CD8B	0	0
ZFP36L1	3.68891e-13	0.349393	0.586	0.541	3.79551e-09	0		HIST1H1E	2.62679e-168	0.915544	0.589	0.11	2.70271e-164	1		HIPK2	3.28588e-130	0.917947	0.858	0.236	3.38084e-126	2		UQCC2	0.000884878	0.377743	0.891	0.907	1	3		KRT10	6.41967e-232	1.90948	0.429	0	6.60519e-228	4		DNAH11	0	0	0	0	0		OR2B6	0	0
VCAN	2.40056e-24	0.329967	0.634	0.552	2.46993e-20	0		RAN	6.75929e-166	0.66614	0.986	0.776	6.95464e-162	1		ATP5F1B	5.75285e-126	0.867948	1	0.982	5.91911e-122	2		HSP90AA11	0.000514943	0.341041	0.935	0.915	1	3		SOX2	6.41967e-232	1.76763	0.429	0	6.60519e-228	4		MAP7	0	0	0	0	0		CCL19	0	0
CDH11	4.24272e-17	0.267342	0.619	0.572	4.36533e-13	0		TUBA1C	1.66567e-165	0.879526	0.801	0.327	1.71381e-161	1		TXLNG	1.32794e-124	0.618899	0.657	0.107	1.36632e-120	2		PPP1R14B2	2.28828e-11	0.655792	1	0.918	2.35441e-07	3		AC084033.3	3.89383e-229	1.9161	0.381	0	4.00636e-225	4		GDA	0	0	0	0	0		PCDHA1	0	0
FNDC3B	1.62765e-31	0.363767	0.68	0.593	1.67469e-27	0		HSP90AA1	4.51159e-165	0.694317	0.986	0.881	4.64197e-161	1		PANK3	2.27412e-124	0.743068	0.683	0.126	2.33984e-120	2		TMSB4X	6.36567e-05	0.369595	0.957	0.922	0.654964	3		GUK1	3.89383e-229	1.78247	0.381	0	4.00636e-225	4		NCAN	0	0	0	0	0		ADAMDEC1	0	0
PLPP3	2.34091e-45	0.474204	0.718	0.596	2.40856e-41	0		SRSF7	3.50064e-162	0.715134	0.975	0.802	3.60181e-158	1		FAM241A	1.84472e-118	0.308643	0.295	0.01	1.89803e-114	2		HSPD11	0.000140283	0.257648	0.978	0.937	1	3		ATP5F1D	3.89383e-229	1.76602	0.381	0	4.00636e-225	4		RNF180	0	0	0	0	0		KLRG2	0	0
SELENOM	2.98205e-106	0.630499	0.828	0.597	3.06823e-102	0		NASP	2.41111e-160	0.736917	0.805	0.312	2.48079e-156	1		MDH1	5.46062e-118	1.30656	0.978	0.663	5.61843e-114	2		PSMB31	4.44814e-10	0.549829	1	0.941	4.57669e-06	3		AQP4	3.89383e-229	1.76484	0.381	0	4.00636e-225	4		ST8SIA5	0	0	0	0	0		LINC00892	0	0
S100A13	1.20001e-24	0.269467	0.696	0.612	1.23469e-20	0		ACTB	1.02961e-156	0.515809	1	0.994	1.05936e-152	1		SDHB	2.56789e-117	1.13388	0.985	0.677	2.6421e-113	2		RPL26	4.59331e-09	0.464894	0.891	0.942	4.72606e-05	3		MDK	3.89383e-229	1.74659	0.381	0	4.00636e-225	4		GRIK3	0	0	0	0	0		CYP26A1	0	0
MAGED2	5.74369e-143	0.774747	0.887	0.637	5.90968e-139	0		CDKN3	1.29089e-149	0.609132	0.563	0.101	1.3282e-145	1		CDKN2C	6.1551e-117	0.36752	0.403	0.032	6.33298e-113	2		SNRPG1	3.56459e-05	0.405931	0.957	0.954	0.366761	3		NDUFC2	3.89383e-229	1.74265	0.381	0	4.00636e-225	4		DPP10	0	0	0	0	0		CTLA4	0	0
COL5A2	4.31439e-46	0.490586	0.753	0.642	4.43907e-42	0		LMNA	3.1067e-146	0.59763	0.999	0.936	3.19648e-142	1		MGST3	1.32888e-107	1.06633	0.974	0.595	1.36728e-103	2		S100A101	2.23836e-06	0.359524	1	0.959	0.0230305	3		PTPRZ1	6.71697e-211	2.27108	0.429	0.001	6.91109e-207	4		ZC2HC1C	0	0	0	0	0		MYL2	0	0
BNIP3L	2.55136e-30	0.311788	0.731	0.651	2.62509e-26	0		PLK4	2.74508e-144	0.419023	0.511	0.074	2.82442e-140	1		TST	8.78131e-107	0.31001	0.332	0.021	9.03509e-103	2		PPIA	4.97855e-06	0.336581	0.978	0.962	0.0512243	3		PHPT1	9.60772e-204	2.06508	0.381	0	9.88539e-200	4		TDRD1	0	0	0	0	0		TBX1	0	0
MT2A	1.59019e-33	0.575341	0.746	0.655	1.63615e-29	0		CDCA8	7.59435e-143	0.423755	0.434	0.044	7.81382e-139	1		PHB	2.04282e-106	0.869751	0.993	0.826	2.10185e-102	2		TAF10	2.07501e-05	0.293188	0.935	0.969	0.213498	3		GAL	1.10728e-200	2.12797	0.333	0	1.13928e-196	4		NIM1K	0	0	0	0	0		GPC3	0	0
ERGIC3	1.32488e-22	0.279765	0.733	0.696	1.36317e-18	0		RAD21	4.33077e-142	0.649695	0.794	0.314	4.45593e-138	1		YWHAB	2.5997e-106	1.06859	0.989	0.766	2.67484e-102	2		RPS27L	9.64412e-05	0.306631	0.891	0.972	0.992284	3		HIGD2A	1.10728e-200	1.73457	0.333	0	1.13928e-196	4		PAM	0	0	0	0	0		CD8A	0	0
GSTM3	3.05148e-41	0.323233	0.795	0.71	3.13967e-37	0		HNRNPAB	2.96335e-139	0.667647	0.969	0.741	3.04899e-135	1		COX8A	5.62682e-104	0.856336	1	0.928	5.78944e-100	2		RPS10	0.000110841	0.345128	0.957	0.972	1	3		COLGALT2	1.10728e-200	1.66005	0.333	0	1.13928e-196	4		ELF5	0	0	0	0	0		KIAA1210	0	0
OGT	1.7136e-71	0.498556	0.853	0.73	1.76313e-67	0		PFN1	1.13509e-137	0.426	1	0.987	1.16789e-133	1		MTCH2	1.07853e-101	0.929514	0.963	0.582	1.1097e-97	2		PSMA71	0.000229598	0.403005	0.978	0.974	1	3		MRPL36	1.10728e-200	1.60692	0.333	0	1.13928e-196	4		TRIM9	0	0	0	0	0		TRBV28	0	0
HIF1A	4.90782e-29	0.313277	0.801	0.73	5.04965e-25	0		DIAPH3	1.6346e-137	0.409437	0.445	0.052	1.68184e-133	1		GLUL	1.1873e-101	0.50679	0.582	0.102	1.22161e-97	2		CFL11	7.33767e-06	0.375393	0.978	0.978	0.0754973	3		ATP5PO	1.10728e-200	1.46397	0.333	0	1.13928e-196	4		ASXL3	0	0	0	0	0		TRBC2	0	0
PCOLCE	9.88347e-70	0.50568	0.888	0.797	1.01691e-65	0		RANBP1	9.28463e-136	0.630776	0.967	0.76	9.55296e-132	1		UQCRB	2.79938e-101	0.809599	0.996	0.954	2.88029e-97	2		SNRPF1	5.82663e-15	0.609806	1	0.981	5.99502e-11	3		C1orf61	3.93317e-179	2.37184	0.476	0.002	4.04684e-175	4		RPL35P5	0	0	0	0	0		DUOX1	0	0
TIMP2	5.12363e-30	0.274621	0.917	0.804	5.2717e-26	0		HNRNPD	1.96458e-132	0.560306	0.984	0.885	2.02135e-128	1		SLC25A3	3.12378e-100	0.514783	1	0.992	3.21406e-96	2		NAP1L11	3.23272e-14	0.637554	1	0.983	3.32615e-10	3		UCHL1	1.15174e-175	1.72412	0.333	0	1.18503e-171	4		LRRC3B	0	0	0	0	0		KLK11	0	0
TCF4	1.41179e-60	0.391312	0.93	0.821	1.45259e-56	0		HNRNPA2B1	1.17825e-129	0.486588	1	0.957	1.2123e-125	1		PRKAR2B	7.92765e-100	0.914244	0.866	0.332	8.15676e-96	2		SNRPD2	1.55974e-14	0.471595	1	0.985	1.60481e-10	3		ATP5MPL	1.15174e-175	1.58317	0.333	0	1.18503e-171	4		RASEF	0	0	0	0	0		LINC02570	0	0
COL3A1	4.44245e-184	1.10155	0.973	0.823	4.57083e-180	0		SNRPF	1.62114e-127	0.454872	0.994	0.975	1.66799e-123	1		CIB2	2.01645e-98	0.511478	0.306	0.02	2.07472e-94	2		RPL38	4.86073e-06	0.438293	0.978	0.985	0.0500121	3		AURKAIP1	3.03373e-172	1.88531	0.286	0	3.12141e-168	4		SLC39A12	0	0	0	0	0		CXCL11	0	0
PRDX5	3.83769e-56	0.391957	0.887	0.829	3.9486e-52	0		TMPO	5.58105e-125	0.463139	0.593	0.141	5.74234e-121	1		EMC6	9.41655e-97	0.92944	0.97	0.658	9.68869e-93	2		HINT11	2.13324e-06	0.354551	1	0.986	0.0219489	3		CDKN1A	3.03373e-172	1.63927	0.286	0	3.12141e-168	4		SLC1A6	0	0	0	0	0		SKAP1	0	0
BTG1	3.39038e-20	0.277448	0.895	0.854	3.48837e-16	0		H3F3B	5.17148e-124	0.378305	1	0.988	5.32094e-120	1		TMEM147	3.82875e-95	0.87897	0.974	0.71	3.9394e-91	2		HNRNPA31	0.000661187	0.2874	1	0.986	1	3		NDUFC1	3.03373e-172	1.6104	0.286	0	3.12141e-168	4		ATP1A2	0	0	0	0	0		SCML4	0	0
COL1A2	4.47169e-102	0.587544	0.982	0.866	4.60093e-98	0		ANP32E	3.17899e-120	0.573549	0.796	0.355	3.27086e-116	1		COX7C	1.0176e-94	0.649927	1	0.989	1.04701e-90	2		RPSA	1.02162e-06	0.294672	1	0.988	0.0105114	3		NES	3.03373e-172	1.57455	0.286	0	3.12141e-168	4		WNT16	0	0	0	0	0		TNIP3	0	0
CEBPB	1.6072e-27	0.40399	0.933	0.872	1.65364e-23	0		TPX2	1.25417e-118	0.333987	0.361	0.033	1.29041e-114	1		MRPL12	2.54337e-94	0.61236	0.735	0.202	2.61687e-90	2		TMSB10	1.4953e-05	0.26536	1	0.988	0.153851	3		C12orf75	3.03373e-172	1.47666	0.286	0	3.12141e-168	4		NUDT12	0	0	0	0	0		LINC02345	0	0
FN1	6.51241e-67	0.668528	0.928	0.878	6.70062e-63	0		ESD	1.94062e-118	0.516528	0.999	0.987	1.99671e-114	1		CAVIN2	5.34302e-94	0.696977	0.728	0.193	5.49743e-90	2		ESD1	1.15416e-09	0.521138	1	0.99	1.18751e-05	3		MRPS26	3.03373e-172	1.44629	0.286	0	3.12141e-168	4		PLPPR4	0	0	0	0	0		CNTN6	0	0
COL1A1	2.90178e-130	0.735588	0.986	0.885	2.98564e-126	0		MCM3	2.31114e-117	0.418793	0.421	0.059	2.37793e-113	1		NDUFB7	7.24981e-94	0.752954	0.996	0.844	7.45933e-90	2		SERBP12	1.07734e-05	0.378673	1	0.99	0.110848	3		SNHG7	3.03373e-172	1.44582	0.286	0	3.12141e-168	4		ETNPPL	0	0	0	0	0		GNLY	0	0
MT1M	5.38931e-89	0.903391	0.96	0.889	5.54506e-85	0		UBE2C	4.11553e-116	0.377717	0.383	0.043	4.23447e-112	1		BOLA3	9.00964e-94	0.863881	0.94	0.491	9.27001e-90	2		S100A4	0.00344497	0.279228	1	0.99	1	3		NDUFB3	7.54149e-166	1.9166	0.429	0.002	7.75944e-162	4		ELL2	0	0	0	0	0		AZU1	0	0
C12orf57	9.87814e-133	0.561454	0.958	0.893	1.01636e-128	0		KIF20A	1.38828e-115	0.362151	0.373	0.039	1.4284e-111	1		COX6B1	7.9145e-90	0.816234	0.993	0.916	8.14323e-86	2		PFN11	2.57061e-07	0.366337	1	0.991	0.0026449	3		PTS	3.3276e-156	1.48557	0.333	0.001	3.42377e-152	4		PAG1	0	0	0	0	0		FBN3	0	0
SPTBN1	1.91886e-39	0.31799	0.949	0.908	1.97431e-35	0		ATAD2	2.61776e-115	0.43945	0.447	0.075	2.69341e-111	1		NDUFA12	1.60014e-89	0.76665	0.985	0.895	1.64638e-85	2		RPL36A	5.57467e-05	0.250718	0.978	0.991	0.573578	3		SLC25A6	6.00531e-153	1.66615	0.381	0.001	6.17886e-149	4		KCTD16	0	0	0	0	0		PAMR1	0	0
EFEMP2	4.70904e-71	0.419385	0.953	0.916	4.84514e-67	0		SERBP1	3.34676e-115	0.421125	1	0.986	3.44349e-111	1		PSMB5	2.83721e-89	0.69408	0.981	0.939	2.9192e-85	2		RPL31	1.12393e-10	0.276007	1	0.994	1.15641e-06	3		APOE	5.34714e-152	3.4709	0.619	0.007	5.50167e-148	4		DLX6	0	0	0	0	0		IDI2	0	0
NENF	7.56607e-40	0.260002	0.973	0.947	7.78473e-36	0		LSM5	4.42573e-114	0.490928	0.968	0.695	4.55364e-110	1		IMMT	6.15259e-89	0.828354	0.888	0.43	6.3304e-85	2		H2AFZ1	0.000479122	0.346754	1	0.995	1	3		MRPS6	1.02541e-147	1.6465	0.286	0	1.05505e-143	4		SPOCK1	0	0	0	0	0		LY9	0	0
BLOC1S1	7.89129e-66	0.357045	0.975	0.96	8.11935e-62	0		PTGES3	1.0067e-113	0.537067	0.958	0.753	1.03579e-109	1		SEC11C	1.00004e-88	0.783116	0.985	0.711	1.02894e-84	2		PTMA1	1.20883e-07	0.436988	1	0.996	0.00124376	3		NDUFA1	1.02541e-147	1.55563	0.286	0	1.05505e-143	4		PPP2R2C	0	0	0	0	0		CXCL10	0	0
SCAND1	2.88654e-49	0.299551	0.983	0.961	2.96996e-45	0		HNRNPU	3.38181e-113	0.528453	0.98	0.869	3.47954e-109	1		MAT2A	1.57024e-87	1.07112	0.959	0.705	1.61562e-83	2		ACTB1	2.72211e-07	0.395387	1	0.996	0.00280078	3		EPB41L4A-AS1	1.02541e-147	1.45352	0.286	0	1.05505e-143	4		SIM2	0	0	0	0	0		SIT1	0	0
SPARC	3.0045e-78	0.501586	0.992	0.971	3.09133e-74	0		SNRPE	1.56804e-111	0.335811	1	0.983	1.61336e-107	1		TIMM8A	2.17285e-86	0.756822	0.884	0.371	2.23565e-82	2		LGALS1	3.72297e-13	0.384337	1	0.997	3.83056e-09	3		ATP5ME	1.02541e-147	1.39398	0.286	0	1.05505e-143	4		EML6	0	0	0	0	0		THRSP	0	0
FAM162A	2.4533e-118	0.44008	1	0.981	2.5242e-114	0		CDCA3	1.38263e-110	0.397569	0.512	0.108	1.42259e-106	1		RPL9	1.51577e-85	0.318622	1	0.999	1.55958e-81	2		YBX12	3.24311e-12	0.485359	1	0.997	3.33683e-08	3		MRPL51	1.08663e-136	1.66535	0.429	0.003	1.11804e-132	4		TRGC1	0	0	0	0	0		IGHG2	0	0
SERF2	4.23699e-132	0.334996	1	0.995	4.35943e-128	0		INCENP	1.2998e-108	0.313067	0.321	0.026	1.33737e-104	1		PSMB3	4.50766e-85	0.738031	0.985	0.937	4.63793e-81	2		RPL27A	1.55564e-08	0.253331	1	0.997	0.00016006	3		SYNM	2.57911e-129	1.31052	0.286	0.001	2.65364e-125	4		ADCYAP1	0	0	0	0	0		TEX19	0	0
S100A6	9.9738e-97	0.400164	1	0.995	1.0262e-92	0		SMC1A	4.10761e-108	0.53021	0.949	0.701	4.22632e-104	1		ATP5F1C	1.26798e-84	0.573331	0.996	0.978	1.30462e-80	2		RPLP21	2.80062e-14	0.328667	1	0.998	2.88155e-10	3		SRP14	1.63557e-125	2.723	0.714	0.014	1.68284e-121	4		LYPD1	0	0	0	0	0		CCR5	0	0
EEF1A1	1.01999e-222	0.259657	1	0.998	1.04946e-218	0		HIST1H2AB	6.82832e-108	0.28582	0.286	0.014	7.02566e-104	1		RPLP2	1.27604e-84	0.324394	1	0.998	1.31291e-80	2		RPL271	1.72757e-08	0.334127	1	0.998	0.00017775	3		MZT2B	1.85008e-122	1.65344	0.381	0.003	1.90355e-118	4		CDH20	0	0	0	0	0		GBP5	0	0
VIM	4.52958e-29	0.259481	0.999	0.998	4.66048e-25	0		MND1	4.19389e-106	0.489279	0.843	0.417	4.31509e-102	1		UQCR10	1.25728e-83	0.787984	0.959	0.623	1.29361e-79	2		RPS6	3.71214e-07	0.254793	1	0.998	0.00381942	3		SPARCL1	5.88951e-92	1.79526	0.381	0.004	6.05971e-88	4		EGR3	0	0	0	0	0		CD27	0	0
RPS27	5.99699e-159	0.288508	1	0.999	6.1703e-155	0		JPT1	5.89744e-103	0.526718	0.833	0.436	6.06787e-99	1		NDUFV1	3.26344e-83	0.813048	0.963	0.66	3.35775e-79	2		RPS25	4.20401e-13	0.287364	1	0.999	4.32551e-09	3		TUBB2B	1.94336e-89	2.42297	0.524	0.01	1.99952e-85	4		DDN	0	0	0	0	0		CCL5	0	0
RPL10	7.81401e-153	0.272296	1	1	8.03983e-149	0		HNRNPF	6.08936e-103	0.465814	0.991	0.903	6.26535e-99	1		NDUFB10	3.67224e-82	0.805542	0.91	0.458	3.77837e-78	2		RPL35	2.31792e-10	0.289541	1	0.999	2.38491e-06	3		NME4	4.44219e-74	1.44389	0.286	0.003	4.57057e-70	4		UPP2	0	0	0	0	0		SUCNR1	0	0
								USP1	1.89263e-102	0.395691	0.559	0.154	1.94733e-98	1		PEX16	4.79172e-82	0.340939	0.358	0.04	4.9302e-78	2		RPLP1	9.25223e-13	0.265165	1	1	9.51962e-09	3		CAST	1.62439e-70	1.70237	0.333	0.005	1.67133e-66	4		AMER2	0	0	0	0	0		CLEC10A	0	0
								SUMO2	9.48084e-102	0.295688	0.999	0.99	9.75484e-98	1		IDH3A	1.81793e-81	0.255421	0.317	0.03	1.87047e-77	2		RPS15	2.42776e-12	0.314478	1	1	2.49792e-08	3		HSBP1	3.64448e-69	1.63236	0.286	0.003	3.74981e-65	4		TLL2	0	0	0	0	0		IGHG1	0	0
								KIFC1	1.24322e-99	0.282739	0.292	0.022	1.27915e-95	1		GPCPD1	4.15615e-81	0.603248	0.597	0.138	4.27626e-77	2										RPS4Y1	2.75718e-67	2.14933	0.524	0.015	2.83686e-63	4		DRC1	0	0	0	0	0		LYZ	0	0
								KIF11	1.35506e-99	0.283821	0.271	0.015	1.39422e-95	1		FAM49B	2.08091e-80	0.817015	0.84	0.378	2.14105e-76	2										SCG2	7.28317e-65	1.59639	0.286	0.004	7.49366e-61	4		ELOVL4	0	0	0	0	0		TLR8	0	0
								HIST3H2A	8.33203e-99	1.25562	0.998	0.974	8.57283e-95	1		ZCRB1	7.60861e-80	0.655594	0.985	0.926	7.82849e-76	2										CDKN2A	2.00757e-61	2.25164	0.429	0.011	2.06559e-57	4		LRP8	0	0	0	0	0		UBASH3A	0	0
								LMNB1	2.14555e-98	0.305919	0.312	0.031	2.20755e-94	1		MTRNR2L10	1.24379e-79	0.974205	0.996	0.818	1.27973e-75	2										MT-ND5	2.14132e-59	2.16209	0.524	0.018	2.2032e-55	4		LINC02242	0	0	0	0	0		IL33	0	0
								DPYSL3	8.60253e-98	0.353096	0.442	0.088	8.85115e-94	1		MTRNR2L6	1.12728e-77	1.01574	1	0.803	1.15986e-73	2										MYL6B	1.78925e-56	1.55674	0.333	0.007	1.84096e-52	4		GUCY1A2	0	0	0	0	0		GBP1P1	0	0
								H1F0	1.60414e-95	0.607839	0.84	0.498	1.6505e-91	1		NDUFS3	3.53232e-77	0.768765	0.966	0.826	3.63441e-73	2										COMMD6	1.88166e-50	1.53986	0.333	0.008	1.93604e-46	4		LINC01909	0	0	0	0	0		ISM2	0	0
								CNIH4	2.84457e-95	0.466117	0.955	0.777	2.92677e-91	1		YBX31	3.86194e-77	0.726226	0.981	0.863	3.97355e-73	2										TXN	1.06703e-49	3.43859	1	0.099	1.09786e-45	4		ELOVL7	0	0	0	0	0		VAX2	0	0
								PA2G4	3.21278e-95	0.568745	0.897	0.619	3.30563e-91	1		ITGA6	4.36668e-76	0.48924	0.601	0.146	4.49287e-72	2										SRI	1.47875e-44	2.12168	0.476	0.02	1.52148e-40	4		KIAA0319	0	0	0	0	0		GBP4	0	0
								RRM1	9.37456e-95	0.290088	0.362	0.054	9.64549e-91	1		MRPL15	6.06194e-76	0.72794	0.929	0.543	6.23713e-72	2										COMT	4.993e-40	1.60303	0.286	0.007	5.13729e-36	4		CTXN2	0	0	0	0	0		TFPI2	0	0
								SRSF2	2.55555e-94	0.505993	0.959	0.785	2.62941e-90	1		VDAC2	2.38017e-75	0.683292	0.966	0.829	2.44896e-71	2										RPS15A	5.11608e-39	3.32417	0.905	0.103	5.26394e-35	4		GOLGA7B	0	0	0	0	0		CD96	0	0
								CCNB2	1.29264e-93	0.30171	0.371	0.058	1.33e-89	1		FH	3.03953e-75	0.721801	0.869	0.442	3.12737e-71	2										SLC1A3	3.10307e-38	1.58071	0.333	0.011	3.19274e-34	4		DTNA	0	0	0	0	0		IL2RG	0	0
								ANP32B	2.86278e-93	0.471905	0.917	0.643	2.94551e-89	1		REEP5	4.16274e-75	0.712688	1	0.911	4.28304e-71	2										PHLDA1	3.11086e-37	2.14926	0.333	0.011	3.20076e-33	4		CNDP1	0	0	0	0	0		CCL17	0	0
								MPP6	2.14422e-91	0.507261	0.922	0.692	2.20618e-87	1		COX5B	6.17047e-75	0.775915	0.966	0.764	6.34879e-71	2										PEBP1	5.00635e-31	2.03776	0.571	0.046	5.15104e-27	4		MOG	0	0	0	0	0		LINC00426	0	0
								NCL	5.25088e-91	0.526463	0.956	0.834	5.40263e-87	1		EIF1AD	6.25219e-75	0.677764	0.832	0.336	6.43288e-71	2										MPC1	1.16622e-30	1.37863	0.286	0.01	1.19992e-26	4		FBXO15	0	0	0	0	0		LINC02356	0	0
								SMC3	1.0586e-90	0.486003	0.907	0.612	1.08919e-86	1		NDUFB6	8.62266e-75	0.791399	0.869	0.449	8.87185e-71	2										CD63	3.16842e-28	3.53915	0.857	0.133	3.25998e-24	4		SPSB4	0	0	0	0	0		ZBED2	0	0
								PFDN6	9.70927e-90	0.463608	0.916	0.62	9.98987e-86	1		ATP5MD	3.10854e-74	0.72949	0.985	0.796	3.19837e-70	2										CKB	9.71395e-27	2.14976	0.476	0.036	9.99469e-23	4		PTPRR	0	0	0	0	0		FCN1	0	0
								CKAP5	1.95725e-89	0.447043	0.647	0.255	2.01382e-85	1		DLD	1.54946e-73	0.389449	0.448	0.08	1.59424e-69	2										TMBIM4	8.00689e-26	1.87897	0.429	0.03	8.23829e-22	4		SPOCK3	0	0	0	0	0		LCK	0	0
								LSM6	1.92005e-87	0.46033	0.91	0.617	1.97554e-83	1		APOO	5.01159e-73	0.631197	0.765	0.283	5.15642e-69	2										PPDPF	4.99656e-25	1.67544	0.381	0.024	5.14096e-21	4		CYP19A1	0	0	0	0	0		RPL13P12	0	0
								SFPQ	9.27706e-87	0.503216	0.88	0.545	9.54517e-83	1		TIMM50	4.54137e-71	0.666331	0.899	0.452	4.67262e-67	2										ATP6V0E1	1.24527e-23	1.50051	0.333	0.019	1.28126e-19	4		FHOD3	0	0	0	0	0		GCSAM	0	0
								HNRNPA0	1.22867e-86	0.435124	0.959	0.766	1.26418e-82	1		NDUFA8	4.76778e-71	0.728522	0.937	0.592	4.90557e-67	2										DDX18	3.20681e-22	1.53663	0.286	0.015	3.29948e-18	4		GOLGA2P5	0	0	0	0	0		TBC1D10C	0	0
								HELLS	7.21161e-84	0.259812	0.283	0.031	7.42002e-80	1		ATP5F1A	1.77852e-70	0.619851	0.981	0.828	1.82992e-66	2										RPL29	6.18107e-22	2.69037	0.905	0.216	6.3597e-18	4		SERPINA5	0	0	0	0	0		KANK4	0	0
								NOP58	7.76368e-84	0.520506	0.86	0.546	7.98805e-80	1		SUCLG1	2.83184e-70	0.719345	0.948	0.637	2.91368e-66	2										RAB13	8.06961e-22	1.81038	0.333	0.021	8.30283e-18	4		FOSB	0	0	0	0	0		HNRNPA1P21	0	0
								HMGA2	1.3367e-83	0.492969	0.643	0.255	1.37533e-79	1		MTSS1L	5.82148e-70	0.255592	0.269	0.024	5.98972e-66	2										TSPO	9.26047e-22	1.49045	0.286	0.015	9.5281e-18	4		ACTN2	0	0	0	0	0		GJA5	0	0
								SET	3.56524e-82	0.475766	0.931	0.718	3.66827e-78	1		TOB1	7.0897e-70	0.721589	0.787	0.341	7.29459e-66	2										ISCU	6.20394e-20	1.74892	0.381	0.031	6.38323e-16	4		HRASLS5	0	0	0	0	0		C15orf59-AS1	0	0
								MCM7	4.19369e-81	0.336344	0.462	0.122	4.31489e-77	1		SH3GLB2	7.18599e-70	0.538921	0.653	0.199	7.39366e-66	2										MINOS1	1.86603e-19	2.1899	0.571	0.077	1.91996e-15	4		NRSN1	0	0	0	0	0		HIST1H2AE	0	0
								RFC3	3.04818e-80	0.37313	0.507	0.155	3.13627e-76	1		LPL	5.85063e-69	0.503728	0.567	0.133	6.01971e-65	2										TXNDC17	1.85786e-17	1.76184	0.429	0.046	1.91155e-13	4		RPH3A	0	0	0	0	0		IKZF3	0	0
								NSMCE4A	4.15082e-80	0.360193	0.661	0.26	4.27078e-76	1		ABHD5	8.39046e-69	0.293467	0.321	0.039	8.63294e-65	2										NDUFB2	4.72018e-17	2.12719	0.476	0.059	4.85659e-13	4		CHRDL1	0	0	0	0	0		PYHIN1	0	0
								NUP43	1.44502e-78	0.386156	0.574	0.213	1.48678e-74	1		UQCRHL	2.69319e-68	0.653003	0.989	0.871	2.77102e-64	2										EBPL	6.8032e-17	1.54067	0.333	0.028	6.99982e-13	4		CHI3L1	0	0	0	0	0		CALHM6	0	0
								ACTG1	7.23305e-78	0.420157	0.959	0.792	7.44209e-74	1		DNAJC19	6.82172e-67	0.560003	0.989	0.918	7.01887e-63	2										GOLGA4	2.43646e-16	1.40429	0.286	0.021	2.50688e-12	4		SCRG1	0	0	0	0	0		SFRP4	0	0
								PPID	8.66529e-77	0.476719	0.688	0.337	8.91572e-73	1		PSMB2	7.5182e-67	0.589536	0.989	0.873	7.73548e-63	2										MALAT1	2.01575e-15	4.21777	1	0.756	2.074e-11	4		PCDH17	0	0	0	0	0		SH2D1A	0	0
								DPY30	9.98301e-74	0.405156	0.844	0.521	1.02715e-69	1		TAX1BP1	8.59727e-67	0.665297	0.966	0.815	8.84573e-63	2										RPL41	2.68291e-15	1.85231	1	0.997	2.76044e-11	4		RORB	0	0	0	0	0		WNT11	0	0
								TUBG1	3.28444e-73	0.368137	0.601	0.237	3.37936e-69	1		PPP1R14B1	1.68566e-66	0.606142	0.996	0.912	1.73438e-62	2										BRI3	1.03163e-14	2.10254	0.524	0.086	1.06144e-10	4		TRGC2	0	0	0	0	0		CD300LF	0	0
								RDX	1.0986e-72	0.406636	0.914	0.67	1.13035e-68	1		SMDT1	3.34144e-66	0.650974	0.978	0.851	3.43801e-62	2										TMSB4X1	1.40952e-14	2.39493	1	0.922	1.45025e-10	4		2018-03-04	0	0	0	0	0		GPR171	0	0
								DYNLL1	1.30219e-72	0.344125	1	0.982	1.33982e-68	1		GPX4	3.88071e-66	0.572298	0.996	0.967	3.99287e-62	2										RPS26	6.24537e-14	2.11216	0.952	0.618	6.42586e-10	4		PCLO	0	0	0	0	0		NCF1	0	0
								PCNA	2.57357e-72	0.331929	0.408	0.11	2.64794e-68	1		CDC34	5.23312e-65	0.716374	0.948	0.646	5.38435e-61	2										CD81	6.53555e-14	1.75036	0.333	0.035	6.72443e-10	4		ZNF365	0	0	0	0	0		HSH2D	0	0
								CALM1	8.41029e-72	0.293794	0.998	0.98	8.65335e-68	1		OLFML2B	9.80549e-65	0.440056	0.522	0.122	1.00889e-60	2										SLIRP	1.22732e-13	1.57037	0.381	0.047	1.26279e-09	4		HHATL	0	0	0	0	0		EPHX3	0	0
								FST	1.13125e-71	0.63343	0.397	0.11	1.16395e-67	1		RPL36AL	2.45096e-64	0.310087	0.996	0.995	2.5218e-60	2										RPS19BP1	1.38128e-13	1.36939	0.286	0.026	1.4212e-09	4		B3GALT2	0	0	0	0	0		HAPLN3	0	0
								2019-09-07	2.15853e-71	0.30119	0.999	0.965	2.22092e-67	1		SORBS1	4.31193e-64	0.324547	0.328	0.047	4.43654e-60	2										COPS9	2.93033e-13	1.73136	0.333	0.037	3.01502e-09	4		LRRIQ1	0	0	0	0	0		CCDC36	0	0
								YWHAE	3.77064e-70	0.32649	0.99	0.951	3.87962e-66	1		RNF11	7.78532e-64	0.788299	0.825	0.414	8.01032e-60	2										COX7B	1.00951e-12	2.15405	0.714	0.215	1.03868e-08	4		DNAJC6	0	0	0	0	0		CD3E	0	0
								NUTF2	2.0097e-69	0.374214	0.962	0.781	2.06778e-65	1		NDUFS2	1.98284e-63	0.613776	0.985	0.797	2.04015e-59	2										FTL	2.01006e-12	2.06261	0.952	0.96	2.06815e-08	4		SYT16	0	0	0	0	0		CD300LG	0	0
								TPM3	2.96461e-69	0.450903	0.931	0.742	3.05028e-65	1		HACD2	2.2034e-63	0.925358	0.776	0.374	2.26707e-59	2										LDHB1	4.02376e-12	2.24287	0.571	0.129	4.14005e-08	4		SLC6A12	0	0	0	0	0		LINC02036	0	0
								TEX30	1.29476e-68	0.252824	0.343	0.076	1.33217e-64	1		PSMA5	4.63644e-63	0.569427	0.981	0.903	4.77043e-59	2										FKBP8	1.26899e-11	1.37086	0.286	0.031	1.30566e-07	4		COL28A1	0	0	0	0	0		SIRPG	0	0
								SYNCRIP	1.82554e-68	0.404764	0.916	0.658	1.8783e-64	1		EDF1	4.71342e-63	0.556012	0.993	0.87	4.84964e-59	2										AP1S2	3.65002e-11	1.50357	0.381	0.058	3.7555e-07	4		FAM19A2	0	0	0	0	0		HIST1H1D	0	0
								NPM1	8.52637e-68	0.295174	0.999	0.994	8.77278e-64	1		RPL27	4.77016e-62	0.25984	1	0.998	4.90802e-58	2										MDM2	5.20699e-11	2.94733	0.286	0.033	5.35747e-07	4		PEG3	0	0	0	0	0		MYB	0	0
								NOP56	2.85501e-67	0.435846	0.656	0.314	2.93752e-63	1		SLC25A4	1.21013e-61	0.368542	1	0.987	1.24511e-57	2										COX4I1	2.53477e-10	2.04764	0.571	0.153	2.60802e-06	4		ZNF236	0	0	0	0	0		MRAP	0	0
								CTCF	1.12342e-66	0.390811	0.802	0.463	1.15589e-62	1		MRPL20	1.31369e-60	0.48	0.675	0.228	1.35166e-56	2										RPL6	3.65155e-10	2.6348	0.762	0.352	3.75708e-06	4		FAXC	0	0	0	0	0		TNFSF13B	0	0
								SELENOH	2.95961e-66	0.298067	0.585	0.228	3.04514e-62	1		CS	2.2833e-60	0.652552	0.825	0.384	2.34929e-56	2										GPM6B	4.48892e-10	2.41907	0.429	0.082	4.61865e-06	4		SLC35F1	0	0	0	0	0		PTPN22	0	0
								SMCHD1	3.82283e-65	0.372976	0.701	0.351	3.93331e-61	1		S100A1	2.77105e-60	0.654465	0.806	0.363	2.85113e-56	2										STRAP	4.7092e-10	1.43933	0.286	0.036	4.8453e-06	4		ADRA2B	0	0	0	0	0		IL7R	0	0
								XPO1	5.70298e-65	0.35787	0.662	0.302	5.8678e-61	1		MAPK6	3.73379e-60	0.477947	0.593	0.176	3.8417e-56	2										GTF2I	1.1151e-09	1.30371	0.286	0.037	1.14733e-05	4		LINC01579	0	0	0	0	0		GFI1	0	0
								PRIM1	1.66374e-64	0.260297	0.317	0.067	1.71182e-60	1		LDHB	8.26245e-60	0.318921	0.455	0.097	8.50124e-56	2										PPT1	1.1151e-09	1.43053	0.286	0.037	1.14733e-05	4		TMOD2	0	0	0	0	0		TREML3P	0	0
								ALYREF	1.70495e-64	0.361984	0.595	0.256	1.75422e-60	1		LRRC59	1.07904e-58	0.610147	0.799	0.383	1.11023e-54	2										PARK7	2.99608e-09	1.8528	0.381	0.07	3.08266e-05	4		SLC35F3	0	0	0	0	0		HBE1	0	0
								HDGF	4.97785e-64	0.387702	0.71	0.366	5.12171e-60	1		APLP2	1.12718e-58	0.715371	0.862	0.48	1.15975e-54	2										BEX3	5.64596e-09	2.13284	0.667	0.268	5.80912e-05	4		OSTM1-AS1	0	0	0	0	0		PAX8-AS1	0	0
								PPP1R14B	1.27821e-63	0.400947	0.977	0.893	1.31515e-59	1		ZNF706	1.53687e-58	0.606701	0.959	0.773	1.58128e-54	2										RPL7A	8.21102e-09	2.07025	0.857	0.899	8.44832e-05	4		SLC24A2	0	0	0	0	0		SLA2	0	0
								HINT1	2.02037e-63	0.268804	0.995	0.982	2.07876e-59	1		EMC2	3.54216e-58	0.584136	0.806	0.391	3.64453e-54	2										BANF1	8.78346e-09	1.60515	0.333	0.056	9.0373e-05	4		BEX5	0	0	0	0	0		HLA-DQB1	0	0
								CFL1	2.6419e-63	0.290773	0.997	0.969	2.71826e-59	1		IDH1	5.27328e-58	0.321367	0.437	0.092	5.42567e-54	2										CHCHD2	9.20529e-09	2.10306	0.619	0.224	9.47132e-05	4		PSD2	0	0	0	0	0		TNFRSF9	0	0
								DKC1	3.27659e-63	0.309494	0.507	0.188	3.37128e-59	1		C15orf61	5.38181e-58	0.55989	0.623	0.207	5.53734e-54	2										NUPR1	1.0205e-08	1.89314	0.381	0.075	0.000104999	4		NRIP3	0	0	0	0	0		IGKC	0	0
								H2AFV	5.52594e-63	0.407607	0.816	0.499	5.68563e-59	1		JARID2	1.20734e-57	0.324342	0.392	0.073	1.24224e-53	2										JTB	1.05231e-08	1.44912	0.286	0.042	0.000108272	4		GABRA1	0	0	0	0	0		DLX4	0	0
								SUZ12	1.01019e-62	0.357799	0.658	0.305	1.03938e-58	1		ATG3	1.40931e-57	0.582298	0.929	0.605	1.45004e-53	2										CDK4	1.35158e-08	2.58822	0.381	0.076	0.000139064	4		DLGAP2	0	0	0	0	0		C16orf54	0	0
								HNRNPM	2.4788e-62	0.341011	0.962	0.778	2.55044e-58	1		CISD3	8.07165e-57	0.301613	0.347	0.058	8.30492e-53	2										RPL18	2.73678e-08	0.735692	0.905	0.981	0.000281587	4		PPP2R2B	0	0	0	0	0		HLA-DRB1	0	0
								CCDC34	2.49158e-62	0.258935	0.416	0.122	2.56359e-58	1		PSMB7	8.33709e-57	0.590136	0.97	0.721	8.57803e-53	2										SQSTM1	4.25803e-08	1.72703	0.381	0.08	0.000438109	4		MAP3K9	0	0	0	0	0		TYMP	0	0
								HMGN2	5.92036e-62	0.341734	0.716	0.366	6.09146e-58	1		NDUFB11	2.19823e-56	0.568438	0.981	0.88	2.26176e-52	2										RPS2	1.05567e-07	0.887732	0.952	0.997	0.00108617	4		DOC2B	0	0	0	0	0		SP140	0	0
								CACYBP	6.0367e-62	0.402222	0.82	0.532	6.21116e-58	1		NAA20	7.05309e-56	0.572244	0.858	0.441	7.25692e-52	2										ATP5F1E1	1.10546e-07	1.0928	0.857	0.963	0.0011374	4		STC1	0	0	0	0	0		TC2N	0	0
								PARP2	9.00728e-62	0.307724	0.606	0.263	9.26759e-58	1		NDUFS8	1.39214e-55	0.571778	0.981	0.74	1.43237e-51	2										SLC3A2	1.86118e-07	1.67719	0.333	0.067	0.00191496	4		LHX6	0	0	0	0	0		BEAN1	0	0
								KIF2A	1.93694e-61	0.373993	0.769	0.455	1.99292e-57	1		ADIPOR2	9.66358e-55	0.407292	0.496	0.131	9.94285e-51	2										LAMTOR5	2.02205e-07	1.72779	0.429	0.113	0.00208048	4		KLHL4	0	0	0	0	0		SULT1B1	0	0
								ANXA1	5.84688e-61	0.383767	0.98	0.819	6.01586e-57	1		ETFRF1	1.19741e-54	0.527162	0.646	0.237	1.23202e-50	2										DSTN	2.07058e-07	1.85395	0.571	0.219	0.00213042	4		SLC27A6	0	0	0	0	0		RPL21P4	0	0
								SNRPD3	1.06681e-60	0.338158	0.983	0.868	1.09764e-56	1		NDUFS1	3.45965e-54	0.46034	0.616	0.213	3.55964e-50	2										SPCS1	3.17831e-07	1.26276	0.81	0.842	0.00327016	4		NEK5	0	0	0	0	0		GRIK1-AS1	0	0
								ACTL6A	2.118e-60	0.373343	0.648	0.321	2.17921e-56	1		POLR2F	3.69242e-54	0.423301	1	0.967	3.79913e-50	2										PRDX3	3.46721e-07	1.42865	0.286	0.051	0.00356741	4		CFAP74	0	0	0	0	0		BNC1	0	0
								EXOSC8	1.01016e-59	0.253354	0.353	0.095	1.03935e-55	1		TIMM10	7.86852e-54	0.258531	0.366	0.068	8.09592e-50	2										RPL21	4.63145e-07	1.9058	0.81	0.892	0.0047653	4		PDE1C	0	0	0	0	0		LINC00922	0	0
								PSIP1	1.98545e-59	0.380041	0.828	0.533	2.04283e-55	1		EPRS	1.41329e-53	0.616697	0.974	0.807	1.45413e-49	2										RPL36	1.12253e-06	0.639567	1	0.996	0.0115497	4		SOX5	0	0	0	0	0		ADAMTS7P1	0	0
								SRSF3	2.87182e-59	0.349838	0.805	0.485	2.95482e-55	1		NDUFA6	2.63803e-53	0.517932	0.996	0.981	2.71427e-49	2										GCHFR	2.67209e-06	1.38563	0.286	0.058	0.0274931	4		CA4	0	0	0	0	0		BTLA	0	0
								PRRX1	3.43238e-59	0.367424	0.988	0.833	3.53158e-55	1		NDUFV2	7.79531e-53	0.559536	0.948	0.812	8.0206e-49	2										RPS29	3.488e-06	2.23784	0.667	0.419	0.0358881	4		NEDD4L	0	0	0	0	0		RBP5	0	0
								TFDP1	4.98713e-59	0.33793	0.607	0.278	5.13125e-55	1		EIF51	8.93165e-53	0.551962	0.985	0.893	9.18978e-49	2										DAD1	4.29625e-06	1.74447	0.714	0.555	0.0442041	4		MT-TH	0	0	0	0	0		FCMR	0	0
								HNRNPR	7.74857e-59	0.354512	0.916	0.699	7.97251e-55	1		HSPA9	1.25974e-52	0.697246	0.899	0.632	1.29614e-48	2										MESD	4.49789e-06	1.3665	0.286	0.06	0.0462788	4		LRAT	0	0	0	0	0		PTPN7	0	0
								EIF4E	4.42962e-58	0.358256	0.948	0.801	4.55764e-54	1		CCDC80	1.26865e-52	0.493148	0.507	0.139	1.30532e-48	2										HMGN1	5.97063e-06	1.66324	0.476	0.177	0.0614318	4		GLYATL2	0	0	0	0	0		CRTAM	0	0
								DDX5	4.76169e-58	0.305196	0.998	0.949	4.8993e-54	1		EIF4E2	1.41681e-52	0.469408	0.978	0.9	1.45776e-48	2										PTN1	1.51604e-05	2.52974	0.714	0.615	0.155985	4		PKIA	0	0	0	0	0		CTSV	0	0
								NR2F2	1.40157e-57	0.391262	0.92	0.663	1.44207e-53	1		TIMM13	1.55415e-52	0.580273	0.899	0.578	1.59906e-48	2										CIRBP	1.53523e-05	1.61694	0.286	0.066	0.157959	4		ST6GAL2	0	0	0	0	0		IL12RB1	0	0
								UCHL3	1.92059e-57	0.34841	0.883	0.634	1.97609e-53	1		REXO2	1.61436e-52	0.559168	0.955	0.687	1.66102e-48	2										TKT	1.60504e-05	1.44236	0.333	0.09	0.165143	4		LINC02523	0	0	0	0	0		GRAP2	0	0
								DNAJC2	2.63467e-57	0.380191	0.7	0.374	2.71082e-53	1		AP3S1	6.46614e-52	0.594888	0.795	0.406	6.65302e-48	2										PGAM1	1.86996e-05	1.40455	0.333	0.091	0.1924	4		CDH10	0	0	0	0	0		GBP2	0	0
								RBBP7	9.14667e-57	0.336442	0.923	0.722	9.41101e-53	1		LIMK21	2.31171e-51	0.537208	0.978	0.713	2.37851e-47	2										NDUFB8	2.80806e-05	1.31159	0.286	0.069	0.288921	4		EDIL3	0	0	0	0	0		ABCG2	0	0
								MAGOHB	4.35203e-56	0.362784	0.834	0.551	4.4778e-52	1		ATP5PF	4.88454e-51	0.490265	0.974	0.827	5.02571e-47	2										CDH2	4.34736e-05	2.04647	0.429	0.164	0.4473	4		CLVS1	0	0	0	0	0		ITGAL	0	0
								YBX3	5.24566e-56	0.319721	0.963	0.832	5.39726e-52	1		HSPA4	5.38253e-51	0.57221	0.944	0.666	5.53809e-47	2										COX7A21	5.96066e-05	1.95633	0.524	0.267	0.613292	4		KLHDC8A	0	0	0	0	0		RGL4	0	0
								CKAP4	5.81945e-56	0.352401	0.794	0.479	5.98763e-52	1		FMC1	8.30124e-51	0.614605	0.873	0.537	8.54114e-47	2										BRK1	6.49178e-05	1.25041	0.286	0.075	0.667939	4		UNC80	0	0	0	0	0		RPS3AP6	0	0
								CNBP	6.54283e-56	0.319673	0.994	0.957	6.73192e-52	1		C1QBP	2.57063e-50	0.571604	0.892	0.562	2.64492e-46	2										ANXA5	6.58861e-05	1.85426	0.476	0.215	0.677902	4		GPR75	0	0	0	0	0		IL18RAP	0	0
								FKBP3	7.67074e-56	0.343366	0.899	0.672	7.89242e-52	1		TMBIM6	3.08806e-50	0.797325	0.832	0.482	3.17731e-46	2										VEGFB	7.10813e-05	1.4324	0.333	0.102	0.731356	4		FAM155A	0	0	0	0	0		GVINP1	0	0
								FUBP1	1.9823e-55	0.371946	0.854	0.582	2.03959e-51	1		LPGAT1	8.90348e-50	0.464785	0.53	0.164	9.16079e-46	2										ODC1	0.000102075	1.48697	0.333	0.105	1	4		PSD3	0	0	0	0	0		KCNQ4	0	0
								SNU13	2.0779e-55	0.340582	0.872	0.619	2.13795e-51	1		ANGPT1	1.09675e-49	0.259574	0.381	0.078	1.12845e-45	2										EID1	0.000102075	1.38896	0.333	0.105	1	4		POU5F1	0	0	0	0	0		JAML	0	0
								TPR	6.86731e-55	0.337657	0.942	0.756	7.06577e-51	1		DOLK	1.24761e-49	0.397548	0.478	0.128	1.28367e-45	2										RHOC	0.000124174	1.3062	0.333	0.107	1	4		HSD3BP4	0	0	0	0	0		HLA-F	0	0
								CLIC1	2.42932e-54	0.329871	0.954	0.782	2.49953e-50	1		PSME2	1.27987e-49	0.622909	0.993	0.934	1.31686e-45	2										TMA71	0.000142942	1.47262	0.714	0.819	1	4		REM1	0	0	0	0	0		CUBN	0	0
								UBE2D3	3.32043e-54	0.262468	0.997	0.974	3.41639e-50	1		UBE2A	1.77707e-49	0.601783	0.955	0.697	1.82842e-45	2										RPSA1	0.000158251	0.721607	0.81	0.989	1	4		GUSBP1	0	0	0	0	0		SPN	0	0
								TPM1	3.97977e-54	0.397696	0.941	0.77	4.09479e-50	1		ROMO1	3.5202e-49	0.580469	0.985	0.934	3.62193e-45	2										RAC1	0.00024726	1.21815	0.714	0.868	1	4		CNTN2	0	0	0	0	0		CEBPA-DT	0	0
								PRKG2	2.74887e-53	0.368172	0.713	0.378	2.82831e-49	1		2019-03-05	4.06692e-49	0.456994	0.619	0.22	4.18445e-45	2										TBCA	0.000344364	1.83099	0.476	0.25	1	4		GRM8	0	0	0	0	0		RPL37P6	0	0
								SNRPG	6.44173e-53	0.269319	0.992	0.936	6.62789e-49	1		PSMC4	7.77002e-49	0.504297	0.951	0.788	7.99458e-45	2										RPL261	0.000460829	1.37702	0.714	0.943	1	4		PCDHGA3	0	0	0	0	0		B3GNT8	0	0
								YBX1	2.73076e-52	0.259131	1	0.995	2.80968e-48	1		LSM12	8.67511e-49	0.461905	0.989	0.885	8.92582e-45	2										DCTN2	0.00047306	1.7719	0.429	0.204	1	4		AKAP6	0	0	0	0	0		MIR222HG	0	0
								ASF1A	5.94106e-52	0.336866	0.821	0.525	6.11276e-48	1		HIBADH	1.10773e-48	0.346629	0.437	0.113	1.13974e-44	2										RPL39	0.000553442	0.442536	0.952	0.998	1	4		CCDC184	0	0	0	0	0		TSPAN1	0	0
								HPF1	8.62153e-52	0.308289	0.696	0.386	8.87069e-48	1		PSMD6	2.18001e-48	0.523246	0.948	0.758	2.24301e-44	2										PEA15	0.000583258	1.2836	0.286	0.092	1	4		PON3	0	0	0	0	0		RPS15P5	0	0
								RBMX	2.59455e-51	0.302251	0.637	0.318	2.66954e-47	1		MOCS2	6.02771e-48	0.367722	0.53	0.162	6.20191e-44	2										AES	0.00072479	1.55783	0.381	0.166	1	4		CTNND2	0	0	0	0	0		LCP1	0	0
								HSPA14.1	5.14781e-51	0.292286	0.594	0.274	5.29658e-47	1		UBE2L3	9.2578e-48	0.407241	0.996	0.96	9.52535e-44	2										ELAVL1	0.00098233	0.264375	0.095	0.543	1	4		TDO2	0	0	0	0	0		HBG2	0	0
								GJC1	5.48166e-51	0.335021	0.705	0.384	5.64008e-47	1		IDH3B	1.11117e-47	0.319746	0.433	0.107	1.14328e-43	2										COX6A11	0.00104405	1.83928	0.571	0.449	1	4		RXFP1	0	0	0	0	0		GCH1	0	0
								EWSR1	7.12559e-51	0.332769	0.919	0.686	7.33152e-47	1		NOP10	3.92472e-47	0.511125	0.966	0.788	4.03815e-43	2										CCNI	0.0013402	1.73354	0.524	0.365	1	4		KCNN2	0	0	0	0	0		RPS3AP26	0	0
								PRMT1	1.15659e-50	0.341129	0.913	0.737	1.19001e-46	1		DLAT	8.54323e-47	0.281479	0.384	0.087	8.79013e-43	2										SF3B61	0.00141067	0.267461	0.238	0.836	1	4		NDRG2	0	0	0	0	0		RPL23AP74	0	0
								SSRP1	1.53508e-50	0.292919	0.544	0.237	1.57944e-46	1		TOMM20	9.70226e-47	0.473469	0.966	0.758	9.98266e-43	2										NDUFAF8	0.00145884	1.85901	0.429	0.23	1	4		ANGPTL1	0	0	0	0	0		SNHG8	0	0
								SMARCA5	1.55254e-48	0.319408	0.819	0.541	1.59741e-44	1		ATP6V0B	1.11514e-46	0.566068	0.963	0.797	1.14736e-42	2										PDCD6	0.00155942	1.43015	0.333	0.138	1	4		PDZPH1P	0	0	0	0	0		MCOLN2	0	0
								TRA2B	3.16378e-48	0.31641	0.836	0.555	3.25521e-44	1		PSMA3	2.02043e-46	0.425258	0.993	0.941	2.07882e-42	2										TIMM8B1	0.00171011	0.28866	0.143	0.615	1	4		RIT2	0	0	0	0	0		RPSAP19	0	0
								FBL	4.1773e-48	0.329445	0.883	0.66	4.29803e-44	1		NAMPT	2.10423e-46	0.527452	0.821	0.438	2.16505e-42	2										ALG5	0.00174868	0.276628	0.143	0.615	1	4		ATP1A4	0	0	0	0	0		RPL30P4	0	0
								TXNL1	3.00351e-47	0.264423	0.981	0.892	3.09031e-43	1		PIK3R1	1.03643e-45	0.460131	0.709	0.287	1.06638e-41	2										MANF1	0.00175609	0.293481	0.19	0.718	1	4		TRMT9B	0	0	0	0	0		ANXA2R	0	0
								UBA2	4.74573e-47	0.290852	0.669	0.361	4.88288e-43	1		ARPC5L	1.20585e-45	0.388884	0.567	0.189	1.2407e-41	2										MAP1B	0.0020832	1.92932	0.571	0.487	1	4		EPPIN-WFDC6	0	0	0	0	0		RPL29	0	0
								IMPDH2	2.47081e-46	0.295415	0.926	0.733	2.54222e-42	1		UQCRC1	1.54676e-45	0.443335	0.694	0.287	1.59147e-41	2										SH3BGRL3	0.00219361	1.5224	0.429	0.241	1	4		SLC24A4	0	0	0	0	0		LRRC75A-AS1	0	0
								PSMD7	4.77118e-46	0.304978	0.951	0.779	4.90907e-42	1		EIF3J	3.05937e-45	0.516454	0.828	0.462	3.14779e-41	2										WDR26	0.00225037	0.301985	0.19	0.706	1	4		RERG	0	0	0	0	0		RPL22L1	0	0
								H3F3C	4.83839e-46	0.290444	0.84	0.577	4.97822e-42	1		PHB2	3.57967e-45	0.425517	0.679	0.273	3.68312e-41	2										HINT12	0.00227352	0.484213	0.857	0.987	1	4		GRIN2C	0	0	0	0	0		EEF1B2P3	0	0
								TES	5.89943e-46	0.262948	0.382	0.134	6.06992e-42	1		NHP2	4.78276e-45	0.441367	0.694	0.284	4.92099e-41	2										ARID4B	0.00335582	0.269839	0.095	0.486	1	4									RPL31P49	0	0
								CBX5	6.08966e-46	0.333768	0.827	0.565	6.26565e-42	1		DYNLL2	7.37032e-45	0.579656	0.955	0.84	7.58332e-41	2										CSRP2	0.00380746	1.78137	0.571	0.523	1	4									ZFAS1	0	0
								MRPL18	6.29977e-46	0.271689	0.603	0.292	6.48183e-42	1		CCDC47	1.93322e-44	0.532548	0.799	0.406	1.98909e-40	2										HSP90AA12	0.0042623	0.988557	0.714	0.917	1	4									ZNF581	0	0
								GCLM	7.12225e-46	0.291981	0.723	0.402	7.32808e-42	1		PRDX1	3.5118e-44	0.380549	0.993	0.965	3.61329e-40	2										MLEC1	0.00434798	0.36271	0.143	0.57	1	4									TOP1MT	0	0
								ILF2	9.58518e-46	0.278351	0.569	0.278	9.86219e-42	1		MBNL1	4.81762e-44	0.576165	0.929	0.634	4.95685e-40	2										SSB1	0.0044141	0.343405	0.238	0.782	1	4									C6orf48	0	0
								ADSS	9.98567e-46	0.286421	0.64	0.333	1.02743e-41	1		CPEB4	1.21893e-43	0.493016	0.619	0.23	1.25416e-39	2										AP2S1	0.00547778	1.55507	0.524	0.433	1	4									BTN3A3	0	0
								RBPJ	3.90182e-45	0.286296	0.542	0.247	4.01459e-41	1		PSMA7	1.74149e-43	0.391201	0.993	0.972	1.79182e-39	2										ERH1	0.00561137	1.62915	0.524	0.434	1	4									GAS5	0	0
								S100A10	1.39382e-44	0.25928	0.995	0.943	1.4341e-40	1		C6orf203	4.26344e-43	0.370651	0.582	0.212	4.38665e-39	2										IGF2BP2	0.00564611	1.20158	0.286	0.121	1	4									RPLP0P6	0	0
								TCP1	1.42442e-44	0.276193	0.967	0.876	1.46559e-40	1		LMO4	4.86167e-43	0.496643	0.821	0.452	5.00217e-39	2										RER1	0.00577093	0.259497	0.19	0.657	1	4									RPL10P3	0	0
								LARP7	1.91376e-43	0.255983	0.559	0.265	1.96907e-39	1		ETFA	9.48898e-43	0.528649	0.907	0.666	9.76321e-39	2										S100A102	0.00584187	0.418367	0.333	0.965	1	4									RPL3P2	0	0
								CCDC88A	2.02907e-43	0.276247	0.854	0.597	2.08771e-39	1		YBX11	1.0055e-42	0.325162	0.996	0.997	1.03455e-38	2										GTF2H5	0.0058506	1.57667	0.429	0.271	1	4									FMOD	0	0
								SRPK1	3.59469e-43	0.286654	0.629	0.341	3.69857e-39	1		ACAT1	2.08444e-42	0.476514	0.866	0.552	2.14468e-38	2										SAT11	0.00607007	0.347917	0.143	0.551	1	4									RPL24P2	0	0
								IFRD1	4.01886e-43	0.350951	0.627	0.351	4.135e-39	1		CHCHD3	5.00422e-42	0.336277	0.425	0.121	5.14884e-38	2										RPS28	0.006381	0.70156	0.905	0.997	1	4									RPS6	0	0
								TCERG1	5.86551e-43	0.30447	0.774	0.474	6.03502e-39	1		PSMD71	9.6411e-42	0.509201	0.963	0.821	9.91973e-38	2										MTPN	0.00744793	0.273879	0.238	0.753	1	4									RPS7P14	0	0
								AK6	1.57917e-42	0.277041	0.605	0.318	1.6248e-38	1		SNRPD31	2.74185e-41	0.452313	0.985	0.896	2.82109e-37	2										RCN2	0.0083692	0.357121	0.143	0.535	1	4									RPL8	0	0
								ACTA2	2.0943e-42	0.525206	0.518	0.244	2.15483e-38	1		PSMD12	3.3138e-41	0.494386	0.948	0.726	3.40957e-37	2										BZW1	0.00871448	0.394272	0.19	0.634	1	4									RPL7A	0	0
								DKK2	2.62346e-42	0.265033	0.489	0.213	2.69928e-38	1		LONP2	4.42083e-41	0.351537	0.53	0.178	4.5486e-37	2										SMARCA51	0.008791	0.291231	0.19	0.634	1	4									RPL39	0	0
								PSMD11	1.18539e-41	0.29972	0.919	0.71	1.21965e-37	1		CMPK1	4.45146e-41	0.466375	0.78	0.423	4.5801e-37	2										ERRFI11	0.00904228	0.366364	0.095	0.435	1	4									RPS3	0	0
								CCT6A	1.98985e-41	0.294976	0.819	0.545	2.04736e-37	1		ADRM1	5.85099e-40	0.477581	0.78	0.409	6.02008e-36	2										SOX4	0.00929767	0.814569	0.238	0.737	1	4									RPS5	0	0
								SUPT16H	2.69326e-41	0.257371	0.603	0.308	2.7711e-37	1		PNN	5.9581e-40	0.49418	0.951	0.778	6.13029e-36	2										FERMT2	0.00966383	0.301804	0.238	0.735	1	4									RPL12	0	0
								SRSF1	3.90483e-41	0.293304	0.826	0.586	4.01768e-37	1		EIF2B3	6.04664e-40	0.394715	0.646	0.266	6.22139e-36	2										RPS16	0.00985305	0.596003	0.714	0.992	1	4									RPS15A	0	0
								EIF5	4.03473e-41	0.280793	0.96	0.874	4.15134e-37	1		TMED5	7.64236e-40	0.375205	0.519	0.178	7.86323e-36	2										ATP5PF1	0.00988299	0.273072	0.286	0.846	1	4									SLC27A5	0	0
								PPIH	1.14504e-40	0.253073	0.611	0.315	1.17813e-36	1		NRP2	9.14004e-40	0.277368	0.392	0.103	9.40418e-36	2																									RPL37	0	0
								ACTN1	2.03398e-40	0.293299	0.696	0.412	2.09276e-36	1		NAA50	1.05097e-39	0.460687	0.78	0.407	1.08134e-35	2																									RPS2	0	0
								UBE2I	3.58182e-40	0.270043	0.898	0.694	3.68534e-36	1		BZW2	1.14409e-39	0.50781	0.791	0.432	1.17716e-35	2																									RPL35	0	0
								SGK1	4.8958e-40	0.415307	0.516	0.263	5.03729e-36	1		ATP5F1E	2.81338e-39	0.39325	0.989	0.96	2.89468e-35	2																									RPS9	0	0
								EMP1	8.09976e-40	0.287143	0.933	0.721	8.33384e-36	1		EIF2S2	3.94215e-39	0.403069	0.989	0.924	4.05608e-35	2																									NOP53	0	0
								JUN	1.36872e-39	0.297013	0.675	0.4	1.40827e-35	1		ALAD	9.62634e-39	0.280284	0.437	0.128	9.90454e-35	2																									RPS17	0	0
								AHSA1	1.37879e-39	0.25405	0.756	0.467	1.41864e-35	1		DNAJC15	1.08711e-38	0.560153	0.84	0.546	1.11853e-34	2																									KCNK15	0	0
								MAGOH	1.90849e-39	0.282584	0.908	0.739	1.96364e-35	1		TRAF4	2.38902e-38	0.318174	0.601	0.22	2.45807e-34	2																									RPSA	0	0
								FKBP4	2.84731e-39	0.276055	0.578	0.301	2.92959e-35	1		PDCD5	3.5528e-38	0.38693	0.978	0.912	3.65548e-34	2																									RPS15	0	0
								PSMD1	6.74196e-39	0.286127	0.904	0.692	6.9368e-35	1		ABCE1	6.97182e-38	0.419764	0.657	0.287	7.17331e-34	2																									RPL18	0	0
								SMS	1.1921e-38	0.252197	0.712	0.443	1.22655e-34	1		LPCAT3	1.5463e-37	0.348988	0.474	0.155	1.59099e-33	2																									RPS24P8	0	0
								INHBA	1.53643e-38	0.264353	0.339	0.123	1.58084e-34	1		PPT2	1.79383e-37	0.309857	0.407	0.117	1.84567e-33	2																									RPL38	0	0
								SF3B6	3.88529e-38	0.258084	0.932	0.784	3.99758e-34	1		PGP	2.30276e-37	0.491793	0.929	0.671	2.36931e-33	2																									RPL26	0	0
								TSN	4.2416e-38	0.260909	0.916	0.726	4.36418e-34	1		AIFM1	2.55021e-37	0.441767	0.675	0.316	2.62391e-33	2																									PDE3A	0	0
								PLEC	1.01048e-37	0.30116	0.676	0.415	1.03968e-33	1		PSMC51	2.67258e-37	0.4406	0.929	0.736	2.74982e-33	2																									RPL31	0	0
								SMC6	3.4565e-37	0.27708	0.84	0.623	3.5564e-33	1		SLC25A1	3.31315e-37	0.383999	0.619	0.26	3.4089e-33	2																									RPL28	0	0
								NME1	5.13894e-37	0.272835	0.851	0.6	5.28746e-33	1		MRPL4	4.53772e-37	0.365978	0.634	0.266	4.66886e-33	2																									RPL13A	0	0
								ARPP19	8.74412e-37	0.25898	0.835	0.568	8.99683e-33	1		PSMD4	8.01976e-37	0.427969	0.978	0.836	8.25153e-33	2																									RPS20P10	0	0
								SRSF10	1.21761e-36	0.257821	0.865	0.628	1.2528e-32	1		HSPA5	1.7237e-36	0.516266	0.985	0.939	1.77351e-32	2																									RPL27A	0	0
								GSPT1	2.32187e-36	0.284509	0.917	0.767	2.38898e-32	1		ASNS	1.86929e-36	0.49994	0.922	0.693	1.92331e-32	2																									RPS16	0	0
								RWDD1	1.40425e-35	0.264289	0.945	0.798	1.44483e-31	1		MTA3	1.874e-36	0.406807	0.675	0.311	1.92816e-32	2																									EEF1D	0	0
								CRABP1	1.73949e-35	0.283485	0.795	0.502	1.78976e-31	1		TIMM8B	1.8947e-36	0.536565	0.869	0.584	1.94946e-32	2																									NBPF2P	0	0
								LIMK2	2.70733e-35	0.286889	0.871	0.676	2.78557e-31	1		NDUFS4	2.22559e-36	0.445424	0.963	0.884	2.28991e-32	2																									FAU	0	0
								PSMC5	7.78027e-35	0.26453	0.9	0.685	8.00512e-31	1		ALAS1	2.26798e-36	0.285316	0.396	0.112	2.33352e-32	2																									RPL41P2	0	0
								CCT8	3.39676e-34	0.262113	0.952	0.834	3.49492e-30	1		EMC9	1.07196e-35	0.308026	0.422	0.13	1.10294e-31	2																									RPL27	0	0
								HNRNPDL	8.62131e-34	0.259778	0.859	0.642	8.87047e-30	1		OSBPL1A	2.0806e-35	0.287325	0.481	0.162	2.14073e-31	2																									RPS24	0	0
								SLTM	9.24841e-34	0.257315	0.73	0.458	9.51569e-30	1		DERL1	2.25217e-35	0.693104	0.914	0.714	2.31726e-31	2																									RPS19	0	0
								BCLAF1	1.31863e-33	0.255734	0.796	0.548	1.35674e-29	1		SLC35B1	2.3702e-35	0.303007	0.448	0.143	2.43869e-31	2																									RPS20	0	0
								PPP1R11	1.33809e-33	0.252459	0.876	0.682	1.37676e-29	1		TMEM208	4.056e-35	0.446429	0.951	0.768	4.17322e-31	2																									RPL18A	0	0
								CDC40	2.38285e-33	0.270872	0.716	0.459	2.45171e-29	1		OLA1	4.95025e-35	0.428219	0.929	0.713	5.09331e-31	2																									RPL19	0	0
								MBD2	3.65958e-33	0.253117	0.852	0.592	3.76534e-29	1		PSPH	5.09573e-35	0.371664	0.519	0.195	5.24299e-31	2																									RPL34	0	0
								AMD1	4.36514e-32	0.262237	0.745	0.488	4.49129e-28	1		TIMM17A	1.07049e-34	0.357595	0.724	0.351	1.10143e-30	2																									RPL23	0	0
								BASP1	8.05562e-32	0.250797	0.87	0.677	8.28843e-28	1		CHPT1	1.0737e-34	0.552054	0.832	0.515	1.10473e-30	2																									TEAD2	0	0
								UBQLN2	9.13752e-32	0.267891	0.712	0.454	9.40159e-28	1		PSEN2	1.25109e-34	0.399625	0.5	0.182	1.28724e-30	2																									EEF1B2	0	0
								GMPS	1.19537e-31	0.257219	0.813	0.557	1.22992e-27	1		PSMD111	2.09331e-34	0.439283	0.948	0.758	2.15381e-30	2																									RPL14	0	0
								MANF	5.30278e-30	0.265233	0.852	0.649	5.45603e-26	1		RTRAF	3.65167e-34	0.281122	0.989	0.97	3.7572e-30	2																									RPL37A	0	0
								SRRM1	3.47998e-29	0.261846	0.885	0.701	3.58055e-25	1		PSMA4	4.13331e-34	0.444382	0.922	0.7	4.25276e-30	2																									RPS27A	0	0
								NAA15	1.15668e-28	0.282247	0.732	0.494	1.19011e-24	1		UBE2K	4.57057e-34	0.442947	0.888	0.652	4.70266e-30	2																									AHCY	0	0
								EIF4G1	2.41228e-28	0.257022	0.786	0.557	2.482e-24	1		ATP6V1G1	2.85345e-33	0.475887	0.959	0.851	2.93592e-29	2																									ZNF433-AS1	0	0
								MSN	2.23236e-27	0.275089	0.839	0.667	2.29687e-23	1		STK39	3.96582e-33	0.399568	0.571	0.241	4.08043e-29	2																									FANCG	0	0
																AGPAT3	4.85786e-33	0.522072	0.701	0.377	4.99825e-29	2																									RPS11	0	0
																PSMD13	6.07627e-33	0.448154	0.937	0.741	6.25187e-29	2																									RPL23A	0	0
																COX7A2	7.5799e-33	0.286984	0.571	0.237	7.79896e-29	2																									RPL35A	0	0
																COX14	1.56163e-32	0.272866	0.377	0.112	1.60676e-28	2																									RPS13	0	0
																CACYBP1	2.66674e-32	0.437188	0.899	0.595	2.74381e-28	2																									RPL24	0	0
																KCMF1	2.98542e-32	0.454177	0.937	0.762	3.0717e-28	2																									RPLP0	0	0
																MRPS36	4.85056e-32	0.428424	0.731	0.398	4.99074e-28	2																									TAF1A	0	0
																CCND2	5.56159e-32	0.338127	0.672	0.318	5.72232e-28	2																									SNHG6	0	0
																PARL	9.75551e-32	0.421431	0.757	0.445	1.00374e-27	2																									NAGS	0	0
																HSD17B10	1.04048e-31	0.36585	0.951	0.812	1.07055e-27	2																									RPL30	0	0
																DGKH	1.04253e-31	0.287374	0.511	0.195	1.07266e-27	2																									UQCC2	0	0
																COX6A1	1.24003e-31	0.410303	0.731	0.42	1.27587e-27	2																									RPS7	0	0
																ELOC	1.25426e-31	0.318662	0.996	0.959	1.29051e-27	2																									RPS3A	0	0
																LEO1	1.42258e-31	0.378503	0.705	0.355	1.46369e-27	2																									RPS25	0	0
																FAF1	1.90349e-31	0.340504	0.653	0.297	1.9585e-27	2																									RPS29	0	0
																ARF1	5.78402e-31	0.298546	0.989	0.966	5.95118e-27	2																									LMAN2L	0	0
																ESRRA	8.89758e-31	0.269584	0.332	0.093	9.15472e-27	2																									OSTC	0	0
																TOP1	1.1016e-30	0.370108	0.97	0.836	1.13344e-26	2																									TRMT112	0	0
																HNRNPAB1	1.14926e-30	0.411683	0.97	0.798	1.18248e-26	2																									BYSL	0	0
																NRIP1	2.26566e-30	0.274156	0.336	0.097	2.33113e-26	2																									RPUSD4	0	0
																AKR7A2	4.33576e-30	0.344247	0.59	0.264	4.46106e-26	2																									COMMD6	0	0
																PDHA1	6.80984e-30	0.263905	0.474	0.173	7.00665e-26	2																									TAF1D	0	0
																UQCRC2	8.28006e-30	0.265743	0.381	0.122	8.51935e-26	2																									SEC11A	0	0
																CCT3	9.631e-30	0.368983	0.664	0.332	9.90934e-26	2																									EXOSC7	0	0
																MED8	1.39034e-29	0.272797	0.485	0.186	1.43052e-25	2																									CHIC2	0	0
																SLC25A39	2.34697e-29	0.343241	0.593	0.271	2.41479e-25	2																									GTPBP8	0	0
																ATP5PB	2.90251e-29	0.321935	0.586	0.261	2.98639e-25	2																									TGDS	0	0
																MLEC	3.93267e-29	0.369937	0.836	0.537	4.04632e-25	2																									TATDN1	0	0
																PGRMC2	4.09984e-29	0.507291	0.795	0.493	4.21833e-25	2																									HINFP	0	0
																HAGH	5.53968e-29	0.329915	0.5	0.204	5.69978e-25	2																									WDR75	0	0
																TXNL11	7.89845e-29	0.359448	0.981	0.914	8.12672e-25	2																									ILKAP	0	0
																CBR1	1.01591e-28	0.363351	0.687	0.36	1.04527e-24	2																									ZNF263	0	0
																AKIRIN1	1.74934e-28	0.313287	0.556	0.238	1.79989e-24	2
																DENR	1.91057e-28	0.368192	0.791	0.496	1.96579e-24	2
																PFDN2	2.27191e-28	0.301103	0.989	0.95	2.33757e-24	2
																GSPT11	2.56002e-28	0.368465	0.955	0.8	2.634e-24	2
																EMC7	2.68896e-28	0.375138	0.754	0.409	2.76667e-24	2
																PSMB6	3.14814e-28	0.280222	0.993	0.969	3.23912e-24	2
																RGS2	4.12628e-28	0.253319	0.302	0.084	4.24553e-24	2
																KMT5A	4.6581e-28	0.286718	0.593	0.259	4.79272e-24	2
																IFRD11	6.33975e-28	0.360441	0.765	0.405	6.52297e-24	2
																SERBP11	7.55588e-28	0.301523	0.996	0.99	7.77425e-24	2
																ZEB2	8.0296e-28	0.404405	0.784	0.455	8.26166e-24	2
																FCF1	8.91519e-28	0.379479	0.847	0.591	9.17284e-24	2
																PIN4	1.05923e-27	0.332062	0.963	0.836	1.08984e-23	2
																WDR74	1.15949e-27	0.37099	0.843	0.532	1.193e-23	2
																PMP22	1.26166e-27	0.387362	0.851	0.533	1.29812e-23	2
																ISCA1	1.32472e-27	0.289184	0.496	0.201	1.36301e-23	2
																LIAS	1.45818e-27	0.332982	0.511	0.218	1.50032e-23	2
																RAB14	1.46801e-27	0.348348	0.97	0.883	1.51043e-23	2
																GLUD1	1.49146e-27	0.284371	0.418	0.153	1.53456e-23	2
																RBPMS	2.38331e-27	0.448794	0.813	0.54	2.45219e-23	2
																ETF1	3.84969e-27	0.366272	0.929	0.689	3.96094e-23	2
																SERP1	3.92422e-27	0.418803	0.94	0.723	4.03763e-23	2
																NFIA	6.98925e-27	0.454509	0.896	0.598	7.19123e-23	2
																NME11	7.61659e-27	0.346238	0.929	0.654	7.83671e-23	2
																PHF10	1.02504e-26	0.486191	0.862	0.681	1.05466e-22	2
																AHSA11	1.20729e-26	0.408045	0.843	0.529	1.24218e-22	2
																2019-09-06	1.24959e-26	0.3676	0.616	0.313	1.28571e-22	2
																SMIM4	1.31758e-26	0.306265	0.616	0.281	1.35566e-22	2
																POMP	1.39938e-26	0.357471	0.843	0.576	1.43982e-22	2
																DNAJA2	1.45806e-26	0.352328	0.937	0.795	1.50019e-22	2
																MRPL11	1.66686e-26	0.321882	0.78	0.443	1.71503e-22	2
																STT3B	1.73738e-26	0.367571	0.701	0.392	1.78759e-22	2
																CCT6A1	1.7874e-26	0.409401	0.847	0.61	1.83906e-22	2
																VDAC3	2.58913e-26	0.385718	0.854	0.577	2.66395e-22	2
																MTX2	2.98914e-26	0.277809	0.578	0.261	3.07553e-22	2
																G3BP2	4.69141e-26	0.365039	0.892	0.644	4.82699e-22	2
																C8orf59	7.54713e-26	0.335835	0.955	0.842	7.76524e-22	2
																PSMC1	7.58543e-26	0.361181	0.869	0.594	7.80464e-22	2
																MRPL22	8.07473e-26	0.253155	0.44	0.169	8.30809e-22	2
																PSME3	8.36268e-26	0.252489	0.425	0.162	8.60436e-22	2
																EHD1	1.02874e-25	0.319127	0.646	0.318	1.05847e-21	2
																VKORC1L1	1.05939e-25	0.314455	0.563	0.268	1.09001e-21	2
																NCOR1	1.20427e-25	0.331005	0.918	0.717	1.23908e-21	2
																RRS1	1.71592e-25	0.271569	0.362	0.127	1.76551e-21	2
																FMR1	1.76139e-25	0.443771	0.698	0.423	1.8123e-21	2
																AMD11	2.53294e-25	0.3698	0.828	0.543	2.60614e-21	2
																MCEE	4.46556e-25	0.324523	0.646	0.326	4.59462e-21	2
																NUDT8	6.09749e-25	0.269448	0.504	0.214	6.27371e-21	2
																POLR1D	6.102e-25	0.335931	0.944	0.759	6.27835e-21	2
																PSMD2	6.29954e-25	0.354502	0.903	0.689	6.4816e-21	2
																MTDH	7.26028e-25	0.323206	0.981	0.898	7.4701e-21	2
																GHITM	1.11823e-24	0.427532	0.754	0.468	1.15054e-20	2
																CUL2	1.20494e-24	0.305657	0.623	0.315	1.23976e-20	2
																ERGIC2	1.30171e-24	0.361494	0.881	0.608	1.33933e-20	2
																LMAN2	1.34865e-24	0.299545	0.593	0.29	1.38763e-20	2
																OXCT1	1.70583e-24	0.298269	0.619	0.316	1.75513e-20	2
																DDX51	2.13859e-24	0.290036	0.993	0.961	2.2004e-20	2
																COX17	2.16593e-24	0.32532	0.649	0.345	2.22853e-20	2
																OPA1	4.11718e-24	0.285452	0.459	0.191	4.23617e-20	2
																CCSER2	4.26412e-24	0.34692	0.646	0.355	4.38736e-20	2
																PSMD14	4.46894e-24	0.31909	0.757	0.437	4.59809e-20	2
																PTEN	7.2571e-24	0.343	0.963	0.869	7.46683e-20	2
																TOMM70	8.63175e-24	0.294931	0.642	0.32	8.88121e-20	2
																MRPL2	1.0265e-23	0.346917	0.836	0.552	1.05617e-19	2
																DPM1	1.05406e-23	0.34265	0.922	0.748	1.08452e-19	2
																SRPRA	1.11112e-23	0.359102	0.914	0.683	1.14324e-19	2
																CYB5A	1.22059e-23	0.281001	0.634	0.309	1.25587e-19	2
																CTR9	2.22843e-23	0.310132	0.549	0.265	2.29283e-19	2
																PRPF40A	2.36502e-23	0.346174	0.914	0.772	2.43337e-19	2
																ME1	2.70777e-23	0.251969	0.354	0.129	2.78603e-19	2
																MRPL181	2.76508e-23	0.321842	0.664	0.363	2.845e-19	2
																RAN1	6.67107e-23	0.326901	0.97	0.83	6.86387e-19	2
																OST4	8.17657e-23	0.261847	0.993	0.975	8.41287e-19	2
																SMAP1	1.24825e-22	0.316323	0.963	0.873	1.28433e-18	2
																VMA21	1.39166e-22	0.297561	0.698	0.386	1.43188e-18	2
																MRPL35	1.65415e-22	0.314122	0.597	0.319	1.70195e-18	2
																FKBP2	2.13722e-22	0.340548	0.869	0.645	2.19899e-18	2
																TMA7	3.11587e-22	0.288873	0.951	0.803	3.20592e-18	2
																SRPK11	5.40637e-22	0.30304	0.728	0.402	5.56262e-18	2
																RHEB	5.78538e-22	0.330254	0.94	0.817	5.95258e-18	2
																PNKD	5.84427e-22	0.332765	0.896	0.675	6.01317e-18	2
																EIF3A	7.69472e-22	0.333342	0.97	0.881	7.9171e-18	2
																CANX	1.03661e-21	0.390323	0.914	0.69	1.06657e-17	2
																PDIA4	1.12009e-21	0.316171	0.631	0.34	1.15246e-17	2
																ARMC1	1.21576e-21	0.290558	0.59	0.297	1.25089e-17	2
																MKLN1	2.73444e-21	0.253889	0.541	0.257	2.81347e-17	2
																MRPL21	3.33743e-21	0.270317	0.619	0.329	3.43388e-17	2
																MRPS30	4.45546e-21	0.257791	0.478	0.216	4.58422e-17	2
																POLR2L	4.72883e-21	0.347463	0.802	0.527	4.86549e-17	2
																NARS	4.79925e-21	0.337578	0.884	0.631	4.93795e-17	2
																DCUN1D5	5.99489e-21	0.311851	0.795	0.512	6.16814e-17	2
																EIF4G11	8.90055e-21	0.339392	0.858	0.606	9.15778e-17	2
																FUBP11	1.02168e-20	0.359107	0.877	0.647	1.0512e-16	2
																UCHL31	1.2192e-20	0.322891	0.922	0.692	1.25443e-16	2
																DNAJC3	1.41863e-20	0.306758	0.679	0.391	1.45963e-16	2
																SCAND11	2.15748e-20	0.253973	0.996	0.971	2.21983e-16	2
																UXT	2.53196e-20	0.302755	0.709	0.421	2.60513e-16	2
																ESF1	2.55957e-20	0.317318	0.787	0.522	2.63355e-16	2
																DAB2IP	2.65133e-20	0.284168	0.537	0.27	2.72795e-16	2
																COPS5	3.24341e-20	0.312417	0.884	0.669	3.33714e-16	2
																NDUFA2	4.49398e-20	0.3029	0.795	0.534	4.62386e-16	2
																PPP2CA	6.1711e-20	0.279024	0.716	0.428	6.34944e-16	2
																SSB	6.43567e-20	0.303761	0.937	0.761	6.62166e-16	2
																MRPL27	8.0172e-20	0.266042	0.578	0.296	8.24889e-16	2
																MRPS18C	9.9345e-20	0.320481	0.817	0.562	1.02216e-15	2
																ZHX1	1.28647e-19	0.291121	0.612	0.327	1.32365e-15	2
																MTRNR2L12	1.5162e-19	0.449253	0.731	0.447	1.56001e-15	2
																RALA	1.61596e-19	0.272656	0.966	0.867	1.66266e-15	2
																CNBP1	3.09119e-19	0.252993	0.993	0.966	3.18053e-15	2
																MGAT4B	3.71924e-19	0.261329	0.534	0.27	3.82673e-15	2
																NUTF21	4.38038e-19	0.276229	0.97	0.825	4.50697e-15	2
																LAMTOR4	4.60581e-19	0.281908	0.672	0.392	4.73892e-15	2
																GNA11	4.61771e-19	0.30317	0.836	0.599	4.75116e-15	2
																MRPS16	6.25268e-19	0.283385	0.716	0.437	6.43338e-15	2
																RTN3	1.08492e-18	0.261756	0.623	0.345	1.11628e-14	2
																VPS29	1.47973e-18	0.29811	0.937	0.806	1.52249e-14	2
																ACBD6	2.08517e-18	0.296969	0.843	0.628	2.14543e-14	2
																SH3GLB1	2.60342e-18	0.329351	0.948	0.809	2.67866e-14	2
																HNRNPU1	2.87842e-18	0.314464	0.974	0.897	2.9616e-14	2
																IMMP1L	2.98029e-18	0.3123	0.84	0.633	3.06642e-14	2
																DDX3X	4.26247e-18	0.272938	0.937	0.715	4.38565e-14	2
																MARK3	8.13234e-18	0.260155	0.66	0.385	8.36736e-14	2
																SNF8	1.23813e-17	0.264709	0.918	0.748	1.27391e-13	2
																RARS	1.67829e-17	0.272589	0.619	0.35	1.7268e-13	2
																PTGES31	2.5123e-17	0.263984	0.959	0.804	2.5849e-13	2
																SAR1A	2.62651e-17	0.256921	0.974	0.893	2.70241e-13	2
																SRSF101	3.13461e-17	0.308105	0.881	0.685	3.2252e-13	2
																EMC3	4.91485e-17	0.267218	0.504	0.26	5.05688e-13	2
																MRPS14	5.03724e-17	0.260193	0.694	0.423	5.18281e-13	2
																EIF3D	5.49023e-17	0.257488	0.97	0.897	5.64889e-13	2
																METAP2	1.0731e-16	0.270903	0.851	0.662	1.10411e-12	2
																CALR	1.21796e-16	0.327367	0.813	0.57	1.25316e-12	2
																ATOX1	1.23579e-16	0.275624	0.91	0.784	1.2715e-12	2
																C1orf122	1.25621e-16	0.272619	0.75	0.496	1.29252e-12	2
																SUCLA2	1.31272e-16	0.269769	0.56	0.32	1.35066e-12	2
																GARS	2.30289e-16	0.268871	0.653	0.389	2.36945e-12	2
																ERO1A	3.80359e-16	0.274673	0.343	0.15	3.91351e-12	2
																HNRNPA2B11	5.22224e-16	0.275004	0.996	0.968	5.37316e-12	2
																SPCS2	6.13994e-16	0.269435	0.963	0.889	6.31739e-12	2
																MCTS1	7.01756e-16	0.304814	0.866	0.666	7.22037e-12	2
																MRPS15	8.56933e-16	0.274372	0.828	0.621	8.81699e-12	2
																MALSU1	9.79883e-16	0.263861	0.75	0.529	1.0082e-11	2
																SSBP1	9.81891e-16	0.254103	0.899	0.723	1.01027e-11	2
																SYNCRIP1	1.78513e-15	0.26424	0.91	0.722	1.83672e-11	2
																ARHGAP29	2.4226e-15	0.273083	0.545	0.311	2.49262e-11	2
																TAF15	2.89368e-15	0.305403	0.631	0.382	2.97731e-11	2
																SGCD	3.63398e-15	0.266204	0.459	0.244	3.739e-11	2
																PA2G41	2.71927e-14	0.257189	0.907	0.687	2.79786e-10	2
																ZRANB2	2.90578e-14	0.25132	0.925	0.781	2.98975e-10	2
																CAPRIN1	3.26693e-14	0.293567	0.832	0.644	3.36134e-10	2
																RPS6KB1	6.57446e-14	0.252679	0.664	0.43	6.76446e-10	2
																NUCKS11	5.52393e-13	0.256486	0.959	0.801	5.68357e-09	2
																HIST2H2AC	6.8417e-13	0.25644	0.851	0.678	7.03942e-09	2
[truncated: 3 more columns]

## Sheet: 3D_12h
gene	p_val	avg_logFC	pct.1	pct.2	p_val_adj	cluster		gene	p_val	avg_logFC	pct.1	pct.2	p_val_adj	cluster		gene	p_val	avg_logFC	pct.1	pct.2	p_val_adj	cluster		gene	p_val	avg_logFC	pct.1	pct.2	p_val_adj	cluster			High ADC	0	0	6	0		Low ADC	19	1	15	1
EGR2	1.47825e-11	0.337654	0.354	0.102	1.52659e-07	0		CDC20	1.85296e-77	0.534031	0.577	0.02	1.91355e-73	1		MT-CO2	3.43147e-169	4.65727	1	0.003	3.54367e-165	2		PLIN1	1.0191e-130	1.04366	0.929	0.009	1.05242e-126	3			KIF1B	0	0	1	0		PLA2G2D	0	0	0	0
RAMP2	1.84546e-09	0.307127	0.319	0.107	1.9058e-05	0		CCNB1	4.13809e-72	0.548672	0.553	0.022	4.2734e-68	1		MT-CO3	3.43147e-169	4.15312	1	0.003	3.54367e-165	2		GPD1	3.75331e-120	0.443335	0.679	0	3.87605e-116	3			GPM6B	0	0	1	0		GSTA1	0	0	0	0
GPX3	5.55485e-07	0.270844	0.337	0.171	0.00573649	0		CDCA8	9.9777e-70	0.427524	0.569	0.031	1.0304e-65	1		MT-CYB	2.21204e-168	4.29698	0.972	0.001	2.28437e-164	2		FABP4	9.28206e-106	1.12702	0.893	0.017	9.58558e-102	3			CDH2	0	0	1	0		CXCL13	0	0	0	0
RGS2	0.00013358	0.251204	0.303	0.176	1	0		CENPE	2.09466e-67	0.350706	0.48	0.012	2.16316e-63	1		MT-ND4	2.21204e-168	3.94378	0.972	0.001	2.28437e-164	2		LIPE	4.3377e-105	0.372796	0.714	0.005	4.47954e-101	3			PTPRZ1	0	0	1	0		KLK7	0	0	0	0
COL16A1	2.47336e-13	0.297941	0.5	0.235	2.55423e-09	0		CENPF	8.73525e-62	0.733507	0.537	0.031	9.0209e-58	1		MT-ATP6	7.65484e-168	4.4451	0.944	0	7.90515e-164	2		CA5B	5.759e-99	0.712367	0.857	0.017	5.94732e-95	3			PMP2	0	0	1	0		SULT1E1	0	0	0	0
FBN1	6.909e-20	0.552982	0.604	0.257	7.13493e-16	0		SMC2	9.54362e-60	0.856874	0.748	0.137	9.8557e-56	1		MT-CO1	4.94852e-154	4.38668	1	0.008	5.11033e-150	2		BCAR3	5.54314e-88	0.587543	0.821	0.019	5.7244e-84	3			MAP1A	0	0	1	0		KLK8	0	0	0	0
FSTL1	4.87388e-19	0.3727	0.615	0.305	5.03326e-15	0		TOP2A	2.08104e-59	0.832217	0.593	0.057	2.14909e-55	1		DBI	4.63142e-148	4.05845	0.861	0.001	4.78287e-144	2		DGAT2	2.93045e-87	0.866453	0.75	0.014	3.02628e-83	3			PCDH9	0	0	0	0		LINC00960	0	0	0	0
RENBP	5.81085e-15	0.331313	0.575	0.31	6.00086e-11	0		MCM3	3.6122e-59	0.532746	0.683	0.094	3.73032e-55	1		MT-ND2	1.32248e-147	3.66386	0.833	0	1.36572e-143	2		GPAT3	6.08729e-76	0.288065	0.429	0	6.28635e-72	3			ZNF521	0	0	0	0		C5orf17	0	0	0	0
COL5A1	3.1522e-17	0.369312	0.617	0.321	3.25528e-13	0		CDKN3	1.49821e-56	0.708373	0.659	0.089	1.5472e-52	1		IGFBP2	1.32248e-147	2.71015	0.833	0	1.36572e-143	2		LTC4S	7.23109e-72	0.808719	0.75	0.023	7.46755e-68	3			PIK3R1	0	0	0	0		TUNAR	0	0	0	0
TIMP3	3.88477e-12	0.836014	0.554	0.326	4.0118e-08	0		KIF4A	2.51459e-56	0.259493	0.407	0.01	2.59681e-52	1		MT-ND3	5.6817e-146	4.10217	0.917	0.005	5.8675e-142	2		ADIPOQ	6.31302e-69	3.20393	1	0.064	6.51946e-65	3			TFAP2B	0	0	0	0		SLC51B	0	0	0	0
SLIT3	8.24199e-13	0.338706	0.569	0.332	8.5115e-09	0		LMNB1	1.06554e-55	0.259449	0.504	0.033	1.10038e-51	1		MT-ND1	9.40134e-144	3.56318	0.861	0.003	9.70876e-140	2		ACSL1	2.87301e-67	1.8588	0.964	0.059	2.96696e-63	3			SLF1	0	0	0	0		TRBV5-1	0	0	0	0
IGFBP7	2.0259e-16	0.47068	0.671	0.39	2.09215e-12	0		TMPO	2.46147e-55	0.645679	0.862	0.238	2.54196e-51	1		B2M	1.41333e-142	2.95169	0.806	0	1.45955e-138	2		CRTAC1	2.09519e-66	0.267119	0.464	0.004	2.16371e-62	3			CLSTN1	0	0	0	0		ADRA1D	0	0	0	0
PHF21A	1.13189e-12	0.2675	0.615	0.417	1.1689e-08	0		DIAPH3	2.13028e-53	0.325848	0.561	0.054	2.19994e-49	1		FABP7	1.45996e-127	3.01699	0.722	0	1.5077e-123	2		FAM241A	2.468e-66	0.310776	0.571	0.01	2.54871e-62	3			TTYH1	0	0	0	0		TRBV29-1	0	0	0	0
YPEL3	1.68699e-19	0.343945	0.737	0.422	1.74215e-15	0		HMGB2	3.02954e-52	1.72977	0.959	0.571	3.12861e-48	1		CST3	1.45996e-127	2.9814	0.722	0	1.5077e-123	2		PC	2.93295e-61	0.289695	0.5	0.008	3.02885e-57	3			SLC1A2	0	0	0	0		TRBV7-9	0	0	0	0
RORA	4.78094e-18	0.420831	0.732	0.422	4.93728e-14	0		CDCA3	3.40381e-52	0.380437	0.593	0.071	3.51511e-48	1		NDUFS5	1.29978e-117	2.46883	0.667	0	1.34228e-113	2		CEBPA	4.97167e-60	0.429684	0.714	0.027	5.13425e-56	3			PHACTR3	0	0	0	0		KLK5	0	0	0	0
RND3	7.51382e-12	0.30863	0.657	0.455	7.75952e-08	0		RAN	3.77495e-51	0.83298	0.992	0.881	3.89839e-47	1		COX6C	9.59583e-115	2.93374	0.833	0.012	9.90961e-111	2		CIB2	2.7028e-56	1.41285	0.929	0.072	2.79118e-52	3			GFAP	0	0	0	0		FGF19	0	0	0	0
SSBP2	5.58096e-13	0.255658	0.72	0.46	5.76346e-09	0		STMN1	4.00106e-50	1.46137	0.943	0.451	4.1319e-46	1		CLU	5.55538e-113	2.60476	0.667	0.001	5.73705e-109	2		CAVIN2	6.0383e-50	1.00631	0.929	0.083	6.23575e-46	3			APOD	0	0	0	0		ASS1P11	0	0	0	0
DNM3OS	5.06196e-11	0.277183	0.691	0.481	5.22749e-07	0		SNRPD1	6.40147e-50	0.894718	1	0.913	6.61079e-46	1		ATP5MF	5.55538e-113	2.34566	0.667	0.001	5.73705e-109	2		NR1H3	1.2678e-48	0.467726	0.857	0.059	1.30926e-44	3			LINC00485	0	0	0	0		TRAV14DV4	0	0	0	0
BMP1	1.18301e-18	0.299647	0.728	0.492	1.2217e-14	0		KIF11	9.87629e-50	0.253725	0.358	0.009	1.01992e-45	1		PHPT1	1.17718e-112	2.50607	0.639	0	1.21567e-108	2		CHCHD10	2.82175e-45	1.40802	0.643	0.033	2.91402e-41	3			LHX4	0	0	0	0		TRBV9	0	0	0	0
DDAH2	4.39884e-22	0.457926	0.822	0.497	4.54268e-18	0		KIF20A	1.10381e-49	0.326687	0.447	0.029	1.1399e-45	1		ZFAS1	8.90261e-103	2.44503	0.583	0	9.19373e-99	2		CDKN2C	2.15148e-44	0.383923	0.75	0.05	2.22183e-40	3			COL4A3	0	0	0	0		TRAV12-2	0	0	0	0
ERRFI1	1.419e-13	0.334964	0.739	0.503	1.46541e-09	0		PTMA	1.17037e-49	0.771874	1	0.969	1.20865e-45	1		SELENOW	8.90261e-103	2.06986	0.583	0	9.19373e-99	2		HPR	1.52653e-43	4.05827	1	0.137	1.57645e-39	3			MYRFL	0	0	0	0		GATA5	0	0	0	0
FOS	2.86863e-05	0.468129	0.646	0.508	0.296243	0		UBE2S	1.64416e-49	0.894064	1	0.77	1.69792e-45	1		NDUFA4	3.55667e-102	3.0061	0.806	0.015	3.67297e-98	2		NRP2	1.42576e-39	0.636807	1	0.125	1.47238e-35	3			SPESP1	0	0	0	0		FABP6	0	0	0	0
CREB3L1	1.41544e-11	0.289688	0.699	0.513	1.46172e-07	0		NASP	9.6919e-49	0.793907	0.959	0.44	1.00088e-44	1		UQCRQ	8.07848e-99	2.2579	0.611	0.003	8.34264e-95	2		DLC1	4.31418e-37	0.263309	0.5	0.023	4.45525e-33	3			MTCYBP18	0	0	0	0		LINC02446	0	0	0	0
COLEC12	1.69227e-13	0.311958	0.72	0.519	1.7476e-09	0		H2AFZ	5.90689e-48	1.29226	1	0.978	6.10004e-44	1		ATP5F1D	7.43641e-98	1.97362	0.556	0	7.67958e-94	2		SCD	1.23472e-36	2.04876	1	0.174	1.2751e-32	3			HCN1	0	0	0	0		CES1	0	0	0	0
COL6A2	1.63243e-08	0.299265	0.696	0.519	0.000168582	0		KIFC1	1.44204e-46	0.3541	0.423	0.028	1.4892e-42	1		UQCR11	6.04855e-93	2.13954	0.528	0	6.24634e-89	2		LPL	4.49048e-36	1.23327	1	0.167	4.63732e-32	3			TTLL7	0	0	0	0		SCT	0	0	0	0
GAS1	4.45184e-31	0.6839	0.883	0.54	4.59742e-27	0		NUCKS1	2.89279e-46	0.807606	1	0.887	2.98739e-42	1		S100B	2.1069e-83	2.45128	0.5	0.001	2.17579e-79	2		PPARG	6.29657e-36	1.20615	1	0.174	6.50247e-32	3			POU3F2	0	0	0	0		ICOS	0	0	0	0
EGR1	2.69634e-22	0.609195	0.841	0.556	2.78451e-18	0		CENPK	3.01545e-45	0.269248	0.488	0.049	3.11406e-41	1		UQCRH	3.69757e-83	2.12975	0.472	0	3.81848e-79	2		PLA2G16	2.76516e-34	0.731989	1	0.166	2.85558e-30	3			PTPRB	0	0	0	0		WT1	0	0	0	0
BGN	3.85643e-20	0.372114	0.824	0.556	3.98254e-16	0		EZH2	5.8787e-45	0.833539	0.902	0.424	6.07093e-41	1		PTPRZ1	3.69757e-83	2.12374	0.472	0	3.81848e-79	2		AMOTL2	5.15783e-34	0.328139	0.571	0.038	5.32649e-30	3			DNAH11	0	0	0	0		CD8B	0	0	0	0
MT1E	3.33145e-19	0.488829	0.788	0.561	3.44039e-15	0		HNRNPA2B1	2.8491e-43	0.624176	1	0.953	2.94227e-39	1		PMP2	3.69757e-83	1.92812	0.472	0	3.81848e-79	2		C9orf72	2.15807e-32	0.309491	0.714	0.066	2.22864e-28	3			MAP7	0	0	0	0		OR2B6	0	0	0	0
KLF7	5.70143e-11	0.281009	0.756	0.567	5.88786e-07	0		HMGB1	1.88622e-42	0.845084	1	0.975	1.9479e-38	1		CSTB	3.69757e-83	1.92007	0.472	0	3.81848e-79	2		SORBS1	2.69496e-30	0.786978	0.821	0.124	2.78309e-26	3			GDA	0	0	0	0		CCL19	0	0	0	0
LAMB1	1.44891e-06	0.257819	0.692	0.572	0.0149629	0		RRM1	8.07743e-42	0.301433	0.585	0.092	8.34157e-38	1		ATP5PO	3.69757e-83	1.85574	0.472	0	3.81848e-79	2		PEX16	7.91245e-30	0.708975	0.857	0.14	8.17119e-26	3			NCAN	0	0	0	0		PCDHA1	0	0	0	0
BDNF	1.24216e-10	0.349504	0.806	0.583	1.28278e-06	0		ANP32E	2.05852e-41	0.679046	0.959	0.59	2.12584e-37	1		COMMD6	3.18547e-79	1.9295	0.5	0.003	3.28964e-75	2		RREB1	1.24586e-29	0.276709	0.643	0.057	1.2866e-25	3			RNF180	0	0	0	0		ADAMDEC1	0	0	0	0
MT1F	6.59566e-28	0.656976	0.865	0.604	6.81134e-24	0		SRSF7	2.30651e-41	0.998854	1	0.868	2.38194e-37	1		ATP5MPL	2.78036e-78	1.75159	0.444	0	2.87127e-74	2		ABCA1	1.43857e-29	0.272035	0.643	0.056	1.48561e-25	3			ST8SIA5	0	0	0	0		KLRG2	0	0	0	0
JUNB	5.91937e-17	0.489514	0.835	0.61	6.11294e-13	0		TPX2	8.03023e-41	0.284459	0.398	0.032	8.29282e-37	1		KRT10	2.78036e-78	1.704	0.444	0	2.87127e-74	2		TMEM120A	1.49457e-28	1.81862	1	0.267	1.54344e-24	3			GRIK3	0	0	0	0		LINC00892	0	0	0	0
PRELID2	3.8529e-09	0.262687	0.766	0.61	3.97889e-05	0		SMC4	1.50931e-40	1.07323	0.951	0.603	1.55867e-36	1		MT-ND4L	2.03773e-73	1.9263	0.417	0	2.10437e-69	2		KRT19	2.81488e-28	0.463064	0.536	0.041	2.90693e-24	3			DPP10	0	0	0	0		CYP26A1	0	0	0	0
NR2F1	1.47659e-07	0.263637	0.766	0.62	0.00152488	0		CKS2	2.79816e-40	1.66222	0.935	0.629	2.88966e-36	1		CD99	2.03773e-73	1.89683	0.417	0	2.10437e-69	2		PRELP	2.0153e-27	0.319552	0.75	0.087	2.0812e-23	3			ZC2HC1C	0	0	0	0		CTLA4	0	0	0	0
CRISPLD2	5.13172e-11	0.307346	0.79	0.652	5.29952e-07	0		HNRNPD	2.99216e-40	0.740635	1	0.907	3.09001e-36	1		NDUFB4	2.03773e-73	1.83864	0.417	0	2.10437e-69	2		CCDC80	2.77205e-27	0.761055	0.893	0.149	2.86269e-23	3			TDRD1	0	0	0	0		MYL2	0	0	0	0
VCAN	1.81704e-09	0.296994	0.809	0.658	1.87646e-05	0		MCM7	3.80516e-40	0.433839	0.764	0.215	3.92958e-36	1		SRP14	5.17758e-73	2.68114	0.833	0.043	5.34689e-69	2		HIPK2	4.21666e-27	1.18312	1	0.249	4.35455e-23	3			NIM1K	0	0	0	0		TBX1	0	0	0	0
ANKH	3.05622e-21	0.766447	0.872	0.663	3.15616e-17	0		TUBA4A	4.10862e-40	0.872062	0.992	0.904	4.24297e-36	1		C1orf61	8.72151e-69	2.11654	0.417	0.001	9.0067e-65	2		PLIN2	1.07733e-25	0.594689	0.821	0.134	1.11256e-21	3			PAM	0	0	0	0		GPC3	0	0	0	0
SELENOM	3.07e-44	0.73248	0.962	0.668	3.17039e-40	0		CALM2	6.53531e-40	0.724011	1	0.936	6.74901e-36	1		APOE	1.01839e-68	3.63174	0.639	0.019	1.05169e-64	2		ARMCX4	1.38318e-25	0.278668	0.607	0.061	1.42841e-21	3			ELF5	0	0	0	0		CD8A	0	0	0	0
THRA	2.94866e-21	0.379643	0.875	0.668	3.04508e-17	0		SNRPF	9.14669e-40	0.612491	1	0.953	9.44579e-36	1		MRPL51	6.11471e-64	1.83907	0.389	0.001	6.31466e-60	2		TXLNG	1.02544e-24	0.824982	0.929	0.225	1.05898e-20	3			TRIM9	0	0	0	0		KIAA1210	0	0	0	0
MMP14	2.07063e-20	0.513971	0.88	0.674	2.13834e-16	0		PLK4	1.06589e-39	0.44419	0.618	0.125	1.10075e-35	1		UCHL1	6.11471e-64	1.7054	0.389	0.001	6.31466e-60	2		ACADM	4.58641e-24	0.443122	0.821	0.14	4.73638e-20	3			ASXL3	0	0	0	0		TRBV28	0	0	0	0
ZMIZ1	1.01108e-16	0.375836	0.857	0.679	1.04414e-12	0		JPT1	1.3653e-39	0.649826	0.967	0.578	1.40994e-35	1		ATP5ME	6.11471e-64	1.65679	0.389	0.001	6.31466e-60	2		ADIPOR2	2.11741e-23	1.04909	1	0.295	2.18665e-19	3			RPL35P5	0	0	0	0		TRBC2	0	0	0	0
CAPG	1.06458e-10	0.26779	0.877	0.679	1.09939e-06	0		SERBP1	1.62771e-39	0.601493	1	0.955	1.68094e-35	1		AQP4	1.01493e-63	1.85325	0.361	0	1.04812e-59	2		IDH3A	2.67254e-23	0.255902	0.571	0.06	2.75994e-19	3			LRRC3B	0	0	0	0		DUOX1	0	0	0	0
RPL10L	3.35037e-16	0.296219	0.856	0.69	3.45993e-12	0		NAP1L1	1.12558e-38	0.735673	0.992	0.961	1.16239e-34	1		GPM6A	1.01493e-63	1.71404	0.361	0	1.04812e-59	2		TOB1	8.60806e-23	1.2759	1	0.377	8.88954e-19	3			RASEF	0	0	0	0		KLK11	0	0	0	0
PLPP3	1.36172e-15	0.40787	0.881	0.69	1.40625e-11	0		DEK	1.97374e-38	0.700599	0.967	0.669	2.03828e-34	1		NDUFA1	1.01493e-63	1.70563	0.361	0	1.04812e-59	2		LRRC58	3.20995e-22	0.352203	0.857	0.157	3.31491e-18	3			SLC39A12	0	0	0	0		LINC02570	0	0	0	0
MAGED2	1.8914e-35	0.685485	0.928	0.695	1.95325e-31	0		HNRNPU	9.63162e-38	0.670255	1	0.932	9.94657e-34	1		NDUFB3	4.15332e-59	1.69535	0.361	0.001	4.28913e-55	2		ABHD5	4.20311e-22	0.32849	0.679	0.093	4.34055e-18	3			SLC1A6	0	0	0	0		CXCL11	0	0	0	0
WLS	1.19805e-26	0.511923	0.901	0.706	1.23723e-22	0		SRSF2	1.02245e-37	0.768445	1	0.863	1.05588e-33	1		ATP5IF1	6.9032e-59	1.73357	0.333	0	7.12893e-55	2		PSEN2	1.35819e-21	0.790475	1	0.301	1.40261e-17	3			ATP1A2	0	0	0	0		SKAP1	0	0	0	0
OGT	6.2253e-29	0.519504	0.947	0.722	6.42887e-25	0		CCNB2	1.41992e-37	0.256413	0.488	0.062	1.46635e-33	1		EPB41L4A-AS1	6.9032e-59	1.5636	0.333	0	7.12893e-55	2		SLC9A6	2.88313e-21	0.400384	0.786	0.138	2.97741e-17	3			WNT16	0	0	0	0		SCML4	0	0	0	0
LIX1L	1.25246e-11	0.264591	0.902	0.722	1.29342e-07	0		INCENP	1.71362e-37	0.25308	0.39	0.036	1.76966e-33	1		NDUFC1	6.9032e-59	1.56317	0.333	0	7.12893e-55	2		GRAMD1B	1.22516e-20	0.511255	0.821	0.161	1.26522e-16	3			NUDT12	0	0	0	0		TNIP3	0	0	0	0
COL4A1	6.85398e-22	0.558667	0.912	0.727	7.07811e-18	0		HMGB3	6.36723e-37	0.289105	0.602	0.122	6.57544e-33	1		C4orf48	4.13506e-55	1.78861	0.361	0.003	4.27028e-51	2		PRKAR2B	2.74349e-20	1.50702	1	0.461	2.8332e-16	3			PLPPR4	0	0	0	0		LINC02345	0	0	0	0
SDC2	4.23193e-21	0.377351	0.907	0.727	4.37031e-17	0		PFDN6	1.41824e-36	0.618595	0.992	0.808	1.46461e-32	1		CYSTM1	4.13506e-55	1.56943	0.361	0.003	4.27028e-51	2		TP53INP2	3.92435e-20	0.795923	0.964	0.338	4.05267e-16	3			ETNPPL	0	0	0	0		CNTN6	0	0	0	0
GNG11	1.71166e-18	0.293243	0.923	0.727	1.76763e-14	0		ATAD2	1.79118e-36	0.628455	0.667	0.185	1.84975e-32	1		AURKAIP1	2.73014e-54	1.63815	0.333	0.001	2.81941e-50	2		ARL4A	4.48382e-20	1.32714	0.929	0.319	4.63044e-16	3			ELL2	0	0	0	0		GNLY	0	0	0	0
S100A13	6.88883e-19	0.358934	0.934	0.733	7.1141e-15	0		NOP58	9.76868e-36	0.977195	0.959	0.626	1.00881e-31	1		AC084033.3	4.58455e-54	1.86851	0.306	0	4.73446e-50	2		GHR	6.02298e-20	0.293933	0.821	0.152	6.21993e-16	3			PAG1	0	0	0	0		AZU1	0	0	0	0
TPM2	3.08558e-09	0.304325	0.965	0.738	3.18648e-05	0		LSM5	1.65834e-35	0.580338	0.967	0.811	1.71257e-31	1		GUK1	4.58455e-54	1.64328	0.306	0	4.73446e-50	2		HIST1H4J	7.77929e-20	0.338665	0.5	0.055	8.03368e-16	3			KCTD16	0	0	0	0		FBN3	0	0	0	0
NR2F2	7.52552e-07	0.276002	0.934	0.743	0.0077716	0		HNRNPA3	2.01217e-35	0.634208	0.984	0.952	2.07797e-31	1		MAP2	4.58455e-54	1.52131	0.306	0	4.73446e-50	2		MGST3	7.88437e-20	1.49658	1	0.489	8.14219e-16	3			DLX6	0	0	0	0		PAMR1	0	0	0	0
TIMP2	4.28778e-24	0.468246	0.976	0.749	4.42799e-20	0		RANBP1	3.26313e-35	0.753562	0.984	0.804	3.36984e-31	1		MRPL57	4.58455e-54	1.4703	0.306	0	4.73446e-50	2		GLUL1	8.7743e-20	0.58105	0.857	0.222	9.06122e-16	3			SPOCK1	0	0	0	0		IDI2	0	0	0	0
GSTM3	5.54214e-19	0.343352	0.902	0.749	5.72337e-15	0		HIST1H2AJ	3.80623e-34	0.630772	0.52	0.097	3.93069e-30	1		NME4	2.38648e-50	1.6264	0.333	0.003	2.46451e-46	2		PPT2	1.11235e-19	0.589135	1	0.327	1.14873e-15	3			PPP2R2C	0	0	0	0		LY9	0	0	0	0
COL5A2	9.94722e-19	0.62425	0.912	0.754	1.02725e-14	0		PPID	1.0302e-33	0.582973	0.935	0.58	1.06389e-29	1		CD59	1.73421e-49	1.56323	0.306	0.001	1.79092e-45	2		SGCD	1.46702e-19	1.06114	0.929	0.36	1.515e-15	3			SIM2	0	0	0	0		CXCL10	0	0	0	0
LRP1	9.1596e-13	0.256184	0.899	0.754	9.45912e-09	0		ALYREF	1.17337e-33	0.51463	0.902	0.491	1.21174e-29	1		NDUFB5	1.73421e-49	1.48752	0.306	0.001	1.79092e-45	2		NEGR1	1.87052e-19	0.256064	0.75	0.123	1.93168e-15	3			EML6	0	0	0	0		SIT1	0	0	0	0
PCOLCE	5.04464e-27	0.705358	0.938	0.759	5.2096e-23	0		SNRPE	1.52952e-33	0.427863	0.992	0.955	1.57954e-29	1		SOX2	2.97499e-49	1.62361	0.278	0	3.07227e-45	2		C9orf161	2.37156e-19	1.95574	0.964	0.475	2.44911e-15	3			TRGC1	0	0	0	0		THRSP	0	0	0	0
COL1A2	2.19054e-42	0.905664	0.974	0.765	2.26217e-38	0		UBE2C	3.39603e-33	0.260317	0.382	0.042	3.50708e-29	1		HIGD2A	2.97499e-49	1.49571	0.278	0	3.07227e-45	2		SH3GLB2	2.56107e-19	0.661138	0.964	0.315	2.64482e-15	3			ADCYAP1	0	0	0	0		IGHG2	0	0	0	0
P4HA1	7.50119e-15	0.363937	0.92	0.765	7.74648e-11	0		CDK1	8.47026e-33	0.83998	0.618	0.17	8.74723e-29	1		MAP1LC3B	2.97499e-49	1.34117	0.278	0	3.07227e-45	2		COX5A	2.74901e-19	1.53317	1	0.972	2.8389e-15	3			LYPD1	0	0	0	0		TEX19	0	0	0	0
BNIP3L	7.28768e-14	0.289047	0.938	0.765	7.52599e-10	0		HSP90AA1	1.32657e-32	0.57172	1	0.94	1.36995e-28	1		MYL6B	1.26043e-47	1.75595	0.417	0.01	1.30164e-43	2		ATP5MG	2.75003e-19	1.08855	1	0.977	2.83995e-15	3			CDH20	0	0	0	0		CCR5	0	0	0	0
SP3	1.74482e-12	0.327422	0.926	0.765	1.80188e-08	0		HNRNPF	2.21139e-32	0.570001	1	0.926	2.2837e-28	1		METRN	6.23446e-47	1.60145	0.333	0.004	6.43833e-43	2		ATP5MC3	3.28664e-19	1.37719	1	0.969	3.39411e-15	3			EGR3	0	0	0	0		GBP5	0	0	0	0
PPP3CA	6.44098e-11	0.282262	0.921	0.765	6.6516e-07	0		HNRNPAB	2.43295e-32	0.696817	0.984	0.868	2.51251e-28	1		SLC1A3	2.14094e-45	1.90907	0.472	0.018	2.21095e-41	2		SCP2	3.57203e-19	0.39718	0.679	0.114	3.68884e-15	3			DDN	0	0	0	0		CD27	0	0	0	0
COL1A1	1.06625e-45	1.18321	0.973	0.77	1.10111e-41	0		PA2G4	1.72878e-31	0.716704	0.959	0.75	1.78531e-27	1		MRPS6	1.0623e-44	1.70114	0.278	0.001	1.09703e-40	2		MPC2	3.58885e-19	2.2305	1	0.922	3.70621e-15	3			UPP2	0	0	0	0		CCL5	0	0	0	0
MBNL2	1.01267e-16	0.364875	0.933	0.77	1.04578e-12	0		LMNA	9.05311e-31	0.616385	1	0.949	9.34915e-27	1		NDUFA11	1.0623e-44	1.32671	0.278	0.001	1.09703e-40	2		PMEPA1	4.67258e-19	1.9396	1	0.778	4.82537e-15	3			AMER2	0	0	0	0		SUCNR1	0	0	0	0
EMP1	1.40234e-14	0.406284	0.96	0.77	1.4482e-10	0		TUBA1B	1.20421e-30	0.570513	0.967	0.839	1.24358e-26	1		SYNM	2.73126e-42	1.61389	0.306	0.004	2.82057e-38	2		OXCT1	5.18796e-19	0.682984	1	0.404	5.35761e-15	3			TLL2	0	0	0	0		CLEC10A	0	0	0	0
COL3A1	2.70122e-50	1.2831	0.976	0.775	2.78955e-46	0		SET	1.43051e-30	0.630657	0.992	0.882	1.47729e-26	1		RPS4Y1	9.09765e-42	2.1789	0.556	0.035	9.39514e-38	2		NDUFB9	5.42572e-19	1.25142	1	0.95	5.60314e-15	3			DRC1	0	0	0	0		IGHG1	0	0	0	0
ERGIC3	5.99856e-18	0.325483	0.941	0.775	6.19472e-14	0		ANP32B	1.66895e-30	0.579299	0.976	0.833	1.72352e-26	1		SLC25A6	6.63304e-41	1.35346	0.278	0.003	6.84994e-37	2		AK2	7.40015e-19	1.27986	1	0.566	7.64213e-15	3			COLGALT2	0	0	0	0		LYZ	0	0	0	0
MT2A	2.04746e-20	0.538246	0.944	0.786	2.11442e-16	0		HIST1H2AB	3.64016e-30	0.261383	0.325	0.032	3.75919e-26	1		HSBP1	6.63304e-41	1.32104	0.278	0.003	6.84994e-37	2		S100A1	7.88541e-19	1.1204	1	0.539	8.14326e-15	3			ELOVL4	0	0	0	0		TLR8	0	0	0	0
CEBPB	1.15589e-10	0.355083	0.941	0.786	1.19368e-06	0		DYNLL1	7.50152e-30	0.51219	0.992	0.977	7.74682e-26	1		SRI	6.71133e-41	2.07683	0.556	0.036	6.93079e-37	2		CYCS1	8.76399e-19	2.38928	1	0.849	9.05057e-15	3			LRP8	0	0	0	0		UBASH3A	0	0	0	0
ASAP1	6.05233e-07	0.274424	0.913	0.786	0.00625024	0		HIST1H2AL	1.16878e-29	1.42081	0.772	0.342	1.207e-25	1		CDKN2A	5.06958e-38	2.5058	0.389	0.014	5.23535e-34	2		COX8A	1.33628e-18	1.21212	1	0.971	1.37998e-14	3			LINC02242	0	0	0	0		IL33	0	0	0	0
EFEMP2	2.0164e-27	0.498325	0.978	0.791	2.08234e-23	0		RDX	1.84049e-29	0.474791	0.976	0.785	1.90068e-25	1		TUBB2B	9.24265e-38	2.50009	0.556	0.041	9.54488e-34	2		PANK3	1.75495e-18	0.889188	0.929	0.315	1.81234e-14	3			GUCY1A2	0	0	0	0		GBP1P1	0	0	0	0
TCF4	5.79382e-23	0.50557	0.973	0.791	5.98328e-19	0		NSMCE4A	1.85355e-29	0.435537	0.87	0.422	1.91416e-25	1		NQO1	1.07682e-31	1.62213	0.333	0.013	1.11203e-27	2		GPX4	1.76195e-18	1.15715	1	0.962	1.81956e-14	3			LINC01909	0	0	0	0		ISM2	0	0	0	0
RBMS1	8.37019e-08	0.258437	0.973	0.791	0.00086439	0		NCL	4.24e-29	0.583381	1	0.908	4.37864e-25	1		RPS15A	7.74155e-30	3.13813	0.833	0.186	7.9947e-26	2		REEP5	2.508e-18	1.31743	1	0.928	2.59001e-14	3			ELOVL7	0	0	0	0		VAX2	0	0	0	0
MT1M	3.9012e-34	0.966149	0.981	0.797	4.02877e-30	0		TUBA1A	9.69801e-29	0.677411	0.984	0.949	1.00151e-24	1		GCSH	4.39585e-29	1.79276	0.361	0.019	4.5396e-25	2		COX7C	2.5949e-18	1.03792	1	0.977	2.67976e-14	3			KIAA0319	0	0	0	0		GBP4	0	0	0	0
HIF1A	3.94095e-11	0.309296	0.907	0.797	4.06982e-07	0		LSM6	2.37502e-28	0.505625	0.976	0.712	2.45268e-24	1		COMT	5.71471e-29	1.69161	0.333	0.015	5.90159e-25	2		PDE3B	2.81319e-18	0.361679	0.75	0.139	2.90518e-14	3			CTXN2	0	0	0	0		TFPI2	0	0	0	0
NFIX	1.62812e-09	0.255042	0.966	0.797	1.68136e-05	0		UCHL5	2.44171e-28	0.303428	0.691	0.212	2.52156e-24	1		MT-ND5	6.96841e-29	2.22823	0.556	0.062	7.19628e-25	2		ETFB	3.25487e-18	1.61103	1	0.945	3.36131e-14	3			GOLGA7B	0	0	0	0		CD96	0	0	0	0
NBEAL1	5.96136e-25	0.379213	1	0.807	6.1563e-21	0		TOPBP1	3.08383e-28	0.295504	0.553	0.134	3.18467e-24	1		TXN	8.94831e-26	3.02684	0.833	0.231	9.24092e-22	2		COX6B1	3.88066e-18	1.18428	1	0.954	4.00756e-14	3			DTNA	0	0	0	0		IL2RG	0	0	0	0
AL136454.1	2.87684e-24	0.362385	0.998	0.807	2.97091e-20	0		ELOC	1.18102e-27	0.429963	1	0.933	1.21964e-23	1		MYDGF	1.67453e-25	1.30803	0.278	0.012	1.72929e-21	2		CHPT1	4.31522e-18	1.32202	1	0.791	4.45633e-14	3			CNDP1	0	0	0	0		CCL17	0	0	0	0
AC073610.3	8.36021e-16	0.311425	0.994	0.807	8.63358e-12	0		TXNL1	1.20484e-27	0.445237	0.992	0.901	1.24424e-23	1		PSAP	2.55007e-25	1.62267	0.361	0.025	2.63345e-21	2		MRPL12	4.42429e-18	0.47156	0.893	0.261	4.56896e-14	3			MOG	0	0	0	0		LINC00426	0	0	0	0
FN1	8.57931e-39	0.903964	0.992	0.813	8.85985e-35	0		HNRNPA0	1.27706e-27	0.500056	0.992	0.904	1.31882e-23	1		RPS19BP1	1.10242e-24	1.84853	0.389	0.031	1.13847e-20	2		CS	4.6176e-18	0.916937	0.964	0.474	4.7686e-14	3			FBXO15	0	0	0	0		LINC02356	0	0	0	0
ZNF90	1.15199e-30	0.347847	0.998	0.813	1.18966e-26	0		CNIH4	1.32105e-27	0.561509	0.992	0.881	1.36424e-23	1		POLR2J	1.10282e-24	1.53264	0.333	0.021	1.13888e-20	2		ECHS1	4.82082e-18	0.41625	0.893	0.234	4.97846e-14	3			SPSB4	0	0	0	0		ZBED2	0	0	0	0
BLOC1S1	3.15115e-21	0.391883	0.992	0.818	3.25419e-17	0		TUBA1C	1.78115e-27	0.686287	0.935	0.656	1.8394e-23	1		TMSB4X	3.3804e-24	2.629	1	0.956	3.49094e-20	2		LPCAT3	5.1084e-18	0.691166	0.893	0.292	5.27545e-14	3			PTPRR	0	0	0	0		FCN1	0	0	0	0
S100A4	2.64055e-07	0.309673	0.997	0.818	0.0027269	0		HNRNPK	2.35613e-27	0.425765	0.992	0.922	2.43318e-23	1		RPL7A	3.92362e-24	1.88306	1	0.987	4.05192e-20	2		ME1	5.82528e-18	0.652955	0.857	0.241	6.01577e-14	3			SPOCK3	0	0	0	0		LCK	0	0	0	0
NDUFA6	1.55618e-15	0.250195	0.992	0.824	1.60707e-11	0		CYCS	2.36243e-27	0.448901	0.984	0.831	2.43968e-23	1		FTL	6.26307e-24	2.37819	1	0.978	6.46787e-20	2		RBPMS	6.22762e-18	1.12864	1	0.677	6.43126e-14	3			CYP19A1	0	0	0	0		RPL13P12	0	0	0	0
RPL36A	6.37278e-34	0.425811	0.995	0.829	6.58117e-30	0		PCNA	2.51703e-27	0.307646	0.569	0.147	2.59934e-23	1		MALAT1	9.27956e-24	3.91837	1	0.932	9.583e-20	2		LAMA4	6.61289e-18	0.416936	0.571	0.08	6.82913e-14	3			FHOD3	0	0	0	0		GCSAM	0	0	0	0
NENF	9.35448e-19	0.327033	0.99	0.829	9.66037e-15	0		PTGES3	6.88009e-27	0.582033	0.984	0.884	7.10506e-23	1		ATP6V0E1	2.12547e-23	1.78174	0.389	0.034	2.19497e-19	2		SLC25A5	6.774e-18	1.34052	1	0.723	6.99551e-14	3			GOLGA2P5	0	0	0	0		TBC1D10C	0	0	0	0
SCAND1	1.02169e-18	0.284736	0.994	0.829	1.0551e-14	0		SRSF10	8.27364e-27	0.480781	0.992	0.797	8.54419e-23	1		SPARCL1	5.53585e-23	1.57949	0.278	0.014	5.71687e-19	2		YWHAB	7.41527e-18	1.37279	1	0.884	7.65775e-14	3			SERPINA5	0	0	0	0		KANK4	0	0	0	0
C12orf57	6.41609e-32	0.482964	0.978	0.834	6.62589e-28	0		FUBP1	1.05194e-26	0.668825	0.951	0.682	1.08634e-22	1		GPM6B	8.03272e-23	2.60751	0.667	0.138	8.29539e-19	2		2019-03-05	7.62743e-18	0.646747	0.929	0.303	7.87685e-14	3			FOSB	0	0	0	0		HNRNPA1P21	0	0	0	0
FAM162A	1.73346e-17	0.438621	0.994	0.84	1.79015e-13	0		PFN1	1.38728e-26	0.468897	1	0.965	1.43264e-22	1		CKB	8.36679e-23	2.4456	0.528	0.075	8.64038e-19	2		ROMO1	7.65543e-18	0.965368	1	0.941	7.90576e-14	3			ACTN2	0	0	0	0		GJA5	0	0	0	0
EIF3H	6.12109e-26	0.329348	0.997	0.845	6.32125e-22	0		RFC3	1.32589e-25	0.45921	0.748	0.353	1.36925e-21	1		RPL29	4.92637e-22	2.87155	0.833	0.293	5.08747e-18	2		MDH1	8.61932e-18	1.38876	1	0.741	8.90118e-14	3			HRASLS5	0	0	0	0		C15orf59-AS1	0	0	0	0
EIF3F	3.01807e-16	0.285276	0.995	0.845	3.11676e-12	0		USP1	2.03471e-25	0.3515	0.691	0.262	2.10125e-21	1		PEBP1	2.29514e-21	2.33323	0.611	0.119	2.3702e-17	2		NDUFAB1	8.74053e-18	1.28448	1	0.955	9.02634e-14	3			NRSN1	0	0	0	0		HIST1H2AE	0	0	0	1
RPL22L1	1.23407e-12	0.312178	0.998	0.85	1.27443e-08	0		TUBB4B	3.64387e-25	0.851121	0.976	0.751	3.76302e-21	1		NEAT1	6.69588e-21	2.041	0.278	0.017	6.91484e-17	2		SDHB	9.93214e-18	1.17433	1	0.802	1.02569e-13	3			RPH3A	0	0	0	0		IKZF3	0	0	0	0
TMEM258	3.25823e-20	0.331613	0.997	0.861	3.36477e-16	0		SFPQ	3.83689e-25	0.490813	1	0.834	3.96235e-21	1		PARK7	2.23082e-20	2.11491	0.528	0.086	2.30377e-16	2		ATP5F1B	1.25787e-17	1.2134	1	0.958	1.29901e-13	3			CHRDL1	0	0	0	0		PYHIN1	0	0	0	0
RPS20	1.42828e-29	0.385146	1	0.909	1.47499e-25	0		ACTL6A	4.01718e-25	0.47253	0.862	0.522	4.14854e-21	1		SERPINE2	1.55913e-19	1.65293	0.333	0.03	1.61012e-15	2		IDH1	1.44487e-17	0.539348	0.893	0.241	1.49212e-13	3			CHI3L1	0	0	0	0		CALHM6	0	0	0	0
RPL10A	3.98439e-32	0.328566	0.997	0.914	4.11468e-28	0		UBA2	4.21326e-25	0.465848	0.911	0.654	4.35103e-21	1		CD63	2.08377e-19	3.28817	0.889	0.493	2.15191e-15	2		UQCRB1	1.82018e-17	0.930986	1	0.962	1.8797e-13	3			SCRG1	0	0	0	0		SFRP4	0	0	0	0
SPARC	1.01091e-12	0.461859	0.984	0.925	1.04396e-08	0		NUTF2	6.23027e-25	0.450033	0.984	0.882	6.434e-21	1		RPL6	5.88124e-19	2.80333	0.917	0.666	6.07356e-15	2		ATP5F1C	3.65344e-17	0.738967	1	0.958	3.77291e-13	3			PCDH17	0	0	0	0		SH2D1A	0	0	0	0
RPL22	2.96291e-26	0.282597	0.997	0.93	3.05979e-22	0		YWHAH	7.69759e-25	0.312556	0.878	0.469	7.9493e-21	1		RPL41	1.44356e-18	1.68566	0.944	0.995	1.49076e-14	2		CCSER2	3.81363e-17	1.01683	1	0.618	3.93834e-13	3			RORB	0	0	0	0		WNT11	0	0	0	0
RPLP0	3.70646e-38	0.370312	1	0.941	3.82766e-34	0		HSPD1	8.39406e-25	0.67815	0.984	0.943	8.66854e-21	1		RPS2	2.11658e-17	1.12933	0.972	0.997	2.18579e-13	2		FAM49B1	4.08966e-17	1.07643	1	0.573	4.22339e-13	3			TRGC2	0	0	0	0		CD300LF	0	0	0	0
UBA52	7.50571e-25	0.269914	1	0.947	7.75115e-21	0		TFDP1	1.08671e-24	0.410634	0.837	0.465	1.12224e-20	1		RPL26	1.44692e-15	1.00714	0.944	0.995	1.49423e-11	2		COX5B	4.14995e-17	1.03708	1	0.912	4.28566e-13	3			2018-03-04	0	0	0	0		GPR171	0	0	0	0
S100A6	5.29428e-44	0.581476	1	0.952	5.4674e-40	0		DKC1	1.33416e-24	0.3847	0.724	0.286	1.37779e-20	1		ATP5PD	9.69184e-15	1.43113	0.278	0.028	1.00088e-10	2		ANGPT1	4.87746e-17	0.430325	0.643	0.109	5.03696e-13	3			PCLO	0	0	0	0		NCF1	0	0	0	0
RPL23	1.29024e-36	0.333548	1	0.952	1.33243e-32	0		H3F3C	2.06536e-24	0.488329	0.992	0.767	2.1329e-20	1		RPL18	4.22703e-14	0.91687	0.972	0.994	4.36526e-10	2		NDUFB11	5.06446e-17	0.84995	1	0.948	5.23006e-13	3			ZNF365	0	0	0	0		HSH2D	0	0	0	0
SERF2	2.67286e-28	0.405761	0.998	0.952	2.76026e-24	0		SRSF3	2.62427e-24	0.426587	0.984	0.753	2.71008e-20	1		TSPO	4.73191e-13	1.59686	0.333	0.05	4.88665e-09	2		ACADVL	5.20835e-17	0.286533	0.714	0.129	5.37867e-13	3			HHATL	0	0	0	0		EPHX3	0	0	0	0
RPS21	5.92372e-49	0.424783	1	0.957	6.11742e-45	0		HSPA4	5.07839e-24	0.535821	0.959	0.767	5.24446e-20	1		HSP90AA11	1.79514e-12	1.37161	0.861	0.954	1.85384e-08	2		AGPAT3	5.71453e-17	0.881961	1	0.651	5.90139e-13	3			B3GALT2	0	0	0	0		HAPLN3	0	0	0	0
RPL27A	3.21705e-29	0.324478	1	0.957	3.32225e-25	0		UBE2D3	1.59565e-23	0.444602	1	0.946	1.64783e-19	1		RAB13	2.91699e-12	1.79968	0.333	0.054	3.01238e-08	2		DLD	6.5005e-17	0.448139	0.786	0.183	6.71306e-13	3			LRRIQ1	0	0	0	0		CCDC36	0	0	0	0
RPL37A	1.7982e-51	0.357511	1	0.963	1.857e-47	0		EWSR1	1.61175e-23	0.437078	1	0.843	1.66446e-19	1		RPL21	9.92228e-12	1.76814	0.833	0.969	1.02467e-07	2		SMDT1	8.91907e-17	0.840876	1	0.935	9.21072e-13	3			DNAJC6	0	0	0	0		CD3E	0	0	0	0
RPL28	1.15887e-47	0.374469	0.998	0.963	1.19676e-43	0		RAD21	2.15284e-23	0.573543	0.862	0.561	2.22324e-19	1		CHCHD2	1.11939e-11	2.29432	0.667	0.317	1.15599e-07	2		TIMM8A1	1.69584e-16	0.748983	0.929	0.381	1.7513e-12	3			SYT16	0	0	0	0		CD300LG	0	0	0	0
RPL35	1.08035e-29	0.357343	1	0.963	1.11568e-25	0		NUP43	3.52166e-23	0.394337	0.748	0.337	3.63682e-19	1		EIF4EBP1	2.48323e-11	1.41765	0.306	0.049	2.56443e-07	2		ALAS1	1.84451e-16	0.795483	0.857	0.314	1.90483e-12	3			SLC6A12	0	0	0	0		LINC02036	0	0	0	0
RPL18A	1.25627e-52	0.367174	1	0.968	1.29735e-48	0		YWHAE	4.67326e-23	0.354884	0.992	0.949	4.82607e-19	1		ATP5F1E	1.29047e-10	1.17665	0.833	0.988	1.33266e-06	2		IMMT1	2.04565e-16	0.959622	1	0.725	2.11254e-12	3			COL28A1	0	0	0	0		SIRPG	0	0	0	0
RPL7	1.43304e-38	0.304735	0.998	0.968	1.4799e-34	0		DNAJC2	4.78861e-23	0.416585	0.894	0.552	4.9452e-19	1		NPTN	1.35662e-10	0.299558	0.111	0.834	1.40098e-06	2		EDF1	2.39059e-16	0.806113	1	0.941	2.46876e-12	3			FAM19A2	0	0	0	0		HIST1H1D	0	0	0	0
RPL35A	1.83534e-35	0.282007	0.998	0.973	1.89535e-31	0		NOP56	6.51971e-23	0.632469	0.829	0.467	6.7329e-19	1		COX7A2	2.03046e-10	2.18638	0.75	0.582	2.09686e-06	2		APLP2	2.8543e-16	1.14413	1	0.673	2.94764e-12	3			PEG3	0	0	0	0		MYB	0	0	0	0
GAPDH	1.14048e-14	0.344009	1	0.973	1.17777e-10	0		SMC3	8.94489e-23	0.481805	0.959	0.789	9.23738e-19	1		HINT11	3.11568e-10	0.754339	0.889	0.99	3.21756e-06	2		ATP5MC1	2.88789e-16	0.865752	1	0.964	2.98232e-12	3			ZNF236	0	0	0	0		MRAP	0	0	0	0
RPS4X	7.23479e-54	0.466989	0.998	0.979	7.47137e-50	0		PPP1R14B	1.26258e-22	0.587002	1	0.953	1.30387e-18	1		BEX3	5.58483e-10	2.24694	0.639	0.333	5.76745e-06	2		CYC11	3.71736e-16	1.43222	0.964	0.839	3.83892e-12	3			FAXC	0	0	0	0		TNFSF13B	0	0	0	0
FAU	3.75016e-53	0.392924	1	0.979	3.87279e-49	0		SRSF1	2.08726e-22	0.482283	0.976	0.689	2.15551e-18	1		NUPR1	8.92535e-10	2.26663	0.528	0.2	9.21721e-06	2		ATP5MD	3.77795e-16	0.823052	1	0.946	3.90149e-12	3			SLC35F1	0	0	0	0		PTPN22	0	0	0	0
RPL37	2.74199e-45	0.321582	0.998	0.979	2.83165e-41	0		TUBG1	2.34267e-22	0.408924	0.789	0.376	2.41928e-18	1		MANF1	1.34086e-09	0.308032	0.111	0.792	1.38471e-05	2		RPL9	4.1173e-16	0.417526	1	0.99	4.25193e-12	3			ADRA2B	0	0	0	0		IL7R	0	0	0	0
RPL24	2.03858e-33	0.266662	0.998	0.979	2.10524e-29	0		HNRNPC	2.65178e-22	0.402254	0.967	0.778	2.73849e-18	1		CTNNBIP1	2.00131e-09	0.27045	0.083	0.726	2.06676e-05	2		HSD17B12	5.37893e-16	0.406102	0.786	0.197	5.55482e-12	3			LINC01579	0	0	0	0		GFI1	0	0	0	0
RPL11	1.06304e-25	0.290137	1	0.979	1.0978e-21	0		HMGN2	2.71153e-22	0.316881	0.902	0.571	2.80019e-18	1		LSM3	2.1466e-09	1.58246	0.306	0.061	2.21679e-05	2		UQCR10	6.6749e-16	0.937046	1	0.839	6.89316e-12	3			TMOD2	0	0	0	0		TREML3P	0	0	0	0
RPS24	6.73651e-50	0.304289	0.998	0.984	6.9568e-46	0		EIF1AD	3.06535e-22	0.385268	0.862	0.494	3.16559e-18	1		COPS9	3.5608e-09	1.63141	0.361	0.089	3.67724e-05	2		RNF11	7.19277e-16	1.1277	1	0.741	7.42797e-12	3			SLC35F3	0	0	0	0		HBE1	0	0	0	0
RPS3A	1.47481e-47	0.391574	1	0.984	1.52304e-43	0		H3F3B	3.29317e-22	0.561976	1	0.956	3.40085e-18	1		XRCC5	4.82692e-09	1.52612	0.306	0.063	4.98476e-05	2		NAV31	9.80249e-16	0.406798	0.929	0.28	1.0123e-11	3			OSTM1-AS1	0	0	0	0		PAX8-AS1	0	0	0	0
RPS9	2.47187e-42	0.303838	1	0.984	2.5527e-38	0		CNBP	5.17292e-22	0.604654	1	0.935	5.34208e-18	1		MDH2	7.47773e-09	1.42331	0.278	0.053	7.72225e-05	2		AP3S1	1.08645e-15	0.885478	0.964	0.658	1.12198e-11	3			SLC24A2	0	0	0	0		SLA2	0	0	0	0
RPS5	4.37503e-40	0.359691	0.998	0.984	4.51809e-36	0		ESD	5.59338e-22	0.566189	1	0.952	5.77629e-18	1		RPS28	8.90706e-09	0.521479	0.944	0.997	9.19832e-05	2		TAX1BP11	1.14706e-15	0.928829	1	0.898	1.18457e-11	3			BEX5	0	0	0	0		HLA-DQB1	0	0	0	0
RPL34	6.97704e-39	0.341601	0.998	0.984	7.20519e-35	0		MPHOSPH10	6.02542e-22	0.254786	0.585	0.195	6.22245e-18	1		TXNDC17	9.29585e-09	1.49218	0.333	0.079	9.59983e-05	2		UBA521	1.23998e-15	0.3551	1	0.987	1.28052e-11	3			PSD2	0	0	0	0		TNFRSF9	0	0	0	0
RPL13	7.78435e-37	0.276226	0.998	0.984	8.0389e-33	0		GSPT1	1.48536e-21	0.543455	0.967	0.839	1.53393e-17	1		PPDPF	1.16136e-08	1.25117	0.278	0.054	0.000119933	2		SLC25A3	1.26439e-15	0.588362	1	0.973	1.30574e-11	3			NRIP3	0	0	0	0		IGKC	0	0	0	0
RPL10	7.99091e-54	0.444004	1	0.989	8.25221e-50	0		USP14	1.87313e-21	0.316011	0.878	0.455	1.93438e-17	1		COX4I1	1.42138e-08	1.96953	0.472	0.174	0.000146786	2		HACD2	1.39572e-15	1.20655	0.964	0.595	1.44136e-11	3			GABRA1	0	0	0	0		DLX4	0	0	0	0
RPS27	2.57365e-51	0.416866	1	0.989	2.6578e-47	0		HSPE1	3.01646e-21	0.383045	1	0.991	3.1151e-17	1		SRA1	1.6352e-08	0.309817	0.111	0.743	0.000168867	2		ATP5F1A1	1.71618e-15	0.691864	1	0.902	1.7723e-11	3			DLGAP2	0	0	0	0		C16orf54	0	0	0	0
RPL30	7.6284e-34	0.281136	1	0.989	7.87785e-30	0		AHSA1	3.07472e-21	0.434131	0.943	0.703	3.17527e-17	1		LDHB	1.70765e-08	2.23032	0.528	0.231	0.000176349	2		NDUFV1	1.74845e-15	0.867179	1	0.78	1.80563e-11	3			PPP2R2B	0	0	0	0		HLA-DRB1	0	0	0	0
EEF1A1	4.7767e-46	0.400225	1	1	4.93289e-42	0		GJC1	3.63193e-21	0.483411	0.846	0.487	3.7507e-17	1		BRI3	2.11732e-08	1.94687	0.528	0.234	0.000218655	2		GCLM	1.7782e-15	0.717627	1	0.516	1.83635e-11	3			MAP3K9	0	0	0	0		TYMP	0	0	0	0
RPS12	3.42331e-27	0.251733	1	1	3.53525e-23	0		PRMT1	5.13032e-21	0.427881	0.967	0.865	5.29808e-17	1		MAP1B	2.58398e-08	1.94716	0.722	0.661	0.000266848	2		DOLK	2.06886e-15	0.419088	0.893	0.276	2.13651e-11	3			DOC2B	0	0	0	0		SP140	0	0	0	0
RPS14	2.16698e-23	0.270687	1	1	2.23785e-19	0		SSBP1	5.9722e-21	0.329582	0.984	0.866	6.16749e-17	1		VPS28	4.63261e-08	0.283973	0.167	0.844	0.00047841	2		ZCRB11	2.15268e-15	0.702989	1	0.94	2.22308e-11	3			STC1	0	0	0	0		TC2N	0	0	0	0
								WBP11	7.41841e-21	0.390242	0.951	0.717	7.66099e-17	1		LAMC1	5.00382e-08	0.30523	0.083	0.662	0.000516744	2		HSPD11	2.57827e-15	1.12154	1	0.948	2.66258e-11	3			LHX6	0	0	0	0		BEAN1	0	0	0	0
								SMC1A	7.91864e-21	0.452179	0.984	0.855	8.17757e-17	1		HNRNPC1	6.37679e-08	0.309748	0.167	0.836	0.000658532	2		PPP1R14C	2.8639e-15	0.261306	0.321	0.028	2.95755e-11	3			KLHL4	0	0	0	0		SULT1B1	0	0	0	0
								SRPK1	1.47196e-20	0.385816	0.854	0.544	1.52009e-16	1		MAP1A	7.39394e-08	0.39267	0.083	0.654	0.000763572	2		HOXA9	3.03549e-15	0.445814	0.786	0.204	3.13475e-11	3			SLC27A6	0	0	0	0		RPL21P4	0	0	0	0
								ENY2	1.48917e-20	0.35125	1	0.946	1.53787e-16	1		ZFAND6	7.85813e-08	0.446096	0.139	0.77	0.000811509	2		CMPK1	3.16776e-15	0.862279	1	0.654	3.27134e-11	3			NEK5	0	0	0	0		GRIK1-AS1	0	0	0	0
								HPF1	1.53581e-20	0.372856	0.902	0.583	1.58603e-16	1		WWTR1	8.22257e-08	0.259779	0.111	0.71	0.000849144	2		TMEM147	3.19246e-15	0.913835	1	0.828	3.29686e-11	3			CFAP74	0	0	0	0		BNC1	0	0	0	0
								WDR74	1.564e-20	0.46643	0.935	0.661	1.61515e-16	1		RHOQ	1.32137e-07	0.582294	0.111	0.699	0.00136458	2		MBNL1	3.38081e-15	0.871931	1	0.733	3.49136e-11	3			PDE1C	0	0	0	0		LINC00922	0	0	0	0
								LIMK2	2.35378e-20	0.461854	0.984	0.786	2.43075e-16	1		MRPL15	1.40897e-07	0.359652	0.167	0.819	0.00145504	2		UQCRHL	4.07752e-15	0.85852	1	0.941	4.21085e-11	3			SOX5	0	0	0	0		ADAMTS7P1	0	0	0	0
								XPO1	2.42562e-20	0.385584	0.78	0.397	2.50494e-16	1		PPP2CA	1.4136e-07	0.378769	0.139	0.757	0.00145983	2		TMED5	4.20944e-15	0.483221	0.821	0.238	4.34709e-11	3			CA4	0	0	0	0		BTLA	0	0	0	0
								PSMC5	2.56212e-20	0.420395	0.951	0.823	2.6459e-16	1		DDR1	1.47205e-07	1.59152	0.306	0.076	0.00152019	2		PSME2	5.44648e-15	0.855845	1	0.928	5.62458e-11	3			NEDD4L	0	0	0	0		RBP5	0	0	0	0
								CLIC1	2.75986e-20	0.410803	1	0.929	2.8501e-16	1		CD81	1.48532e-07	1.58702	0.333	0.092	0.00153389	2		ATP5PF	6.619e-15	0.603497	1	0.948	6.83544e-11	3			MT-TH	0	0	0	0		FCMR	0	0	0	0
								UBE2N	2.86995e-20	0.371078	0.959	0.775	2.9638e-16	1		MLEC	1.68158e-07	0.540776	0.139	0.754	0.00173657	2		DYNLL21	7.64463e-15	1.13783	1	0.87	7.89461e-11	3			LRAT	0	0	0	0		PTPN7	0	0	0	0
								PSMC4	3.83419e-20	0.415528	0.984	0.84	3.95957e-16	1		GNAQ	1.78129e-07	0.372177	0.139	0.752	0.00183953	2		TMBIM6	7.75692e-15	1.2303	0.964	0.789	8.01057e-11	3			GLYATL2	0	0	0	0		CRTAM	0	0	0	0
								GMPS	7.29872e-20	0.395861	0.967	0.741	7.53739e-16	1		OCIAD2	2.37121e-07	0.344724	0.139	0.746	0.00244874	2		MTCH2	1.11744e-14	0.977127	0.964	0.791	1.15398e-10	3			PKIA	0	0	0	0		CTSV	0	0	0	0
								SNRPG	1.28675e-19	0.315359	1	0.952	1.32883e-15	1		RB1CC1	2.74554e-07	0.352315	0.139	0.742	0.00283531	2		LRRC592	1.40774e-14	0.732196	0.964	0.618	1.45377e-10	3			ST6GAL2	0	0	0	0		IL12RB1	0	0	0	0
								PSMB5	1.46075e-19	0.365104	0.992	0.933	1.50852e-15	1		ARCN1	2.77841e-07	0.277635	0.167	0.804	0.00286926	2		STK39	1.49143e-14	0.424159	0.929	0.322	1.5402e-10	3			LINC02523	0	0	0	0		GRAP2	0	0	0	0
								YBX3	2.04825e-19	0.41845	0.992	0.904	2.11523e-15	1		RPS29	3.4411e-07	1.77238	0.722	0.8	0.00355362	2		NDUFB7	1.5681e-14	0.69586	1	0.922	1.61938e-10	3			CDH10	0	0	0	0		GBP2	0	0	0	0
								ASF1A	2.09856e-19	0.37899	0.951	0.686	2.16718e-15	1		UGP2	4.06585e-07	0.257644	0.139	0.733	0.0041988	2		EMC21	1.5941e-14	0.692448	0.929	0.531	1.64622e-10	3			EDIL3	0	0	0	0		ABCG2	0	0	0	0
								AAAS	2.11716e-19	0.259911	0.593	0.209	2.18639e-15	1		GOLGA4	4.14147e-07	1.40611	0.306	0.081	0.00427689	2		DIAPH2	1.71674e-14	0.366214	0.786	0.204	1.77287e-10	3			CLVS1	0	0	0	0		ITGAL	0	0	0	0
								SNU13	2.39809e-19	0.291624	0.984	0.765	2.4765e-15	1		COPS5	4.28106e-07	0.296093	0.194	0.858	0.00442105	2		ACO2	1.82474e-14	0.361965	0.893	0.271	1.88441e-10	3			KLHDC8A	0	0	0	0		RGL4	0	0	0	0
								FBL	2.48142e-19	0.455607	0.959	0.778	2.56257e-15	1		TRAPPC2L	4.32568e-07	0.32698	0.167	0.794	0.00446713	2		FH	2.18983e-14	0.806614	0.964	0.676	2.26144e-10	3			UNC80	0	0	0	0		RPS3AP6	0	0	0	0
								PSMD7	2.87352e-19	0.422875	0.976	0.84	2.96748e-15	1		SSU72	4.39898e-07	0.372735	0.139	0.732	0.00454282	2		PGP1	2.94415e-14	0.916395	1	0.765	3.04042e-10	3			GPR75	0	0	0	0		IL18RAP	0	0	0	0
								SUMO2	3.43952e-19	0.310314	1	0.972	3.55199e-15	1		CDK4	4.44213e-07	2.34965	0.389	0.135	0.00458739	2		NDUFA12	3.32238e-14	0.771268	1	0.935	3.43102e-10	3			FAM155A	0	0	0	0		GVINP1	0	0	0	0
								HIST1H1E	4.21117e-19	0.775913	0.748	0.35	4.34887e-15	1		CLTC	5.13413e-07	0.319678	0.222	0.92	0.00530202	2		AKR7A21	3.74734e-14	0.575449	0.964	0.51	3.86988e-10	3			PSD3	0	0	0	0		KCNQ4	0	0	0	0
								ZNF706	5.5519e-19	0.355508	1	0.885	5.73345e-15	1		MSI2	5.34282e-07	0.257522	0.083	0.61	0.00551753	2		EMC6	4.13875e-14	1.0338	0.964	0.815	4.27409e-10	3			POU5F1	0	0	0	0		JAML	0	0	0	0
								THYN1	6.11571e-19	0.438813	0.862	0.451	6.31569e-15	1		YME1L1	5.6497e-07	0.292194	0.083	0.609	0.00583445	2		H2AFJ	4.79304e-14	1.03558	1	0.853	4.94977e-10	3			HSD3BP4	0	0	0	0		HLA-F	0	0	0	0
								PSMD6	6.4628e-19	0.416113	0.967	0.831	6.67414e-15	1		TUBA1C1	6.12224e-07	0.325473	0.139	0.724	0.00632244	2		UBE2A	4.92869e-14	0.849237	1	0.807	5.08986e-10	3			REM1	0	0	0	0		CUBN	0	0	0	0
								PSMD11	6.82863e-19	0.454247	0.976	0.828	7.05193e-15	1		JAK1	6.65628e-07	0.308693	0.167	0.783	0.00687394	2		BOLA3	5.46291e-14	0.761638	1	0.562	5.64155e-10	3			GUSBP1	0	0	0	0		SPN	0	0	0	0
								PARP2	7.6442e-19	0.31901	0.813	0.477	7.89417e-15	1		AP1S2	7.1381e-07	1.64425	0.389	0.139	0.00737151	2		CISD3	5.9443e-14	0.340912	0.714	0.176	6.13868e-10	3			CNTN2	0	0	0	0		CEBPA-DT	0	0	0	0
								RBMX	7.91618e-19	0.284577	0.894	0.528	8.17503e-15	1		EMC7	7.35679e-07	0.322029	0.139	0.719	0.00759736	2		ETFA	5.99538e-14	1.01807	0.929	0.737	6.19142e-10	3			GRM8	0	0	0	0		RPL37P6	0	0	0	0
								SYNCRIP	8.66222e-19	0.421677	0.951	0.828	8.94547e-15	1		RDX1	7.99456e-07	0.366878	0.194	0.843	0.00825598	2		ABCC5	6.14398e-14	0.361097	0.964	0.317	6.34489e-10	3			PCDHGA3	0	0	0	0		B3GNT8	0	0	0	0
								MAGOH	9.44763e-19	0.407163	0.976	0.846	9.75657e-15	1		CSNK2B	8.84664e-07	0.316695	0.194	0.84	0.00913593	2		CYB5A1	6.43615e-14	0.51519	0.857	0.29	6.64661e-10	3			AKAP6	0	0	0	0		MIR222HG	0	0	0	0
								TRA2B	1.22164e-18	0.423786	0.976	0.791	1.26159e-14	1		VAMP2	9.07301e-07	0.34361	0.167	0.775	0.00936969	2		NDUFS3	6.87832e-14	0.891122	0.964	0.888	7.10325e-10	3			CCDC184	0	0	0	0		TSPAN1	0	0	0	0
								CACYBP	1.40761e-18	0.452725	0.935	0.703	1.45364e-14	1		SKP1	9.13314e-07	1.87439	0.694	0.71	0.00943179	2		ITGA6	8.37597e-14	0.388953	0.857	0.257	8.64986e-10	3			PON3	0	0	0	0		RPS15P5	0	0	0	0
								MPP6	1.43984e-18	0.504313	0.967	0.846	1.48692e-14	1		TMEM167A	1.0795e-06	0.332686	0.167	0.772	0.011148	2		NUS1	8.79162e-14	0.361629	0.643	0.139	9.07911e-10	3			CTNND2	0	0	0	0		LCP1	0	0	0	0
								CCT6A	1.52414e-18	0.378152	0.951	0.789	1.57398e-14	1		MEIS2	1.09327e-06	0.25576	0.083	0.594	0.0112902	2		STT3B	9.35351e-14	0.647603	1	0.53	9.65936e-10	3			TDO2	0	0	0	0		HBG2	0	0	0	0
								TXNRD1	1.85008e-18	0.339921	0.821	0.477	1.91058e-14	1		ZNHIT1	1.10912e-06	0.652579	0.139	0.71	0.0114539	2		CDC341	1.01463e-13	0.825884	0.964	0.705	1.04781e-09	3			RXFP1	0	0	0	0		GCH1	0	0	0	0
								SMCHD1	2.1643e-18	0.315692	0.87	0.531	2.23507e-14	1		TUT4	1.23365e-06	0.347342	0.111	0.648	0.0127399	2		ATG3	1.65884e-13	0.650081	1	0.814	1.71309e-09	3			KCNN2	0	0	0	0		RPS3AP26	0	0	0	0
								CALM1	2.39043e-18	0.296508	1	0.974	2.4686e-14	1		PTN	1.2438e-06	2.53217	0.694	0.716	0.0128447	2		NDUFB6	1.9785e-13	0.859322	0.964	0.756	2.0432e-09	3			NDRG2	0	0	0	0		RPL23AP74	0	0	0	0
								SUZ12	2.50715e-18	0.340283	0.911	0.631	2.58913e-14	1		TNPO1	1.28576e-06	0.287234	0.083	0.59	0.0132781	2		ALDOA	2.07331e-13	0.76581	0.929	0.678	2.14111e-09	3			ANGPTL1	0	0	0	0		SNHG8	0	0	0	0
								HNRNPM	2.92351e-18	0.34169	0.976	0.898	3.01911e-14	1		GALNT11	1.3113e-06	0.253507	0.111	0.646	0.0135418	2		GPCPD1	2.0849e-13	0.531824	0.821	0.269	2.15307e-09	3			PDZPH1P	0	0	0	0		MCOLN2	0	0	0	0
								HNRNPR	3.02422e-18	0.338046	0.967	0.797	3.12311e-14	1		MYCBP2	1.36014e-06	0.270295	0.194	0.828	0.0140462	2		ETFDH	2.3994e-13	0.306776	0.786	0.198	2.47786e-09	3			RIT2	0	0	0	0		RPSAP19	0	0	0	0
								EIF3D	3.79016e-18	0.421289	0.984	0.907	3.91409e-14	1		DYNC1I2	1.51273e-06	0.343297	0.139	0.702	0.015622	2		HMGCS1	2.65954e-13	0.602484	0.929	0.355	2.74651e-09	3			ATP1A4	0	0	0	0		RPL30P4	0	0	0	0
								YWHAZ	4.09913e-18	0.338817	0.992	0.936	4.23317e-14	1		SEC11A	1.52037e-06	0.55401	0.222	0.893	0.0157009	2		NDUFB10	3.48723e-13	0.741378	0.964	0.732	3.60126e-09	3			TRMT9B	0	0	0	0		ANXA2R	0	0	0	0
								ZCRB1	5.61313e-18	0.328189	0.992	0.933	5.79668e-14	1		TIMM13	1.67531e-06	0.453715	0.194	0.825	0.0173009	2		SLC25A16	3.50084e-13	0.377937	0.714	0.176	3.61532e-09	3			EPPIN-WFDC6	0	0	0	0		RPL29	0	0	1	0
								UBE2L3	6.11954e-18	0.303717	0.992	0.935	6.31965e-14	1		DNAJC15	1.71445e-06	0.333597	0.167	0.76	0.0177051	2		LIAS	5.13793e-13	0.463543	0.893	0.372	5.30594e-09	3			SLC24A4	0	0	0	0		LRRC75A-AS1	0	0	0	0
								SSRP1	6.63507e-18	0.289349	0.821	0.459	6.85204e-14	1		SUZ121	1.77033e-06	0.361091	0.139	0.698	0.0182822	2		ATP5F1E1	5.27565e-13	0.588842	1	0.981	5.44817e-09	3			RERG	0	0	0	0		RPL22L1	1	0	0	0
								SNRPB	7.05772e-18	0.324486	0.943	0.746	7.2885e-14	1		CXXC5	1.78342e-06	0.536354	0.139	0.698	0.0184174	2		HIST1H4I	6.0867e-13	0.877394	0.857	0.337	6.28573e-09	3			GRIN2C	0	0	0	0		EEF1B2P3	0	0	0	0
								EIF3A	7.42534e-18	0.451031	0.984	0.914	7.66815e-14	1		PUM1	1.89331e-06	0.341939	0.111	0.637	0.0195523	2		HSPE11	6.13462e-13	0.686143	1	0.992	6.33522e-09	3									RPL31P49	0	0	0	0
								CCT8	7.60258e-18	0.452189	0.992	0.898	7.85119e-14	1		VPS35	1.95105e-06	0.436925	0.194	0.821	0.0201485	2		MTRNR2L10	6.5623e-13	1.00205	1	0.941	6.77689e-09	3									ZFAS1	0	0	1	0
								FAM49B	8.23583e-18	0.303252	0.878	0.536	8.50514e-14	1		FUS	2.0669e-06	0.398255	0.194	0.818	0.0213449	2		PSMB51	7.62267e-13	0.876957	1	0.94	7.87193e-09	3									ZNF581	0	0	0	0
								PPIH	8.23852e-18	0.301556	0.854	0.532	8.50792e-14	1		TPM4	2.11835e-06	0.46574	0.111	0.635	0.0218762	2		DERL1	9.00967e-13	1.1008	0.964	0.815	9.30428e-09	3									TOP1MT	0	0	0	0
								CYC1	1.17599e-17	0.30485	0.959	0.823	1.21445e-13	1		MXRA7	2.30796e-06	0.276743	0.083	0.575	0.0238343	2		C15orf61	9.7812e-13	0.578408	0.893	0.379	1.0101e-08	3									C6orf48	0	0	0	0
								SMARCA5	1.63715e-17	0.344147	0.959	0.797	1.69068e-13	1		ATP2A2	2.31696e-06	0.271088	0.111	0.632	0.0239273	2		MTRNR2L6	9.81001e-13	1.07162	1	0.925	1.01308e-08	3									BTN3A3	0	0	0	0
								SRSF11	1.75408e-17	0.351344	0.967	0.735	1.81144e-13	1		MRPL11	2.34965e-06	0.367081	0.167	0.752	0.0242648	2		SFXN1	1.05615e-12	0.301533	0.714	0.185	1.09069e-08	3									GAS5	0	0	0	0
								NME1	1.96904e-17	0.344868	0.959	0.782	2.03343e-13	1		PNISR	2.35037e-06	0.307301	0.222	0.88	0.0242723	2		ENDOG	1.17416e-12	0.444054	0.857	0.292	1.21256e-08	3									RPLP0P6	0	0	0	0
								HDGF	2.15914e-17	0.337895	0.911	0.672	2.22975e-13	1		CUTA	2.37815e-06	0.410652	0.194	0.815	0.0245592	2		PGRMC2	1.2102e-12	0.736147	1	0.715	1.24978e-08	3									RPL10P3	0	0	0	0
								DNAJA1	2.50858e-17	0.373352	0.976	0.892	2.59061e-13	1		TM2D3	2.57076e-06	0.298823	0.111	0.63	0.0265482	2		PSMB7	1.40614e-12	0.740839	0.964	0.866	1.45212e-08	3									RPL3P2	0	0	0	0
								SRRM1	2.86116e-17	0.336674	0.967	0.833	2.95472e-13	1		EIF4A1	2.71736e-06	0.252729	0.111	0.628	0.0280622	2		FMR1	1.86428e-12	0.838591	1	0.603	1.92524e-08	3									FMOD	0	0	0	0
								EIF5A	3.34831e-17	0.259832	0.894	0.571	3.4578e-13	1		AMD11	2.89306e-06	0.358626	0.111	0.627	0.0298767	2		DNAJC151	1.92623e-12	0.702746	0.964	0.725	1.98922e-08	3									RPL24P2	0	0	0	0
								WDR12	3.66386e-17	0.345902	0.772	0.395	3.78367e-13	1		LSM7	2.9143e-06	0.407917	0.194	0.81	0.030096	2		NDUFS8	2.01447e-12	0.691156	0.964	0.872	2.08034e-08	3									RPS6	0	0	0	0
								CTCF	3.72229e-17	0.418304	0.943	0.792	3.844e-13	1		PHLDA1	2.95474e-06	1.60137	0.278	0.076	0.0305136	2		FMC1	2.26342e-12	0.752708	0.964	0.7	2.33744e-08	3									RPS7P14	0	0	0	0
								ABCE1	3.92759e-17	0.335208	0.789	0.455	4.05602e-13	1		ZNRD1	2.99617e-06	0.250475	0.083	0.569	0.0309415	2		TIMM501	3.03714e-12	0.545332	0.964	0.533	3.13646e-08	3									RPL8	0	0	0	0
								AZIN1	4.60389e-17	0.356337	0.813	0.462	4.75444e-13	1		MTA1	3.15555e-06	0.254294	0.083	0.568	0.0325874	2		CHCHD3	3.40117e-12	0.390948	0.857	0.333	3.51239e-08	3									RPL7A	0	0	1	0
								SF3B6	4.71416e-17	0.304104	0.984	0.898	4.86831e-13	1		CTNNA1	3.38114e-06	0.378709	0.194	0.806	0.034917	2		SMAP1	3.77592e-12	0.593392	1	0.888	3.89939e-08	3									RPL39	0	0	0	0
								HSPA14.1	5.18666e-17	0.306481	0.821	0.455	5.35626e-13	1		PSMC51	3.41536e-06	0.259047	0.222	0.871	0.0352704	2		HIST1H4F	4.12642e-12	0.29435	0.464	0.078	4.26136e-08	3									RPS3	0	0	0	0
								MND1	5.58481e-17	0.366627	0.821	0.503	5.76743e-13	1		SOX4	3.72172e-06	0.29646	0.25	0.916	0.0384342	2		GOPC	4.28419e-12	0.432959	0.929	0.361	4.42428e-08	3									RPS5	1	0	0	0
								HINT1	6.4419e-17	0.282844	1	0.983	6.65255e-13	1		PCM1	3.73851e-06	0.348967	0.111	0.621	0.0386076	2		EMC9	4.33553e-12	0.454041	0.857	0.282	4.4773e-08	3									RPL12	0	0	0	0
								EIF4E	6.63473e-17	0.437341	0.967	0.853	6.85169e-13	1		ACSL3	3.78182e-06	0.33001	0.139	0.679	0.0390549	2		ATP6V0A1	4.98571e-12	0.294796	0.75	0.198	5.14875e-08	3									RPS15A	0	0	1	0
								PSIP1	6.66741e-17	0.339309	0.959	0.772	6.88543e-13	1		SNRPB1	3.91873e-06	0.52028	0.194	0.803	0.0404687	2		COMTD1	4.9967e-12	0.348408	0.821	0.271	5.1601e-08	3									SLC27A5	0	0	0	0
								FKBP3	7.49009e-17	0.354343	0.943	0.781	7.73501e-13	1		NFIC	4.04896e-06	0.263564	0.139	0.677	0.0418136	2		EIF1AD1	5.54101e-12	0.548823	1	0.534	5.7222e-08	3									RPL37	1	0	0	0
								SSB	7.7152e-17	0.335172	0.984	0.83	7.96749e-13	1		FYN	4.04896e-06	0.436546	0.139	0.677	0.0418136	2		PSMA5	5.64194e-12	0.606747	1	0.912	5.82643e-08	3									RPS2	0	0	1	0
								PSMD1	8.03116e-17	0.403179	0.959	0.789	8.29378e-13	1		PRDX2	4.26704e-06	0.502992	0.25	0.937	0.0440657	2		AL138828.1	5.99386e-12	0.262943	0.75	0.198	6.18986e-08	3									RPL35	1	0	0	0
								DPY30	8.71073e-17	0.329308	0.919	0.699	8.99558e-13	1		PSMD10	4.35384e-06	0.371867	0.111	0.617	0.0449621	2		NDUFA8	6.50816e-12	0.621235	0.929	0.766	6.72098e-08	3									RPS9	1	0	0	0
								UQCC2	1.05841e-16	0.359243	0.992	0.929	1.09302e-12	1		MAPRE1	4.35384e-06	0.310354	0.111	0.617	0.0449621	2		BAG11	6.5728e-12	0.489434	1	0.626	6.78773e-08	3									NOP53	0	0	1	0
								SNRPD2	1.1703e-16	0.27056	1	0.951	1.20856e-12	1		PTP4A2	4.80947e-06	0.285558	0.25	0.929	0.0496674	2		HIST1H2AK	7.10967e-12	0.482201	0.714	0.211	7.34215e-08	3									RPS17	0	0	0	0
								PSMB3	1.17822e-16	0.344016	1	0.933	1.21675e-12	1		EIF1AX1	6.06363e-06	0.33148	0.194	0.791	0.0626191	2		HIST1H2AE	8.18658e-12	0.665859	0.857	0.368	8.45428e-08	3									KCNK15	0	0	0	0
								TCP1	1.20491e-16	0.315589	0.992	0.933	1.24431e-12	1		MRPL18	6.41001e-06	0.264815	0.111	0.606	0.0661962	2		PSMB31	8.28409e-12	0.779484	1	0.941	8.55498e-08	3									RPSA	0	0	0	0
								ELAVL1	1.47867e-16	0.344109	0.919	0.667	1.52703e-12	1		CALU	6.48776e-06	0.448383	0.194	0.787	0.0669991	2		HIST3H2A1	8.35054e-12	0.766473	1	0.954	8.6236e-08	3									RPS15	0	0	0	0
								EIF2S1	1.65875e-16	0.324678	0.854	0.547	1.71299e-12	1		SERP1	6.50456e-06	0.532691	0.222	0.854	0.0671726	2		NDUFS2	8.59656e-12	0.64783	1	0.909	8.87767e-08	3									RPL18	0	0	1	0
								DNAJA2	2.23639e-16	0.409034	0.967	0.859	2.30952e-12	1		UBE2V2	6.65459e-06	0.502819	0.139	0.665	0.068722	2		YBX31	9.41722e-12	0.654369	1	0.914	9.72516e-08	3									RPS24P8	0	0	0	0
								RBPJ	2.24904e-16	0.286919	0.756	0.384	2.32258e-12	1		GLG1	6.86766e-06	0.481692	0.139	0.663	0.0709223	2		CCND2	9.84734e-12	0.335241	0.857	0.307	1.01693e-07	3									RPL38	0	0	0	0
								H2AFY	2.37954e-16	0.262899	0.846	0.496	2.45735e-12	1		PGLS	6.99916e-06	0.444555	0.194	0.787	0.0722803	2		DNAJB4	1.02826e-11	0.26122	0.75	0.211	1.06189e-07	3									RPL26	0	0	1	0
								RPP30	2.49098e-16	0.268058	0.642	0.278	2.57244e-12	1		AKR7A2	7.45018e-06	0.409287	0.083	0.546	0.076938	2		HIST1H2AC	1.0813e-11	0.622624	0.929	0.384	1.11666e-07	3									PDE3A	0	0	0	0
								TCERG1	3.64669e-16	0.328284	0.886	0.618	3.76593e-12	1		STRAP	7.48537e-06	1.3074	0.278	0.081	0.0773014	2		SH3GLB1	1.08138e-11	0.593352	1	0.925	1.11674e-07	3									RPL31	0	0	0	0
								CCT5	4.1865e-16	0.335467	0.992	0.904	4.3234e-12	1		KHDRBS1	7.69234e-06	0.379175	0.222	0.85	0.0794388	2		TIMM131	1.10116e-11	0.551926	1	0.789	1.13717e-07	3									RPL28	1	0	0	0
								PRRC2A	4.41206e-16	0.309568	1	0.747	4.55634e-12	1		GNB2	7.78531e-06	0.272267	0.25	0.919	0.0803989	2		SLC25A1	1.26004e-11	0.527591	0.929	0.498	1.30124e-07	3									RPL13A	0	0	1	0
								SF3A3	5.79055e-16	0.280896	0.854	0.565	5.9799e-12	1		RPS26	7.9205e-06	2.03495	0.694	0.836	0.081795	2		CLYBL	1.40303e-11	0.296083	0.643	0.165	1.44891e-07	3									RPS20P10	0	0	0	0
								TIMM50	6.16745e-16	0.291806	0.846	0.494	6.36913e-12	1		RBP1	8.07087e-06	0.57107	0.194	0.783	0.0833479	2		APOO	1.77607e-11	0.440543	0.893	0.432	1.83415e-07	3									RPL27A	1	0	0	0
								HTRA2	6.59497e-16	0.296855	0.886	0.545	6.81063e-12	1		MAGED1	8.0949e-06	0.711322	0.167	0.72	0.083596	2		HIST2H2AC	1.96536e-11	0.733869	1	0.769	2.02962e-07	3									RPS16	0	0	0	0
								KIF2A	6.95046e-16	0.308906	0.935	0.644	7.17774e-12	1		EIF4G3	8.46405e-06	0.348785	0.139	0.658	0.0874083	2		HSD17B10	2.10922e-11	0.509627	1	0.907	2.1782e-07	3									EEF1D	0	0	1	0
								SNRPD3	8.58943e-16	0.385183	1	0.92	8.8703e-12	1		PABPN1	8.48516e-06	0.419301	0.194	0.781	0.0876262	2		SUCLG1	2.13096e-11	0.590586	0.964	0.784	2.20065e-07	3									NBPF2P	0	0	0	0
								SRRT	9.48359e-16	0.271751	0.886	0.539	9.7937e-12	1		LAPTM4A	9.28063e-06	0.434078	0.167	0.716	0.0958411	2		PSMD13	2.14669e-11	0.612669	1	0.808	2.21688e-07	3									FAU	1	0	0	0
								ARPP19	1.15366e-15	0.285183	0.951	0.769	1.19139e-11	1		ADRM1	9.81882e-06	0.291179	0.139	0.654	0.101399	2		NDUFS4	2.29808e-11	0.579761	0.964	0.917	2.37323e-07	3									RPL41P2	0	0	0	0
								RBM8A	1.21568e-15	0.294496	0.927	0.644	1.25543e-11	1		CAPZB	1.00055e-05	0.408008	0.194	0.777	0.103327	2		REXO2	2.66236e-11	0.612821	1	0.793	2.74942e-07	3									RPL27	0	0	0	0
								FKBP4	1.4622e-15	0.257387	0.772	0.404	1.51001e-11	1		PRPF38B	1.11458e-05	0.301359	0.139	0.65	0.115103	2		ETFRF1	2.72687e-11	0.574872	0.857	0.381	2.81604e-07	3									RPS24	1	0	0	0
								SF3B1	1.64602e-15	0.372949	1	0.916	1.69985e-11	1		MALSU1	1.12785e-05	0.423271	0.222	0.84	0.116473	2		ATP6V0B	2.98457e-11	0.596347	1	0.936	3.08216e-07	3									RPS19	0	0	0	0
								PSMA3	1.85146e-15	0.324431	0.984	0.926	1.912e-11	1		OGA	1.16436e-05	0.267076	0.083	0.534	0.120243	2		ATG101	3.18702e-11	0.769203	0.857	0.427	3.29123e-07	3									RPS20	1	0	0	0
								PSMB6	1.93464e-15	0.342221	1	0.935	1.99791e-11	1		PKN2	1.1699e-05	0.349878	0.111	0.591	0.120815	2		LAMTOR4	3.26213e-11	0.56119	0.964	0.656	3.36881e-07	3									RPL18A	1	0	0	0
								CKAP4	2.6542e-15	0.329683	0.886	0.68	2.741e-11	1		GPC4	1.21806e-05	0.262966	0.083	0.533	0.125789	2		IDH3B	3.39869e-11	0.38809	0.643	0.202	3.50983e-07	3									RPL19	0	0	0	0
								ARF1	2.7108e-15	0.29016	1	0.939	2.79944e-11	1		RABAC1	1.32172e-05	0.453541	0.222	0.835	0.136494	2		MCEE	3.53377e-11	0.411211	0.964	0.515	3.64933e-07	3									RPL34	1	0	0	0
								POLD2	2.86276e-15	0.273704	0.65	0.337	2.95637e-11	1		FAM133B	1.34679e-05	0.534873	0.083	0.53	0.139083	2		AIFM1	3.58686e-11	0.521328	0.893	0.451	3.70415e-07	3									RPL23	1	0	0	0
								PSMD4	2.95716e-15	0.338195	1	0.906	3.05386e-11	1		LMO4	1.45216e-05	1.85274	0.639	0.619	0.149964	2		ARHGAP291	3.86579e-11	0.567155	0.893	0.483	3.9922e-07	3									TEAD2	0	0	0	0
								DAZAP1	3.59255e-15	0.254618	0.829	0.481	3.71003e-11	1		VCL	1.47797e-05	0.250792	0.083	0.528	0.15263	2		MOCS2	4.03942e-11	0.516152	0.857	0.372	4.17151e-07	3									EEF1B2	0	0	0	0
								TIAL1	3.71522e-15	0.310118	0.919	0.701	3.83671e-11	1		NDFIP1	1.49356e-05	0.30175	0.25	0.899	0.15424	2		EMC3	4.3871e-11	0.454862	0.929	0.488	4.53056e-07	3									RPL14	0	0	0	0
								GALNT1	3.95471e-15	0.302144	0.862	0.58	4.08403e-11	1		MACF1	1.5264e-05	0.39506	0.167	0.702	0.157631	2		MRPL20	4.43294e-11	0.485228	0.893	0.456	4.5779e-07	3									RPL37A	1	0	0	0
								TSN	4.38594e-15	0.286135	0.992	0.871	4.52937e-11	1		SNRPB2	1.54849e-05	0.559691	0.194	0.765	0.159913	2		PHB1	4.75654e-11	0.740857	0.964	0.89	4.91208e-07	3									RPS27A	0	0	0	0
								LSM12	4.58734e-15	0.348034	0.967	0.9	4.73734e-11	1		CRK	1.55621e-05	0.29509	0.083	0.526	0.160709	2		FBXO9	5.30763e-11	0.255973	0.679	0.186	5.48119e-07	3									AHCY	0	0	0	0
								RWDD1	4.60257e-15	0.356321	0.967	0.892	4.75307e-11	1		COX17	1.58015e-05	0.527823	0.139	0.641	0.163182	2		CELF2	6.3749e-11	0.515199	1	0.561	6.58336e-07	3									ZNF433-AS1	0	0	0	0
								IMPDH2	5.15724e-15	0.322367	0.976	0.828	5.32588e-11	1		DAD1	1.71351e-05	2.11082	0.667	0.741	0.176954	2		NDUFA61	6.38616e-11	0.514047	1	0.951	6.59498e-07	3									FANCG	0	0	0	0
								PSMD14	6.2051e-15	0.288046	0.894	0.608	6.408e-11	1		EIF4B	1.71896e-05	0.336066	0.25	0.897	0.177517	2		NAMPT	6.39556e-11	0.68648	0.929	0.57	6.60469e-07	3									RPS11	0	0	0	0
								ACTB	6.41021e-15	0.358383	1	0.988	6.61983e-11	1		ZNF148	1.85796e-05	0.505857	0.194	0.76	0.191872	2		ACBD6	6.70396e-11	0.603257	1	0.83	6.92318e-07	3									RPL23A	0	0	1	0
								TES	7.24097e-15	0.274681	0.659	0.305	7.47775e-11	1		APPL1	1.8845e-05	0.412479	0.111	0.578	0.194613	2		RPL36AL	6.72309e-11	0.36889	1	0.98	6.94293e-07	3									RPL35A	1	0	0	0
								DCTPP1	7.24722e-15	0.253817	0.626	0.298	7.4842e-11	1		UBE2H	2.13563e-05	0.421575	0.167	0.693	0.220547	2		GHITM	6.73152e-11	0.736265	0.929	0.613	6.95164e-07	3									RPS13	0	0	0	0
								PHB	9.43251e-15	0.34527	0.992	0.875	9.74096e-11	1		EIF4A2	2.13567e-05	0.346329	0.25	0.886	0.22055	2		UBC	6.75822e-11	0.316202	1	0.972	6.97921e-07	3									RPL24	1	0	0	0
								BRIX1	1.43872e-14	0.251948	0.618	0.276	1.48576e-10	1		GIGYF2	2.1717e-05	0.280821	0.083	0.517	0.224272	2		RPS6KA3	6.78526e-11	0.339727	0.786	0.267	7.00714e-07	3									RPLP0	1	0	0	0
								CKAP5	1.44835e-14	0.38193	0.829	0.541	1.49571e-10	1		SRP19	2.27657e-05	0.32839	0.083	0.516	0.235102	2		NRBF21	7.24087e-11	0.468735	0.821	0.369	7.47764e-07	3									TAF1A	0	0	0	0
								H2AFV	1.46031e-14	0.344572	0.902	0.698	1.50806e-10	1		ARHGAP29	2.27657e-05	0.26973	0.083	0.516	0.235102	2		NDUFS6	8.13367e-11	0.370742	1	0.536	8.39964e-07	3									SNHG6	0	0	0	0
								HMGA1	1.7798e-14	0.280638	0.829	0.481	1.838e-10	1		NFYB1	2.50091e-05	0.381042	0.083	0.514	0.258269	2		MAPK6	8.14912e-11	0.506588	0.75	0.286	8.4156e-07	3									NAGS	0	0	0	0
								CCDC88A	1.90112e-14	0.301127	0.959	0.804	1.96329e-10	1		PPP1R12A	2.53642e-05	0.386438	0.222	0.815	0.261936	2		TXNL11	8.39323e-11	0.512313	1	0.912	8.66769e-07	3									RPL30	1	0	0	0
								PNN	2.38997e-14	0.313354	0.992	0.852	2.46812e-10	1		ANKRD17	2.53668e-05	0.511769	0.194	0.751	0.261963	2		UBE2L31	8.75362e-11	0.499527	1	0.941	9.03987e-07	3									UQCC2	0	1	0	0
								BZW1	2.41091e-14	0.34009	0.984	0.802	2.48975e-10	1		H2AFY1	2.61333e-05	0.267291	0.111	0.569	0.269878	2		CIB11	9.15708e-11	0.372074	0.893	0.396	9.45652e-07	3									RPS7	0	0	0	0
								ZNF326	3.07855e-14	0.300458	0.837	0.526	3.17922e-10	1		PCMT1	2.75507e-05	0.398247	0.139	0.626	0.284517	2		PSMA31	9.37605e-11	0.611529	1	0.932	9.68265e-07	3									RPS3A	1	0	0	0
								PCBP1	3.69172e-14	0.297034	1	0.935	3.81244e-10	1		SMARCC1	3.00136e-05	0.38261	0.111	0.565	0.30995	2		TUBB4B1	1.41812e-10	0.631145	1	0.778	1.46449e-06	3									RPS25	0	0	0	0
								PSMD12	4.47338e-14	0.343384	0.951	0.831	4.61966e-10	1		EMC2	3.00136e-05	0.301117	0.111	0.565	0.30995	2		NRIP1	1.47253e-10	0.505957	0.821	0.277	1.52068e-06	3									RPS29	0	0	1	0
								UBE2K	4.65755e-14	0.291066	0.935	0.794	4.80985e-10	1		CDH2	3.43834e-05	1.74745	0.444	0.241	0.355078	2		LONP21	1.67782e-10	0.453371	0.857	0.421	1.73269e-06	3									LMAN2L	0	0	0	0
								METAP2	5.16667e-14	0.270868	0.976	0.817	5.33562e-10	1		LARP7	3.4567e-05	0.44189	0.139	0.619	0.356973	2		POLR2L	1.71929e-10	0.568759	1	0.662	1.77551e-06	3									OSTC	0	0	0	0
								PSMC6	5.61164e-14	0.263284	0.967	0.815	5.79514e-10	1		DHX36	3.70044e-05	0.57149	0.194	0.739	0.382144	2		DNAJC3	1.86644e-10	0.484149	0.964	0.616	1.92747e-06	3									TRMT112	0	0	0	0
								UBE2I	6.50636e-14	0.32402	0.935	0.837	6.71912e-10	1		DEK1	3.84069e-05	0.326155	0.194	0.738	0.396628	2		C6orf203	1.90529e-10	0.362016	0.893	0.383	1.96759e-06	3									BYSL	0	0	0	0
								DYNLL2	7.90733e-14	0.250639	0.976	0.856	8.1659e-10	1		HNRNPH1	3.88197e-05	0.312145	0.111	0.557	0.400891	2		ANXA2	1.97746e-10	0.529885	0.964	0.639	2.04212e-06	3									RPUSD4	0	0	0	0
								DENR	8.14744e-14	0.280475	0.967	0.734	8.41387e-10	1		NDUFB2	4.10686e-05	1.88945	0.417	0.212	0.424115	2		SMAD2	2.05027e-10	0.305209	0.786	0.248	2.11731e-06	3									COMMD6	0	0	1	0
								TUBB	8.78769e-14	0.554209	0.959	0.91	9.07505e-10	1		EIF3L	4.18544e-05	0.328475	0.278	0.943	0.43223	2		DGKH	2.3077e-10	0.398853	0.857	0.402	2.38316e-06	3									TAF1D	0	0	0	0
								LUC7L3	9.16519e-14	0.300652	0.992	0.842	9.46489e-10	1		DDX17	4.20372e-05	0.405165	0.222	0.8	0.434119	2		NCOR1	2.31882e-10	0.467609	1	0.849	2.39465e-06	3									SEC11A	0	0	1	0
								DNAJC8	9.22383e-14	0.281679	0.935	0.67	9.52544e-10	1		HMGA11	4.51953e-05	0.405086	0.111	0.554	0.466732	2		ERO1A	2.62921e-10	0.781423	0.929	0.448	2.71518e-06	3									EXOSC7	0	0	1	0
								MAGOHB	9.82192e-14	0.299416	0.927	0.754	1.01431e-09	1		PACSIN2	4.77978e-05	0.34429	0.056	0.44	0.493608	2		SEC11C1	2.64295e-10	0.615518	1	0.881	2.72938e-06	3									CHIC2	0	0	0	0
								NFYB	1.00218e-13	0.311773	0.797	0.44	1.03495e-09	1		WDFY1	4.94396e-05	0.464282	0.111	0.551	0.510562	2		MTRNR2L1	2.98616e-10	0.426719	0.857	0.322	3.08381e-06	3									GTPBP8	0	0	0	0
								TOP1	1.07101e-13	0.359713	0.984	0.882	1.10603e-09	1		ZC3H13	5.16406e-05	0.453525	0.139	0.608	0.533292	2		UBE2K1	3.00166e-10	0.546865	0.964	0.81	3.09981e-06	3									TGDS	0	0	0	0
								PDCD5	1.32914e-13	0.288691	0.992	0.919	1.3726e-09	1		RPS27L	5.21273e-05	0.522532	0.75	0.981	0.538319	2		NAA50	3.3095e-10	0.530834	0.929	0.559	3.41772e-06	3									TATDN1	0	0	0	0
								NMD3	1.46496e-13	0.4167	0.829	0.606	1.51286e-09	1		DDX24	5.43836e-05	0.538787	0.167	0.666	0.56162	2		TMEM205	3.5743e-10	0.325306	0.75	0.276	3.69118e-06	3									HINFP	0	0	0	0
								UBQLN2	1.55752e-13	0.318763	0.911	0.695	1.60845e-09	1		MDM2	5.81584e-05	2.71418	0.389	0.187	0.600601	2		VPS361	3.76721e-10	0.452226	1	0.628	3.8904e-06	3									WDR75	0	0	0	0
								SF3B2	1.64413e-13	0.27214	1	0.914	1.69789e-09	1		LAP3	5.86843e-05	0.302995	0.028	0.379	0.606033	2		VMA21	4.0323e-10	0.42693	0.964	0.622	4.16416e-06	3									ILKAP	0	0	0	0
								AK6	1.89585e-13	0.263843	0.846	0.504	1.95784e-09	1		RBMX1	5.87293e-05	0.438323	0.139	0.604	0.606498	2		PMP22	4.54043e-10	0.605124	0.964	0.718	4.6889e-06	3									ZNF263	0	0	0	0
								EIF6	2.12956e-13	0.356081	0.927	0.666	2.1992e-09	1		APP	5.93063e-05	0.290567	0.25	0.855	0.612456	2		CCDC25	5.0006e-10	0.298011	0.857	0.331	5.16412e-06	3
								IMMT	2.77626e-13	0.270257	0.951	0.696	2.86705e-09	1		CEBPZ	5.9551e-05	0.35	0.083	0.489	0.614983	2		ELOVL6	5.01794e-10	0.308102	0.821	0.255	5.18202e-06	3
								EIF4G2	3.52267e-13	0.284305	0.992	0.948	3.63786e-09	1		PHF20	5.97504e-05	0.301735	0.083	0.489	0.617042	2		ISCA1	5.09813e-10	0.463562	0.786	0.309	5.26484e-06	3
								U2AF2	3.54493e-13	0.263401	0.821	0.529	3.66085e-09	1		PAK2	6.17594e-05	0.375927	0.111	0.545	0.637789	2		COX6A11	5.35647e-10	0.406873	0.964	0.704	5.53163e-06	3
								NAA15	3.8105e-13	0.329017	0.846	0.578	3.93511e-09	1		MTX2	6.24854e-05	0.35588	0.083	0.488	0.645287	2		CBX4	5.51537e-10	0.371397	0.786	0.254	5.69572e-06	3
								SCAF11	3.84364e-13	0.265404	0.976	0.756	3.96932e-09	1		CCNG11	6.4666e-05	0.264811	0.111	0.542	0.667806	2		PRDX11	5.63167e-10	0.549387	1	0.969	5.81583e-06	3
								AMD1	3.88439e-13	0.309335	0.878	0.555	4.01141e-09	1		BAG1	6.54473e-05	0.459364	0.167	0.661	0.675875	2		LGALS3	5.96137e-10	0.623924	1	0.921	6.15631e-06	3
								S100A10	3.9267e-13	0.330838	0.992	0.94	4.0551e-09	1		RAB6A	6.74568e-05	0.389573	0.111	0.542	0.696627	2		TMEM208	6.22004e-10	0.62015	1	0.909	6.42344e-06	3
								ETF1	4.09998e-13	0.352164	0.976	0.783	4.23405e-09	1		SSR3	6.82136e-05	0.551107	0.25	0.853	0.704442	2		CPEB4	6.27233e-10	0.479362	0.964	0.474	6.47744e-06	3
								NPM1	4.33594e-13	0.298131	1	0.975	4.47772e-09	1		C6orf62	6.83151e-05	0.358042	0.083	0.485	0.70549	2		KCMF11	6.43294e-10	0.58157	1	0.872	6.6433e-06	3
								UCHL3	4.43411e-13	0.346783	0.935	0.769	4.5791e-09	1		PRPF8	7.14195e-05	0.347949	0.083	0.484	0.737549	2		HIST1H2BN	6.53734e-10	0.335419	0.821	0.3	6.75111e-06	3
								HNRNPDL	5.01548e-13	0.35793	0.984	0.862	5.17949e-09	1		ATF4	7.51389e-05	0.448019	0.25	0.849	0.775959	2		ARMC1	6.59087e-10	0.341832	0.964	0.465	6.80639e-06	3
								TPM1	5.23904e-13	0.34601	0.992	0.891	5.41035e-09	1		MAP7D1	8.01152e-05	0.38197	0.111	0.537	0.82735	2		ATP6V1G1	6.95563e-10	0.478919	1	0.923	7.18308e-06	3
								AKIRIN2	6.15006e-13	0.305207	0.837	0.539	6.35116e-09	1		NOP53	8.52235e-05	0.644187	0.083	0.479	0.880103	2		CAV11	7.31533e-10	0.490367	1	0.884	7.55454e-06	3
								KIF5B	7.24841e-13	0.304114	0.992	0.888	7.48544e-09	1		BRD7	8.69935e-05	0.591194	0.139	0.592	0.898381	2		FCF1	8.50623e-10	0.692014	0.964	0.77	8.78439e-06	3
								PSMA4	7.47493e-13	0.272257	0.967	0.818	7.71936e-09	1		LRRC591	8.81463e-05	0.412577	0.167	0.652	0.910286	2		TIMM8B	8.75447e-10	0.500601	0.964	0.865	9.04074e-06	3
								CWC15	1.02263e-12	0.262053	0.992	0.906	1.05607e-08	1		ZNF106	8.91091e-05	0.635689	0.222	0.778	0.920229	2		FAF1	1.55248e-09	0.356236	0.964	0.461	1.60324e-05	3
								CBX1	1.04521e-12	0.270368	0.959	0.747	1.07939e-08	1		ARL8B	9.38169e-05	0.289836	0.056	0.421	0.968847	2		STAT1	1.55866e-09	0.275666	0.643	0.189	1.60962e-05	3
								HDAC2	1.12602e-12	0.255924	0.911	0.703	1.16284e-08	1		CRIPT	9.805e-05	0.366163	0.056	0.419	1	2		RALA1	1.59556e-09	0.471378	1	0.899	1.64773e-05	3
								LRRC59	1.1309e-12	0.258256	0.862	0.589	1.16788e-08	1		RBM8A1	9.93786e-05	0.750888	0.194	0.71	1	2		CLPX	1.74475e-09	0.440247	0.857	0.48	1.8018e-05	3
								MED19	1.29803e-12	0.282536	0.846	0.548	1.34047e-08	1		COX6A1	9.95286e-05	1.68407	0.639	0.716	1	2		NDUFV2	1.9069e-09	0.471141	1	0.9	1.96925e-05	3
								VPS36	1.63406e-12	0.319457	0.854	0.603	1.68749e-08	1		PTPN2	0.000101525	0.320954	0.083	0.474	1	2		ACAT1	2.03272e-09	0.533204	0.929	0.654	2.09919e-05	3
								EMG1	2.12074e-12	0.267156	0.967	0.794	2.19009e-08	1		RPL23A	0.000109132	0.502262	0.917	0.995	1	2		PSMD141	2.50149e-09	0.412442	0.964	0.64	2.58329e-05	3
								EIF5	2.22725e-12	0.446171	1	0.93	2.30008e-08	1		UBE2S1	0.000115793	0.695784	0.25	0.831	1	2		MED81	2.5499e-09	0.309583	0.893	0.383	2.63328e-05	3
								IFRD1	2.32165e-12	0.745355	0.878	0.664	2.39756e-08	1		ZBTB8OS	0.000117092	0.457429	0.139	0.583	1	2		TECR	2.55556e-09	0.498161	1	0.891	2.63913e-05	3
								RBM17	2.36247e-12	0.299833	0.951	0.799	2.43972e-08	1		ACTN4	0.000117092	0.533191	0.139	0.583	1	2		DECR1	3.19828e-09	0.294038	0.857	0.344	3.30286e-05	3
								KRAS	2.92867e-12	0.28673	0.878	0.587	3.02444e-08	1		CCDC85B	0.000118574	0.425193	0.25	0.836	1	2		MGAT4B	3.24917e-09	0.366233	0.893	0.409	3.35542e-05	3
								ZNF207	3.69915e-12	0.261163	0.935	0.785	3.82011e-08	1		EIF2B3	0.000122073	0.265243	0.056	0.413	1	2		ITSN1	3.92245e-09	0.294594	0.643	0.209	4.05071e-05	3
								POLR2F	4.03482e-12	0.252242	1	0.935	4.16676e-08	1		EIF5A1	0.000123093	0.681307	0.167	0.641	1	2		SERF21	3.92994e-09	0.402065	1	0.987	4.05845e-05	3
								GNB1	4.65038e-12	0.262919	0.935	0.83	4.80245e-08	1		LEPROTL1	0.000125779	0.449433	0.139	0.581	1	2		ATOX1	4.48455e-09	0.544954	1	0.925	4.63119e-05	3
								G3BP2	6.94033e-12	0.25546	0.951	0.749	7.16728e-08	1		RAB5A	0.00013367	0.489825	0.167	0.639	1	2		ESRRA	4.80947e-09	0.381286	0.714	0.243	4.96674e-05	3
								EIF1AX	7.19879e-12	0.259323	0.927	0.735	7.43419e-08	1		ATP2B1	0.000145187	0.285828	0.25	0.828	1	2		PTP4A1	5.50999e-09	0.261995	0.75	0.264	5.69017e-05	3
								JUN	7.94594e-12	0.844259	0.943	0.776	8.20578e-08	1		AK61	0.000150436	0.425868	0.139	0.575	1	2		HIBADH	5.79807e-09	0.432762	0.786	0.321	5.98767e-05	3
								PPP1R11	9.17814e-12	0.277065	0.976	0.874	9.47827e-08	1		SLIRP	0.000151115	1.41209	0.306	0.124	1	2		CD164	5.92741e-09	0.343525	0.786	0.338	6.12123e-05	3
								TPM3	1.31846e-11	0.33681	0.992	0.894	1.36157e-07	1		PCDH19	0.000151773	0.328523	0.111	0.517	1	2		PSMD61	5.9362e-09	0.456555	1	0.847	6.13032e-05	3
								CSNK2A2	1.46099e-11	0.279451	0.959	0.743	1.50877e-07	1		PSIP11	0.000165329	0.552883	0.25	0.826	1	2		TIMM17A	6.87103e-09	0.357519	0.893	0.469	7.09571e-05	3
								RBM42	1.57352e-11	0.280803	0.943	0.737	1.62497e-07	1		PSMD8	0.000168436	0.435602	0.278	0.897	1	2		RHEB	7.22345e-09	0.53533	0.964	0.894	7.45966e-05	3
								LUC7L	1.58233e-11	0.275255	0.813	0.459	1.63407e-07	1		USP46	0.00016995	0.31101	0.083	0.458	1	2		STK16	7.5376e-09	0.291085	0.679	0.23	7.78408e-05	3
								PSMC3	1.79401e-11	0.257186	0.984	0.868	1.85267e-07	1		RNF216	0.00017244	0.255432	0.056	0.403	1	2		CACYBP1	7.84227e-09	0.588923	0.964	0.731	8.09871e-05	3
								PSMD2	2.43429e-11	0.267804	0.984	0.828	2.51389e-07	1		LUC7L31	0.000175606	0.342055	0.278	0.892	1	2		HSPA9	8.1176e-09	0.700132	0.964	0.755	8.38304e-05	3
								PRPF40A	2.99393e-11	0.28605	0.967	0.824	3.09184e-07	1		RSF1	0.000176029	0.538455	0.222	0.756	1	2		PSMD71	8.56371e-09	0.517746	0.929	0.858	8.84374e-05	3
								RALA	3.00921e-11	0.292357	0.984	0.888	3.10762e-07	1		UBE2M	0.000183836	0.588425	0.194	0.69	1	2		PPP2CA1	8.65291e-09	0.381021	0.964	0.722	8.93586e-05	3
								ERGIC2	3.08192e-11	0.25454	0.967	0.794	3.18269e-07	1		MAP4K4	0.000184402	0.397707	0.25	0.821	1	2		MLEC1	9.18201e-09	0.534319	1	0.716	9.48226e-05	3
								PARL	3.8086e-11	0.251265	0.886	0.654	3.93314e-07	1		TSC22D1	0.000192716	0.830386	0.167	0.627	1	2		PSMA41	9.36419e-09	0.419663	1	0.835	9.6704e-05	3
								PGP	3.92911e-11	0.306548	0.959	0.74	4.0576e-07	1		H2AFV1	0.000198378	0.635426	0.222	0.752	1	2		GPHN	9.52409e-09	0.375362	0.893	0.392	9.83552e-05	3
								SUPT16H	3.99404e-11	0.293575	0.829	0.581	4.12465e-07	1		LONP2	0.000201137	0.355236	0.083	0.453	1	2		SAR1A	9.68066e-09	0.496175	1	0.899	9.99722e-05	3
								MRPL2	4.97464e-11	0.284185	0.943	0.737	5.13731e-07	1		IKBIP	0.00020841	0.344427	0.083	0.452	1	2		FKBP21	9.68804e-09	0.433021	1	0.835	0.000100048	3
								PSMC1	5.57837e-11	0.254811	0.951	0.762	5.76078e-07	1		BRD4	0.000213043	0.479286	0.111	0.507	1	2		GSPT11	1.0424e-08	0.430715	1	0.853	0.000107648	3
								CUL3	7.19818e-11	0.257324	0.984	0.839	7.43356e-07	1		TCF25	0.000216665	0.528098	0.167	0.623	1	2		LSM121	1.26669e-08	0.451461	1	0.907	0.000130811	3
								TAX1BP1	7.74103e-11	0.265657	0.976	0.888	7.99416e-07	1		LRRFIP2	0.000218683	0.334465	0.083	0.45	1	2		HAGH	1.27819e-08	0.391023	0.857	0.455	0.000131998	3
								CCNG1	8.42746e-11	0.364242	0.772	0.478	8.70304e-07	1		NDUFS1	0.000218683	0.316487	0.083	0.45	1	2		SUCLA2	1.2985e-08	0.339485	0.893	0.516	0.000134096	3
								DDX5	9.90027e-11	0.319691	1	0.936	1.0224e-06	1		RABGAP1	0.000221993	0.362177	0.111	0.506	1	2		EHD2	1.34751e-08	0.448791	0.929	0.503	0.000139158	3
								H1F0	1.34693e-10	0.412879	0.943	0.737	1.39097e-06	1		NFE2L1	0.000222511	0.291772	0.056	0.395	1	2		NFKBIA1	1.44882e-08	0.618959	0.964	0.695	0.000149619	3
								KPNA4	1.48171e-10	0.360703	0.78	0.519	1.53016e-06	1		TGFBI	0.000226552	0.33622	0.083	0.449	1	2		ZEB2	1.49071e-08	0.49172	1	0.736	0.000153945	3
								UTP3	1.48184e-10	0.286748	0.902	0.635	1.53029e-06	1		2019-09-11	0.000228106	0.753553	0.222	0.747	1	2		NDUFA2	1.58105e-08	0.479899	0.964	0.784	0.000163275	3
								CDC34	1.62225e-10	0.278355	0.919	0.677	1.67529e-06	1		COPG1	0.000231294	0.350838	0.111	0.505	1	2		MRPS36	1.65707e-08	0.330373	0.929	0.637	0.000171125	3
								PPP4R2	1.6773e-10	0.356165	0.959	0.783	1.73215e-06	1		TMEM60	0.000237666	0.287203	0.083	0.448	1	2		MRPL151	1.95629e-08	0.489567	0.964	0.784	0.000202026	3
								SMC6	2.08116e-10	0.27248	0.943	0.782	2.14922e-06	1		UFD1	0.000244093	0.644175	0.167	0.619	1	2		G3BP21	2.08841e-08	0.51129	0.964	0.773	0.00021567	3
								CRABP1	2.17002e-10	0.359544	0.878	0.6	2.24098e-06	1		MRPS11	0.000258195	0.364479	0.083	0.445	1	2		TMEM167A1	2.21481e-08	0.363494	1	0.736	0.000228724	3
								CCT2	3.08254e-10	0.282285	0.951	0.871	3.18334e-06	1		MT1X	0.000258195	0.311788	0.083	0.445	1	2		PSMB2	2.27529e-08	0.520947	1	0.904	0.000234969	3
								PPP2R2A	5.33813e-10	0.279092	0.886	0.683	5.51268e-06	1		SRRM11	0.000259798	0.369219	0.278	0.88	1	2		SLC25A391	2.58383e-08	0.308231	0.821	0.387	0.000266832	3
								PRKG2	1.67692e-09	0.413177	0.797	0.532	1.73176e-05	1		TIPRL	0.000261445	0.398713	0.111	0.501	1	2		SRSF101	2.75901e-08	0.38417	1	0.82	0.000284923	3
								GTF2F1	1.7338e-09	0.262399	0.886	0.625	1.79049e-05	1		TMEM223	0.000264489	0.513242	0.139	0.557	1	2		ADRM11	3.28173e-08	0.437928	0.893	0.622	0.000338904	3
								MTDH	2.23122e-09	0.290769	0.992	0.926	2.30418e-05	1		TMA7	0.000265833	1.50248	0.667	0.921	1	2		SMIM4	3.64884e-08	0.315977	0.929	0.475	0.000376816	3
								MANF	3.21528e-09	0.251125	0.943	0.73	3.32042e-05	1		HINT2	0.000272291	0.424712	0.111	0.499	1	2		BLVRB	3.81565e-08	0.534891	1	0.945	0.000394043	3
								NFKBIA	3.21537e-09	0.662204	0.862	0.676	3.32051e-05	1		NAA38	0.000272291	0.680025	0.111	0.499	1	2		BNIP3L1	3.95876e-08	0.513515	1	0.894	0.000408821	3
								HMGA2	3.22111e-09	0.29158	0.829	0.56	3.32644e-05	1		HS2ST1	0.000274446	0.263803	0.056	0.388	1	2		USP15	4.00049e-08	0.352383	1	0.692	0.00041313	3
								EED	3.25446e-09	0.316836	0.78	0.462	3.36088e-05	1		ERI3	0.000280386	0.309351	0.083	0.443	1	2		PSMD121	4.15107e-08	0.461144	1	0.844	0.000428681	3
								ANXA1	4.00759e-09	0.285545	0.967	0.898	4.13863e-05	1		PAIP1	0.000293644	0.597588	0.194	0.675	1	2		ATP5PB	4.24029e-08	0.295042	0.857	0.457	0.000437895	3
								INHBA	4.51929e-09	0.343985	0.829	0.555	4.66707e-05	1		KPNA3	0.000298985	0.56178	0.139	0.554	1	2		FTH1	4.60492e-08	0.445425	1	1	0.00047555	3
								RAP1B	6.6925e-09	0.28572	0.992	0.913	6.91135e-05	1		EEF1D	0.000314471	0.46017	0.306	0.951	1	2		RAB10	4.7525e-08	0.437347	0.964	0.831	0.000490791	3
								EIF3J	7.91644e-09	0.26199	0.878	0.677	8.17531e-05	1		GRB2	0.000317065	0.299823	0.083	0.439	1	2		EIF2S2	4.79988e-08	0.559281	1	0.93	0.000495684	3
								PPIG	1.17683e-08	0.298169	0.984	0.866	0.000121531	1		SMARCC2	0.000317065	0.42501	0.083	0.439	1	2		NAA20	4.82686e-08	0.424029	0.929	0.581	0.00049847	3
								MSN	2.81966e-08	0.271139	0.943	0.874	0.000291186	1		SPRY2	0.00032047	0.308174	0.25	0.795	1	2		UCHL31	4.8435e-08	0.400619	1	0.787	0.000500188	3
								HSPA5	3.18275e-08	0.288969	0.992	0.91	0.000328682	1		ILF2	0.000334909	0.608571	0.167	0.609	1	2		SPRY4	5.03543e-08	0.252372	0.821	0.307	0.000520009	3
								CHCHD7	6.21069e-08	0.297122	0.878	0.619	0.000641378	1		ST13	0.000350419	0.283105	0.306	0.946	1	2		HNRNPAB1	5.05081e-08	0.472147	1	0.881	0.000521598	3
								SRSF6	1.18944e-07	0.253264	0.959	0.783	0.00122834	1		TXNRD11	0.000364216	0.404595	0.139	0.547	1	2		RTN31	5.07315e-08	0.380963	0.929	0.59	0.000523904	3
								SMNDC1	1.99045e-07	0.276336	0.797	0.519	0.00205554	1		FAM114A1	0.000388411	0.520243	0.083	0.432	1	2		METTL9	5.15535e-08	0.352535	1	0.943	0.000532393	3
								KCMF1	3.63801e-07	0.255951	0.967	0.86	0.00375698	1		HCFC1R1	0.000393858	0.579547	0.139	0.545	1	2		EIF4G1	5.18108e-08	0.505003	0.964	0.741	0.00053505	3
								YY1	5.27244e-07	0.273136	0.976	0.868	0.00544485	1		SF3B61	0.000401552	0.342174	0.306	0.939	1	2		CNOT7	5.22551e-08	0.390642	0.964	0.677	0.000539638	3
								PIN4	6.58767e-07	0.258418	0.976	0.901	0.00680309	1		TRAPPC1	0.000406044	0.615347	0.167	0.603	1	2		ELOC1	5.27468e-08	0.406708	1	0.941	0.000544716	3
								BAX	6.87478e-07	0.25942	1	0.962	0.00709959	1		MRPL34	0.000414542	0.359597	0.056	0.375	1	2		ING4	5.77596e-08	0.296938	0.857	0.375	0.000596483	3
								HIST3H2A	9.25208e-07	0.901844	1	0.948	0.00955463	1		MARCKS	0.000423123	1.10199	0.667	0.933	1	2		IFT20	5.96409e-08	0.461021	1	0.907	0.000615911	3
								SGK1	0.000458192	0.365228	0.943	0.836	1	1		TIMP1	0.000427439	0.634553	0.194	0.659	1	2		ZNF503	6.61352e-08	0.336216	0.893	0.39	0.000682978	3
								IER5	0.00070158	0.357942	0.74	0.526	1	1		PARP1	0.000431774	0.355424	0.056	0.374	1	2		COQ6	6.87003e-08	0.306788	0.679	0.238	0.000709468	3
								PLK2	0.00226818	0.484595	0.398	0.25	1	1		PPP6C	0.000449679	0.438019	0.056	0.373	1	2		NDUFS11	6.8944e-08	0.363117	0.857	0.419	0.000711984	3
																EXOSC7	0.000453306	0.379896	0.083	0.427	1	2		LSM61	7.45783e-08	0.470298	0.964	0.745	0.00077017	3
																ATP5F1A	0.000458283	0.428139	0.306	0.933	1	2		NOP10	7.80312e-08	0.481933	1	0.824	0.000805828	3
																PUF60	0.000478713	0.514133	0.278	0.859	1	2		LPGAT1	8.22772e-08	0.360003	0.821	0.398	0.000849677	3
																BUD31	0.000488442	0.615971	0.222	0.721	1	2		AKIRIN11	8.73442e-08	0.350451	0.821	0.401	0.000902003	3
																PPP4R3A	0.000493952	0.303231	0.083	0.425	1	2		VKORC1L1	9.4912e-08	0.327696	0.929	0.45	0.000980156	3
																RPF1	0.000513971	0.339747	0.083	0.423	1	2		TRIM24	1.03905e-07	0.261866	0.857	0.377	0.00107302	3
																HMGXB4	0.000513971	0.355522	0.083	0.423	1	2		PSMB61	1.2241e-07	0.434703	1	0.943	0.00126412	3
																COX7B	0.000515458	1.78429	0.472	0.343	1	2		MAK16	1.27853e-07	0.265713	0.857	0.358	0.00132034	3
																ATP1A1	0.00052802	0.891216	0.167	0.594	1	2		ABCE11	1.30624e-07	0.358863	0.929	0.49	0.00134895	3
																ZNF800	0.00055022	0.287949	0.056	0.366	1	2		PTEN	1.31327e-07	0.431926	1	0.922	0.00135621	3
																MIER1	0.000556438	0.541639	0.111	0.476	1	2		DUSP11	1.32581e-07	0.379548	1	0.599	0.00136916	3
																FKBP41	0.000556438	0.365591	0.111	0.476	1	2		VPS13C	1.33427e-07	0.338993	0.679	0.285	0.0013779	3
																NAA35	0.000572721	0.285314	0.056	0.365	1	2		TOMM20	1.35721e-07	0.389885	0.964	0.861	0.00140159	3
																TRIM44	0.00057844	0.337926	0.111	0.475	1	2		PGRMC1	1.38894e-07	0.353579	0.964	0.586	0.00143436	3
																2019-03-07	0.000592447	0.580591	0.167	0.59	1	2		EMC71	1.57904e-07	0.339166	1	0.682	0.00163067	3
																TMEM59	0.000609796	0.576535	0.167	0.588	1	2		ZFHX3	1.5997e-07	0.511594	1	0.649	0.00165201	3
																KLHL9	0.000620353	0.300627	0.056	0.363	1	2		EIF51	1.86864e-07	0.550837	1	0.939	0.00192974	3
																PLRG1	0.000624908	0.478497	0.111	0.472	1	2		CBR1	2.04616e-07	0.452614	0.929	0.686	0.00211307	3
																SLC25A39	0.000626027	0.376604	0.083	0.417	1	2		UFD11	2.15267e-07	0.336821	0.964	0.586	0.00222306	3
																XPO11	0.00064754	0.487144	0.111	0.471	1	2		SERP11	2.23005e-07	0.451816	1	0.82	0.00230298	3
																MED8	0.000651031	0.354156	0.083	0.415	1	2		MRPS18C	2.35688e-07	0.424127	0.964	0.816	0.00243395	3
																GFPT1	0.000701199	0.387853	0.111	0.468	1	2		UXT1	2.50036e-07	0.296429	0.929	0.548	0.00258212	3
																MFF	0.000728228	0.606425	0.139	0.524	1	2		IDI1	2.52402e-07	0.549314	0.821	0.349	0.00260656	3
																GDI2	0.000747515	0.501263	0.139	0.523	1	2		PDCD51	2.54968e-07	0.310445	1	0.927	0.00263306	3
																FLII	0.000756297	0.284981	0.056	0.356	1	2		MTA3	2.58509e-07	0.300812	0.821	0.383	0.00266962	3
																CHD1	0.000760731	0.296672	0.083	0.41	1	2		PRPF38B1	2.60609e-07	0.353477	0.964	0.616	0.00269131	3
																CAV1	0.000769026	0.766435	0.306	0.915	1	2		KMT5A	2.73792e-07	0.505239	0.857	0.501	0.00282745	3
																SF3A1	0.00078613	0.480388	0.111	0.465	1	2		C8orf59	3.05979e-07	0.363504	0.964	0.923	0.00315985	3
																FAM76B	0.000786658	0.307123	0.056	0.355	1	2		DDRGK1	3.45329e-07	0.40459	1	0.875	0.00356621	3
																NACA	0.000794266	0.496233	0.778	0.997	1	2		BTG1	3.52446e-07	0.513049	1	0.935	0.00363971	3
																UXT	0.000795915	0.554974	0.167	0.579	1	2		PSMD111	3.68802e-07	0.445818	1	0.845	0.00380862	3
																IER51	0.000812599	0.461815	0.167	0.577	1	2		PSMA7	3.69634e-07	0.442709	1	0.954	0.00381721	3
																TMEM160	0.000814479	0.618915	0.139	0.52	1	2		ERGIC21	3.77213e-07	0.362104	1	0.814	0.00389548	3
																DDB1	0.000850859	0.258863	0.056	0.352	1	2		NCOA1	4.37656e-07	0.320085	0.821	0.374	0.00451967	3
																PHF6	0.0008806	0.43993	0.111	0.461	1	2		LIMK21	4.42379e-07	0.408556	1	0.81	0.00456845	3
																RPL36	0.000887832	0.334382	0.861	0.996	1	2		ATP5MC2	5.05289e-07	0.259223	1	0.968	0.00521812	3
																ATP6V1D	0.000954217	0.726647	0.167	0.573	1	2		CAVIN1	5.55785e-07	0.407369	0.929	0.522	0.00573959	3
																FMNL2	0.000955406	0.405492	0.083	0.403	1	2		TRAF4	5.70656e-07	0.429095	0.929	0.534	0.00589316	3
																AGPAT5	0.000956482	0.291143	0.056	0.348	1	2		NRN1	5.7174e-07	0.515741	0.929	0.493	0.00590436	3
																CWC25	0.000958234	0.362275	0.083	0.403	1	2		PMPCB	5.95001e-07	0.304691	0.964	0.485	0.00614457	3
																MON2	0.000958234	0.337771	0.083	0.403	1	2		RCBTB2	6.23134e-07	0.336553	0.821	0.497	0.0064351	3
																PAXBP1	0.000985195	0.278707	0.056	0.347	1	2		DYNLRB1	6.29371e-07	0.272757	1	0.799	0.00649951	3
																DYNC1LI2	0.00102502	0.363454	0.083	0.4	1	2		ENY21	6.46316e-07	0.301101	1	0.953	0.00667451	3
																GLUL	0.00102584	1.85023	0.389	0.237	1	2		ALAD	6.73758e-07	0.348423	0.607	0.262	0.0069579	3
																HNRNPUL1	0.00103411	0.308105	0.083	0.4	1	2		EIF2B31	6.87314e-07	0.308398	0.821	0.382	0.00709789	3
																NRBF2	0.00107413	0.414909	0.083	0.399	1	2		BET1	6.91e-07	0.339767	0.964	0.723	0.00713596	3
																POLD21	0.00107413	0.385047	0.083	0.399	1	2		TOMM70	7.38184e-07	0.332736	0.893	0.511	0.00762323	3
																CHTOP	0.00108419	0.509312	0.139	0.51	1	2		VCP	7.43458e-07	0.340991	1	0.868	0.00767769	3
																CCT7	0.00111559	0.391624	0.083	0.397	1	2		TSC22D11	7.81098e-07	0.361269	0.929	0.595	0.0080664	3
																XPOT	0.0011159	1.59333	0.333	0.175	1	2		MALSU11	7.83147e-07	0.389883	0.964	0.807	0.00808756	3
																RNF13	0.0011324	0.546007	0.194	0.627	1	2		UBE2D31	7.8662e-07	0.305164	1	0.953	0.00812342	3
																BSG	0.00122251	1.50282	0.389	0.241	1	2		VPS29	8.30158e-07	0.418149	0.964	0.847	0.00857304	3
																SARS	0.00126335	0.876584	0.194	0.623	1	2		CUTA1	8.89129e-07	0.330008	1	0.78	0.00918203	3
																ARPP191	0.00132552	0.597288	0.278	0.821	1	2		FAM69A	8.92888e-07	0.259886	0.893	0.465	0.00922085	3
																SUMO1	0.00132552	0.883472	0.278	0.821	1	2		CSNK1A1	9.79763e-07	0.295433	1	0.946	0.010118	3
																KDM5C	0.00135234	0.329979	0.056	0.337	1	2		PDHA1	1.07235e-06	0.253849	0.714	0.294	0.0110742	3
																GNG12	0.00135234	0.298802	0.056	0.337	1	2		GNG5	1.09326e-06	0.331938	1	0.966	0.0112901	3
																PHF23	0.00140478	0.299313	0.056	0.335	1	2		SELENBP1	1.11056e-06	0.739063	0.857	0.41	0.0114687	3
																TUSC2	0.00142605	0.457318	0.111	0.444	1	2		QKI	1.12183e-06	0.407906	1	0.87	0.0115852	3
																CAMTA1	0.00144965	0.598936	0.194	0.618	1	2		VPS25	1.1224e-06	0.305713	0.964	0.594	0.011591	3
																CUX1	0.00150555	0.309483	0.083	0.387	1	2		UQCRC1	1.14193e-06	0.346331	0.893	0.517	0.0117927	3
																DUSP6	0.00151136	0.411117	0.139	0.498	1	2		MTDH1	1.1603e-06	0.310082	1	0.934	0.0119824	3
																APEX1	0.00155301	0.633289	0.25	0.745	1	2		MTRNR2L7	1.30776e-06	0.333665	0.786	0.404	0.0135053	3
																SESTD1	0.00156241	0.396902	0.083	0.386	1	2		HSPA41	1.3242e-06	0.416072	0.964	0.791	0.013675	3
																ERBIN	0.00156602	0.458561	0.139	0.497	1	2		TUSC21	1.32517e-06	0.315388	0.786	0.416	0.013685	3
																VAMP7	0.00157384	0.250936	0.056	0.332	1	2		BCAP311	1.36905e-06	0.369205	0.893	0.464	0.0141382	3
																SRSF31	0.00160406	0.747987	0.278	0.812	1	2		PHF10	1.51857e-06	0.60404	0.964	0.787	0.0156823	3
																PRRC1	0.00163432	0.36865	0.056	0.33	1	2		TBRG1	1.58935e-06	0.366446	1	0.89	0.0164132	3
																RNPS1	0.0016489	0.451971	0.111	0.439	1	2		PTMS	1.59789e-06	0.38126	1	0.959	0.0165014	3
																BCAP31	0.00168087	0.595441	0.139	0.494	1	2		POLR2F1	1.8868e-06	0.299847	1	0.943	0.019485	3
																DHX16	0.00169699	0.314764	0.056	0.329	1	2		PSMC41	1.93231e-06	0.471784	1	0.857	0.019955	3
																LDHA	0.00170946	0.6912	0.111	0.437	1	2		SAP18	1.93345e-06	0.335307	1	0.943	0.0199667	3
																EIF5B	0.0017431	0.673479	0.278	0.809	1	2		GABARAPL2	1.93574e-06	0.30522	0.964	0.889	0.0199904	3
																DCAF13	0.0017619	0.336922	0.056	0.328	1	2		EHD1	1.9469e-06	0.371169	0.929	0.543	0.0201057	3
																PFN2	0.00186568	0.41202	0.222	0.671	1	2		CHORDC1	2.11791e-06	0.254185	0.857	0.455	0.0218716	3
																SMARCA4	0.00186785	0.550074	0.139	0.49	1	2		POLR1D	2.16219e-06	0.363765	0.964	0.853	0.0223289	3
																NCOA2	0.00197094	0.27841	0.056	0.324	1	2		GRSF11	2.20532e-06	0.256381	0.821	0.392	0.0227744	3
																LRCH3	0.00209517	0.382301	0.083	0.375	1	2		PSMD41	2.24209e-06	0.537586	1	0.917	0.023154	3
																AKIRIN1	0.00211855	0.535283	0.111	0.43	1	2		AMD12	2.27504e-06	0.325017	0.929	0.593	0.0234943	3
																HNRNPUL2	0.00214716	0.605356	0.139	0.485	1	2		MRPL21	2.34451e-06	0.298357	1	0.76	0.0242118	3
																DCTN1	0.00217258	0.416394	0.083	0.374	1	2		DNAJC19	2.46544e-06	0.333231	1	0.944	0.0254606	3
																PHAX	0.00220979	0.592423	0.25	0.73	1	2		YIF1A	2.51796e-06	0.300398	1	0.866	0.026003	3
																UQCRB	0.00239095	0.527583	0.667	0.977	1	2		PSMD81	2.55702e-06	0.343006	0.964	0.866	0.0264064	3
																FAM192A	0.00241675	0.382294	0.028	0.263	1	2		RRBP1	2.70068e-06	0.328655	1	0.932	0.0278899	3
																DST	0.00246318	0.834761	0.25	0.725	1	2		PPP1R14B1	2.80696e-06	0.43166	1	0.959	0.0289875	3
																FKBP2	0.00246546	0.515966	0.306	0.866	1	2		UBL5	2.80774e-06	0.27092	1	0.966	0.0289956	3
																ANP32A	0.00247646	0.669807	0.194	0.597	1	2		UTRN	3.21196e-06	0.438491	0.821	0.451	0.0331699	3
																MBD6	0.00251349	0.455838	0.111	0.423	1	2		CCT3	3.24374e-06	0.295969	1	0.599	0.0334981	3
																RAC1	0.00252188	1.45885	0.639	0.935	1	2		MRPS21	3.43863e-06	0.347146	1	0.92	0.0355107	3
																TARDBP	0.00252709	0.508602	0.111	0.423	1	2		PPP2R5A	3.73931e-06	0.31496	0.893	0.49	0.0386158	3
																PIAS2	0.00260137	0.389688	0.083	0.368	1	2		NFIB	3.81249e-06	0.423117	1	0.757	0.0393715	3
																LSM14A	0.00260137	0.375828	0.083	0.368	1	2		MRPL111	4.03629e-06	0.273786	0.929	0.719	0.0416828	3
																SNRNP70	0.00260935	0.656731	0.167	0.535	1	2		RAN1	4.05015e-06	0.316625	1	0.894	0.0418259	3
																DOCK1	0.00261711	0.428638	0.111	0.422	1	2		KIF1B1	4.10022e-06	0.270248	0.75	0.365	0.042343	3
																NAV3	0.00264812	0.338602	0.056	0.314	1	2		LEO1	4.37857e-06	0.371122	0.857	0.545	0.0452175	3
																JPT11	0.00268095	0.578723	0.222	0.657	1	2		SNX3	4.40064e-06	0.253516	1	0.884	0.0454454	3
																GRSF1	0.0027101	0.426952	0.111	0.421	1	2		ZHX1	4.45483e-06	0.286804	0.929	0.599	0.046005	3
																RAB5C	0.00271785	0.642444	0.278	0.791	1	2		EPRS	4.48292e-06	0.547639	1	0.865	0.0462952	3
																EIF3G	0.00276741	0.753538	0.222	0.655	1	2		VDAC2	4.52889e-06	0.344817	1	0.913	0.0467698	3
																ARID1B	0.00279404	0.315006	0.083	0.365	1	2		MRPL401	4.9816e-06	0.260303	0.857	0.525	0.051445	3
																COPA	0.00280614	0.505212	0.111	0.419	1	2		GSK3B	5.06364e-06	0.324551	1	0.838	0.0522922	3
																ARIH1	0.00287557	0.548942	0.167	0.532	1	2		RER1	5.14114e-06	0.350124	0.929	0.789	0.0530925	3
																COX7A2L	0.00288284	0.641512	0.167	0.532	1	2		VDAC3	5.1526e-06	0.30484	0.964	0.752	0.0532109	3
																RNF34	0.00295428	0.300574	0.056	0.31	1	2		C8orf76	5.31281e-06	0.439592	0.786	0.513	0.0548654	3
																DNAJC14	0.00295428	0.302465	0.056	0.31	1	2		EIF4E2	5.43218e-06	0.398219	1	0.904	0.0560981	3
																TMED2	0.0029996	0.465831	0.139	0.472	1	2		TBL1X	5.58283e-06	0.26511	0.857	0.438	0.0576538	3
																SF3B4	0.00299976	0.451697	0.111	0.417	1	2		DPM1	5.91563e-06	0.402333	0.964	0.852	0.0610907	3
																ZNF7061	0.00300934	0.376338	0.333	0.929	1	2		SNF8	6.18678e-06	0.319726	0.964	0.898	0.0638908	3
																KDELR1	0.00313924	0.762384	0.222	0.65	1	2		GARS	6.66412e-06	0.25062	0.821	0.421	0.0688204	3
																VPS16	0.00317652	0.264513	0.056	0.307	1	2		BUD311	6.83141e-06	0.292893	0.929	0.691	0.070548	3
																REST	0.00322277	0.601706	0.111	0.414	1	2		GLUD1	6.98132e-06	0.294276	0.679	0.314	0.0720961	3
																RRP9	0.00329344	0.279366	0.056	0.306	1	2		ALG5	7.01751e-06	0.3359	1	0.78	0.0724698	3
																GALNT2	0.00332631	0.360608	0.083	0.359	1	2		BZW2	7.2748e-06	0.364212	0.929	0.669	0.0751269	3
																TIMM8A	0.00333553	0.402764	0.111	0.413	1	2		PSPH	7.54241e-06	0.273177	0.5	0.186	0.0778905	3
																SEC11C	0.00334468	0.370916	0.333	0.911	1	2		CUL2	7.58177e-06	0.261254	0.893	0.563	0.078297	3
																SELENOK	0.00336124	0.333296	0.333	0.928	1	2		CAPRIN1	7.89685e-06	0.369736	1	0.888	0.0815508	3
																PBDC1	0.00337594	0.270421	0.028	0.252	1	2		SRPRA	7.91922e-06	0.355691	1	0.867	0.0817818	3
																CLPP	0.00339772	0.774071	0.167	0.525	1	2		SSR4	9.54923e-06	0.265428	1	0.932	0.0986149	3
																CALM11	0.0034121	0.697106	0.694	0.991	1	2		EIF2S11	9.93041e-06	0.304498	0.893	0.582	0.102551	3
																IP6K2	0.00341439	0.287257	0.056	0.305	1	2		DENR1	1.00206e-05	0.34257	1	0.761	0.103483	3
																RUVBL2	0.00345493	0.401934	0.083	0.357	1	2		PRDX5	1.04074e-05	0.324364	1	0.937	0.107477	3
																HADHA	0.0035395	0.332674	0.056	0.303	1	2		KRAS1	1.04406e-05	0.292809	1	0.618	0.10782	3
																SETBP1	0.00356848	0.352969	0.083	0.356	1	2		BTF3L4	1.08402e-05	0.3061	0.964	0.831	0.111947	3
																ARL6IP4	0.0036455	0.740924	0.278	0.778	1	2		TAF15	1.11378e-05	0.443366	0.964	0.636	0.11502	3
																SLC39A10	0.00366891	0.359382	0.056	0.302	1	2		GPATCH11	1.16808e-05	0.257955	0.821	0.433	0.120627	3
																UXS1	0.00366891	0.347787	0.056	0.302	1	2		SH3PXD2A	1.50694e-05	0.296956	0.821	0.478	0.155622	3
																CNOT6	0.00366891	0.320252	0.056	0.302	1	2		FDPS	1.51464e-05	0.396695	0.893	0.544	0.156417	3
																CAMK2D	0.0036961	0.710312	0.111	0.409	1	2		CHMP2A	1.53452e-05	0.269182	1	0.932	0.15847	3
																RPL13A	0.00374975	1.76396	0.611	0.839	1	2		IMMP1L	1.54663e-05	0.315045	0.964	0.857	0.15972	3
																DYNC1H1	0.00388248	0.850608	0.194	0.579	1	2		WDR741	1.55011e-05	0.344464	0.964	0.693	0.16008	3
																PRDX1	0.00404236	0.618293	0.694	0.983	1	2		UGP21	1.6192e-05	0.360847	0.964	0.697	0.167215	3
																TCEA1	0.00406548	0.86341	0.25	0.705	1	2		YWHAG	1.63172e-05	0.289933	0.929	0.709	0.168507	3
																MMP2	0.00408056	0.269797	0.083	0.351	1	2		ANKRD40	1.67572e-05	0.260141	0.821	0.43	0.173051	3
																DMXL1	0.00408426	0.365138	0.056	0.298	1	2		GRHPR	1.7184e-05	0.27791	0.786	0.464	0.177459	3
																KLF3	0.00411411	0.323642	0.083	0.351	1	2		PSMC52	1.87089e-05	0.33847	1	0.837	0.193207	3
																GSK3A	0.00423225	0.276468	0.056	0.297	1	2		LDHA1	1.90737e-05	0.268008	0.75	0.411	0.196974	3
																SSR1	0.00423225	0.32719	0.056	0.297	1	2		MRPL27	2.00596e-05	0.261291	0.893	0.543	0.207156	3
																C9orf16	0.00429428	0.409003	0.167	0.507	1	2		MRPL14	2.04868e-05	0.281885	0.964	0.891	0.211567	3
																LRRFIP1	0.0043782	0.463808	0.111	0.403	1	2		ZNF7062	2.17412e-05	0.282377	1	0.899	0.224521	3
																CASC4	0.00440918	0.269095	0.083	0.348	1	2		YIF1B	2.18797e-05	0.320499	0.929	0.688	0.225951	3
																NOSIP	0.00452788	0.486828	0.111	0.401	1	2		PRPF40A1	2.22994e-05	0.275863	1	0.84	0.230286	3
																CCT6A1	0.00476621	0.766704	0.306	0.837	1	2		GAPDH1	2.32534e-05	0.413944	1	0.994	0.240137	3
																TRIP6	0.00482982	0.67492	0.194	0.57	1	2		RPS6KB1	2.40843e-05	0.259442	0.964	0.618	0.248719	3
																SUMO3	0.00484946	0.361257	0.083	0.345	1	2		PSMC11	2.79324e-05	0.31609	1	0.783	0.288457	3
																FAM136A	0.00487599	0.325504	0.056	0.292	1	2		GLRX3	2.86482e-05	0.291221	0.964	0.849	0.29585	3
																SLTM	0.00496866	0.777492	0.278	0.764	1	2		CNBP1	2.92886e-05	0.284707	1	0.943	0.302463	3
																ARHGEF12	0.00505934	0.32617	0.083	0.343	1	2		EIF61	3.43018e-05	0.260095	0.964	0.696	0.354235	3
																MTPN	0.00508189	0.675371	0.306	0.836	1	2		DCUN1D5	3.77452e-05	0.297314	0.964	0.747	0.389795	3
																GCC2	0.00510477	0.548743	0.139	0.452	1	2		YPEL31	3.91585e-05	0.283146	0.964	0.654	0.404389	3
																PPIA	0.00512999	0.370352	0.722	0.992	1	2		POMP	4.15621e-05	0.255374	0.893	0.807	0.429211	3
																MPLKIP	0.00523127	0.272161	0.056	0.289	1	2		CDC42	4.33778e-05	0.27938	1	0.937	0.447963	3
																EID1	0.00526844	1.63576	0.389	0.279	1	2		DNAJA21	4.78443e-05	0.320061	1	0.871	0.494088	3
																SAP30BP	0.00541788	0.320139	0.056	0.288	1	2		PSMC2	4.93403e-05	0.284882	0.929	0.642	0.509538	3
																CDC123	0.0054723	0.706221	0.139	0.449	1	2		RAB14	5.22148e-05	0.314342	1	0.926	0.539223	3
																TMED10	0.00550372	0.72146	0.278	0.759	1	2		OLA1	5.4944e-05	0.327943	0.929	0.833	0.567407	3
																SERPINH1	0.00555639	0.606438	0.167	0.505	1	2		TSG101	5.90082e-05	0.275817	0.929	0.613	0.609378	3
																ZMYND8	0.00560432	0.41118	0.083	0.339	1	2		S100A101	5.91218e-05	0.4226	1	0.946	0.610551	3
																CFAP20	0.00560432	0.393212	0.083	0.339	1	2		PURB	6.25072e-05	0.305237	1	0.851	0.645511	3
																NUDCD3	0.00561071	0.284671	0.056	0.286	1	2		TUBA1C2	6.67398e-05	0.268236	0.893	0.691	0.689222	3
																FAM96B	0.00564203	0.657635	0.278	0.759	1	2		C1orf122	6.86899e-05	0.250622	1	0.791	0.709361	3
																SOX9	0.00564831	0.348166	0.278	0.752	1	2		PSMD21	6.98225e-05	0.27744	0.964	0.848	0.721057	3
																TP53BP1	0.00571551	0.45398	0.111	0.392	1	2		ASF1A1	7.04136e-05	0.289617	0.929	0.719	0.727161	3
																MYO5A	0.00579778	0.366158	0.083	0.338	1	2		CCDC47	7.60259e-05	0.38127	0.893	0.673	0.78512	3
																EIF2S3	0.00580997	0.30027	0.056	0.285	1	2		SRSF61	8.81523e-05	0.26675	0.964	0.805	0.910349	3
																KIF1B	0.00590691	0.415333	0.111	0.391	1	2		ARF4	9.10789e-05	0.2537	1	0.928	0.940572	3
																TXNL4A	0.0059476	0.835176	0.222	0.623	1	2		BZW11	0.000103466	0.257614	0.964	0.825	1	3
																DDX10	0.00601585	0.338142	0.056	0.284	1	2		USP16	0.000122448	0.270346	0.893	0.589	1	3
																LPP	0.00622855	0.329132	0.056	0.283	1	2		NDFIP11	0.000143204	0.289078	1	0.866	1	3
																HMGA21	0.00629	0.729211	0.222	0.618	1	2		FIBP	0.000176475	0.284468	0.964	0.886	1	3
																HMGN3	0.00631778	0.864226	0.25	0.685	1	2		MAT2A	0.000193851	0.442563	0.929	0.779	1	3
																PDIA6	0.00635524	0.850259	0.194	0.559	1	2		SMAP2	0.000194873	0.257251	0.893	0.586	1	3
																RTN3	0.00648124	0.667977	0.222	0.619	1	2		ARID5B	0.000207897	0.295865	1	0.762	1	3
																SLC39A7	0.00662796	0.578411	0.139	0.441	1	2		UBE2N1	0.000215435	0.280868	0.929	0.798	1	3
																WDR1	0.00690971	0.45259	0.056	0.279	1	2		NARS	0.000247569	0.3664	1	0.84	1	3
																TMEM179B	0.00695571	0.476519	0.111	0.385	1	2		JAK11	0.000249643	0.288031	0.929	0.75	1	3
																NDST1	0.00713187	0.280502	0.056	0.277	1	2		AHSA11	0.000252584	0.309625	0.964	0.732	1	3
																ARPC5L	0.00728595	0.620857	0.139	0.437	1	2		ZC3H15	0.000265908	0.256683	1	0.857	1	3
																MRPL40	0.0073799	0.794585	0.194	0.552	1	2		HSPA51	0.000277002	0.60782	1	0.92	1	3
																DNAJB1	0.00740195	0.26592	0.056	0.276	1	2		ADIPOR1	0.00029464	0.269293	0.964	0.805	1	3
																MYEF2	0.00750009	0.586041	0.139	0.436	1	2		2019-09-06	0.000311475	0.328407	0.893	0.552	1	3
																EFCAB14	0.00758435	0.472145	0.083	0.328	1	2		REX1BD	0.000347131	0.258697	1	0.93	1	3
																AP1G1	0.00758435	0.305724	0.083	0.328	1	2		UBE2D2	0.000381095	0.257613	0.964	0.888	1	3
																PRKAA1	0.00766021	0.323478	0.056	0.275	1	2		ETF11	0.000503212	0.262897	0.964	0.807	1	3
																SMURF2	0.00766021	0.316357	0.056	0.275	1	2		BIRC6	0.000531991	0.25887	1	0.644	1	3
																GADD45A	0.00766473	0.604879	0.111	0.381	1	2		NFIA	0.000777454	0.36107	0.964	0.775	1	3
																TMEM203	0.00784052	0.53472	0.083	0.326	1	2		FAM162A1	0.000793037	0.446157	1	0.957	1	3
																SH3BGRL	0.00791548	0.527716	0.111	0.379	1	2		ASNS	0.000819977	0.600599	0.857	0.705	1	3
																KDELR2	0.00804006	0.846722	0.278	0.741	1	2		CTR9	0.000891347	0.334946	0.786	0.516	1	3
																RAB7A	0.0080845	0.753254	0.278	0.742	1	2		HDLBP	0.00113196	0.251157	1	0.927	1	3
																YWHAH1	0.00830467	0.728806	0.194	0.547	1	2		GSN	0.00124169	0.379264	0.857	0.58	1	3
																SELENOT	0.00837711	0.496289	0.083	0.324	1	2		DNAJC1	0.00127173	0.267032	0.929	0.77	1	3
																TRIR	0.00840655	1.04533	0.222	0.608	1	2		MANF2	0.00173123	0.316751	0.929	0.756	1	3
																PDAP1	0.00852717	0.431405	0.333	0.886	1	2		S100A11	0.00208311	0.252195	1	0.955	1	3
																C12orf43	0.00878009	0.274893	0.056	0.27	1	2		BLOC1S11	0.00244444	0.26752	1	0.95	1	3
																LCOR	0.00892439	0.452931	0.083	0.321	1	2		WAPL	0.00396923	0.264451	1	0.835	1	3
																CAMSAP2	0.00905804	0.306523	0.056	0.268	1	2		PICALM	0.00402899	0.270149	0.857	0.706	1	3
																CCDC90B	0.00905985	0.603623	0.139	0.428	1	2		YAF2	0.0054927	0.250229	0.964	0.774	1	3
																SAMD4B	0.00908309	0.30044	0.056	0.268	1	2
																CLTB	0.00908309	0.295341	0.056	0.268	1	2
																CYB5A	0.00924617	0.427923	0.083	0.32	1	2
																PDZD8	0.00924617	0.390932	0.083	0.32	1	2
																NUDC	0.00933272	0.753073	0.194	0.542	1	2
																MRPL49	0.00939587	0.386148	0.056	0.267	1	2
																NDUFAF3	0.00951557	0.760173	0.167	0.483	1	2
																CIB1	0.00963458	0.602226	0.139	0.426	1	2

## Sheet: 3d_14d
gene	p_val	avg_logFC	pct.1	pct.2	p_val_adj	cluster		gene	p_val	avg_logFC	pct.1	pct.2	p_val_adj	cluster		gene	p_val	avg_logFC	pct.1	pct.2	p_val_adj	cluster		gene	p_val	avg_logFC	pct.1	pct.2	p_val_adj	cluster		gene	p_val	avg_logFC	pct.1	pct.2	p_val_adj	cluster		High ADC	1	7	6	0	0		Low ADC	4	47
ALX4	7.95331e-28	0.252161	0.304	0.039	8.50527e-24	0		CDCA3	2.65585e-129	0.54956	0.814	0.041	2.84016e-125	1		RBM39	5.77e-63	2.0377	0.991	0.916	6.17e-59	2		CAV1	4.03e-48	0.628347	0.812	0.165	4.3e-44	3		RPL41	2.45e-21	0.930307	0.976	0.892	2.62e-17	4		KIF1B	0	1	1	0	0		PLA2G2D	0	0
TEC	1.41691e-32	0.272662	0.355	0.045	1.51524e-28	0		CDCA8	3.03805e-125	0.560596	0.792	0.039	3.24889e-121	1		MTRNR2L10	1.7e-59	3.18536	0.973	0.946	1.81e-55	2		EFEMP1	2.06e-34	0.374631	0.576	0.109	2.2e-30	3		RPL26	5.08e-21	0.829233	0.902	0.87	5.43e-17	4		GPM6B	0	0	0	0	0		GSTA1	0	0
LUM	2.84185e-23	0.262462	0.287	0.048	3.03907e-19	0		CCNB1	2.12575e-124	0.528678	0.727	0.022	2.27328e-120	1		MTRNR2L12	1.08e-57	3.37279	0.965	0.908	1.16e-53	2		MT1M	1.43e-32	1.19953	1	0.597	1.53e-28	3		RPL23A1	5.31e-21	0.581509	0.951	0.909	5.68e-17	4		CDH2	0	0	0	0	0		CXCL13	0	0
MSX1	5.90807e-26	0.251109	0.332	0.065	6.31809e-22	0		HIST1H2AJ	1.98403e-116	1.55088	0.77	0.057	2.12172e-112	1		MALAT1	1.23e-57	2.77325	0.982	0.889	1.32e-53	2		GAPDH	1.08e-31	1.04097	1	0.918	1.16e-27	3		RPS22	5.86e-20	0.740343	0.976	0.908	6.27e-16	4		PTPRZ1	0	0	0	0	0		KLK7	0	0
IGSF10	1.18123e-31	0.338971	0.383	0.069	1.26321e-27	0		CENPF	2.6039e-112	0.869237	0.732	0.038	2.78461e-108	1		SON	4.4e-55	1.94426	0.965	0.917	4.71e-51	2		MT1F	1.94e-30	0.786486	0.894	0.336	2.08e-26	3		RPS281	1.54e-19	0.615748	0.951	0.906	1.64e-15	4		PMP2	0	0	0	0	0		SULT1E1	0	0
COL14A1	3.71184e-25	0.30977	0.347	0.069	3.96944e-21	0		KIF11	2.02543e-111	0.475197	0.645	0.016	2.166e-107	1		ARGLU1	9.82e-54	1.93246	0.947	0.862	1.05e-49	2		MT1E	2.68e-30	0.67883	0.882	0.326	2.86e-26	3		RPL121	5.29e-19	0.531835	0.939	0.919	5.65e-15	4		MAP1A	0	1	1	0	0		KLK8	0	0
ELN	2.86305e-33	0.343114	0.422	0.073	3.06174e-29	0		HIST1H2AB	4.23705e-111	0.711108	0.639	0.018	4.5311e-107	1		MTRNR2L6	9.54e-51	2.84351	0.938	0.907	1.02e-46	2		FAM162A	4.14e-30	1.03207	1	0.844	4.42e-26	3		PPIA1	2.18e-18	0.696664	0.976	0.882	2.33e-14	4		PCDH9	0	0	0	0	0		LINC00960	0	0
HIST1H2AE	6.025e-31	0.295261	0.383	0.073	6.44314e-27	0		CDC20	2.95814e-107	0.575411	0.694	0.037	3.16343e-103	1		HNRNPA2B1	9.56e-50	1.49797	0.982	0.977	1.02e-45	2		LGALS3	7.51e-30	0.992979	0.941	0.457	8.03e-26	3		RPS181	2.42e-18	0.451452	1	0.955	2.59e-14	4		ZNF521	0	0	0	0	0		C5orf17	0	0
THBS1	7.63296e-18	0.272437	0.293	0.078	8.16268e-14	0		TOP2A	1.27931e-104	1.01692	0.874	0.114	1.3681e-100	1		SF3B1	1.11e-49	1.7215	0.947	0.933	1.19e-45	2		RPL18A	1.34e-29	0.463996	1	0.963	1.43e-25	3		RPS16	7.71e-18	0.717268	0.927	0.87	8.25e-14	4		PIK3R1	0	1	1	0	0		TUNAR	0	0
ASIP	6.18594e-31	0.443441	0.417	0.095	6.61524e-27	0		SMC2	1.37797e-104	0.936091	0.962	0.189	1.4736e-100	1		OGT	8.38e-48	2.62426	0.92	0.809	8.97e-44	2		MT2A	1.38e-29	0.872721	1	0.492	1.48e-25	3		RPL36	3.53e-17	0.577928	1	0.915	3.78e-13	4		TFAP2B	0	0	0	0	0		SLC51B	0	0
SFRP1	4.14004e-33	0.509982	0.462	0.117	4.42736e-29	0		INCENP	3.51328e-104	0.470504	0.716	0.046	3.75711e-100	1		DDX17	1.29e-44	2.43605	0.894	0.806	1.38e-40	2		EEF1A1	1.53e-29	0.465034	1	0.989	1.63e-25	3		RPLP2	3.6e-17	0.524391	0.988	0.939	3.85e-13	4		SLF1	0	1	1	0	0		TRBV5-1	0	0
WNT6	6.71248e-23	0.291415	0.396	0.123	7.17832e-19	0		LMNB1	1.13e-102	0.58049	0.852	0.107	1.20842e-98	1		TCF4	3.74e-42	1.66538	0.973	0.946	4e-38	2		MEIS1	3.14e-28	0.384751	0.871	0.332	3.36e-24	3		ATP5F1E	4.31e-17	0.822083	0.927	0.871	4.61e-13	4		CLSTN1	0	0	0	0	0		ADRA1D	0	0
PRRX2	1.32384e-47	0.483812	0.568	0.136	1.41572e-43	0		HIST1H2AL	5.85887e-102	2.45098	0.934	0.21	6.26548e-98	1		USP34	1.92e-37	1.52933	0.876	0.907	2.06e-33	2		TES1	2.12e-27	0.468606	0.659	0.173	2.27e-23	3		RPS15	4.95e-17	0.410143	0.951	0.956	5.29e-13	4		TTYH1	0	0	0	0	0		TRBV29-1	0	0
IGFBP4	5.21853e-47	0.469117	0.582	0.136	5.5807e-43	0		CDKN3	8.64738e-102	0.60485	0.689	0.043	9.2475e-98	1		RRBP1	1.76e-36	1.28173	0.938	0.941	1.89e-32	2		EMX21	2.38e-27	0.528782	0.835	0.306	2.54e-23	3		RPS25	3.31e-16	0.427249	0.939	0.92	3.54e-12	4		SLC1A2	0	0	0	0	0		TRBV7-9	0	0
NRGN	1.36127e-29	0.525537	0.473	0.138	1.45574e-25	0		CDK1	8.8296e-98	1.21437	0.929	0.196	9.44237e-94	1		PNN	2.38e-35	1.64367	0.858	0.886	2.55e-31	2		OCIAD21	3.8e-27	0.524914	0.941	0.386	4.07e-23	3		RPL7A	4.5e-16	1.226	0.89	0.814	4.82e-12	4		PHACTR3	0	0	0	0	0		KLK5	0	0
CXCL14	7.20343e-51	1.16608	0.598	0.143	7.70335e-47	0		DEPDC1	4.39626e-97	0.374293	0.585	0.018	4.70136e-93	1		DDX5	6.21e-35	1.03429	0.982	0.965	6.64e-31	2		RPL27A	1.89e-26	0.453392	1	0.955	2.02e-22	3		RPSA2	5.25e-16	0.581566	0.902	0.883	5.61e-12	4		GFAP	0	0	0	0	0		FGF19	0	0
IGFBP5	3.60894e-27	0.324484	0.486	0.151	3.8594e-23	0		CENPE	3.02469e-96	0.301624	0.617	0.025	3.2346e-92	1		TTC14	7.97e-34	2.11482	0.823	0.721	8.53e-30	2		UBA52	3.57e-26	0.388129	1	0.95	3.82e-22	3		RPL39	8.47e-16	0.572536	0.951	0.906	9.06e-12	4		APOD	0	0	0	0	0		ASS1P11	0	0
MAFB	1.01031e-71	1.15908	0.765	0.166	1.08042e-67	0		UBE2C	6.71874e-96	0.501591	0.563	0.016	7.18502e-92	1		PRRC2C	1.04e-33	1.3261	0.867	0.911	1.11e-29	2		DPT	4.64e-26	0.274566	0.341	0.043	4.96e-22	3		RPL38	2.09e-15	0.504749	0.89	0.895	2.23e-11	4		LINC00485	0	0	0	0	0		TRAV14DV4	0	0
MFAP5	1.80998e-32	0.62618	0.553	0.179	1.93559e-28	0		HMGB2	1.90177e-94	1.90617	0.995	0.474	2.03376e-90	1		ZRANB2	1.3e-33	1.59718	0.85	0.916	1.39e-29	2		RPS18	9.3e-26	0.387786	1	0.955	9.95e-22	3		RPS191	2.46e-15	0.479654	1	0.965	2.63e-11	4		LHX4	0	0	0	0	0		TRBV9	0	0
MMP2	2.36706e-30	0.32443	0.516	0.179	2.53134e-26	0		KIF20B	1.88503e-92	0.320553	0.596	0.025	2.01585e-88	1		ZFHX4	2.9e-33	1.85051	0.841	0.817	3.1e-29	2		MAF	1.03e-25	0.611093	0.753	0.231	1.1e-21	3		YBX11	2.77e-13	0.525678	0.976	0.939	2.96e-09	4		COL4A3	0	0	0	0	0		TRAV12-2	0	0
BHLHE41	2.48359e-37	0.290202	0.6	0.197	2.65595e-33	0		PLK4	2.2891e-92	0.543835	0.896	0.153	2.44796e-88	1		PNISR	1.01e-32	1.89162	0.832	0.824	1.08e-28	2		UBC	1.6e-25	0.373948	1	0.933	1.72e-21	3		RPS241	4.13e-13	0.391485	1	0.949	4.42e-09	4		MYRFL	0	0	0	0	0		GATA5	0	0
SPRY4	7.49193e-26	0.367412	0.475	0.199	8.01187e-22	0		DIAPH3	2.9301e-92	0.391326	0.77	0.08	3.13345e-88	1		MYCBP2	1.8e-32	1.7287	0.832	0.841	1.92e-28	2		FAU	2.09e-25	0.506989	1	0.975	2.24e-21	3		RPS8	5.56e-13	0.407545	1	0.964	5.95e-09	4		SPESP1	0	0	0	0	0		FABP6	0	0
FBN2	6.42516e-43	0.254764	0.675	0.218	6.87106e-39	0		KIF20A	1.86239e-91	0.362919	0.585	0.025	1.99164e-87	1		PABPN1	1.06e-31	1.79806	0.823	0.813	1.13e-27	2		RPL22	4.77e-25	0.45876	1	0.911	5.1e-21	3		RPLP11	6.38e-13	0.4797	1	0.956	6.82e-09	4		MTCYBP18	0	0	0	0	0		LINC02446	0	0
INKA1	4.69409e-15	0.260305	0.413	0.22	5.01986e-11	0		TPX2	1.61252e-89	0.313216	0.579	0.026	1.72443e-85	1		RBFOX2	2.4e-31	1.43466	0.841	0.897	2.57e-27	2		NCAM11	1.37e-24	0.392084	0.929	0.392	1.47e-20	3		RPS7	7.58e-13	0.387696	0.976	0.94	8.11e-09	4		HCN1	0	0	0	0	0		CES1	0	0
RENBP	1.46298e-28	0.317593	0.55	0.225	1.56451e-24	0		TMPO	5.63453e-89	0.795006	0.956	0.26	6.02557e-85	1		MAT2A	3.02e-31	1.59051	0.85	0.857	3.23e-27	2		MEDAG	4.33e-24	0.286632	0.447	0.088	4.63e-20	3		RPS31	1.93e-12	0.468409	0.902	0.938	2.07e-08	4		TTLL7	0	0	0	0	0		SCT	0	0
EGR2	3.69169e-57	0.635677	0.752	0.227	3.94789e-53	0		KIFC1	7.35381e-89	0.339273	0.568	0.023	7.86416e-85	1		CDH111	1.02e-30	1.13885	0.912	0.924	1.09e-26	2		FAM78B	5.58e-24	0.496391	0.671	0.217	5.96e-20	3		RPL111	2.26e-12	0.329658	0.976	0.944	2.42e-08	4		POU3F2	0	0	0	0	0		ICOS	0	0
HIST1H2AC	1.78812e-24	0.286916	0.495	0.229	1.91222e-20	0		KIF4B	2.8265e-88	0.285874	0.519	0.012	3.02266e-84	1		THOC2	2.66e-29	1.94216	0.814	0.839	2.85e-25	2		RPLP0	7.17e-24	0.46161	1	0.95	7.66e-20	3		RPL21	3.56e-12	0.909192	0.89	0.839	3.8e-08	4		PTPRB	0	0	0	0	0		WT1	0	0
COL8A1	1.20295e-65	1.00299	0.758	0.231	1.28643e-61	0		PLK1	7.95741e-87	0.328057	0.481	0.007	8.50966e-83	1		PURA	2.74e-29	1.52505	0.832	0.903	2.93e-25	2		RAB11FIP21	9.55e-24	0.502462	0.753	0.284	1.02e-19	3		RPS13	3.75e-12	0.373764	0.976	0.937	4.01e-08	4		DNAH11	0	0	0	0	0		CD8B	0	0
PTGIS	9.02589e-24	0.338097	0.525	0.233	9.65229e-20	0		KIF4A	5.73317e-86	0.252192	0.525	0.016	6.13106e-82	1		SFPQ	2.99e-26	1.48147	0.805	0.881	3.2e-22	2		RPS12	3.61e-23	0.454755	1	0.959	3.86e-19	3		RPS27A	5.41e-12	0.365837	0.988	0.949	5.79e-08	4		MAP7	0	0	0	0	0		OR2B6	0	0
IGFBP7	6.00417e-46	0.770772	0.694	0.24	6.42086e-42	0		CCNB2	5.85764e-86	0.347656	0.634	0.042	6.26416e-82	1		EWSR1	3.16e-26	1.62535	0.796	0.866	3.38e-22	2		RPS20	4.18e-23	0.417804	1	0.943	4.47e-19	3		RPS91	5.78e-12	0.433738	0.976	0.931	6.19e-08	4		GDA	0	0	0	0	0		CCL19	0	0
HES1	1.04237e-29	0.439419	0.568	0.248	1.11471e-25	0		H2AFZ	1.68013e-85	1.19986	1	0.943	1.79674e-81	1		ZBTB20	3.69e-26	1.78688	0.796	0.837	3.94e-22	2		CHD31	3.47e-22	0.457844	0.882	0.469	3.71e-18	3		RPL18	5.84e-12	0.827014	0.927	0.882	6.25e-08	4		NCAN	0	0	0	0	0		PCDHA1	0	0
RAMP2	4.55408e-97	0.966987	0.878	0.259	4.87013e-93	0		RANGAP1	2.51311e-85	0.435823	0.77	0.1	2.68752e-81	1		CCNL1	1.28e-24	1.80601	0.779	0.82	1.37e-20	2		GSTM3	3.5e-22	0.554139	0.929	0.581	3.75e-18	3		TMSB4X	6.2e-12	1.13806	0.951	0.882	6.63e-08	4		RNF180	0	0	0	0	0		ADAMDEC1	0	0
SLC16A1	1.36325e-37	0.43016	0.61	0.27	1.45786e-33	0		HIST2H3D	2.92954e-85	0.50566	0.623	0.048	3.13285e-81	1		MBNL1	3.15e-24	1.78548	0.779	0.809	3.36e-20	2		SLC2A1	6.01e-22	0.439775	0.718	0.271	6.43e-18	3		RPS6	7.25e-12	0.428869	0.988	0.928	7.75e-08	4		ST8SIA5	0	0	0	0	0		KLRG2	0	0
GLCE	2.58885e-25	0.273256	0.542	0.272	2.76852e-21	0		HELLS	6.2777e-85	0.463519	0.798	0.102	6.71337e-81	1		SREK1	1.61e-23	1.8715	0.761	0.77	1.72e-19	2		NT5DC21	2.04e-21	0.59168	0.894	0.436	2.18e-17	3		RACK1	1.3e-11	0.453596	0.951	0.945	1.39e-07	4		GRIK3	0	0	0	0	0		LINC00892	0	0
C15orf61	7.90295e-24	0.286723	0.529	0.274	8.45141e-20	0		SHCBP1	6.76924e-85	0.303424	0.557	0.026	7.23903e-81	1		SRSF11	3.84e-23	2.09654	0.761	0.79	4.11e-19	2		BRINP3	2.88e-21	0.334441	0.365	0.066	3.08e-17	3		RPL142	1.75e-11	0.405999	0.902	0.897	1.87e-07	4		DPP10	0	0	0	0	0		CYP26A1	0	0
TIMP3	1.19485e-24	0.443485	0.6	0.285	1.27777e-20	0		CCND1	3.26876e-84	0.340204	0.579	0.034	3.49562e-80	1		SRSF10	7.42e-23	1.53081	0.77	0.851	7.93e-19	2		RPL30	3.97e-21	0.34127	1	0.977	4.25e-17	3		RPL31	3.26e-11	0.410905	0.89	0.918	3.49e-07	4		ZC2HC1C	0	0	0	0	0		CTLA4	0	0
LRRC8A	4.35495e-47	0.459676	0.689	0.294	4.65718e-43	0		MCM3	1.91256e-82	0.654761	0.836	0.133	2.04529e-78	1		RBMS1	9.41e-23	1.31787	0.805	0.908	1.01e-18	2		DAB2	5.57e-21	0.262574	0.541	0.149	5.96e-17	3		RPL13A	7.58e-11	0.946502	0.756	0.702	8.1e-07	4		TDRD1	0	0	0	0	0		MYL2	0	0
OLFML3	6.58139e-18	0.273719	0.518	0.296	7.03814e-14	0		STMN1	4.94554e-81	1.42466	1	0.455	5.28876e-77	1		NIPBL	5.67e-22	1.40131	0.779	0.896	6.06e-18	2		RPLP1	7.06e-21	0.386005	1	0.956	7.55e-17	3		RPS121	9.03e-11	0.471972	1	0.96	9.66e-07	4		NIM1K	0	0	0	0	0		TBX1	0	0
ZNF503	1.16838e-22	0.27813	0.565	0.3	1.24947e-18	0		ATAD2	3.01148e-78	0.741095	0.923	0.224	3.22048e-74	1		HNRNPU	9.5e-22	0.848852	0.858	0.955	1.02e-17	2		SELENBP1	9.42e-21	0.757451	0.635	0.225	1.01e-16	3		RPL13	1.09e-10	0.349216	0.988	0.97	1.17e-06	4		PAM	0	0	0	0	0		GPC3	0	0
EFNB1	1.14646e-51	0.61459	0.732	0.305	1.22603e-47	0		HIST1H2AH	2.70986e-76	0.257381	0.443	0.01	2.89792e-72	1		CHD4	1.24e-21	1.16197	0.823	0.924	1.32e-17	2		CSRP2	1.09e-20	0.556882	0.988	0.654	1.16e-16	3		RPL10A	3.75e-10	0.348843	0.902	0.929	4.01e-06	4		ELF5	0	0	0	0	0		CD8A	0	0
EGR3	2.17835e-31	0.340987	0.653	0.305	2.32953e-27	0		CKS2	3.07846e-75	1.57622	0.989	0.589	3.29211e-71	1		RBM25	3.82e-20	1.63566	0.752	0.841	4.09e-16	2		RPS23	2.89e-20	0.362263	1	0.967	3.09e-16	3		RPS51	4.37e-10	0.461359	0.939	0.922	4.68e-06	4		TRIM9	0	0	0	0	0		KIAA1210	0	0
CCND2	1.58253e-46	0.496894	0.722	0.309	1.69236e-42	0		HMGB1	1.42945e-74	0.767622	1	0.963	1.52865e-70	1		SRRM2	7.26e-20	1.03829	0.805	0.92	7.77e-16	2		PSME1	8.31e-20	0.560026	0.965	0.679	8.89e-16	3		RPS231	4.99e-10	0.353539	1	0.967	5.34e-06	4		ASXL3	0	0	0	0	0		TRBV28	0	0
LXN	1.12942e-24	0.349587	0.567	0.311	1.2078e-20	0		PTTG2	1.93753e-73	0.268437	0.53	0.033	2.072e-69	1		QKI	3.4e-18	1.19721	0.761	0.899	3.63e-14	2		MATN2	1.24e-19	0.336289	0.447	0.106	1.33e-15	3		RPL33	6.22e-10	0.327429	0.988	0.934	6.65e-06	4		RPL35P5	0	0	0	0	0		TRBC2	0	0
TMEM158	7.65742e-12	0.354279	0.49	0.313	8.18884e-08	0		LSM6	4.81795e-73	0.931254	0.978	0.494	5.15232e-69	1		BCLAF1	2.11e-17	1.27452	0.735	0.865	2.26e-13	2		RPL3	1.46e-19	0.379509	1	0.933	1.56e-15	3		RPL37A	1.31e-09	0.36684	0.976	0.952	1.4e-05	4		LRRC3B	0	0	0	0	0		DUOX1	0	0
IKBIP	1.69969e-19	0.274302	0.527	0.315	1.81765e-15	0		PTMA	4.92723e-73	0.815216	1	0.951	5.26919e-69	1		VMP1	3.1e-17	1.81982	0.717	0.79	3.32e-13	2		EIF3H	2.25e-19	0.41086	1	0.885	2.4e-15	3		RPL28	1.54e-09	0.390673	0.976	0.957	1.65e-05	4		RASEF	0	0	0	0	0		KLK11	0	0
FSTL1	4.30533e-33	0.336711	0.666	0.326	4.60412e-29	0		MCM7	6.55934e-73	0.5129	0.885	0.189	7.01456e-69	1		PLCG2	5.78e-17	2.05498	0.69	0.675	6.18e-13	2		EEF1B2	3.7e-19	0.398541	1	0.902	3.96e-15	3		RPL35	2.92e-09	0.460167	0.927	0.958	3.12e-05	4		SLC39A12	0	0	0	0	0		LINC02570	0	0
ACAA2	3.94725e-26	0.403035	0.57	0.328	4.22119e-22	0		TUBA1C	3.75213e-72	1.03607	0.945	0.401	4.01252e-68	1		HNRNPM	1.61e-16	0.951226	0.743	0.908	1.72e-12	2		RGS17	5.09e-19	0.271706	0.541	0.155	5.44e-15	3		RPL301	4.63e-09	0.304601	1	0.977	4.95e-05	4		SLC1A6	0	0	0	0	0		CXCL11	0	0
TSHZ3	2.42207e-41	0.262627	0.734	0.341	2.59016e-37	0		HIST1H3F	6.26588e-72	0.403386	0.53	0.039	6.70073e-68	1		TRA2B	1.93e-16	1.58552	0.717	0.832	2.06e-12	2		PSMB9	7.64e-19	0.259126	0.506	0.141	8.17e-15	3		RPL51	5.63e-09	0.301455	0.988	0.928	6.02e-05	4		ATP1A2	0	0	0	0	0		SKAP1	0	0
SMIM4	4.95388e-21	0.28963	0.578	0.341	5.29768e-17	0		HIST1H2AI	1.62999e-71	0.569969	0.65	0.084	1.74311e-67	1		LUC7L3	4.22e-16	1.60704	0.717	0.852	4.52e-12	2		LMO2	1.08e-18	0.35485	0.494	0.128	1.16e-14	3		RPL271	1.1e-08	0.401023	0.988	0.918	0.00011813	4		WNT16	0	0	0	0	0		SCML4	0	0
SPRY1	3.06419e-59	0.719273	0.872	0.35	3.27684e-55	0		NEFL	3.42584e-71	0.974222	0.585	0.058	3.66359e-67	1		GJC1	4.88e-16	0.2621	0.142	0.696	5.22e-12	2		RPL32	1.17e-18	0.360122	1	0.948	1.25e-14	3		RPL8	1.28e-08	0.263057	0.988	0.972	0.00013684	4		NUDT12	0	0	0	0	0		TNIP3	0	0
ZNF32	5.73548e-27	0.331043	0.625	0.356	6.13353e-23	0		RRM1	2.74304e-70	0.343673	0.738	0.111	2.93341e-66	1		EIF4A1	1.05e-15	0.338716	0.115	0.632	1.13e-11	2		RPL12	3.08e-18	0.385703	1	0.913	3.29e-14	3		COX7C	2.29e-08	0.365222	0.927	0.902	0.00024533	4		PLPPR4	0	0	0	0	0		LINC02345	0	0
OLFML2B	2.26847e-14	0.275016	0.555	0.356	2.42591e-10	0		SNRPD1	5.03466e-70	0.90866	1	0.801	5.38406e-66	1		SRSF71	2.33e-15	1.08268	0.779	0.904	2.49e-11	2		DAAM1	3.27e-18	0.267403	0.529	0.165	3.5e-14	3		RPL91	2.31e-08	0.318353	0.976	0.942	0.00024707	4		ETNPPL	0	0	0	0	0		CNTN6	0	0
ATG101	6.54939e-29	0.38127	0.608	0.361	7.00392e-25	0		PRIM1	1.92508e-69	0.384553	0.683	0.093	2.05868e-65	1		CDK12	4.64e-15	1.53141	0.69	0.768	4.96e-11	2		CLIC11	4.66e-18	0.464389	1	0.783	4.99e-14	3		RPS141	3.57e-08	0.2546	0.988	0.967	0.00038229	4		ELL2	0	1	1	0	0		GNLY	0	0
TMEM47	4.62676e-22	0.292657	0.614	0.365	4.94786e-18	0		DNAJC9	7.44724e-69	0.281487	0.628	0.07	7.96408e-65	1		CELF1	4.87e-15	1.66144	0.69	0.764	5.21e-11	2		CCDC58	1.23e-17	0.348515	0.847	0.44	1.31e-13	3		GPX4	4.16e-08	0.401177	0.866	0.882	0.00044518	4		PAG1	0	0	0	0	0		AZU1	0	0
HOXA10	1.43708e-20	0.258693	0.598	0.365	1.53681e-16	0		RAN	2.79871e-68	0.877927	1	0.796	2.99294e-64	1		CCDC174	7.66e-15	0.262977	0.15	0.691	8.19e-11	2		DDAH2	1.33e-17	0.570761	0.976	0.711	1.42e-13	3		RPL221	5.35e-08	0.307931	0.939	0.917	0.000572	4		KCTD16	0	0	0	0	0		FBN3	0	0
CXXC5	1.00435e-44	0.559527	0.735	0.382	1.07405e-40	0		HMGA1	4.4387e-68	0.39355	0.623	0.076	4.74675e-64	1		MAX	1.6e-14	0.271047	0.088	0.552	1.71e-10	2		PAFAH1B3	1.35e-17	0.45765	0.871	0.49	1.44e-13	3		UBA521	5.64e-08	0.331866	0.927	0.956	0.000603	4		DLX6	0	0	0	0	0		PAMR1	0	0
NID1	1.02869e-36	0.285707	0.728	0.384	1.10008e-32	0		TEX30	2.04298e-67	0.326493	0.727	0.116	2.18476e-63	1		ARHGAP5	2.23e-14	1.07384	0.752	0.888	2.39e-10	2		RPL11	1.39e-17	0.306423	1	0.942	1.49e-13	3		EIF3K	5.67e-08	0.406266	0.841	0.882	0.00060641	4		SPOCK1	0	0	0	0	0		IDI2	0	0
TMEM60	8.57006e-20	0.326057	0.582	0.384	9.16483e-16	0		CDC45	1.0745e-66	0.419504	0.749	0.127	1.14907e-62	1		EIF3A	2.23e-14	0.746808	0.788	0.937	2.39e-10	2		SFRP21	2.17e-17	0.572113	0.424	0.101	2.32e-13	3		ZNF901	7.03e-08	0.342035	0.768	0.921	0.00075176	4		PPP2R2C	0	0	0	0	0		LY9	0	0
RNF139	4.14287e-19	0.262149	0.595	0.391	4.43038e-15	0		TYMS	2.1289e-65	0.396679	0.749	0.139	2.27665e-61	1		ATRX	2.24e-14	1.59983	0.699	0.828	2.4e-10	2		RPL5	2.89e-17	0.335385	1	0.926	3.09e-13	3		RPL321	1.1e-07	0.323441	1	0.949	0.00117823	4		SIM2	0	0	0	0	0		CXCL10	0	0
NRP1	1.8224e-45	0.446635	0.777	0.4	1.94887e-41	0		TUBA4A	4.33981e-65	0.910553	1	0.852	4.64099e-61	1		BTBD1	3.87e-14	0.298747	0.15	0.676	4.14e-10	2		PNRC1	3.93e-17	0.414946	0.8	0.398	4.2e-13	3		VIM2	1.79e-07	0.443941	1	0.939	0.00191438	4		EML6	0	0	0	0	0		SIT1	0	0
OSR1	1.51285e-15	0.263959	0.582	0.402	1.61784e-11	0		PSMC3IP	5.50988e-64	0.311353	0.694	0.108	5.89226e-60	1		DDX3X	3.9e-14	1.34072	0.708	0.864	4.17e-10	2		TPI1	4.58e-17	0.319012	0.765	0.339	4.9e-13	3		RPS111	1.85e-07	0.337187	0.976	0.94	0.00198151	4		TRGC1	0	0	0	0	0		THRSP	0	0
PGRMC1	1.10775e-23	0.291513	0.651	0.413	1.18463e-19	0		EZH2	3.18274e-63	0.719988	0.967	0.445	3.40362e-59	1		SPTBN1	6.99e-14	0.947381	0.761	0.946	7.47e-10	2		VIM1	5.11e-17	0.526334	1	0.939	5.46e-13	3		EEF1A11	2.22e-07	0.282045	1	0.989	0.00237066	4		ADCYAP1	0	0	0	0	0		IGHG2	0	0
ID2	3.56889e-28	0.594012	0.685	0.415	3.81657e-24	0		SELENOH	4.89769e-63	0.407084	0.852	0.194	5.23759e-59	1		BAG6	7.21e-14	0.331228	0.204	0.789	7.71e-10	2		RPL141	6.88e-17	0.37059	1	0.888	7.36e-13	3		RPL191	2.45e-07	0.26076	1	0.968	0.00262123	4		LYPD1	0	0	0	0	0		TEX19	0	0
CCDC80	1.98156e-65	0.856331	0.938	0.419	2.11908e-61	0		KPNA2	1.23577e-62	0.296295	0.574	0.066	1.32154e-58	1		MAPRE1	7.26e-14	0.25887	0.15	0.669	7.76e-10	2		S100A41	7.38e-17	0.840152	0.988	0.769	7.9e-13	3		RPS4X	4.38e-07	0.391359	0.976	0.932	0.00468037	4		CDH20	0	0	0	0	0		CCR5	0	0
PPP3R1	3.1587e-28	0.327216	0.685	0.419	3.37791e-24	0		NASP	7.8419e-60	0.76702	0.978	0.462	8.38613e-56	1		SART1	7.95e-14	0.291723	0.168	0.708	8.5e-10	2		USE1	7.46e-17	0.469318	0.941	0.633	7.98e-13	3		RPL24	4.8e-07	0.28217	0.963	0.937	0.0051348	4		EGR3	1	0	0	0	0		GBP5	0	0
CREB3L1	9.01672e-39	0.491165	0.758	0.423	9.64248e-35	0		TOPBP1	1.11089e-59	0.305305	0.787	0.165	1.18798e-55	1		SYNCRIP	8.81e-14	1.10529	0.708	0.905	9.42e-10	2		RPS5	7.52e-17	0.364359	1	0.917	8.04e-13	3		DDIT3	5.77e-07	0.907943	0.256	0.699	0.00617079	4		DDN	0	0	0	0	0		CD27	0	0
MXRA7	4.08632e-24	0.318813	0.659	0.423	4.36991e-20	0		DEK	4.30605e-58	0.768561	0.995	0.685	4.60489e-54	1		USP16	1.82e-13	0.455288	0.133	0.622	1.95e-09	2		MAN1A1	1.14e-16	0.441428	0.482	0.148	1.22e-12	3		RPS271	7.05e-07	0.300446	0.976	0.962	0.00753506	4		UPP2	0	0	0	0	0		CCL5	0	0
USP46	8.90382e-22	0.267319	0.649	0.425	9.52175e-18	0		USP1	9.52637e-58	0.457474	0.847	0.252	1.01875e-53	1		BRD1	2.17e-13	1.21973	0.699	0.854	2.32e-09	2		FAM69A1	1.47e-16	0.309244	0.6	0.204	1.57e-12	3		RPL35A	7.64e-07	0.287377	0.976	0.962	0.0081654	4		AMER2	0	0	0	0	0		SUCNR1	0	0
CASC4	1.1575e-27	0.321111	0.7	0.432	1.23783e-23	0		SNRPF	3.58095e-57	0.69131	0.995	0.839	3.82946e-53	1		TMEM131	2.38e-13	0.380279	0.106	0.563	2.54e-09	2		GAP431	2.16e-16	0.264756	0.518	0.15	2.31e-12	3		LGALS1	1.61e-06	0.330408	0.902	0.972	0.0171758	4		TLL2	0	0	0	0	0		CLEC10A	0	0
FKBP1A	4.07923e-27	0.274886	0.685	0.432	4.36232e-23	0		SMC4	4.47713e-57	0.891074	0.995	0.632	4.78784e-53	1		PHF20L1	2.46e-13	1.70735	0.673	0.767	2.63e-09	2		RPSA1	8.54e-16	0.443122	1	0.874	9.13e-12	3		GNAS1	3.54e-06	0.278701	0.963	0.943	0.037885	4		DRC1	0	0	0	0	0		IGHG1	0	0
NAE1	6.60583e-24	0.250404	0.705	0.434	7.06428e-20	0		NUP43	7.3503e-57	0.523669	0.847	0.273	7.86041e-53	1		DUSP11	4.09e-13	0.259694	0.088	0.521	4.38e-09	2		RPS3A	1.16e-15	0.276871	1	0.971	1.24e-11	3		RPL37	3.89e-06	0.253053	0.939	0.962	0.0415788	4		COLGALT2	0	0	0	0	0		LYZ	0	0
AP3S1	6.67123e-33	0.367578	0.711	0.436	7.13421e-29	0		NETO2	8.86607e-56	0.409054	0.53	0.066	9.48137e-52	1		TEAD1	6.23e-13	1.62438	0.664	0.746	6.67e-09	2		RPS28	1.18e-15	0.315645	1	0.901	1.26e-11	3		RPL7	4.59e-06	0.253516	0.915	0.921	0.0491084	4		ELOVL4	0	0	0	0	0		TLR8	0	0
2019-09-06	1.40708e-16	0.29292	0.636	0.436	1.50473e-12	0		TFDP1	1.64586e-55	0.54001	0.907	0.357	1.76009e-51	1		JMJD6	6.38e-13	0.310561	0.115	0.572	6.82e-09	2		VLDLR	1.24e-15	0.652684	0.859	0.498	1.33e-11	3		CNN3	5.18e-06	0.338167	0.22	0.605	0.055411	4		LRP8	0	0	0	0	0		UBASH3A	0	0
COL6A1	5.71186e-28	0.376149	0.728	0.441	6.10826e-24	0		NAP1L1	7.22691e-55	0.770418	1	0.882	7.72846e-51	1		SRSF2	8.34e-13	1.01105	0.726	0.924	8.92e-09	2		MT1X	1.64e-15	0.265546	0.565	0.198	1.76e-11	3		PFDN51	5.84e-06	0.339572	0.927	0.894	0.0624608	4		LINC02242	0	0	0	0	0		IL33	0	0
CTNNBIP1	6.42017e-30	0.334805	0.692	0.445	6.86573e-26	0		NUCKS1	8.20095e-54	0.711858	1	0.834	8.7701e-50	1		MBNL2	9.71e-13	1.3956	0.69	0.849	1.04e-08	2		RPS9	3.84e-15	0.296589	1	0.929	4.1e-11	3		COX8A	6.1e-06	0.382793	0.805	0.877	0.0652781	4		GUCY1A2	0	0	0	0	0		GBP1P1	0	0
PRKG2	5.08178e-29	0.522377	0.756	0.449	5.43445e-25	0		TUBA1B	3.52181e-53	0.751799	0.995	0.763	3.76622e-49	1		ELAVL1	9.87e-13	0.362114	0.204	0.762	1.06e-08	2		RPS21	5.73e-15	0.299761	1	0.941	6.13e-11	3		RPL27A1	7.58e-06	0.327739	0.951	0.96	0.0810187	4		LINC01909	0	0	0	0	0		ISM2	0	0
WDFY1	6.13649e-24	0.256175	0.668	0.449	6.56237e-20	0		NEFM	1.07158e-52	0.402985	0.399	0.028	1.14595e-48	1		HOXC10	1.26e-12	0.279766	0.212	0.78	1.34e-08	2		PYGL	6.21e-15	0.324143	0.565	0.217	6.64e-11	3		RPS15A	8.9e-06	2.04799	0.268	0.125	0.0951521	4		ELOVL7	0	0	0	0	0		VAX2	0	0
TIMP1	3.32005e-40	0.753514	0.795	0.451	3.55046e-36	0		RNASEH2B	1.78674e-52	0.290653	0.705	0.141	1.91074e-48	1		ZFC3H1	1.43e-12	2.02557	0.611	0.561	1.52e-08	2		RPS14	6.86e-15	0.269384	1	0.966	7.34e-11	3		EEF1B21	1.2e-05	0.266621	0.866	0.915	0.128058	4		KIAA0319	0	0	0	0	0		GBP4	0	0
RHOBTB3	1.44743e-31	0.347073	0.713	0.456	1.54788e-27	0		MND1	5.23775e-52	0.509263	0.885	0.31	5.60125e-48	1		CD2AP	1.53e-12	0.288374	0.133	0.601	1.63e-08	2		RPL23A	1.98e-14	0.306656	1	0.905	2.12e-10	3		SNRPD21	1.25e-05	0.363656	0.793	0.861	0.133439	4		CTXN2	0	0	0	0	0		TFPI2	0	0
FZD2	2.51003e-32	0.41152	0.775	0.458	2.68422e-28	0		DKC1	1.18998e-51	0.461782	0.727	0.194	1.27257e-47	1		CSNK2A1	1.63e-12	0.250522	0.15	0.638	1.75e-08	2		RPL34	2.27e-14	0.267318	1	0.946	2.43e-10	3		TPT11	1.54e-05	0.285665	0.988	0.955	0.164195	4		GOLGA7B	0	0	0	0	0		CD96	0	0
UBE2Q2	5.38621e-29	0.282667	0.717	0.458	5.76001e-25	0		SNRPE	2.59894e-51	0.54042	0.995	0.861	2.77931e-47	1		MKRN1	1.66e-12	0.254536	0.115	0.563	1.78e-08	2		SGK1	2.37e-14	0.491175	0.965	0.586	2.54e-10	3		RPS26	1.75e-05	1.22863	0.646	0.664	0.187305	4		DTNA	0	0	0	0	0		IL2RG	0	0
BASP1	7.34499e-27	0.513604	0.779	0.464	7.85473e-23	0		TES	3.13464e-51	0.362402	0.639	0.119	3.35218e-47	1		VEZF1	1.83e-12	0.286302	0.115	0.562	1.96e-08	2		ZFAND51	2.58e-14	0.442415	1	0.854	2.76e-10	3		RPS211	2.28e-05	0.283264	0.915	0.949	0.244021	4		CNDP1	0	0	0	0	0		CCL17	0	0
EAPP	5.50151e-23	0.287749	0.711	0.467	5.88331e-19	0		TUBB	9.51678e-51	0.903818	1	0.809	1.01772e-46	1		ZDHHC5	1.86e-12	0.270207	0.088	0.506	1.99e-08	2		RPL9	3.06e-14	0.261415	1	0.94	3.27e-10	3		OS9	2.3e-05	0.605605	0.073	0.324	0.245485	4		MOG	0	0	0	0	0		LINC00426	0	0
CMPK1	2.00078e-19	0.250287	0.679	0.467	2.13964e-15	0		LMNA	3.38977e-50	0.691657	1	0.862	3.62502e-46	1		IRF2BP2	2.15e-12	0.290913	0.124	0.578	2.3e-08	2		S100A6	3.21e-14	0.374497	1	0.981	3.44e-10	3		KDELR1	2.32e-05	0.283793	0.195	0.528	0.247765	4		FBXO15	0	0	0	0	0		LINC02356	0	0
TMEM59	1.18836e-27	0.344972	0.72	0.471	1.27083e-23	0		RFC3	3.44631e-50	0.488968	0.885	0.308	3.68548e-46	1		ZC3H13	2.56e-12	0.256588	0.15	0.633	2.74e-08	2		NBEAL1	6.52e-14	0.331528	1	0.918	6.98e-10	3		ELOB	2.45e-05	0.26531	0.841	0.88	0.261764	4		SPSB4	0	0	0	0	0		ZBED2	0	0
SNTB2	4.34703e-32	0.287597	0.739	0.475	4.64871e-28	0		CLIC1	3.49411e-50	0.739282	0.995	0.758	3.7366e-46	1		KPNA3	2.67e-12	0.319441	0.133	0.596	2.85e-08	2		DKK21	1.17e-13	0.282126	0.482	0.166	1.25e-09	3		RPL4	2.62e-05	0.52211	0.854	0.852	0.280293	4		PTPRR	0	0	0	0	0		FCN1	0	0
FKBP11	2.01214e-33	0.452043	0.769	0.477	2.15178e-29	0		TUBB4B	1.24435e-49	0.908551	0.984	0.657	1.33071e-45	1		SP3	2.84e-12	1.30764	0.69	0.851	3.03e-08	2		MIF	1.26e-13	0.423828	0.988	0.787	1.34e-09	3		HINT11	3.46e-05	0.334035	0.951	0.896	0.370311	4		SPOCK3	0	0	0	0	0		LCK	0	0
LEPROTL1	7.38438e-21	0.287537	0.698	0.479	7.89686e-17	0		HIST1H1E	6.96184e-49	1.43052	0.923	0.518	7.44499e-45	1		PRPF38B	2.85e-12	1.82728	0.637	0.66	3.05e-08	2		RPL19	1.45e-13	0.269921	1	0.968	1.55e-09	3		CD63	3.6e-05	1.94241	0.549	0.507	0.384985	4		CYP19A1	0	0	0	0	0		RPL13P12	0	0
CD248	1.04633e-65	0.711537	0.904	0.482	1.11895e-61	0		NT5DC2	7.78277e-49	0.587451	0.923	0.374	8.32289e-45	1		REST	2.89e-12	0.255437	0.071	0.465	3.1e-08	2		RPS24	1.8e-13	0.263545	1	0.948	1.93e-09	3		RPLP01	3.98e-05	0.300949	0.927	0.956	0.425336	4		FHOD3	0	0	0	0	0		GCSAM	0	0
DUSP6	1.40915e-19	0.289243	0.704	0.484	1.50694e-15	0		EXOSC8	9.40927e-49	0.267864	0.77	0.188	1.00623e-44	1		CDC40	3.76e-12	0.400757	0.186	0.709	4.02e-08	2		LAYN	1.92e-13	0.340413	0.706	0.355	2.06e-09	3		TMA7	5.13e-05	0.571703	0.768	0.781	0.548604	4		GOLGA2P5	0	0	0	0	0		TBC1D10C	0	0
YPEL5	2.20456e-34	0.275023	0.79	0.49	2.35755e-30	0		DPY30	1.93612e-48	0.536137	0.967	0.488	2.07049e-44	1		HOOK3	3.79e-12	0.342557	0.195	0.729	4.05e-08	2		GAS1	2.92e-13	0.559092	0.906	0.583	3.12e-09	3		RPL29	7.49e-05	1.60881	0.402	0.295	0.80093	4		SERPINA5	0	0	0	0	0		KANK4	0	0
PAIP1	1.28655e-22	0.289222	0.715	0.49	1.37583e-18	0		UBE2S	2.32457e-48	0.702942	0.984	0.653	2.48589e-44	1		CYFIP1	5.3e-12	0.407791	0.159	0.646	5.66e-08	2		SNX6	4.44e-13	0.402599	0.965	0.75	4.75e-09	3		NBEAL11	8.43e-05	0.273336	0.78	0.938	0.902006	4		FOSB	0	0	0	0	0		HNRNPA1P21	0	0
ID3	1.17068e-17	0.69523	0.655	0.492	1.25192e-13	0		HIST1H4L	2.58413e-48	0.76195	0.765	0.257	2.76347e-44	1		TAF15	5.78e-12	1.53137	0.664	0.786	6.18e-08	2		BNIP3L1	5.83e-13	0.457709	0.988	0.752	6.24e-09	3		ATP5MG	8.97e-05	0.254607	0.927	0.898	0.958975	4		ACTN2	0	0	0	0	0		GJA5	0	0
FAM122A	8.61232e-37	0.285884	0.792	0.497	9.21001e-33	0		PFN1	4.98305e-48	0.559323	1	0.894	5.32888e-44	1		MPRIP	6.03e-12	0.288158	0.15	0.625	6.44e-08	2		NSA2	6.24e-13	0.377	0.988	0.773	6.67e-09	3		SRSF9	0.00010251	0.345605	0.146	0.416	1	4		HRASLS5	0	0	0	0	0		C15orf59-AS1	0	0
IRF2BPL	1.6477e-30	0.335814	0.779	0.501	1.76205e-26	0		CNR1	6.61637e-48	0.288697	0.393	0.034	7.07555e-44	1		CPEB4	6.06e-12	1.75723	0.611	0.576	6.48e-08	2		MXI1	7.09e-13	0.31017	0.776	0.411	7.59e-09	3		RPL6	0.00014934	1.41847	0.524	0.509	1	4		NRSN1	0	0	0	0	0		HIST1H2AE	1	0
NRBP1	4.16449e-30	0.263085	0.762	0.501	4.45351e-26	0		HNRNPAB	7.84999e-48	0.690421	1	0.834	8.39478e-44	1		CHTOP	6.44e-12	0.292757	0.15	0.624	6.89e-08	2		SMARCA2	7.32e-13	0.305876	0.882	0.532	7.83e-09	3		ZNHIT1	0.0001808	0.290534	0.256	0.589	1	4		RPH3A	0	0	0	0	0		IKZF3	0	0
RARG	2.22389e-25	0.276137	0.773	0.505	2.37823e-21	0		HMGN2	9.6486e-48	0.361323	0.918	0.322	1.03182e-43	1		RBM26	6.45e-12	1.77929	0.655	0.754	6.9e-08	2		SPATA24	9.53e-13	0.292159	0.682	0.317	1.02e-08	3		MARS1	0.00022703	0.340742	0.244	0.568	1	4		CHRDL1	0	0	0	0	0		PYHIN1	0	0
DAG1	6.38036e-25	0.285949	0.754	0.508	6.82316e-21	0		ANP32E	2.36634e-47	0.615286	0.978	0.581	2.53056e-43	1		PPP1R12A	7.36e-12	1.69824	0.673	0.835	7.87e-08	2		PRELID2	1.08e-12	0.578527	0.871	0.606	1.16e-08	3		RPS201	0.00027117	0.251948	0.902	0.952	1	4		CHI3L1	0	0	0	0	0		CALHM6	0	0
C1orf122	9.30996e-33	0.35718	0.784	0.51	9.95607e-29	0		HIST2H2BF	1.30541e-46	0.308556	0.53	0.086	1.39601e-42	1		ASH1L	7.57e-12	1.46118	0.673	0.819	8.1e-08	2		TXNIP1	1.27e-12	0.274661	0.812	0.404	1.36e-08	3		TXN	0.00031696	1.68774	0.317	0.207	1	4		SCRG1	0	0	0	0	0		SFRP4	0	0
ACTA2	1.85261e-56	1.41426	0.867	0.516	1.98118e-52	0		ALCAM	5.183e-46	0.31449	0.694	0.169	5.5427e-42	1		ADIPOR1	1.07e-11	0.339067	0.204	0.738	1.14e-07	2		CRABP11	1.91e-12	0.355864	0.835	0.448	2.04e-08	3		RAB1B	0.00038924	0.320614	0.134	0.38	1	4		PCDH17	0	0	0	0	0		SH2D1A	0	0
COL6A2	1.11854e-32	0.439323	0.844	0.521	1.19616e-28	0		DDX39A	5.37911e-46	0.287365	0.732	0.177	5.75242e-42	1		CCNI	1.12e-11	0.289131	0.168	0.655	1.2e-07	2		TRAPPC6A	2.16e-12	0.290338	0.553	0.235	2.31e-08	3		DYNLRB1	0.00043323	0.657351	0.646	0.666	1	4		RORB	0	0	0	0	0		WNT11	0	0
TBCC	1.88747e-20	0.271624	0.762	0.523	2.01846e-16	0		ALYREF	4.66744e-45	0.418637	0.929	0.407	4.99136e-41	1		FIP1L1	1.41e-11	0.310925	0.106	0.522	1.51e-07	2		RPS19	4.18e-12	0.258621	1	0.965	4.47e-08	3		UQCR10	0.0004987	0.629381	0.768	0.776	1	4		TRGC2	0	0	0	0	0		CD300LF	0	0
HOPX	1.52378e-15	0.337282	0.735	0.525	1.62953e-11	0		UCHL5	6.55144e-45	0.370655	0.809	0.255	7.00611e-41	1		RCOR1	1.41e-11	0.306082	0.15	0.615	1.51e-07	2		HIF1A1	6.23e-12	0.37448	0.871	0.557	6.66e-08	3		EIF3F1	0.00054997	0.292773	0.78	0.881	1	4		2018-03-04	0	0	0	0	0		GPR171	0	0
TGFB1	1.23484e-13	0.254382	0.735	0.525	1.32054e-09	0		NPM1	1.39578e-44	0.722517	1	0.915	1.49265e-40	1		SNTB21	1.49e-11	0.301194	0.177	0.673	1.6e-07	2		PGK1	6.44e-12	0.302672	0.929	0.572	6.88e-08	3		PRDX11	0.00059231	0.35911	0.878	0.862	1	4		PCLO	0	0	0	0	0		NCF1	0	0
PLPP3	7.19768e-34	0.420325	0.792	0.527	7.6972e-30	0		LSM5	1.66176e-44	0.61595	0.967	0.661	1.77709e-40	1		APPL1	1.7e-11	0.460242	0.142	0.595	1.82e-07	2		HIC1	9.98e-12	0.265786	0.671	0.312	1.07e-07	3		MAP1B1	0.00073459	0.389596	0.305	0.666	1	4		ZNF365	0	0	0	0	0		HSH2D	0	0
ARF5	1.62468e-19	0.271317	0.728	0.527	1.73744e-15	0		PCNA	3.20335e-44	0.319281	0.803	0.231	3.42567e-40	1		LAPTM4A	1.78e-11	0.312132	0.168	0.65	1.9e-07	2		RPS3	1.06e-11	0.286999	1	0.929	1.13e-07	3		CIRBP	0.00079129	0.330829	0.073	0.259	1	4		HHATL	0	0	0	0	0		EPHX3	0	0
KLF13	6.35559e-52	0.480738	0.899	0.529	6.79666e-48	0		NHP2	2.94649e-43	0.458601	0.831	0.333	3.15098e-39	1		PHF14	1.86e-11	1.43025	0.664	0.804	1.99e-07	2		SMG61	1.29e-11	0.378912	0.706	0.345	1.37e-07	3		HMGB3	0.00082528	0.296109	0.11	0.311	1	4		B3GALT2	0	0	0	0	0		HAPLN3	0	0
IER5	4.632e-21	0.255395	0.773	0.529	4.95346e-17	0		CACYBP	4.86053e-43	0.678061	0.973	0.68	5.19785e-39	1		PSIP1	1.86e-11	0.390959	0.221	0.772	1.99e-07	2		ERO1A	1.36e-11	0.399279	0.682	0.357	1.45e-07	3		FGFR11	0.00092835	0.256009	0.122	0.33	1	4		LRRIQ1	0	0	0	0	0		CCDC36	0	0
MAGED2	3.95649e-20	0.282621	0.752	0.529	4.23107e-16	0		RAD21	7.11389e-43	0.589098	0.973	0.55	7.60759e-39	1		EIF4A2	1.89e-11	1.49545	0.673	0.848	2.02e-07	2		P4HB	1.55e-11	0.4315	0.906	0.606	1.66e-07	3		SRP9	0.00150598	0.310779	0.171	0.411	1	4		DNAJC6	0	0	0	0	0		CD3E	0	0
RABAC1	6.91248e-46	0.437033	0.861	0.538	7.3922e-42	0		HIST1H1B	2.23189e-42	0.310321	0.596	0.13	2.38678e-38	1		PRPF6	2.43e-11	0.266764	0.106	0.516	2.6e-07	2		RBP1	1.62e-11	0.384088	0.953	0.648	1.73e-07	3		FTH11	0.00245995	0.265028	1	0.97	1	4		SYT16	0	0	0	0	0		CD300LG	0	0
JUNB	4.18817e-25	0.268739	0.814	0.538	4.47883e-21	0		EIF1AD	7.50327e-42	0.512178	0.951	0.534	8.024e-38	1		CAPZA1	2.53e-11	0.3421	0.212	0.75	2.7e-07	2		BTG11	1.7e-11	0.454917	1	0.832	1.82e-07	3		OSBPL8	0.00275409	0.332699	0.11	0.295	1	4		SLC6A12	0	0	0	0	0		LINC02036	0	0
SELENOS	4.18877e-33	0.363597	0.795	0.54	4.47947e-29	0		MPP6	9.1338e-42	0.617481	0.989	0.662	9.76769e-38	1		SEC63	2.74e-11	0.362311	0.221	0.769	2.93e-07	2		TPT1	2.02e-11	0.297845	1	0.954	2.16e-07	3		BNIP2	0.00302599	0.283221	0.183	0.412	1	4		COL28A1	0	0	0	0	0		SIRPG	0	0
ELF2	3.4398e-25	0.28266	0.814	0.54	3.67852e-21	0		SERBP1	1.09678e-41	0.522814	1	0.905	1.1729e-37	1		IER5L1	3.44e-11	0.255421	0.195	0.7	3.68e-07	2		NEDD4	2.77e-11	0.412988	0.953	0.724	2.97e-07	3		DCTN2	0.0031063	0.933512	0.22	0.481	1	4		FAM19A2	0	0	0	0	0		HIST1H1D	0	0
PTOV1	1.67187e-26	0.28792	0.779	0.542	1.7879e-22	0		PA2G4	2.16472e-41	0.657331	0.967	0.616	2.31495e-37	1		UBXN4	3.5e-11	0.284726	0.088	0.476	3.74e-07	2		BTF3	2.82e-11	0.2851	1	0.881	3.01e-07	3		PJA2	0.00318615	0.301565	0.134	0.336	1	4		PEG3	0	0	0	0	0		MYB	0	0
ERP44	1.78941e-23	0.32139	0.765	0.546	1.91359e-19	0		PFDN6	4.29542e-41	0.515206	0.989	0.705	4.59352e-37	1		THRAP3	3.87e-11	0.336594	0.204	0.724	4.13e-07	2		TIMP21	2.94e-11	0.351206	1	0.853	3.14e-07	3		COX7A2	0.00319914	1.03506	0.439	0.409	1	4		ZNF236	0	0	0	0	0		MRAP	0	0
ACTG2	3.81301e-23	0.608439	0.743	0.546	4.07763e-19	0		RANBP1	6.12707e-41	0.630003	0.989	0.774	6.55229e-37	1		PCK2	4.24e-11	0.267557	0.106	0.51	4.53e-07	2		DNPEP	3.91e-11	0.369668	0.894	0.608	4.18e-07	3		SUMO3	0.00358864	0.267922	0.098	0.27	1	4		FAXC	0	0	0	0	0		TNFSF13B	0	0
TRAPPC4	1.26827e-25	0.301843	0.758	0.549	1.35629e-21	0		ANP32B	1.26054e-40	0.559595	1	0.77	1.34802e-36	1		DDX41	4.44e-11	0.407721	0.15	0.604	4.75e-07	2		ATP5MC2	4.87e-11	0.264088	1	0.911	5.21e-07	3		TOP2A1	0.00389581	0.27824	0.11	0.267	1	4		SLC35F1	0	0	0	0	0		PTPN22	0	0
PGRMC2	6.42993e-16	0.275035	0.756	0.551	6.87617e-12	0		HPF1	2.20148e-40	0.451646	0.951	0.483	2.35426e-36	1		HNRNPDL	5.19e-11	1.12027	0.681	0.874	5.55e-07	2		PSME2	5.53e-11	0.352174	0.988	0.806	5.92e-07	3		EEF2	0.00440952	0.42693	0.72	0.771	1	4		ADRA2B	0	0	0	0	0		IL7R	0	0
TMEM147	1.55843e-35	0.41569	0.827	0.555	1.66659e-31	0		SINHCAF	2.41713e-40	0.614701	0.514	0.1	2.58488e-36	1		2019-03-07	6.86e-11	0.43663	0.142	0.58	7.33e-07	2		PKM	1.86e-10	0.46734	0.918	0.639	1.98e-06	3		ERP29	0.00443318	0.434488	0.244	0.498	1	4		LINC01579	0	0	0	0	0		GFI1	0	0
PMEPA1	1.47523e-34	0.631818	0.852	0.557	1.57761e-30	0		JPT1	3.80762e-40	0.478057	0.94	0.507	4.07187e-36	1		SEC13	6.89e-11	0.259398	0.08	0.451	7.37e-07	2		ZNF90	2.19e-10	0.283112	1	0.9	2.34e-06	3		CSRP21	0.00469496	0.636347	0.695	0.682	1	4		TMOD2	0	0	0	0	0		TREML3P	0	0
FAM104A	2.96123e-41	0.45979	0.871	0.57	3.16674e-37	0		PARP1	5.06221e-40	0.265101	0.754	0.219	5.41352e-36	1		PTEN	6.89e-11	0.810486	0.761	0.922	7.37e-07	2		RBPMS	2.33e-10	0.305241	0.824	0.551	2.5e-06	3		HDDC2	0.00477604	0.271757	0.11	0.284	1	4		SLC35F3	0	0	0	0	0		HBE1	0	0
EGR1	5.77751e-22	0.440231	0.826	0.57	6.17847e-18	0		UCHL3	1.20612e-39	0.669217	0.94	0.622	1.28983e-35	1		CD47	7.15e-11	0.362109	0.186	0.673	7.65e-07	2		HOPX1	2.52e-10	0.35323	0.929	0.61	2.7e-06	3		NIT2	0.00485478	0.297452	0.122	0.306	1	4		OSTM1-AS1	0	0	0	0	0		PAX8-AS1	0	0
COLEC12	4.50276e-29	0.331083	0.827	0.577	4.81525e-25	0		NXT1	1.47106e-39	0.322024	0.754	0.22	1.57315e-35	1		GPBP1	9.95e-11	0.318651	0.212	0.732	1.06e-06	2		TBRG1	2.64e-10	0.259545	0.988	0.762	2.83e-06	3		VMA21	0.00552564	0.348079	0.195	0.428	1	4		SLC24A2	0	0	0	0	0		SLA2	0	0
RAB18	9.62577e-23	0.372635	0.82	0.581	1.02938e-18	0		NOP58	3.49526e-39	0.628462	0.989	0.701	3.73783e-35	1		PDZD8	1.04e-10	0.336757	0.106	0.501	1.11e-06	2		THRA	5.63e-10	0.282409	0.918	0.681	6.02e-06	3		ANAPC16	0.0069143	0.328225	0.195	0.422	1	4		BEX5	0	0	0	0	0		HLA-DQB1	0	0
TUSC3	3.46154e-20	0.266682	0.794	0.583	3.70177e-16	0		NUTF2	4.43432e-39	0.519317	0.989	0.747	4.74206e-35	1		RNF11	1.11e-10	0.367673	0.159	0.613	1.19e-06	2		NFIC	9.88e-10	0.261406	0.859	0.521	1.06e-05	3		PPM1G	0.00696772	0.324067	0.256	0.498	1	4		PSD2	0	0	0	0	0		TNFRSF9	0	0
NTAN1	1.94618e-26	0.262647	0.829	0.587	2.08124e-22	0		NME1	6.87363e-39	0.584924	0.956	0.653	7.35066e-35	1		FBXW11	1.24e-10	0.330675	0.106	0.498	1.33e-06	2		DDX411	2.15e-09	0.291142	0.812	0.528	2.3e-05	3		NACA	0.00758324	0.298403	0.988	0.904	1	4		NRIP3	0	0	0	0	0		IGKC	0	0
HIST2H2AC	4.49642e-25	0.363749	0.82	0.587	4.80847e-21	0		RPP30	7.345e-39	0.296536	0.781	0.253	7.85474e-35	1		FBL1	1.34e-10	0.320521	0.23	0.773	1.43e-06	2		ACOT13	2.21e-09	0.345994	0.788	0.555	2.36e-05	3		TOMM71	0.00816025	0.561	0.707	0.788	1	4		GABRA1	0	0	0	0	0		DLX4	0	0
SAT1	1.47096e-46	0.291937	0.897	0.59	1.57304e-42	0		CMSS1	1.11817e-38	0.281179	0.727	0.204	1.19577e-34	1		DPF2	1.44e-10	0.302522	0.088	0.461	1.54e-06	2		CITED2	2.48e-09	0.443785	0.906	0.617	2.65e-05	3		TUBB2A	0.00853419	0.570111	0.11	0.275	1	4		DLGAP2	0	0	0	0	0		C16orf54	0	0
LIX1L	5.47077e-46	0.469202	0.878	0.59	5.85044e-42	0		HIST3H2A	1.1191e-38	1.87016	1	0.893	1.19677e-34	1		ANAPC10	1.49e-10	0.418162	0.133	0.553	1.6e-06	2		TPM1	2.62e-09	0.333253	1	0.867	2.8e-05	3		TMED5	0.00901389	0.385345	0.122	0.293	1	4		PPP2R2B	0	0	0	0	0		HLA-DRB1	0	0
CHMP4B	2.92557e-27	0.320711	0.829	0.59	3.1286e-23	0		ANXA1	1.25995e-38	0.826247	0.984	0.743	1.34739e-34	1		CWC25	1.6e-10	0.278642	0.088	0.46	1.71e-06	2		DLK11	3.4e-09	0.412162	0.388	0.142	3.64e-05	3		ZNF593	0.00910967	0.369315	0.195	0.421	1	4		MAP3K9	0	0	0	0	0		TYMP	0	0
CNPY2	2.29498e-20	0.305924	0.831	0.59	2.45425e-16	0		SET	2.24836e-38	0.561057	0.995	0.781	2.4044e-34	1		SMARCE1	1.94e-10	0.296431	0.15	0.587	2.08e-06	2		STC11	5.09e-09	0.394509	0.506	0.233	5.44e-05	3		PRELID1	0.00942998	0.3173	0.402	0.696	1	4		DOC2B	0	0	0	0	0		SP140	0	0
DPM1	4.55341e-33	0.378061	0.869	0.592	4.86942e-29	0		CYCS	2.43411e-38	0.634375	0.984	0.756	2.60303e-34	1		TSG101	2.74e-10	0.344049	0.15	0.582	2.93e-06	2		S100A11	6.45e-09	0.30744	1	0.862	6.89e-05	3		GLOD4	0.00949374	0.335241	0.11	0.27	1	4		STC1	0	1	0	0	0		TC2N	0	0
FGFR1OP2	7.03112e-22	0.283546	0.805	0.592	7.51908e-18	0		TCP1	2.74198e-38	0.498116	0.989	0.791	2.93228e-34	1		CCDC50	3.08e-10	0.478611	0.168	0.621	3.3e-06	2		PITX1	9.89e-09	0.268547	0.694	0.414	0.00010578	3										LHX6	0	0	0	0	0		BEAN1	0	0
JUND	2.91369e-41	0.448745	0.919	0.594	3.1159e-37	0		MYOF	6.21738e-38	0.458574	0.951	0.485	6.64886e-34	1		NID11	3.12e-10	0.318663	0.168	0.619	3.34e-06	2		GNAI2	1.04e-08	0.266839	0.988	0.776	0.00011105	3										KLHL4	0	0	0	0	0		SULT1B1	0	0
ALG5	3.40748e-21	0.284625	0.82	0.594	3.64396e-17	0		PPP1R14B	9.06849e-38	0.905761	0.995	0.854	9.69785e-34	1		CMIP	3.32e-10	0.321398	0.115	0.506	3.55e-06	2		ANP32A	1.06e-08	0.298602	0.835	0.532	0.00011363	3										SLC27A6	0	0	0	0	0		RPL21P4	0	0
IMMP1L	2.8142e-26	0.329733	0.837	0.596	3.00951e-22	0		IMPDH2	2.81977e-37	0.495974	0.978	0.609	3.01546e-33	1		CHD6	4.16e-10	1.73894	0.593	0.592	4.45e-06	2		TOMM7	1.09e-08	0.269018	0.953	0.765	0.00011666	3										NEK5	0	0	0	0	0		GRIK1-AS1	0	0
KLHDC2	2.1038e-46	0.50352	0.901	0.598	2.24981e-42	0		HSPD1	3.13814e-37	0.750815	1	0.859	3.35592e-33	1		MAN1A2	4.54e-10	0.417487	0.257	0.821	4.85e-06	2		MORC4	1.84e-08	0.283056	0.576	0.305	0.00019628	3										CFAP74	0	0	0	0	0		BNC1	0	0
TMED10	3.16489e-30	0.3526	0.852	0.603	3.38453e-26	0		FAM49B	3.28705e-37	0.431935	0.88	0.413	3.51518e-33	1		TAB2	4.66e-10	0.296626	0.142	0.557	4.98e-06	2		TMEM2581	1.99e-08	0.303608	1	0.872	0.00021315	3										PDE1C	0	0	0	0	0		LINC00922	0	0
H2AFJ	3.50446e-43	0.566157	0.844	0.605	3.74767e-39	0		SNRPA1	5.98178e-37	0.331433	0.831	0.305	6.39692e-33	1		SLC39A10	5.71e-10	0.254	0.097	0.463	6.1e-06	2		CMC1	2.24e-08	0.27292	0.976	0.72	0.00023974	3										SOX5	0	0	0	0	0		ADAMTS7P1	0	0
SAP30L	2.04308e-30	0.323134	0.876	0.609	2.18487e-26	0		GAP43	1.04148e-36	0.384587	0.514	0.107	1.11376e-32	1		EIF4B	7.03e-10	0.321002	0.23	0.75	7.51e-06	2		S100A131	2.32e-08	0.267422	0.941	0.711	0.00024757	3										CA4	0	0	0	0	0		BTLA	0	0
EVA1B	1.40216e-62	0.621651	0.934	0.611	1.49947e-58	0		CALM2	2.8755e-36	0.589491	0.995	0.847	3.07506e-32	1		DLGAP4	7.4e-10	0.457948	0.195	0.669	7.91e-06	2		TXNDC9	4.32e-08	0.255098	0.965	0.665	0.00046227	3										NEDD4L	0	0	0	0	0		RBP5	0	0
SERPINF1	4.22843e-41	0.460261	0.901	0.611	4.52188e-37	0		SUZ12	3.55126e-36	0.368343	0.973	0.562	3.79772e-32	1		R3HDM2	7.81e-10	0.498263	0.168	0.609	8.35e-06	2		MAGED21	5.26e-08	0.316716	0.871	0.628	0.00056219	3										MT-TH	0	0	0	0	0		FCMR	0	0
FYN	8.08099e-39	0.254271	0.887	0.613	8.64182e-35	0		DLK1	4.03788e-36	0.663169	0.47	0.093	4.31811e-32	1		SEC31A	7.91e-10	0.425384	0.204	0.689	8.46e-06	2		TCF12	7.6e-08	0.258232	0.941	0.696	0.00081228	3										LRAT	0	0	0	0	0		PTPN7	0	0
SEC11A	1.65484e-30	0.358675	0.891	0.613	1.76969e-26	0		MRPL18	5.93438e-36	0.411395	0.923	0.442	6.34623e-32	1		FNBP1L	8.5e-10	0.386157	0.133	0.532	9.09e-06	2		NHSL2	7.63e-08	0.284557	1	0.813	0.00081621	3										GLYATL2	0	0	0	0	0		CRTAM	0	0
GNA11	2.51438e-35	0.333471	0.876	0.618	2.68888e-31	0		SNRPG	9.60771e-36	0.474977	0.995	0.828	1.02745e-31	1		SSBP2	1.06e-09	0.442558	0.159	0.587	1.14e-05	2		CLTA	1.01e-07	0.256217	1	0.85	0.00108426	3										PKIA	0	0	0	0	0		CTSV	0	0
TIMM8B	1.82639e-27	0.292981	0.852	0.618	1.95314e-23	0		ESD	6.04496e-35	0.815611	0.995	0.86	6.46448e-31	1		SRP54	1.07e-09	0.354931	0.168	0.605	1.14e-05	2		PLOD2	1.72e-07	0.274905	0.624	0.355	0.00184171	3										ST6GAL2	0	0	0	0	0		IL12RB1	0	0
S100A13	2.17844e-19	0.28891	0.829	0.618	2.32962e-15	0		GCAT	6.18229e-35	0.260994	0.798	0.257	6.61134e-31	1		EPB41L3	1.09e-09	0.287721	0.106	0.475	1.17e-05	2		TPM2	3.17e-07	0.271371	1	0.868	0.00339444	3										LINC02523	0	0	0	0	0		GRAP2	0	0
DERL1	1.47206e-25	0.302125	0.861	0.62	1.57422e-21	0		TUBA1A	9.08232e-35	0.616073	1	0.894	9.71263e-31	1		SUCO	1.17e-09	0.381542	0.133	0.528	1.25e-05	2		S100A101	3.73e-07	0.369922	0.988	0.813	0.00398621	3										CDH10	0	0	0	0	0		GBP2	0	0
ITM2B	2.16844e-37	0.401158	0.91	0.622	2.31893e-33	0		PSMB7	1.11914e-34	0.53608	0.995	0.697	1.19681e-30	1		NUP93	1.28e-09	0.300226	0.097	0.454	1.37e-05	2		ALDOA	4.04e-07	0.287766	0.788	0.571	0.00431916	3										EDIL3	0	1	1	0	0		ABCG2	0	0
PNKD	5.50997e-27	0.309197	0.88	0.624	5.89236e-23	0		HDGF	1.62238e-34	0.455265	0.896	0.477	1.73498e-30	1		TNKS	1.38e-09	0.312184	0.097	0.453	1.48e-05	2		RPS2	4.38e-07	0.268748	1	0.906	0.00468516	3										CLVS1	0	0	0	0	0		ITGAL	0	0
RAB11A	6.74329e-25	0.28822	0.871	0.624	7.21127e-21	0		C1QBP	2.39232e-34	0.459654	0.929	0.55	2.55834e-30	1		APBB1IP	1.44e-09	0.369143	0.133	0.525	1.54e-05	2		GJA1	4.44e-07	0.404115	0.835	0.605	0.00475331	3										KLHDC8A	0	0	0	0	0		RGL4	0	0
CCDC85B	1.93575e-50	0.623032	0.934	0.629	2.07009e-46	0		HMGA2	6.32885e-34	0.314155	0.896	0.403	6.76807e-30	1		DAZAP1	1.45e-09	0.324569	0.142	0.545	1.55e-05	2		NFIX	1.53e-06	0.254007	1	0.85	0.0163303	3										UNC80	0	0	0	0	0		RPS3AP6	0	0
BNIP3L	7.26944e-25	0.295678	0.897	0.629	7.77393e-21	0		NCL	9.09361e-34	0.603021	0.995	0.866	9.72471e-30	1		BMP1	1.52e-09	0.458327	0.186	0.64	1.63e-05	2		HSP90B1	4.79e-05	0.300966	1	0.928	0.512057	3										GPR75	0	0	0	0	0		IL18RAP	0	0
GNG11	1.18099e-20	0.286673	0.878	0.629	1.26295e-16	0		DKK2	1.96067e-33	0.252023	0.525	0.118	2.09675e-29	1		HNRNPH1	1.78e-09	1.72499	0.593	0.622	1.9e-05	2																		FAM155A	0	0	0	0	0		GVINP1	0	0
PFN2	1.39381e-24	0.332396	0.846	0.631	1.49054e-20	0		NOP56	2.46765e-33	0.43247	0.907	0.497	2.63891e-29	1		ARFIP1	1.84e-09	0.413022	0.159	0.58	1.97e-05	2																		PSD3	0	0	0	0	0		KCNQ4	0	0
ATP6V1F	9.21515e-24	0.291922	0.874	0.631	9.85468e-20	0		CNIH4	4.08568e-33	0.460973	0.995	0.802	4.36923e-29	1		TM9SF2	1.87e-09	0.37273	0.265	0.826	2e-05	2																		POU5F1	0	0	0	0	0		JAML	0	0
ABHD17A	1.23865e-30	0.292027	0.871	0.633	1.32461e-26	0		DCTPP1	8.01456e-33	0.334256	0.82	0.32	8.57078e-29	1		PAK2	1.87e-09	0.347661	0.159	0.579	2e-05	2																		HSD3BP4	0	0	0	0	0		HLA-F	0	0
YAF2	2.37558e-41	0.454819	0.914	0.635	2.54044e-37	0		SRSF7	1.47784e-32	0.348772	0.995	0.866	1.5804e-28	1		EGR31	1.9e-09	0.286671	0.142	0.536	2.03e-05	2																		REM1	0	0	0	0	0		CUBN	0	0
RAB10	1.80639e-24	0.294205	0.878	0.639	1.93175e-20	0		PPID	2.47403e-32	0.469726	0.951	0.604	2.64573e-28	1		BMI1	1.95e-09	0.260051	0.097	0.45	2.08e-05	2																		GUSBP1	0	0	0	0	0		SPN	0	0
CEBPB	1.5969e-44	0.654472	0.955	0.641	1.70773e-40	0		LIMK2	3.83463e-32	0.704567	0.967	0.722	4.10075e-28	1		GTF2F1	2.04e-09	0.463154	0.168	0.598	2.18e-05	2																		CNTN2	0	0	0	0	0		CEBPA-DT	0	0
SUCLG1	8.86543e-29	0.365899	0.908	0.641	9.48069e-25	0		HSPE1	4.88848e-32	0.573934	1	0.881	5.22774e-28	1		PPP3CB	2.08e-09	0.481495	0.204	0.676	2.23e-05	2																		GRM8	0	0	0	0	0		RPL37P6	0	0
TWIST1	1.01983e-34	0.467387	0.927	0.646	1.09061e-30	0		CRABP1	5.31672e-32	0.517796	0.863	0.395	5.6857e-28	1		ARL4A	2.43e-09	0.277332	0.062	0.376	2.6e-05	2																		PCDHGA3	0	0	0	0	0		B3GNT8	0	0
DDOST	8.37523e-20	0.298525	0.886	0.646	8.95647e-16	0		PARP2	6.0503e-32	0.274742	0.869	0.369	6.47019e-28	1		AGFG1	2.66e-09	0.394333	0.221	0.713	2.84e-05	2																		AKAP6	0	0	0	0	0		MIR222HG	0	0
ACTR10	4.52587e-22	0.250021	0.902	0.648	4.83997e-18	0		HNRNPD	6.08112e-32	0.510151	1	0.846	6.50315e-28	1		ZNF639	2.76e-09	0.466585	0.133	0.519	2.95e-05	2																		CCDC184	0	0	0	0	0		TSPAN1	0	0
CHIC2	1.41452e-24	0.315066	0.932	0.65	1.51269e-20	0		CCT5	1.00913e-31	0.456138	0.995	0.824	1.07916e-27	1		ACO2	3.12e-09	0.333887	0.071	0.391	3.34e-05	2																		PON3	0	0	0	0	0		RPS15P5	0	0
MANF	4.66467e-17	0.318147	0.895	0.65	4.9884e-13	0		BMP2	1.89985e-31	0.250361	0.41	0.076	2.0317e-27	1		LTA4H	3.51e-09	0.367714	0.124	0.497	3.75e-05	2																		CTNND2	0	0	0	0	0		LCP1	0	0
COL4A1	1.54227e-54	0.560118	0.949	0.652	1.6493e-50	0		S100A10	2.04528e-31	0.620227	1	0.79	2.18722e-27	1		DHX9	3.9e-09	0.364731	0.177	0.609	4.18e-05	2																		TDO2	0	0	0	0	0		HBG2	0	0
CD9	4.81831e-52	0.653299	0.94	0.652	5.1527e-48	0		H2AFX	5.04878e-31	0.506258	0.792	0.343	5.39917e-27	1		CEBPZ	3.97e-09	0.402324	0.15	0.552	4.24e-05	2																		RXFP1	0	0	0	0	0		GCH1	0	0
2019-09-11	1.29116e-26	0.328925	0.904	0.652	1.38077e-22	0		H3F3B	7.23875e-31	0.381994	1	0.946	7.74112e-27	1		MACO1	4.22e-09	0.250909	0.133	0.513	4.51e-05	2																		KCNN2	0	0	0	0	0		RPS3AP26	0	0
HSD17B10	9.71884e-58	0.844425	0.932	0.654	1.03933e-53	0		TIMM8A	7.3514e-31	0.287257	0.678	0.205	7.86159e-27	1		ZFP36L1	4.37e-09	0.555669	0.248	0.759	4.68e-05	2																		NDRG2	0	0	0	0	0		RPL23AP74	0	0
APP	6.1355e-48	0.391922	0.931	0.654	6.5613e-44	0		RBPJ	1.26021e-30	0.276747	0.858	0.386	1.34767e-26	1		DNM3OS	5.04e-09	1.84455	0.575	0.584	5.39e-05	2																		ANGPTL1	0	0	0	0	0		SNHG8	0	0
ERLEC1	1.53833e-36	0.41768	0.923	0.657	1.64509e-32	0		PHB	1.58998e-30	0.473974	0.978	0.784	1.70032e-26	1		ILK	5.31e-09	0.444659	0.257	0.789	5.68e-05	2																		PDZPH1P	0	0	0	0	0		MCOLN2	0	0
ARL3	1.80883e-43	0.490307	0.925	0.659	1.93436e-39	0		YWHAE	2.15456e-30	0.364519	0.995	0.865	2.30409e-26	1		KDM1A	6.19e-09	0.40113	0.115	0.472	6.61e-05	2																		RIT2	0	0	0	0	0		RPSAP19	0	0
PRKAR1A	2.33323e-15	0.251795	0.871	0.661	2.49516e-11	0		ACTL6A	3.55152e-30	0.38907	0.962	0.597	3.798e-26	1		WNK1	6.45e-09	1.14387	0.655	0.882	6.9e-05	2																		ATP1A4	0	0	0	0	0		RPL30P4	0	0
MPC2	2.50755e-66	0.674165	0.949	0.663	2.68157e-62	0		EIF5A	6.06886e-30	0.368358	0.934	0.545	6.49003e-26	1		IMPACT	6.67e-09	0.313713	0.097	0.435	7.13e-05	2																		TRMT9B	0	0	0	0	0		ANXA2R	0	0
NPTN	8.09069e-44	0.367741	0.916	0.665	8.65219e-40	0		DNAJC2	9.14167e-30	0.446789	0.951	0.599	9.7761e-26	1		ARID4A	6.78e-09	0.464085	0.133	0.507	7.25e-05	2																		EPPIN-WFDC6	0	0	0	0	0		RPL29	0	1
SELENOK	1.39924e-25	0.317126	0.936	0.672	1.49635e-21	0		S100A4	1.21975e-29	1.06366	0.984	0.744	1.3044e-25	1		KIF1B	6.84e-09	0.393416	0.133	0.507	7.31e-05	2																		SLC24A4	0	0	0	0	0		LRRC75A-AS1	0	0
NDFIP1	6.45125e-22	0.294852	0.893	0.672	6.89897e-18	0		DYNLL2	1.61759e-29	0.439026	0.978	0.688	1.72985e-25	1		MAP2K4	6.92e-09	0.449795	0.186	0.622	7.4e-05	2																		RERG	0	0	0	0	0		RPL22L1	1	0
AIP	5.85746e-21	0.258113	0.867	0.672	6.26397e-17	0		TIMM50	3.56682e-29	0.300286	0.869	0.397	3.81436e-25	1		CAMK2G	6.97e-09	0.398846	0.115	0.47	7.45e-05	2																		GRIN2C	0	0	0	0	0		EEF1B2P3	0	0
AKR1A1	4.7924e-20	0.268675	0.889	0.672	5.125e-16	0		WDR12	6.99367e-29	0.253693	0.847	0.36	7.47903e-25	1		ILF2	7.28e-09	0.377977	0.186	0.621	7.78e-05	2																									RPL31P49	0	0
ERGIC3	8.77084e-42	0.469618	0.946	0.678	9.37954e-38	0		RWDD1	1.26606e-28	0.481343	0.995	0.798	1.35393e-24	1		HACD2	7.39e-09	0.615082	0.15	0.544	7.91e-05	2																									ZFAS1	0	0
PDCD10	4.9989e-20	0.302741	0.972	0.678	5.34583e-16	0		SFRP2	1.27947e-28	0.681832	0.377	0.073	1.36827e-24	1		LRP1	7.44e-09	1.09448	0.681	0.916	7.95e-05	2																									ZNF581	0	0
SPCS2	8.14554e-24	0.366204	0.953	0.68	8.71084e-20	0		ASF1A	1.94276e-28	0.39898	0.945	0.581	2.07758e-24	1		MAGED1	7.47e-09	0.377767	0.177	0.599	7.99e-05	2																									TOP1MT	0	0
ETFB	5.16567e-23	0.345675	0.957	0.68	5.52417e-19	0		CDV3	2.06343e-28	0.426245	0.945	0.59	2.20663e-24	1		SCAF11	7.74e-09	0.322611	0.257	0.783	8.28e-05	2																									C6orf48	0	0
YWHAB	2.63962e-18	0.265059	0.906	0.68	2.82281e-14	0		TXNL1	5.18008e-28	0.407113	1	0.804	5.53958e-24	1		SRSF1	7.87e-09	1.38932	0.628	0.786	8.41e-05	2																									BTN3A3	0	0
PTP4A2	1.70146e-37	0.459269	0.919	0.683	1.81954e-33	0		PTGES3	1.33877e-27	0.437125	0.995	0.793	1.43169e-23	1		SPTAN1	8.03e-09	0.485768	0.195	0.638	8.58e-05	2																									GAS5	0	0
NDUFS3	2.04133e-23	0.314663	0.931	0.685	2.183e-19	0		UBA2	1.34248e-27	0.337428	0.956	0.598	1.43564e-23	1		ATP2B1	8.27e-09	1.16456	0.664	0.894	8.84e-05	2																									RPLP0P6	0	0
UQCRHL	4.19974e-19	0.30344	0.929	0.687	4.4912e-15	0		NUDT21	2.15453e-27	0.318152	0.913	0.488	2.30406e-23	1		SETDB1	9.61e-09	0.310389	0.097	0.43	0.00010277	2																									RPL10P3	0	0
P4HA1	1.52562e-25	0.419889	0.942	0.691	1.6315e-21	0		LRRC59	2.72634e-27	0.392715	0.934	0.572	2.91554e-23	1		SMARCC1	9.75e-09	0.452281	0.186	0.617	0.0001043	2																									RPL3P2	0	0
PDCD5	3.79154e-13	0.257595	0.947	0.691	4.05467e-09	0		CYC1	3.08728e-27	0.352615	0.995	0.749	3.30154e-23	1		SMAD2	9.83e-09	0.253922	0.106	0.448	0.0001051	2																									FMOD	0	0
EMP1	8.16252e-48	0.53181	0.979	0.693	8.72899e-44	0		IDI1	8.50609e-27	0.28833	0.678	0.239	9.09641e-23	1		TCF25	1.09e-08	0.44689	0.168	0.576	0.00011629	2																									RPL24P2	0	0
NDUFS4	7.36226e-22	0.317082	0.936	0.693	7.8732e-18	0		SNRPD3	1.08514e-26	0.422179	0.995	0.818	1.16045e-22	1		NUP88	1.12e-08	0.258739	0.097	0.429	0.00011997	2																									RPS6	0	1
TSPAN3	1.06596e-20	0.29081	0.944	0.693	1.13994e-16	0		GALNT1	1.54841e-26	0.41708	0.94	0.577	1.65587e-22	1		WRNIP1	1.15e-08	0.277404	0.08	0.393	0.00012305	2																									RPS7P14	0	0
HNRNPA0	2.63057e-29	0.424548	0.976	0.695	2.81313e-25	0		VIM	1.75302e-26	0.425787	1	0.931	1.87468e-22	1		ANKRD17	1.17e-08	1.52415	0.619	0.763	0.00012492	2																									RPL8	0	1
ATP6V0B	9.61251e-16	0.255273	0.921	0.695	1.02796e-11	0		OCIAD2	2.78105e-26	0.665723	0.77	0.358	2.97406e-22	1		U2AF2	1.22e-08	0.584196	0.204	0.653	0.00013044	2																									RPL7A	0	1
REX1BD	5.45318e-34	0.388796	0.951	0.698	5.83163e-30	0		SNU13	3.19421e-26	0.374519	0.973	0.679	3.41589e-22	1		RAB5A	1.24e-08	0.402981	0.15	0.537	0.00013259	2																									RPL39	0	1
CAPG	1.26396e-28	0.508387	0.91	0.698	1.35168e-24	0		SF3A3	4.28424e-26	0.30664	0.874	0.44	4.58157e-22	1		NFAT5	1.29e-08	1.80264	0.566	0.573	0.00013769	2																									RPS3	0	1
BTG1	1.60849e-21	0.29605	0.976	0.698	1.72012e-17	0		CNBP	8.48253e-26	0.354521	1	0.892	9.07122e-22	1		MAP7D1	1.31e-08	0.392723	0.124	0.481	0.00014061	2																									RPS5	0	1
RAB2A	1.25643e-33	0.379022	0.953	0.7	1.34363e-29	0		ERCC1	3.14389e-25	0.272519	0.678	0.26	3.36208e-21	1		CAB39	1.34e-08	0.293037	0.124	0.48	0.00014314	2																									RPL12	0	1
DNAJA2	1.59288e-18	0.297477	0.968	0.7	1.70343e-14	0		CCT6A	3.50065e-25	0.43239	0.956	0.715	3.74359e-21	1		PPM1A	1.39e-08	0.336488	0.088	0.409	0.00014899	2																									RPS15A	0	1
C12orf57	1.1925e-79	0.748418	0.994	0.702	1.27526e-75	0		EIF4E	3.76211e-25	0.353577	0.989	0.768	4.0232e-21	1		SSR1	1.47e-08	0.329908	0.097	0.426	0.00015749	2																									SLC27A5	0	0
DDRGK1	1.28083e-58	0.666146	0.953	0.702	1.36972e-54	0		ELOC	5.68825e-25	0.369204	1	0.819	6.08302e-21	1		SRPK1	1.49e-08	0.394121	0.186	0.612	0.00015912	2																									RPL37	0	1
SRPRA	1.07238e-35	0.299277	0.938	0.702	1.14681e-31	0		SMC3	6.069e-25	0.357664	0.984	0.792	6.49019e-21	1		KMT2A	1.49e-08	1.68422	0.611	0.727	0.00015922	2																									RPS2	0	1
PSENEN	2.53919e-33	0.376452	0.944	0.702	2.71541e-29	0		NSMCE4A	6.12947e-25	0.303019	0.902	0.448	6.55485e-21	1		IQGAP1	1.5e-08	0.36575	0.159	0.552	0.00016054	2																									RPL35	0	1
CHMP2A	1.84249e-23	0.314149	0.959	0.706	1.97036e-19	0		TUBG1	6.37802e-25	0.280974	0.891	0.446	6.82065e-21	1		RBPJ1	1.51e-08	0.329307	0.142	0.515	0.00016113	2																									RPS9	0	1
BLVRB	7.70166e-22	0.333647	0.947	0.706	8.23615e-18	0		HSP90AA1	6.83694e-25	0.384995	1	0.881	7.31143e-21	1		DHX40	1.54e-08	0.327698	0.106	0.443	0.00016447	2																									NOP53	0	0
NDUFB11	7.86471e-21	0.282243	0.923	0.706	8.41052e-17	0		STC1	8.36456e-25	0.334803	0.574	0.185	8.94506e-21	1		SGPL1	1.62e-08	0.30305	0.071	0.371	0.00017343	2																									RPS17	0	0
VAPA	3.66412e-12	0.257308	0.97	0.706	3.91841e-08	0		LSM12	1.26549e-24	0.389348	0.995	0.798	1.35332e-20	1		KPNB1	1.62e-08	0.380878	0.133	0.496	0.00017366	2																									KCNK15	0	0
LAMTOR2	1.15129e-39	0.412838	0.972	0.711	1.23119e-35	0		CDC34	1.51365e-24	0.358904	0.929	0.55	1.6187e-20	1		MIA2	1.67e-08	0.355698	0.088	0.407	0.00017858	2																									RPSA	0	1
BCL7C	4.37735e-29	0.373359	0.949	0.711	4.68114e-25	0		DNAJC15	2.83086e-24	0.359954	0.929	0.561	3.02732e-20	1		PPP2R5E	1.76e-08	0.374281	0.142	0.513	0.00018788	2																									RPS15	0	1
PSMC5	2.28825e-22	0.354921	0.968	0.711	2.44705e-18	0		FH	3.75754e-24	0.288276	0.934	0.514	4.01831e-20	1		CUL5	1.82e-08	0.498333	0.23	0.711	0.00019513	2																									RPL18	0	1
IFT20	2.71022e-45	0.450069	0.947	0.715	2.89831e-41	0		ABCE1	4.43591e-24	0.328244	0.869	0.461	4.74377e-20	1		TNRC6B	1.88e-08	1.31515	0.637	0.831	0.00020074	2																									RPS24P8	0	0
SMAP1	5.97518e-31	0.30014	0.953	0.715	6.38985e-27	0		CCT2	4.97362e-24	0.391993	0.978	0.77	5.31879e-20	1		DOLK	1.89e-08	0.285402	0.08	0.387	0.00020196	2																									RPL38	0	1
ITGB1	2.83349e-23	0.327745	0.961	0.717	3.03014e-19	0		AK2	5.39483e-24	0.316003	0.885	0.504	5.76924e-20	1		TCEA1	2.11e-08	0.343636	0.274	0.811	0.00022566	2																									RPL26	0	1
PCBP1	3.7978e-23	0.365119	0.987	0.717	4.06137e-19	0		RPL27	1.47013e-23	0.357275	1	0.907	1.57216e-19	1		CLK3	2.15e-08	0.374109	0.097	0.421	0.00023011	2																									PDE3A	0	0
KRTCAP2	6.03959e-47	0.49465	0.979	0.719	6.45874e-43	0		AK6	1.50561e-23	0.314774	0.88	0.494	1.6101e-19	1		ING4	2.19e-08	0.301759	0.071	0.368	0.00023394	2																									RPL31	0	1
PRDX5	3.62436e-31	0.351314	0.964	0.719	3.87589e-27	0		NUDC	1.70708e-23	0.252592	0.858	0.426	1.82555e-19	1		PRPF4B	2.32e-08	1.65033	0.602	0.706	0.00024863	2																									RPL28	0	1
PFDN2	1.51481e-13	0.271581	0.974	0.724	1.61994e-09	0		IMMT	2.5092e-23	0.291499	0.923	0.603	2.68334e-19	1		RABGAP1	2.37e-08	0.424628	0.124	0.473	0.00025326	2																									RPL13A	0	1
ATXN7L3B	1.07876e-52	0.41411	0.983	0.726	1.15362e-48	0		APRT	3.71874e-23	0.389651	0.891	0.615	3.97682e-19	1		SRRT	2.42e-08	0.425958	0.212	0.665	0.00025893	2																									RPS20P10	0	0
ZCRB1	5.53709e-22	0.32964	0.974	0.73	5.92136e-18	0		H2AFV	4.96634e-23	0.423884	0.962	0.608	5.31101e-19	1		CDK11B	2.51e-08	0.428539	0.115	0.455	0.00026802	2																									RPL27A	0	1
ROMO1	4.77554e-45	0.483205	0.977	0.732	5.10697e-41	0		LARP7	5.61215e-23	0.256294	0.907	0.437	6.00163e-19	1		H2AFY	2.55e-08	0.535231	0.212	0.663	0.00027288	2																									RPS16	0	1
ARPC3	9.12321e-42	0.437281	0.953	0.734	9.75636e-38	0		USP14	6.70122e-23	0.274448	0.836	0.443	7.16628e-19	1		JUNB1	2.62e-08	0.589763	0.257	0.741	0.00028053	2																									EEF1D	0	1
GNG5	2.38271e-27	0.362437	0.977	0.734	2.54807e-23	0		PRMT1	9.22526e-23	0.362418	0.978	0.765	9.86549e-19	1		ABHD2	2.64e-08	0.273099	0.115	0.453	0.00028184	2																									NBPF2P	0	0
DNAJA1	3.12216e-19	0.298007	0.974	0.734	3.33884e-15	0		TPM3	1.51952e-22	0.415867	0.995	0.802	1.62497e-18	1		CCDC25	2.82e-08	0.420421	0.133	0.49	0.00030179	2																									FAU	0	1
TIMP2	2.19272e-13	0.275922	0.979	0.734	2.34489e-09	0		FKBP4	1.69072e-22	0.27096	0.918	0.476	1.80806e-18	1		PTBP2	2.86e-08	1.81503	0.513	0.448	0.00030561	2																									RPL41P2	0	0
ARF4	7.9983e-32	0.376487	0.981	0.737	8.55339e-28	0		BZW2	1.91032e-22	0.276672	0.874	0.445	2.04289e-18	1		ANKIB1	3.22e-08	0.303833	0.088	0.399	0.0003444	2																									RPL27	0	1
CDC42	4.44094e-16	0.257293	0.931	0.737	4.74914e-12	0		SUPT16H	2.0521e-22	0.308348	0.967	0.656	2.19451e-18	1		FGFR1	3.27e-08	0.26599	0.062	0.345	0.00034927	2																									RPS24	0	1
VDAC2	6.9179e-22	0.380744	0.955	0.739	7.398e-18	0		SMG6	2.6666e-22	0.293014	0.721	0.298	2.85166e-18	1		EIF4G1	3.38e-08	1.19831	0.628	0.817	0.00036176	2																									RPS19	0	1
RHOA	1.16433e-30	0.383341	0.979	0.741	1.24513e-26	0		POLR1D	3.10934e-22	0.349816	0.962	0.678	3.32513e-18	1		TOP1	3.38e-08	0.721139	0.735	0.937	0.00036198	2																									RPS20	0	1
PAIP2	1.93015e-25	0.342946	0.968	0.743	2.0641e-21	0		HSPA8	3.92819e-22	0.369426	1	0.87	4.2008e-18	1		SNRNP70	3.62e-08	0.354462	0.159	0.541	0.00038749	2																									RPL18A	0	1
METTL9	2.47055e-38	0.410285	0.974	0.745	2.64201e-34	0		TIMM13	4.38052e-22	0.298586	0.956	0.685	4.68453e-18	1		MTDH	3.72e-08	0.510917	0.735	0.943	0.00039757	2																									RPL19	0	1
SELENOM	9.12672e-71	0.742591	0.989	0.747	9.76012e-67	0		HSPA4	5.46525e-22	0.39153	0.995	0.764	5.84454e-18	1		KDM6B	3.75e-08	0.567819	0.168	0.562	0.00040137	2																									RPL34	0	1
MRPL52	6.28937e-26	0.358324	0.981	0.747	6.72585e-22	0		NANS	5.76418e-22	0.261718	0.896	0.465	6.16422e-18	1		GAS7	3.76e-08	0.275231	0.088	0.396	0.00040201	2																									RPL23	0	0
NDUFA6	7.47439e-44	0.483411	0.985	0.749	7.99311e-40	0		ZNF706	6.4488e-22	0.329801	0.995	0.755	6.89635e-18	1		NDEL1	3.93e-08	0.433361	0.168	0.561	0.00042034	2																									TEAD2	0	0
SEC61B	1.55808e-17	0.311091	0.97	0.752	1.66621e-13	0		SNRPD2	7.80714e-22	0.346614	0.995	0.824	8.34896e-18	1		ATXN7L3	4.12e-08	0.50562	0.195	0.618	0.00044086	2																									EEF1B2	0	1
SUB1	3.95178e-61	0.548864	0.987	0.754	4.22603e-57	0		ERGIC2	8.22963e-22	0.803636	0.978	0.7	8.80077e-18	1		KIAA0100	4.32e-08	0.391174	0.115	0.448	0.00046175	2																									RPL14	0	1
PRDX1	5.07811e-19	0.335886	0.959	0.754	5.43053e-15	0		PSMD12	9.64536e-22	0.350559	0.989	0.774	1.03147e-17	1		CUL2	4.51e-08	0.403315	0.177	0.578	0.00048236	2																									RPL37A	0	1
NENF	4.10571e-49	0.515135	0.991	0.756	4.39065e-45	0		AMD1	1.29259e-21	0.269564	0.913	0.522	1.38229e-17	1		NCBP3	4.6e-08	0.251553	0.053	0.324	0.00049244	2																									RPS27A	0	1
PSMA7	5.08129e-14	0.278635	0.991	0.756	5.43393e-10	0		SAP18	1.36464e-21	0.321171	0.989	0.829	1.45935e-17	1		TM9SF4	5.21e-08	0.562631	0.177	0.575	0.0005568	2																									AHCY	0	0
RAP1A	1.69217e-29	0.361444	0.974	0.758	1.80961e-25	0		COX5A	1.55152e-21	0.32668	1	0.862	1.65919e-17	1		RABEP1	5.23e-08	0.440282	0.274	0.804	0.00055982	2																									ZNF433-AS1	0	0
EIF3F	3.12823e-16	0.28423	0.972	0.758	3.34532e-12	0		DNAJC8	2.2969e-21	0.264409	0.967	0.622	2.4563e-17	1		DDX24	5.24e-08	0.512635	0.195	0.615	0.0005606	2																									FANCG	0	0
UBXN1	2.6981e-12	0.265603	0.983	0.758	2.88535e-08	0		PSMB6	2.35845e-21	0.348017	0.995	0.851	2.52213e-17	1		ETS1	5.26e-08	0.337073	0.106	0.428	0.00056249	2																									RPS11	0	1
BLOC1S1	1.55667e-45	0.498389	0.996	0.76	1.6647e-41	0		FKBP2	2.7346e-21	0.354235	0.973	0.769	2.92438e-17	1		AHNAK	5.76e-08	1.03741	0.673	0.914	0.00061546	2																									RPL23A	0	1
PPIB	1.10374e-35	0.421163	0.985	0.76	1.18034e-31	0		RBM8A	2.91915e-21	0.280295	0.951	0.571	3.12174e-17	1		CHPF2	5.91e-08	0.42285	0.115	0.444	0.00063163	2																									RPL35A	0	1
SOX4	9.38115e-34	0.401212	0.979	0.76	1.00322e-29	0		PPIA	3.10752e-21	0.294085	0.995	0.866	3.32319e-17	1		SLAIN2	6.12e-08	0.474009	0.106	0.426	0.00065398	2																									RPS13	0	1
SEM1	6.51622e-46	0.478936	0.992	0.762	6.96844e-42	0		H3F3C	3.2563e-21	0.293458	0.951	0.621	3.48229e-17	1		CIC	6.13e-08	0.365067	0.088	0.391	0.00065592	2																									RPL24	0	1
NDUFB9	1.13039e-21	0.325969	0.996	0.762	1.20884e-17	0		AZIN1	4.0314e-21	0.281237	0.934	0.544	4.31118e-17	1		NR2F1	6.33e-08	0.410701	0.195	0.612	0.00067654	2																									RPLP0	0	1
TMEM258	1.5345e-15	0.295586	0.987	0.762	1.64099e-11	0		PSMB5	4.13648e-21	0.350769	0.995	0.83	4.42355e-17	1		FAF1	6.53e-08	0.416919	0.133	0.479	0.00069884	2																									TAF1A	0	0
MARCKS	3.43092e-38	0.452806	0.977	0.765	3.66903e-34	0		UQCC2	6.62101e-21	0.369856	0.984	0.808	7.08051e-17	1		TMEM208	6.93e-08	0.296972	0.31	0.889	0.00074071	2																									SNHG6	0	0
PDIA3	1.01137e-32	0.448136	0.987	0.765	1.08156e-28	0		CCT8	7.09539e-21	0.332274	0.978	0.774	7.58781e-17	1		PPP2R5A	7.59e-08	0.535982	0.15	0.514	0.0008118	2																									NAGS	0	0
EIF2S2	9.04061e-26	0.396324	0.979	0.771	9.66803e-22	0		CCT3	8.47596e-21	0.262244	0.874	0.507	9.0642e-17	1		AP1G1	8.03e-08	0.455742	0.133	0.477	0.00085869	2																									RPL30	0	1
PSMA3	1.75866e-18	0.303637	0.977	0.771	1.88071e-14	0		EEF1D	9.91018e-21	0.29917	0.973	0.734	1.05979e-16	1		GFPT1	8.03e-08	0.347628	0.071	0.352	0.00085899	2																									UQCC2	0	1
EFEMP2	1.01548e-70	0.714636	0.991	0.775	1.08596e-66	0		C12orf10	1.66986e-20	0.269378	0.885	0.498	1.78575e-16	1		ANAPC5	8.28e-08	0.449151	0.186	0.589	0.0008857	2																									RPS7	0	1
YBX3	7.53988e-42	0.517083	0.981	0.775	8.06314e-38	0		PSMB3	1.67956e-20	0.333438	0.989	0.818	1.79612e-16	1		ZADH2	8.38e-08	0.30433	0.097	0.404	0.00089619	2																									RPS3A	0	1
SRSF5	4.95411e-36	0.348699	0.976	0.775	5.29792e-32	0		H1F0	1.9103e-20	0.465138	0.962	0.657	2.04288e-16	1		EVI5	8.47e-08	0.476603	0.204	0.627	0.00090629	2																									RPS25	0	1
OST4	4.48013e-17	0.287971	0.979	0.775	4.79105e-13	0		ARPP19	2.12375e-20	0.287049	0.962	0.677	2.27114e-16	1		AZIN11	8.58e-08	0.354446	0.221	0.666	0.00091769	2																									RPS29	0	0
GSTP1	4.69718e-13	0.27506	0.981	0.778	5.02317e-09	0		UBE2I	2.19073e-20	0.280958	0.978	0.715	2.34277e-16	1		GMFB	8.62e-08	0.560306	0.204	0.627	0.0009218	2																									LMAN2L	0	0
MMP14	4.68712e-31	0.292605	0.961	0.78	5.0124e-27	0		NDUFAB1	2.76107e-20	0.357224	0.989	0.807	2.95269e-16	1		BOD1L1	8.71e-08	0.412137	0.115	0.439	0.00093163	2																									OSTC	0	0
SLC25A4	5.34036e-23	0.324709	0.991	0.78	5.71098e-19	0		HNRNPA3	3.10648e-20	0.339845	1	0.95	3.32207e-16	1		RBMX	8.89e-08	0.543077	0.212	0.648	0.00095024	2																									TRMT112	0	0
PTMS	1.26451e-38	0.425742	0.996	0.786	1.35227e-34	0		HINT1	3.46057e-20	0.315101	1	0.878	3.70074e-16	1		VARS	9.29e-08	0.354728	0.097	0.403	0.00099315	2																									BYSL	0	0
PCOLCE	1.14169e-49	0.545755	0.979	0.788	1.22093e-45	0		MAGOHB	6.22867e-20	0.270447	0.967	0.647	6.66094e-16	1		ACSL3	1.01e-07	0.424649	0.195	0.605	0.0010755	2																									RPUSD4	0	0
SCAND1	6.42043e-62	0.590057	0.989	0.793	6.86601e-58	0		PPP1R7	7.69624e-20	0.250366	0.896	0.51	8.23035e-16	1		SSBP3	1.1e-07	0.298032	0.08	0.366	0.00117836	2																									COMMD6	0	0
PFDN5	2.29189e-44	0.40297	0.981	0.799	2.45095e-40	0		HNRNPF	1.38571e-19	0.328276	1	0.894	1.48187e-15	1		ZFX	1.14e-07	0.408199	0.115	0.436	0.00122246	2																									TAF1D	0	0
SUMO2	4.25002e-16	0.281726	0.998	0.821	4.54497e-12	0		SLC25A3	1.70527e-19	0.294922	0.995	0.915	1.82362e-15	1		FAT1	1.22e-07	0.360261	0.097	0.399	0.00130939	2																									SEC11A	1	0
SEC62	3.93561e-50	0.452231	0.996	0.823	4.20874e-46	0		NDUFA12	2.32143e-19	0.298729	0.989	0.803	2.48254e-15	1		LZTS2	1.25e-07	0.382344	0.115	0.435	0.00133967	2																									EXOSC7	0	0
ARPC2	2.12973e-30	0.3975	0.996	0.825	2.27753e-26	0		PSMD6	2.46398e-19	0.341127	0.973	0.74	2.63498e-15	1		SESN3	1.29e-07	0.337846	0.124	0.452	0.00137914	2																									CHIC2	1	0
RPL22L1	2.27823e-18	0.303998	0.996	0.834	2.43634e-14	0		FBL	2.68768e-19	0.272843	0.923	0.664	2.8742e-15	1		FAM120A	1.31e-07	1.31019	0.628	0.847	0.00139633	2																									GTPBP8	0	0
CDH11	1.15155e-41	0.290866	0.991	0.844	1.23146e-37	0		EMG1	2.71717e-19	0.291087	0.962	0.697	2.90574e-15	1		TBX15	1.31e-07	0.269871	0.097	0.399	0.00140489	2																									TGDS	0	0
H3F3A	1.01587e-34	0.387852	0.996	0.849	1.08637e-30	0		GMPS	3.50842e-19	0.293257	0.94	0.661	3.75191e-15	1		CREB1	1.34e-07	0.368161	0.124	0.451	0.00143039	2																									TATDN1	0	0
SPARC	5.44573e-82	0.872769	1	0.857	5.82367e-78	0		SUMO21	3.55696e-19	0.309189	1	0.897	3.80381e-15	1		GOLGA1	1.56e-07	0.338392	0.097	0.396	0.00167261	2																									HINFP	0	0
PCBP2	3.16036e-29	0.28752	0.998	0.857	3.37969e-25	0		TSN	4.44018e-19	0.287496	0.989	0.781	4.74832e-15	1		CNOT3	1.6e-07	0.477793	0.133	0.468	0.00170791	2																									WDR75	0	0
HSPA5	1.69541e-20	0.338148	0.991	0.857	1.81307e-16	0		UBQLN2	8.16439e-19	0.252259	0.858	0.459	8.731e-15	1		NFIA	1.62e-07	0.585553	0.248	0.719	0.0017373	2																									ILKAP	0	0
COL5A2	5.57701e-56	0.659511	0.992	0.86	5.96406e-52	0		SSBP1	1.13781e-18	0.274748	0.945	0.665	1.21677e-14	1		DNAJC10	1.66e-07	0.534611	0.177	0.559	0.0017766	2																									ZNF263	0	0
MYL6	9.89809e-48	0.530758	1	0.875	1.0585e-43	0		EMP3	1.19051e-18	0.31949	0.984	0.817	1.27313e-14	1		CASC3	1.68e-07	0.343499	0.115	0.43	0.00179707	2
GNAS	1.1622e-28	0.31001	1	0.881	1.24286e-24	0		IFRD1	1.22598e-18	0.271673	0.973	0.621	1.31106e-14	1		ZNF664	1.69e-07	0.316746	0.08	0.36	0.00181012	2
FN1	3.24449e-26	0.279774	0.992	0.888	3.46966e-22	0		TXNRD1	1.71275e-18	0.27955	0.934	0.539	1.83162e-14	1		KLF6	1.73e-07	0.402624	0.124	0.447	0.00184716	2
TMSB10	1.93536e-32	0.54071	0.998	0.892	2.06967e-28	0		PSMD11	1.81954e-18	0.29753	0.989	0.784	1.94582e-14	1		PPP4R3B	1.79e-07	0.574024	0.212	0.638	0.00191299	2
EIF1	7.51642e-50	0.384602	1	0.898	8.03806e-46	0		EIF3D	3.21491e-18	0.333816	0.989	0.803	3.43803e-14	1		GNL3	1.81e-07	0.588242	0.142	0.484	0.0019374	2
COL3A1	2.51452e-29	0.587537	0.996	0.903	2.68903e-25	0		DYNLL1	5.27475e-18	0.338908	1	0.871	5.64081e-14	1		SMAD4	1.88e-07	0.272806	0.08	0.359	0.00201516	2
SERF2	1.80195e-40	0.36151	1	0.909	1.92701e-36	0		EIF6	7.08039e-18	0.341408	0.891	0.592	7.57177e-14	1		VAMP2	1.98e-07	0.54591	0.186	0.576	0.00212109	2
COL1A2	7.10448e-57	0.584738	0.996	0.916	7.59753e-53	0		WDR74	1.42648e-17	0.252137	0.951	0.619	1.52548e-13	1		VPS13C	2.13e-07	0.450045	0.106	0.41	0.00227901	2
ACTB	1.04224e-15	0.280707	1	0.918	1.11457e-11	0		POLR2F	1.88525e-17	0.299354	0.995	0.849	2.01609e-13	1		COPA	2.15e-07	0.430098	0.097	0.392	0.00229935	2
RPS27	1.45853e-23	0.281502	1	0.92	1.55975e-19	0		PPFIBP1	2.29291e-17	0.472813	0.956	0.662	2.45204e-13	1		CBX1	2.18e-07	0.335851	0.301	0.847	0.00233656	2
COL1A1	4.18479e-55	0.481085	0.998	0.929	4.47521e-51	0		YBX1	2.75976e-17	0.252628	1	0.929	2.95129e-13	1		IRX5	2.31e-07	0.400955	0.142	0.48	0.00247071	2
FTH1	1.25565e-22	0.362166	1	0.942	1.3428e-18	0		NDUFS8	2.76494e-17	0.296945	0.984	0.744	2.95683e-13	1		DERL2	2.33e-07	0.322286	0.097	0.391	0.00248734	2
UBB	1.53375e-47	0.409543	1	0.952	1.64019e-43	0		PPP1R11	4.35907e-17	0.273652	0.984	0.72	4.66159e-13	1		HIF1A	2.33e-07	0.462602	0.212	0.631	0.00249195	2
								RPS11	8.13515e-17	0.266655	1	0.93	8.69973e-13	1		AUP1	2.42e-07	0.449124	0.274	0.777	0.00258522	2
								PDAP1	8.96566e-17	0.277369	0.989	0.796	9.58788e-13	1		ENC1	2.45e-07	0.319453	0.106	0.408	0.00262364	2
								YWHAZ	9.32627e-17	0.285374	0.995	0.845	9.97352e-13	1		ZHX1	2.57e-07	0.597453	0.204	0.613	0.00274402	2
								TOMM20	1.29432e-16	0.29611	0.967	0.74	1.38415e-12	1		LONP2	2.65e-07	0.388086	0.142	0.479	0.00283757	2
								AIMP1	1.31243e-16	0.273032	0.978	0.803	1.40352e-12	1		HNRNPA31	3.01e-07	0.391949	0.894	0.967	0.00322048	2
								NFKBIA	2.39155e-16	0.438933	0.907	0.573	2.55753e-12	1		DHX29	3.11e-07	0.34462	0.071	0.335	0.00333079	2
								IER5L	3.12386e-16	0.436673	0.896	0.585	3.34065e-12	1		SMARCC2	3.14e-07	0.458969	0.124	0.441	0.0033564	2
								AKIRIN2	3.66872e-16	0.257001	0.869	0.486	3.92332e-12	1		VIRMA	3.15e-07	0.461517	0.115	0.422	0.00337222	2
								RPS27L	4.46229e-16	0.292154	0.984	0.831	4.77198e-12	1		LARP4	3.19e-07	0.397453	0.115	0.422	0.00340774	2
								FKBP3	5.61714e-16	0.310712	0.962	0.716	6.00697e-12	1		DOCK11	3.26e-07	0.437342	0.106	0.404	0.00348334	2
								GSPT1	5.71933e-16	0.293884	0.995	0.788	6.11625e-12	1		ITPR2	3.58e-07	0.482148	0.133	0.456	0.00382463	2
								SDHB	7.0697e-16	0.261112	0.978	0.636	7.56033e-12	1		SETD5	3.73e-07	1.46134	0.611	0.798	0.00398677	2
								EMC6	2.45187e-15	0.257453	0.956	0.657	2.62203e-11	1		GMPPA	3.85e-07	0.348719	0.088	0.367	0.00412041	2
								MAGOH	3.57592e-15	0.269443	0.973	0.729	3.82408e-11	1		EZH21	3.88e-07	0.472329	0.195	0.586	0.00414728	2
								RPL14	1.58406e-14	0.258628	0.995	0.876	1.694e-10	1		ZFP36L2	3.89e-07	0.336111	0.124	0.436	0.00415644	2
								SF3B2	1.67066e-14	0.255587	0.989	0.823	1.78661e-10	1		WDR1	4.02e-07	0.380743	0.115	0.419	0.00430193	2
								CCT4	1.92837e-14	0.275254	0.956	0.781	2.0622e-10	1		FAM53C	4.08e-07	0.328716	0.097	0.384	0.00436428	2
								PSMC6	4.51654e-14	0.257699	0.945	0.716	4.82999e-10	1		FOXN3	4.15e-07	0.473426	0.159	0.51	0.00444335	2
								SLC25A5	8.89696e-14	0.264478	0.94	0.645	9.5144e-10	1		APP1	4.19e-07	0.35159	0.319	0.864	0.0044789	2
								DNAJC19	1.05272e-13	0.253623	0.995	0.788	1.12578e-09	1		VPS4B	4.42e-07	0.467225	0.097	0.383	0.00472482	2
								RPSA	1.1472e-13	0.323525	0.989	0.861	1.22682e-09	1		SRSF6	4.48e-07	0.454612	0.301	0.839	0.00479412	2
								PDCD51	1.69213e-12	0.250248	0.989	0.792	1.80956e-08	1		KREMEN1	4.48e-07	0.315314	0.088	0.365	0.00479462	2
								MSN	3.86753e-12	0.285807	0.978	0.707	4.13594e-08	1		OSBPL1A	4.66e-07	0.330376	0.088	0.365	0.00498514	2
								KRAS	1.21015e-09	0.297648	0.934	0.664	1.29414e-05	1		RAD50	4.75e-07	0.309276	0.106	0.399	0.00507993	2
								RBM39	5.77364e-63	2.0377	0.991	0.916	6.17433e-59	2		BUB3	4.89e-07	0.27094	0.08	0.347	0.00523084	2
								MTRNR2L10	1.69547e-59	3.18536	0.973	0.946	1.81313e-55	2		EBF2	4.92e-07	0.395462	0.115	0.417	0.00526206	2
								MTRNR2L12	1.08303e-57	3.37279	0.965	0.908	1.15819e-53	2		ARHGAP29	5.1e-07	0.434032	0.088	0.364	0.00545777	2
								MALAT1	1.23141e-57	2.77325	0.982	0.889	1.31687e-53	2		SKIL	5.28e-07	0.637735	0.212	0.621	0.00564684	2
								SON	4.40131e-55	1.94426	0.965	0.917	4.70676e-51	2		TMEM39A	5.33e-07	0.648965	0.168	0.524	0.00569815	2
								ARGLU1	9.81939e-54	1.93246	0.947	0.862	1.05009e-49	2		UBE2G1	5.57e-07	0.390065	0.088	0.362	0.00596106	2
								MTRNR2L6	9.53992e-51	2.84351	0.938	0.907	1.0202e-46	2		USP3	5.58e-07	0.383854	0.115	0.414	0.00596905	2
								HNRNPA2B1	9.55781e-50	1.49797	0.982	0.977	1.02211e-45	2		ANKS1B	6.82e-07	0.252625	0.106	0.394	0.00729766	2
								SF3B1	1.11216e-49	1.7215	0.947	0.933	1.18934e-45	2		PDCD6IP	6.83e-07	0.394181	0.133	0.447	0.00730085	2
								OGT	8.3847e-48	2.62426	0.92	0.809	8.9666e-44	2		SH3KBP1	6.99e-07	0.366444	0.265	0.741	0.00747426	2
								DDX17	1.28755e-44	2.43605	0.894	0.806	1.37691e-40	2		DDX46	7.13e-07	0.501549	0.168	0.521	0.00762215	2
								TCF4	3.73632e-42	1.66538	0.973	0.946	3.99562e-38	2		RPS6KB1	7.21e-07	0.640384	0.248	0.701	0.00771137	2
								USP34	1.92295e-37	1.52933	0.876	0.907	2.0564e-33	2		BRD4	7.35e-07	0.65989	0.212	0.615	0.00786151	2
								RRBP1	1.76279e-36	1.28173	0.938	0.941	1.88513e-32	2		EXOC3	7.47e-07	0.572264	0.23	0.657	0.00798398	2
								PNN	2.38066e-35	1.64367	0.858	0.886	2.54588e-31	2		NRP11	7.65e-07	0.35505	0.23	0.649	0.00818198	2
								DDX5	6.21177e-35	1.03429	0.982	0.965	6.64286e-31	2		SMNDC1	8.92e-07	0.613365	0.239	0.675	0.00954248	2
								TTC14	7.97419e-34	2.11482	0.823	0.721	8.5276e-30	2		ESRRA	9.13e-07	0.278437	0.08	0.339	0.00976312	2
								PRRC2C	1.04081e-33	1.3261	0.867	0.911	1.11304e-29	2		SCAP	9.28e-07	0.41669	0.115	0.408	0.00991932	2
								ZRANB2	1.29608e-33	1.59718	0.85	0.916	1.38603e-29	2		MTA1	9.32e-07	0.548064	0.159	0.498	0.0099632	2
								ZFHX4	2.89844e-33	1.85051	0.841	0.817	3.0996e-29	2		GOLIM4	9.71e-07	0.493918	0.265	0.733	0.0103886	2
								PNISR	1.0136e-32	1.89162	0.832	0.824	1.08395e-28	2		STK39	1.03e-06	0.429763	0.115	0.407	0.0110127	2
								MYCBP2	1.79916e-32	1.7287	0.832	0.841	1.92402e-28	2		ATXN1L	1.04e-06	0.3577	0.097	0.371	0.0111356	2
								PABPN1	1.05893e-31	1.79806	0.823	0.813	1.13242e-27	2		IPO7	1.14e-06	0.405001	0.115	0.404	0.012208	2
								RBFOX2	2.40038e-31	1.43466	0.841	0.897	2.56697e-27	2		TSC22D1	1.16e-06	0.315057	0.292	0.792	0.0123801	2
								MAT2A	3.02003e-31	1.59051	0.85	0.857	3.22962e-27	2		CAND1	1.18e-06	0.495466	0.159	0.494	0.0126402	2
								CDH111	1.01527e-30	1.13885	0.912	0.924	1.08573e-26	2		SMS	1.19e-06	0.544814	0.221	0.627	0.012687	2
								THOC2	2.66176e-29	1.94216	0.814	0.839	2.84648e-25	2		TRAPPC8	1.26e-06	0.330026	0.071	0.317	0.0135245	2
								PURA	2.73639e-29	1.52505	0.832	0.903	2.92629e-25	2		PIK3R1	1.37e-06	0.605063	0.204	0.587	0.0146864	2
								SFPQ	2.99311e-26	1.48147	0.805	0.881	3.20083e-22	2		LRCH3	1.42e-06	0.368523	0.115	0.402	0.0152061	2
								EWSR1	3.15689e-26	1.62535	0.796	0.866	3.37597e-22	2		FAM69A	1.58e-06	0.269247	0.044	0.263	0.0169182	2
								ZBTB20	3.68801e-26	1.78688	0.796	0.837	3.94396e-22	2		FBXL6	1.73e-06	0.493326	0.124	0.417	0.0185498	2
								CCNL1	1.28079e-24	1.80601	0.779	0.82	1.36967e-20	2		IFT81	1.89e-06	0.392983	0.106	0.381	0.0201605	2
								MBNL1	3.14655e-24	1.78548	0.779	0.809	3.36492e-20	2		RCOR3	2.08e-06	0.269208	0.053	0.276	0.0222221	2
								SREK1	1.60673e-23	1.8715	0.761	0.77	1.71823e-19	2		CCDC34	2.08e-06	0.293609	0.088	0.344	0.0222847	2
								SRSF11	3.84315e-23	2.09654	0.761	0.79	4.10987e-19	2		MKLN1	2.13e-06	0.470732	0.177	0.522	0.022819	2
								SRSF10	7.41629e-23	1.53081	0.77	0.851	7.93098e-19	2		MTA2	2.15e-06	0.388498	0.097	0.361	0.0229802	2
								RBMS1	9.40819e-23	1.31787	0.805	0.908	1.00611e-18	2		RBMS3	2.23e-06	0.45049	0.106	0.378	0.0238113	2
								NIPBL	5.66805e-22	1.40131	0.779	0.896	6.06141e-18	2		DIAPH1	2.29e-06	0.348642	0.08	0.326	0.0244903	2
								HNRNPU	9.49729e-22	0.848852	0.858	0.955	1.01564e-17	2		VCP	2.4e-06	0.355381	0.336	0.898	0.0257022	2
								CHD4	1.23744e-21	1.16197	0.823	0.924	1.32331e-17	2		UBR4	2.42e-06	0.42928	0.115	0.394	0.0258433	2
								RBM25	3.82264e-20	1.63566	0.752	0.841	4.08793e-16	2		POFUT2	2.53e-06	0.334951	0.106	0.376	0.0271034	2
								SRRM2	7.26132e-20	1.03829	0.805	0.92	7.76525e-16	2		CTNND1	2.54e-06	0.421643	0.097	0.359	0.0271163	2
								QKI	3.39614e-18	1.19721	0.761	0.899	3.63183e-14	2		PDCD4	2.55e-06	0.42057	0.124	0.411	0.0272259	2
								BCLAF1	2.11467e-17	1.27452	0.735	0.865	2.26143e-13	2		UBXN7	2.63e-06	0.257954	0.071	0.307	0.0281147	2
								VMP1	3.10055e-17	1.81982	0.717	0.79	3.31573e-13	2		GLS	2.63e-06	1.52403	0.575	0.718	0.0281485	2
								PLCG2	5.77934e-17	2.05498	0.69	0.675	6.18042e-13	2		PPP2R2A	2.64e-06	0.335518	0.292	0.785	0.0282511	2
								HNRNPM	1.6102e-16	0.951226	0.743	0.908	1.72194e-12	2		TLN2	2.65e-06	0.563028	0.23	0.636	0.0283665	2
								TRA2B	1.92757e-16	1.58552	0.717	0.832	2.06134e-12	2		MMP21	2.67e-06	0.308629	0.115	0.391	0.0285853	2
								LUC7L3	4.22313e-16	1.60704	0.717	0.852	4.51621e-12	2		MAPK1IP1L	2.67e-06	0.33505	0.062	0.29	0.0285878	2
								GJC1	4.88289e-16	0.2621	0.142	0.696	5.22176e-12	2		FUS	2.71e-06	1.4235	0.602	0.819	0.0289979	2
								EIF4A1	1.05207e-15	0.338716	0.115	0.632	1.12508e-11	2		UBE2W	2.73e-06	0.275738	0.08	0.324	0.0292374	2
								SRSF71	2.32678e-15	1.08268	0.779	0.904	2.48826e-11	2		LCOR	2.78e-06	1.61277	0.469	0.422	0.0296866	2
								CDK12	4.63533e-15	1.53141	0.69	0.768	4.95703e-11	2		RBM4B	2.8e-06	0.47461	0.097	0.358	0.0298988	2
								CELF1	4.87305e-15	1.66144	0.69	0.764	5.21123e-11	2		ERC1	2.83e-06	0.694483	0.168	0.501	0.0302678	2
								CCDC174	7.6608e-15	0.262977	0.15	0.691	8.19246e-11	2		DBN1	2.89e-06	0.423284	0.115	0.392	0.0309161	2
								MAX	1.60213e-14	0.271047	0.088	0.552	1.71332e-10	2		PTPN12	2.9e-06	0.565181	0.168	0.499	0.03098	2
								ARHGAP5	2.23174e-14	1.07384	0.752	0.888	2.38662e-10	2		MFSD14B	2.96e-06	0.278353	0.088	0.34	0.031705	2
								EIF3A	2.23237e-14	0.746808	0.788	0.937	2.3873e-10	2		HMGXB4	2.99e-06	0.583919	0.159	0.481	0.0319928	2
								ATRX	2.24135e-14	1.59983	0.699	0.828	2.3969e-10	2		IWS1	3.12e-06	0.525534	0.168	0.498	0.0333229	2
								BTBD1	3.86846e-14	0.298747	0.15	0.676	4.13693e-10	2		ROCK1	3.22e-06	0.891536	0.628	0.895	0.0344205	2
								DDX3X	3.90334e-14	1.34072	0.708	0.864	4.17423e-10	2		TIA1	3.49e-06	1.62614	0.54	0.606	0.0373699	2
								SPTBN1	6.98534e-14	0.947381	0.761	0.946	7.47012e-10	2		NCKAP1	3.64e-06	0.547398	0.195	0.553	0.0388992	2
								BAG6	7.21276e-14	0.331228	0.204	0.789	7.71333e-10	2		PAK1	3.66e-06	0.670704	0.177	0.515	0.0391034	2
								MAPRE1	7.25926e-14	0.25887	0.15	0.669	7.76305e-10	2		PARVA	3.79e-06	0.260284	0.062	0.285	0.040536	2
								SART1	7.9506e-14	0.291723	0.168	0.708	8.50237e-10	2		UPF2	3.98e-06	1.63905	0.54	0.612	0.0425172	2
								SYNCRIP	8.80534e-14	1.10529	0.708	0.905	9.41643e-10	2		PIP5K1A	4.15e-06	0.396396	0.115	0.386	0.0443987	2
								USP16	1.82015e-13	0.455288	0.133	0.622	1.94647e-09	2		RBM5	4.23e-06	1.50434	0.558	0.664	0.0452123	2
								BRD1	2.17343e-13	1.21973	0.699	0.854	2.32426e-09	2		PUF60	4.31e-06	0.501576	0.301	0.802	0.0460763	2
								TMEM131	2.37819e-13	0.380279	0.106	0.563	2.54324e-09	2		EDIL3	4.32e-06	0.316269	0.106	0.368	0.0462397	2
								PHF20L1	2.45639e-13	1.70735	0.673	0.767	2.62687e-09	2		EGR21	4.38e-06	0.298433	0.204	0.547	0.0468106	2
								DUSP11	4.09208e-13	0.259694	0.088	0.521	4.37607e-09	2		COL6A21	4.5e-06	0.261511	0.292	0.745	0.0481296	2
								TEAD1	6.23268e-13	1.62438	0.664	0.746	6.66523e-09	2		EXOC5	4.83e-06	0.551049	0.159	0.473	0.0516886	2
								JMJD6	6.3757e-13	0.310561	0.115	0.572	6.81818e-09	2		LAMC1	5.17e-06	0.808766	0.221	0.605	0.0552353	2
								SRSF2	8.33736e-13	1.01105	0.726	0.924	8.91597e-09	2		SASH1	5.21e-06	0.674557	0.248	0.668	0.0557277	2
								MBNL2	9.7146e-13	1.3956	0.69	0.849	1.03888e-08	2		HNRNPR	5.23e-06	0.436238	0.319	0.847	0.0558827	2
								ELAVL1	9.87095e-13	0.362114	0.204	0.762	1.0556e-08	2		ANTXR1	5.25e-06	0.494333	0.088	0.332	0.0561445	2
								HOXC10	1.25621e-12	0.279766	0.212	0.78	1.34339e-08	2		CPSF6	5.68e-06	1.47911	0.575	0.738	0.0607373	2
								ZFC3H1	1.42502e-12	2.02557	0.611	0.561	1.52391e-08	2		GULP1	5.76e-06	0.261278	0.062	0.28	0.0616094	2
								CD2AP	1.52818e-12	0.288374	0.133	0.601	1.63424e-08	2		PIAS2	5.79e-06	0.507495	0.115	0.382	0.0618869	2
								CSNK2A1	1.63429e-12	0.250522	0.15	0.638	1.74771e-08	2		EMX2	5.89e-06	0.319495	0.115	0.382	0.0629705	2
								MKRN1	1.66111e-12	0.254536	0.115	0.563	1.77639e-08	2		NKTR	5.9e-06	1.65057	0.54	0.618	0.0631233	2
								VEZF1	1.83384e-12	0.286302	0.115	0.562	1.96111e-08	2		LMO4	5.93e-06	0.582629	0.239	0.635	0.0634177	2
								ZDHHC5	1.86231e-12	0.270207	0.088	0.506	1.99155e-08	2		NCK2	6.17e-06	0.602464	0.124	0.399	0.0660011	2
								IRF2BP2	2.15487e-12	0.290913	0.124	0.578	2.30441e-08	2		GRK2	6.19e-06	0.335357	0.08	0.313	0.0662083	2
								ZC3H13	2.56134e-12	0.256588	0.15	0.633	2.7391e-08	2		TSC22D3	6.23e-06	0.296116	0.071	0.296	0.0666348	2
								KPNA3	2.66742e-12	0.319441	0.133	0.596	2.85254e-08	2		STK3	6.36e-06	0.438537	0.106	0.364	0.0680346	2
								SP3	2.8378e-12	1.30764	0.69	0.851	3.03474e-08	2		BRD7	6.44e-06	0.657817	0.257	0.684	0.0688767	2
								PRPF38B	2.85396e-12	1.82728	0.637	0.66	3.05202e-08	2		MCM71	6.61e-06	0.279076	0.097	0.345	0.0706956	2
								REST	2.89442e-12	0.255437	0.071	0.465	3.0953e-08	2		DNAJC13	6.64e-06	0.618433	0.159	0.469	0.0709651	2
								CDC40	3.75981e-12	0.400757	0.186	0.709	4.02074e-08	2		MNAT1	6.74e-06	0.563813	0.177	0.505	0.0720379	2
								HOOK3	3.79168e-12	0.342557	0.195	0.729	4.05482e-08	2		CSDE1	6.76e-06	0.494473	0.673	0.952	0.0722912	2
								CYFIP1	5.29644e-12	0.407791	0.159	0.646	5.66402e-08	2		SOCS5	6.76e-06	0.369021	0.071	0.294	0.0723314	2
								TAF15	5.78326e-12	1.53137	0.664	0.786	6.18462e-08	2		CCSAP	7.21e-06	0.285376	0.088	0.327	0.0770922	2
								MPRIP	6.02584e-12	0.288158	0.15	0.625	6.44403e-08	2		PDCD7	7.28e-06	0.366687	0.08	0.31	0.0778523	2
								CPEB4	6.06053e-12	1.75723	0.611	0.576	6.48113e-08	2		CAPRIN1	7.4e-06	0.380696	0.336	0.866	0.0791668	2
								CHTOP	6.44152e-12	0.292757	0.15	0.624	6.88856e-08	2		EML4	7.95e-06	0.592108	0.274	0.725	0.0849871	2
								RBM26	6.4544e-12	1.77929	0.655	0.754	6.90234e-08	2		AMOTL1	7.97e-06	0.325181	0.071	0.292	0.0851792	2
								PPP1R12A	7.35759e-12	1.69824	0.673	0.835	7.8682e-08	2		SUPT6H	7.97e-06	0.535363	0.186	0.521	0.0851958	2
								ASH1L	7.57233e-12	1.46118	0.673	0.819	8.09785e-08	2		ADNP	8.19e-06	0.623146	0.239	0.64	0.087571	2
								ADIPOR1	1.06501e-11	0.339067	0.204	0.738	1.13892e-07	2		LENG8	8.24e-06	1.49218	0.416	0.337	0.0881641	2
								CCNI	1.11886e-11	0.289131	0.168	0.655	1.19651e-07	2		ZBTB38	8.36e-06	0.277871	0.08	0.308	0.0894454	2
								FIP1L1	1.41069e-11	0.310925	0.106	0.522	1.50859e-07	2		ZCCHC7	8.4e-06	1.38489	0.381	0.28	0.0897843	2
								RCOR1	1.41272e-11	0.306082	0.15	0.615	1.51076e-07	2		VPS16	8.44e-06	0.442919	0.106	0.359	0.0902876	2
								SNTB21	1.49172e-11	0.301194	0.177	0.673	1.59524e-07	2		RNF145	8.59e-06	0.53435	0.177	0.501	0.0919082	2
								APPL1	1.69844e-11	0.460242	0.142	0.595	1.81632e-07	2		GLYR1	8.78e-06	0.527842	0.248	0.658	0.0938555	2
								LAPTM4A	1.77564e-11	0.312132	0.168	0.65	1.89887e-07	2		MEX3C	9.19e-06	0.662297	0.283	0.743	0.098248	2
								PHF14	1.85789e-11	1.43025	0.664	0.804	1.98682e-07	2		ALCAM1	9.26e-06	0.351378	0.071	0.29	0.0989933	2
								PSIP1	1.86224e-11	0.390959	0.221	0.772	1.99148e-07	2		TARDBP	9.27e-06	0.635506	0.186	0.519	0.0991165	2
								EIF4A2	1.88991e-11	1.49545	0.673	0.848	2.02107e-07	2		HCFC1	9.28e-06	0.289638	0.097	0.341	0.0991967	2
								PRPF6	2.43495e-11	0.266764	0.106	0.516	2.60393e-07	2		SLC25A28	9.29e-06	0.284154	0.08	0.307	0.0993274	2
								CAPZA1	2.52892e-11	0.3421	0.212	0.75	2.70443e-07	2		SH3PXD2A	9.29e-06	0.441261	0.212	0.573	0.0993573	2
								SEC63	2.73528e-11	0.362311	0.221	0.769	2.92511e-07	2		AAAS	9.39e-06	0.281104	0.053	0.256	0.100411	2
								IER5L1	3.43759e-11	0.255421	0.195	0.7	3.67616e-07	2		FTSJ3	9.39e-06	0.50317	0.15	0.445	0.100457	2
								UBXN4	3.4952e-11	0.284726	0.088	0.476	3.73777e-07	2		GGNBP2	9.61e-06	1.31212	0.584	0.78	0.102807	2
								THRAP3	3.86555e-11	0.336594	0.204	0.724	4.13382e-07	2		DDX10	9.66e-06	0.256762	0.08	0.306	0.103334	2
								PCK2	4.23778e-11	0.267557	0.106	0.51	4.53188e-07	2		RIOK3	9.7e-06	0.513244	0.239	0.636	0.103695	2
								DDX41	4.44449e-11	0.407721	0.15	0.604	4.75294e-07	2		RMND5A	9.88e-06	0.382015	0.097	0.34	0.105605	2
								HNRNPDL	5.18805e-11	1.12027	0.681	0.874	5.5481e-07	2		FOXG1	9.91e-06	0.628798	0.257	0.676	0.106023	2
								2019-03-07	6.85527e-11	0.43663	0.142	0.58	7.33103e-07	2		MSH6	1.02e-05	0.257779	0.062	0.272	0.109383	2
								SEC13	6.88807e-11	0.259398	0.08	0.451	7.3661e-07	2		TSHZ31	1.03e-05	0.465165	0.221	0.593	0.110346	2
								PTEN	6.88852e-11	0.810486	0.761	0.922	7.36659e-07	2		WIZ	1.09e-05	0.35497	0.08	0.305	0.116572	2
								CD47	7.15108e-11	0.362109	0.186	0.673	7.64737e-07	2		ARHGAP6	1.1e-05	0.323759	0.071	0.288	0.11786	2
								GPBP1	9.95294e-11	0.318651	0.212	0.732	1.06437e-06	2		OPA1	1.1e-05	0.49802	0.15	0.443	0.118139	2
								PDZD8	1.03632e-10	0.336757	0.106	0.501	1.10824e-06	2		BDNF	1.12e-05	0.563846	0.177	0.497	0.11957	2
								RNF11	1.11439e-10	0.367673	0.159	0.613	1.19173e-06	2		SRPRA1	1.13e-05	0.335585	0.345	0.89	0.120791	2
								FBXW11	1.24357e-10	0.330675	0.106	0.498	1.32987e-06	2		ZFAND5	1.13e-05	0.764239	0.655	0.894	0.120979	2
								FBL1	1.3415e-10	0.320521	0.23	0.773	1.4346e-06	2		SLMAP	1.15e-05	0.759677	0.239	0.634	0.122701	2
								DPF2	1.44413e-10	0.302522	0.088	0.461	1.54435e-06	2		RBM15	1.16e-05	0.449008	0.115	0.371	0.124075	2
								ANAPC10	1.49324e-10	0.418162	0.133	0.553	1.59687e-06	2		MITF	1.16e-05	0.425171	0.088	0.32	0.124568	2
								CWC25	1.59859e-10	0.278642	0.088	0.46	1.70953e-06	2		SHOX2	1.19e-05	0.547705	0.292	0.757	0.127557	2
								SMARCE1	1.94361e-10	0.296431	0.15	0.587	2.0785e-06	2		HOMER1	1.21e-05	0.279755	0.053	0.253	0.129874	2
								TSG101	2.74294e-10	0.344049	0.15	0.582	2.9333e-06	2		EPB41L1	1.22e-05	0.31581	0.097	0.336	0.13008	2
								CCDC50	3.08496e-10	0.478611	0.168	0.621	3.29906e-06	2		TCF7L1	1.26e-05	0.341137	0.08	0.302	0.13452	2
								NID11	3.11905e-10	0.318663	0.168	0.619	3.33551e-06	2		ERBIN	1.27e-05	0.692935	0.23	0.61	0.135359	2
								CMIP	3.31961e-10	0.321397	0.115	0.506	3.54999e-06	2		TNRC6A	1.28e-05	1.60155	0.54	0.639	0.136783	2
								CHD6	4.16239e-10	1.73894	0.593	0.592	4.45125e-06	2		TENT5A	1.33e-05	0.328449	0.088	0.318	0.142064	2
								MAN1A2	4.53591e-10	0.417487	0.257	0.821	4.8507e-06	2		RB1CC1	1.36e-05	1.42618	0.566	0.72	0.14528	2
								TAB2	4.65568e-10	0.296626	0.142	0.557	4.97879e-06	2		QRICH1	1.37e-05	0.482717	0.15	0.439	0.146822	2
								SLC39A10	5.70507e-10	0.254	0.097	0.463	6.101e-06	2		HNRNPLL	1.37e-05	0.442465	0.088	0.318	0.146908	2
								EIF4B	7.0254e-10	0.321002	0.23	0.75	7.51296e-06	2		CUL4A	1.4e-05	0.344689	0.071	0.284	0.149451	2
								DLGAP4	7.39769e-10	0.457948	0.195	0.669	7.91109e-06	2		PHF2	1.42e-05	0.256978	0.062	0.267	0.151603	2
								R3HDM2	7.80515e-10	0.498263	0.168	0.609	8.34682e-06	2		ERI3	1.42e-05	0.255091	0.062	0.267	0.151921	2
								SEC31A	7.9072e-10	0.425384	0.204	0.689	8.45596e-06	2		ZNF609	1.43e-05	0.645276	0.177	0.494	0.15249	2
								FNBP1L	8.49803e-10	0.386157	0.133	0.532	9.08779e-06	2		TNKS2	1.45e-05	0.584432	0.301	0.779	0.154972	2
								SSBP2	1.06379e-09	0.442558	0.159	0.587	1.13762e-05	2		SIK3	1.47e-05	0.284703	0.08	0.3	0.157014	2
								SRP54	1.0651e-09	0.354931	0.168	0.605	1.13902e-05	2		UTP4	1.47e-05	0.301145	0.08	0.3	0.157645	2
								EPB41L3	1.0932e-09	0.287721	0.106	0.475	1.16907e-05	2		EFNB2	1.54e-05	0.353211	0.097	0.333	0.164386	2
								SUCO	1.16786e-09	0.381542	0.133	0.528	1.24891e-05	2		PPM1B	1.59e-05	0.405893	0.097	0.333	0.170192	2
								NUP93	1.27707e-09	0.300226	0.097	0.454	1.3657e-05	2		NR3C1	1.6e-05	0.480454	0.319	0.822	0.170832	2
								TNKS	1.38273e-09	0.312184	0.097	0.453	1.47869e-05	2		GPC4	1.6e-05	0.417335	0.097	0.333	0.170849	2
								APBB1IP	1.43959e-09	0.369143	0.133	0.525	1.53949e-05	2		EDEM1	1.62e-05	0.356112	0.08	0.299	0.173015	2
								DAZAP1	1.45276e-09	0.324569	0.142	0.545	1.55358e-05	2		SNRNP200	1.63e-05	0.570977	0.142	0.419	0.174808	2
								BMP1	1.52084e-09	0.458327	0.186	0.64	1.62639e-05	2		ATP11B	1.64e-05	0.307343	0.071	0.282	0.175764	2
								HNRNPH1	1.77838e-09	1.72499	0.593	0.622	1.9018e-05	2		ACSL4	1.65e-05	0.437863	0.071	0.282	0.176123	2
								ARFIP1	1.84108e-09	0.413022	0.159	0.58	1.96885e-05	2		UBR3	1.66e-05	1.54402	0.469	0.454	0.177823	2
								TM9SF2	1.86814e-09	0.37273	0.265	0.826	1.99779e-05	2		NRP2	1.77e-05	0.44441	0.097	0.331	0.189152	2
								PAK2	1.8682e-09	0.347661	0.159	0.579	1.99785e-05	2		ZNF207	1.83e-05	0.544483	0.301	0.776	0.195449	2
								EGR31	1.90112e-09	0.286671	0.142	0.536	2.03306e-05	2		KIFAP3	1.83e-05	0.63054	0.257	0.666	0.195988	2
								BMI1	1.9491e-09	0.260051	0.097	0.45	2.08436e-05	2		ZNF830	1.83e-05	0.426719	0.115	0.365	0.196123	2
								GTF2F1	2.03637e-09	0.463154	0.168	0.598	2.17769e-05	2		USF3	1.87e-05	0.419142	0.097	0.331	0.199593	2
								PPP3CB	2.08119e-09	0.481495	0.204	0.676	2.22562e-05	2		WWC2	1.87e-05	0.451738	0.106	0.348	0.199984	2
								ARL4A	2.42724e-09	0.277332	0.062	0.376	2.59569e-05	2		EPC2	1.88e-05	0.664626	0.265	0.687	0.200542	2
								AGFG1	2.65917e-09	0.394333	0.221	0.713	2.84372e-05	2		VCL	1.88e-05	0.723443	0.239	0.624	0.200649	2
								ZNF639	2.76109e-09	0.466585	0.133	0.519	2.95271e-05	2		CUL1	1.89e-05	0.565964	0.31	0.797	0.202172	2
								ACO2	3.12255e-09	0.333887	0.071	0.391	3.33926e-05	2		PSMD14	2.02e-05	0.578127	0.265	0.685	0.216519	2
								LTA4H	3.50652e-09	0.367714	0.124	0.497	3.74987e-05	2		SUZ121	2.05e-05	0.525123	0.265	0.685	0.219645	2
								DHX9	3.90492e-09	0.364731	0.177	0.609	4.17592e-05	2		CEP57	2.16e-05	0.360561	0.088	0.311	0.230609	2
								CEBPZ	3.96541e-09	0.402324	0.15	0.552	4.24061e-05	2		GNL2	2.16e-05	0.420844	0.088	0.311	0.230609	2
								MACO1	4.21572e-09	0.250909	0.133	0.513	4.5083e-05	2		JMJD1C	2.21e-05	1.42462	0.558	0.704	0.236482	2
								ZFP36L1	4.37386e-09	0.555669	0.248	0.759	4.6774e-05	2		ACBD3	2.23e-05	0.312453	0.336	0.849	0.238928	2
								DNM3OS	5.0437e-09	1.84455	0.575	0.584	5.39373e-05	2		SBNO1	2.23e-05	0.704231	0.265	0.685	0.23894	2
								ILK	5.30747e-09	0.444659	0.257	0.789	5.6758e-05	2		PAPOLA	2.28e-05	0.322102	0.345	0.879	0.244186	2
								KDM1A	6.18523e-09	0.40113	0.115	0.472	6.61448e-05	2		EPS8	2.29e-05	0.261714	0.062	0.26	0.244991	2
								WNK1	6.45247e-09	1.14387	0.655	0.882	6.90027e-05	2		TSC22D2	2.3e-05	0.70997	0.221	0.582	0.24547	2
								IMPACT	6.66893e-09	0.313713	0.097	0.435	7.13175e-05	2		SSRP1	2.33e-05	0.686028	0.23	0.601	0.24872	2
								ARID4A	6.77854e-09	0.464085	0.133	0.507	7.24897e-05	2		SPIRE1	2.33e-05	0.435844	0.115	0.361	0.249326	2
								KIF1B	6.8398e-09	0.393416	0.133	0.507	7.31448e-05	2		RBM10	2.33e-05	0.558814	0.15	0.431	0.249428	2
								MAP2K4	6.92249e-09	0.449795	0.186	0.622	7.40291e-05	2		DIP2C	2.38e-05	0.684984	0.159	0.448	0.254309	2
								CAMK2G	6.96802e-09	0.398846	0.115	0.47	7.4516e-05	2		CHD1	2.39e-05	0.562768	0.177	0.485	0.255557	2
								ILF2	7.27723e-09	0.377977	0.186	0.621	7.78227e-05	2		RND3	2.45e-05	0.583605	0.23	0.596	0.261762	2
								HACD2	7.3948e-09	0.615082	0.15	0.544	7.908e-05	2		VTI1A	2.45e-05	0.371062	0.071	0.276	0.261958	2
								LRP1	7.43532e-09	1.09448	0.681	0.916	7.95133e-05	2		PDLIM5	2.54e-05	0.420394	0.097	0.326	0.271239	2
								MAGED1	7.4696e-09	0.377767	0.177	0.599	7.98798e-05	2		ORC4	2.59e-05	0.52833	0.133	0.394	0.277292	2
								SCAF11	7.73878e-09	0.322611	0.257	0.783	8.27585e-05	2		CDC27	2.6e-05	0.611782	0.195	0.521	0.277787	2
								SRSF1	7.8651e-09	1.38932	0.628	0.786	8.41094e-05	2		CDK13	2.63e-05	1.40235	0.531	0.625	0.280809	2
								SPTAN1	8.02711e-09	0.485768	0.195	0.638	8.58419e-05	2		PCDH18	2.63e-05	0.617768	0.177	0.484	0.281063	2
								ATP2B1	8.26635e-09	1.16456	0.664	0.894	8.84003e-05	2		LAMA2	2.78e-05	1.3785	0.522	0.587	0.297704	2
								SETDB1	9.61044e-09	0.310389	0.097	0.43	0.000102774	2		BHLHE40	2.8e-05	0.368249	0.115	0.358	0.298897	2
								SMARCC1	9.75323e-09	0.452281	0.186	0.617	0.000104301	2		SNX27	2.8e-05	0.771396	0.195	0.52	0.299841	2
								SMAD2	9.82777e-09	0.253922	0.106	0.448	0.000105098	2		PAX3	2.81e-05	0.510929	0.133	0.393	0.300113	2
								TCF25	1.08739e-08	0.44689	0.168	0.576	0.000116286	2		LARP4B	2.84e-05	0.27422	0.071	0.274	0.303578	2
								NUP88	1.12181e-08	0.258739	0.097	0.429	0.000119966	2		RNF214	2.85e-05	0.51745	0.115	0.358	0.304414	2
								WRNIP1	1.15065e-08	0.277404	0.08	0.393	0.000123051	2		MEX3A	2.86e-05	0.294102	0.071	0.274	0.305412	2
								ANKRD17	1.1681e-08	1.52415	0.619	0.763	0.000124917	2		XPO5	2.9e-05	0.344308	0.062	0.257	0.310043	2
								U2AF2	1.21973e-08	0.584196	0.204	0.653	0.000130438	2		SAFB	2.92e-05	0.260961	0.062	0.257	0.312603	2
								RAB5A	1.23986e-08	0.402981	0.15	0.537	0.000132591	2		NUP214	2.94e-05	0.30985	0.062	0.257	0.31389	2
								NFAT5	1.28759e-08	1.80264	0.566	0.573	0.000137694	2		SGMS1	2.94e-05	0.521262	0.115	0.358	0.314589	2
								MAP7D1	1.31481e-08	0.392723	0.124	0.481	0.000140605	2		CSF1	2.98e-05	0.456307	0.133	0.392	0.319032	2
								CAB39	1.33854e-08	0.293037	0.124	0.48	0.000143144	2		COL5A1	3.05e-05	0.441085	0.133	0.391	0.326144	2
								PPM1A	1.39317e-08	0.336488	0.088	0.409	0.000148985	2		PPID1	3.15e-05	0.398385	0.283	0.717	0.337048	2
								SSR1	1.47272e-08	0.329908	0.097	0.426	0.000157492	2		ARID1B	3.15e-05	0.520323	0.15	0.426	0.337345	2
								SRPK1	1.48795e-08	0.394121	0.186	0.612	0.000159121	2		FER	3.17e-05	0.732287	0.221	0.576	0.339348	2
								KMT2A	1.48886e-08	1.68422	0.611	0.727	0.000159219	2		FLNA	3.24e-05	0.41194	0.115	0.356	0.346207	2
								IQGAP1	1.50118e-08	0.36575	0.159	0.552	0.000160536	2		EPB41L2	3.24e-05	0.476175	0.133	0.391	0.346365	2
								RBPJ1	1.50677e-08	0.329307	0.142	0.515	0.000161134	2		UBP1	3.27e-05	0.536337	0.133	0.391	0.349437	2
								DHX40	1.53796e-08	0.327698	0.106	0.443	0.000164469	2		KLF7	3.27e-05	1.16466	0.575	0.76	0.349907	2
								SGPL1	1.62178e-08	0.30305	0.071	0.371	0.000173433	2		RGMA	3.34e-05	0.351911	0.088	0.305	0.356921	2
								KPNB1	1.62387e-08	0.380878	0.133	0.496	0.000173656	2		SERTAD4-AS1	3.44e-05	0.318735	0.062	0.255	0.367904	2
								MIA2	1.66991e-08	0.355698	0.088	0.407	0.000178581	2		ESF1	3.51e-05	0.61979	0.301	0.764	0.375734	2
								PPP2R5E	1.75685e-08	0.374281	0.142	0.513	0.000187877	2		MACF1	3.59e-05	1.39463	0.566	0.742	0.384185	2
								CUL5	1.82463e-08	0.498333	0.23	0.711	0.000195126	2		HUWE1	3.6e-05	1.23056	0.584	0.812	0.384965	2
								TNRC6B	1.87717e-08	1.31515	0.637	0.831	0.000200744	2		GTF2H1	3.6e-05	0.337102	0.071	0.271	0.385497	2
								DOLK	1.88857e-08	0.285402	0.08	0.387	0.000201964	2		PNPLA8	3.63e-05	0.315177	0.088	0.304	0.388065	2
								TCEA1	2.11016e-08	0.343636	0.274	0.811	0.00022566	2		CCDC88A	3.64e-05	1.20545	0.593	0.849	0.388917	2
								CLK3	2.15175e-08	0.374109	0.097	0.421	0.000230108	2		CAMK2D	3.86e-05	0.579116	0.15	0.422	0.413142	2
								ING4	2.1876e-08	0.301759	0.071	0.368	0.000233942	2		MGAT5	3.91e-05	0.385274	0.088	0.302	0.418626	2
								PRPF4B	2.32492e-08	1.65033	0.602	0.706	0.000248627	2		LPP	3.92e-05	0.448807	0.106	0.336	0.418876	2
								RABGAP1	2.36827e-08	0.424628	0.124	0.473	0.000253263	2		HOXC8	3.92e-05	0.631393	0.168	0.459	0.418992	2
								SRRT	2.42131e-08	0.425958	0.212	0.665	0.000258934	2		HECA	3.92e-05	0.395162	0.071	0.27	0.41923	2
								CDK11B	2.50631e-08	0.428539	0.115	0.455	0.000268025	2		ETV1	4.16e-05	0.434455	0.097	0.318	0.444635	2
								H2AFY	2.5517e-08	0.535231	0.212	0.663	0.000272879	2		PHF3	4.24e-05	0.672197	0.221	0.571	0.45308	2
								JUNB1	2.62326e-08	0.589763	0.257	0.741	0.000280531	2		SHARPIN	4.25e-05	0.363696	0.088	0.301	0.454951	2
								ABHD2	2.63553e-08	0.273099	0.115	0.453	0.000281843	2		SVIL	4.28e-05	0.620438	0.133	0.386	0.45786	2
								CCDC25	2.82205e-08	0.420421	0.133	0.49	0.00030179	2		MIER3	4.46e-05	0.469926	0.08	0.284	0.476726	2
								PTBP2	2.85778e-08	1.81503	0.513	0.448	0.000305611	2		PLEKHA3	4.46e-05	0.451141	0.08	0.284	0.476726	2
								ANKIB1	3.22049e-08	0.303833	0.088	0.399	0.000344399	2		METTL3	4.46e-05	0.322381	0.08	0.284	0.476726	2
								FGFR1	3.26604e-08	0.26599	0.062	0.345	0.00034927	2		IP6K2	4.58e-05	0.360986	0.071	0.267	0.48964	2
								EIF4G1	3.3828e-08	1.19831	0.628	0.817	0.000361756	2		MAP1A	4.61e-05	0.557114	0.195	0.51	0.493284	2
								TOP1	3.3849e-08	0.721139	0.735	0.937	0.000361982	2		ITGA6	4.65e-05	0.619845	0.177	0.47	0.49698	2
								SNRNP70	3.62347e-08	0.354462	0.159	0.541	0.000387494	2		TMEM150A	4.73e-05	0.557589	0.142	0.402	0.506345	2
								MTDH	3.71769e-08	0.510917	0.735	0.943	0.00039757	2		EED	4.76e-05	0.627877	0.212	0.549	0.509385	2
								KDM6B	3.75324e-08	0.567819	0.168	0.562	0.000401372	2		C5orf24	4.78e-05	0.534294	0.168	0.454	0.511486	2
								GAS7	3.75922e-08	0.275231	0.088	0.396	0.000402011	2		TXNIP	4.85e-05	0.484316	0.177	0.472	0.518927	2
								NDEL1	3.9306e-08	0.433361	0.168	0.561	0.000420339	2		NAV1	4.9e-05	0.591015	0.142	0.401	0.524469	2
								ATXN7L3	4.12249e-08	0.50562	0.195	0.618	0.000440859	2		HADHA	4.94e-05	0.297808	0.097	0.316	0.528505	2
								KIAA0100	4.31785e-08	0.391174	0.115	0.448	0.000461751	2		RAB3GAP1	4.95e-05	0.302958	0.071	0.266	0.529015	2
								CUL2	4.5106e-08	0.403315	0.177	0.578	0.000482363	2		SOS1	4.97e-05	0.451426	0.097	0.316	0.531451	2
								NCBP3	4.6048e-08	0.251553	0.053	0.324	0.000492438	2		ABI1	4.97e-05	0.598332	0.133	0.384	0.531795	2
								TM9SF4	5.20668e-08	0.562631	0.177	0.575	0.000556802	2		USO1	4.99e-05	0.490409	0.15	0.419	0.533728	2
								RABEP1	5.23494e-08	0.440282	0.274	0.804	0.000559825	2		FXR2	5.01e-05	0.760393	0.221	0.567	0.53601	2
								DDX24	5.24223e-08	0.512635	0.195	0.615	0.000560604	2		SECISBP2L	5.22e-05	0.416955	0.097	0.315	0.558667	2
								ETS1	5.2599e-08	0.337073	0.106	0.428	0.000562494	2		SEMA6D	5.34e-05	0.41472	0.097	0.315	0.571201	2
								AHNAK	5.75522e-08	1.03741	0.673	0.914	0.000615463	2		ARID5B	5.38e-05	0.524807	0.274	0.685	0.575207	2
								CHPF2	5.90643e-08	0.42285	0.115	0.444	0.000631634	2		ATAD21	5.45e-05	0.335172	0.133	0.381	0.583316	2
								SLAIN2	6.11535e-08	0.474009	0.106	0.426	0.000653976	2		B4GALT2	5.58e-05	0.393193	0.08	0.281	0.596765	2
								CIC	6.13352e-08	0.365067	0.088	0.391	0.000655918	2		DCLK1	5.68e-05	0.495408	0.212	0.542	0.606896	2
								NR2F1	6.32631e-08	0.410701	0.195	0.612	0.000676535	2		MARS	5.74e-05	0.546713	0.23	0.581	0.614003	2
								FAF1	6.53489e-08	0.416919	0.133	0.479	0.000698841	2		CPNE8	5.85e-05	0.500169	0.106	0.33	0.625389	2
								TMEM208	6.92636e-08	0.296972	0.31	0.889	0.000740705	2		CLCN4	5.89e-05	0.393864	0.088	0.297	0.629588	2
								PPP2R5A	7.59116e-08	0.535982	0.15	0.514	0.000811799	2		REV3L	5.91e-05	1.53953	0.522	0.615	0.632432	2
								AP1G1	8.02963e-08	0.455742	0.133	0.477	0.000858689	2		ELMO2	6.13e-05	0.432271	0.106	0.33	0.655483	2
								GFPT1	8.03249e-08	0.347628	0.071	0.352	0.000858994	2		QSER1	6.33e-05	0.287182	0.08	0.279	0.677235	2
								ANAPC5	8.28218e-08	0.449151	0.186	0.589	0.000885696	2		SPAG9	6.35e-05	1.21127	0.593	0.849	0.678832	2
								ZADH2	8.38027e-08	0.30433	0.097	0.404	0.000896187	2		PDZRN3	6.36e-05	0.484328	0.177	0.468	0.679724	2
								EVI5	8.47472e-08	0.476603	0.204	0.627	0.000906287	2		PTK2	6.66e-05	0.60618	0.133	0.378	0.712384	2
								AZIN11	8.58135e-08	0.354446	0.221	0.666	0.000917689	2		MRGBP	6.73e-05	0.324224	0.071	0.262	0.719485	2
								GMFB	8.61977e-08	0.560306	0.204	0.627	0.000921798	2		TNKS1BP1	6.73e-05	0.287209	0.088	0.294	0.719867	2
								BOD1L1	8.71171e-08	0.412137	0.115	0.439	0.000931631	2		VCAN	6.77e-05	1.16049	0.593	0.819	0.723614	2
								RBMX	8.88577e-08	0.543077	0.212	0.648	0.000950244	2		EXT1	6.85e-05	1.40417	0.558	0.73	0.732598	2
								VARS	9.28701e-08	0.354728	0.097	0.403	0.000993153	2		CLIP1	7.07e-05	0.361245	0.071	0.26	0.755708	2
								ACSL3	1.0057e-07	0.424649	0.195	0.605	0.0010755	2		FUBP1	7.13e-05	1.12593	0.584	0.812	0.762452	2
								SSBP3	1.10189e-07	0.298032	0.08	0.366	0.00117836	2		MED14	7.32e-05	0.520522	0.088	0.293	0.782591	2
								ZFX	1.14313e-07	0.408199	0.115	0.436	0.00122246	2		NUDCD3	7.35e-05	0.393366	0.088	0.293	0.785511	2
								FAT1	1.22441e-07	0.360261	0.097	0.399	0.00130939	2		TUT7	7.4e-05	0.682861	0.195	0.503	0.791715	2
								LZTS2	1.25273e-07	0.382344	0.115	0.435	0.00133967	2		NOP561	7.86e-05	0.645792	0.248	0.614	0.840144	2
								SESN3	1.28964e-07	0.337846	0.124	0.452	0.00137914	2		RGMB	7.97e-05	0.409996	0.115	0.342	0.851859	2
								FAM120A	1.30571e-07	1.31019	0.628	0.847	0.00139633	2		2019-03-06	7.98e-05	0.336799	0.08	0.275	0.85365	2
								TBX15	1.31372e-07	0.269871	0.097	0.399	0.00140489	2		SLK	8e-05	0.614687	0.239	0.599	0.85584	2
								CREB1	1.33756e-07	0.368161	0.124	0.451	0.00143039	2		ZNF24	8.08e-05	0.542287	0.159	0.427	0.863939	2
								GOLGA1	1.56407e-07	0.338392	0.097	0.396	0.00167261	2		POSTN	8.09e-05	0.312587	0.106	0.325	0.865386	2
								CNOT3	1.59707e-07	0.477793	0.133	0.468	0.00170791	2		COL16A1	8.19e-05	0.663602	0.265	0.655	0.875593	2
								NFIA	1.62455e-07	0.585553	0.248	0.719	0.0017373	2		SND1	8.25e-05	0.67757	0.177	0.464	0.882666	2
								DNAJC10	1.6613e-07	0.534611	0.177	0.559	0.0017766	2		MON2	8.55e-05	0.54352	0.15	0.41	0.914842	2
								CASC3	1.68044e-07	0.343499	0.115	0.43	0.00179707	2		CMTR1	8.76e-05	0.540569	0.106	0.324	0.936335	2
								ZNF664	1.69265e-07	0.316746	0.08	0.36	0.00181012	2		RPRD2	8.78e-05	0.419702	0.08	0.274	0.939368	2
								KLF6	1.72728e-07	0.402624	0.124	0.447	0.00184716	2		COL1A21	9.22e-05	0.525536	0.92	0.964	0.986165	2
								PPP4R3B	1.78884e-07	0.574024	0.212	0.638	0.00191299	2		CNTLN	9.23e-05	0.546461	0.124	0.357	0.986547	2
								GNL3	1.81167e-07	0.588242	0.142	0.484	0.0019374	2		CCSER2	9.34e-05	0.645462	0.239	0.596	0.999132	2
								SMAD4	1.88438e-07	0.272806	0.08	0.359	0.00201516	2		SCAF1	9.37e-05	0.465875	0.106	0.323	1	2
								VAMP2	1.98344e-07	0.54591	0.186	0.576	0.00212109	2		FES	9.45e-05	0.383947	0.08	0.273	1	2
								VPS13C	2.13111e-07	0.450045	0.106	0.41	0.00227901	2		RPRD1B	9.59e-05	0.441562	0.097	0.306	1	2
								COPA	2.15013e-07	0.430098	0.097	0.392	0.00229935	2		FGD1	9.74e-05	0.547186	0.088	0.289	1	2
								CBX1	2.18493e-07	0.335851	0.301	0.847	0.00233656	2		ANAPC2	9.89e-05	0.680931	0.177	0.461	1	2
								IRX5	2.31037e-07	0.400955	0.142	0.48	0.00247071	2		SERINC1	0.00010113	0.674763	0.212	0.533	1	2
								DERL2	2.32592e-07	0.322286	0.097	0.391	0.00248734	2		ACVR1	0.00010251	0.707757	0.204	0.516	1	2
								HIF1A	2.33023e-07	0.462602	0.212	0.631	0.00249195	2		DYRK1A	0.00010345	0.463425	0.124	0.354	1	2
								AUP1	2.41745e-07	0.449124	0.274	0.777	0.00258522	2		ZCCHC14	0.00010422	0.523242	0.168	0.442	1	2
								ENC1	2.45338e-07	0.319453	0.106	0.408	0.00262364	2		CCDC186	0.0001054	0.490074	0.133	0.371	1	2
								ZHX1	2.56594e-07	0.597453	0.204	0.613	0.00274402	2		ZMYND8	0.00010595	0.524814	0.115	0.337	1	2
								LONP2	2.65342e-07	0.388086	0.142	0.479	0.00283757	2		SENP6	0.00010801	0.832197	0.257	0.633	1	2
								HNRNPA31	3.01148e-07	0.391949	0.894	0.967	0.00322048	2		ASAP1	0.00011361	0.974844	0.602	0.867	1	2
								DHX29	3.11464e-07	0.34462	0.071	0.335	0.00333079	2		FAM98A	0.00011477	0.343514	0.08	0.27	1	2
								SMARCC2	3.13858e-07	0.458969	0.124	0.441	0.0033564	2		NEO1	0.00011852	0.598902	0.15	0.404	1	2
								VIRMA	3.15337e-07	0.461517	0.115	0.422	0.00337222	2		ADSS	0.00012117	0.714053	0.239	0.591	1	2
								LARP4	3.18659e-07	0.397453	0.115	0.422	0.00340774	2		SPEN	0.00013012	0.675876	0.168	0.438	1	2
								DOCK11	3.25728e-07	0.437342	0.106	0.404	0.00348334	2		IGF2BP2	0.00013108	0.406496	0.097	0.3	1	2
								ITPR2	3.57643e-07	0.482148	0.133	0.456	0.00382463	2		RBBP8	0.00013294	0.312409	0.071	0.251	1	2
								SETD5	3.72805e-07	1.46134	0.611	0.798	0.00398677	2		STX17	0.00013294	0.397637	0.071	0.251	1	2
								GMPPA	3.85302e-07	0.348719	0.088	0.367	0.00412041	2		SETX	0.00013681	0.370983	0.08	0.267	1	2
								EZH21	3.87814e-07	0.472329	0.195	0.586	0.00414728	2		PLEKHA5	0.00013999	0.439137	0.115	0.333	1	2
								ZFP36L2	3.88671e-07	0.336111	0.124	0.436	0.00415644	2		UBAP2	0.0001403	0.54931	0.133	0.367	1	2
								WDR1	4.02275e-07	0.380743	0.115	0.419	0.00430193	2		SHOC2	0.00014205	0.469202	0.106	0.316	1	2
								FAM53C	4.08106e-07	0.328716	0.097	0.384	0.00436428	2		KIAA2026	0.00014357	1.29122	0.558	0.763	1	2
								FOXN3	4.15499e-07	0.473426	0.159	0.51	0.00444335	2		CYR61	0.00014666	0.766059	0.124	0.348	1	2
								APP1	4.18824e-07	0.35159	0.319	0.864	0.0044789	2		MLLT3	0.00014773	0.421208	0.088	0.282	1	2
								VPS4B	4.41819e-07	0.467225	0.097	0.383	0.00472482	2		RNF20	0.00014981	0.55037	0.124	0.349	1	2
								SRSF6	4.483e-07	0.454612	0.301	0.839	0.00479412	2		NPEPPS	0.00015107	0.605361	0.186	0.471	1	2
								KREMEN1	4.48347e-07	0.315314	0.088	0.365	0.00479462	2		ATL3	0.00015153	0.384569	0.088	0.282	1	2
								OSBPL1A	4.66162e-07	0.330376	0.088	0.365	0.00498514	2		MOGS	0.0001529	0.490537	0.106	0.315	1	2
								RAD50	4.75026e-07	0.309276	0.106	0.399	0.00507993	2		NCAM1	0.00015491	0.664086	0.186	0.47	1	2
								BUB3	4.89137e-07	0.27094	0.08	0.347	0.00523084	2		CEP350	0.000157	0.751127	0.186	0.471	1	2
								EBF2	4.92057e-07	0.395462	0.115	0.417	0.00526206	2		PPP1R10	0.00015731	0.621644	0.177	0.453	1	2
								ARHGAP29	5.10358e-07	0.434032	0.088	0.364	0.00545777	2		CFL2	0.00016131	0.666126	0.283	0.69	1	2
								SKIL	5.28038e-07	0.637735	0.212	0.621	0.00564684	2		SLC38A2	0.00016195	0.651697	0.168	0.434	1	2
								TMEM39A	5.32836e-07	0.648965	0.168	0.524	0.00569815	2		MAP4K4	0.00016966	1.05658	0.584	0.849	1	2
								UBE2G1	5.57421e-07	0.390065	0.088	0.362	0.00596106	2		ANKRD12	0.00016985	1.40774	0.549	0.71	1	2
								USP3	5.58168e-07	0.383854	0.115	0.414	0.00596905	2		NFX1	0.0001711	0.435475	0.08	0.264	1	2
								ANKS1B	6.82407e-07	0.252625	0.106	0.394	0.00729766	2		FMNL2	0.00017552	0.352279	0.106	0.313	1	2
								PDCD6IP	6.82706e-07	0.394181	0.133	0.447	0.00730085	2		TGFBI	0.00017958	0.307624	0.088	0.279	1	2
								SH3KBP1	6.98921e-07	0.366444	0.265	0.741	0.00747426	2		FILIP1L	0.00017965	0.77965	0.124	0.345	1	2
								DDX46	7.1275e-07	0.501549	0.168	0.521	0.00762215	2		SIN3A	0.00018303	0.473438	0.097	0.296	1	2
								RPS6KB1	7.21093e-07	0.640384	0.248	0.701	0.00771137	2		FERMT2	0.00018689	0.37823	0.389	0.921	1	2
								BRD4	7.35133e-07	0.65989	0.212	0.615	0.00786151	2		USP9Y	0.00019606	0.413822	0.097	0.294	1	2
								EXOC3	7.46585e-07	0.572264	0.23	0.657	0.00798398	2		ZBTB1	0.00019942	0.664001	0.168	0.43	1	2
								NRP11	7.651e-07	0.35505	0.23	0.649	0.00818198	2		MME	0.00020479	0.295406	0.08	0.26	1	2
								SMNDC1	8.92321e-07	0.613365	0.239	0.675	0.00954248	2		CHD3	0.00020759	0.688768	0.221	0.54	1	2
								ESRRA	9.12953e-07	0.278437	0.08	0.339	0.00976312	2		HIPK3	0.00020796	0.628216	0.204	0.503	1	2
								SCAP	9.27559e-07	0.41669	0.115	0.408	0.00991932	2		ZEB2	0.00021068	1.37101	0.566	0.8	1	2
								MTA1	9.31662e-07	0.548064	0.159	0.498	0.0099632	2		ADAMTS10	0.00021281	0.443112	0.08	0.26	1	2
								GOLIM4	9.71441e-07	0.493918	0.265	0.733	0.0103886	2		RASA1	0.00021534	1.14536	0.602	0.819	1	2
								STK39	1.0298e-06	0.429763	0.115	0.407	0.0110127	2		USP12	0.00021722	0.367263	0.106	0.309	1	2
								ATXN1L	1.04129e-06	0.3577	0.097	0.371	0.0111356	2		SDAD1	0.00022442	0.554917	0.133	0.359	1	2
								IPO7	1.14157e-06	0.405001	0.115	0.404	0.012208	2		NCOA1	0.00023326	0.607508	0.168	0.427	1	2
								TSC22D1	1.15767e-06	0.315057	0.292	0.792	0.0123801	2		NSD3	0.00023716	1.27077	0.549	0.738	1	2
								CAND1	1.18199e-06	0.495466	0.159	0.494	0.0126402	2		LRRCC1	0.0002459	0.382332	0.08	0.258	1	2
								SMS	1.18636e-06	0.544814	0.221	0.627	0.012687	2		PIK3CA	0.00024778	0.372194	0.088	0.274	1	2
								TRAPPC8	1.26468e-06	0.330026	0.071	0.317	0.0135245	2		TRAPPC10	0.00025274	0.716197	0.239	0.576	1	2
								PIK3R1	1.37333e-06	0.605063	0.204	0.587	0.0146864	2		XPR1	0.00027522	0.456955	0.097	0.289	1	2
								LRCH3	1.42193e-06	0.368523	0.115	0.402	0.0152061	2		ELL2	0.00027522	0.365743	0.097	0.289	1	2
								FAM69A	1.58203e-06	0.269247	0.044	0.263	0.0169183	2		UBN2	0.00027623	1.50548	0.513	0.634	1	2
								FBXL6	1.7346e-06	0.493326	0.124	0.417	0.0185498	2		CDC73	0.00028248	0.52259	0.133	0.354	1	2
								IFT81	1.88522e-06	0.392983	0.106	0.381	0.0201605	2		PI4KA	0.00028616	0.559547	0.159	0.407	1	2
								RCOR3	2.078e-06	0.269208	0.053	0.276	0.0222221	2		KLF9	0.00028738	0.676966	0.239	0.573	1	2
								CCDC34	2.08385e-06	0.293609	0.088	0.344	0.0222847	2		EHMT2	0.00028744	0.401702	0.097	0.288	1	2
								MKLN1	2.13381e-06	0.470732	0.177	0.522	0.022819	2		ASAP2	0.00028828	0.717485	0.204	0.496	1	2
								MTA2	2.14889e-06	0.388498	0.097	0.361	0.0229802	2		ZNF131	0.00029303	0.802975	0.265	0.634	1	2
								RBMS3	2.2266e-06	0.45049	0.106	0.378	0.0238113	2		LUZP1	0.0002958	1.271	0.558	0.768	1	2
								DIAPH1	2.2901e-06	0.348642	0.08	0.326	0.0244903	2		CEP170	0.00030607	0.755721	0.248	0.592	1	2
								VCP	2.40343e-06	0.355381	0.336	0.898	0.0257022	2		MFAP1	0.00030656	0.418438	0.345	0.839	1	2
								UBR4	2.41661e-06	0.42928	0.115	0.394	0.0258433	2		SETBP1	0.00030956	0.655135	0.159	0.404	1	2
								POFUT2	2.53445e-06	0.334951	0.106	0.376	0.0271034	2		OTUD7B	0.00031064	0.85899	0.195	0.477	1	2
								CTNND1	2.53565e-06	0.421643	0.097	0.359	0.0271162	2		WLS	0.0003121	0.412774	0.363	0.864	1	2
								PDCD4	2.5459e-06	0.42057	0.124	0.411	0.0272259	2		EFNA5	0.00031448	0.30119	0.097	0.287	1	2
								UBXN7	2.62902e-06	0.257954	0.071	0.307	0.0281147	2		DHX16	0.00033878	0.48246	0.115	0.318	1	2
								GLS	2.63218e-06	1.52403	0.575	0.718	0.0281485	2		COP1	0.00033898	0.668392	0.257	0.61	1	2
								PPP2R2A	2.64178e-06	0.335518	0.292	0.785	0.0282511	2		AP1AR	0.00034979	0.513504	0.15	0.385	1	2
								TLN2	2.65256e-06	0.563028	0.23	0.636	0.0283665	2		TOPBP11	0.00035287	0.428732	0.106	0.301	1	2
								MMP21	2.67303e-06	0.308629	0.115	0.391	0.0285853	2		NAA16	0.00035417	0.389363	0.088	0.268	1	2
								MAPK1IP1L	2.67326e-06	0.33505	0.062	0.29	0.0285878	2		CUL7	0.00035634	0.605102	0.15	0.385	1	2
								FUS	2.71161e-06	1.4235	0.602	0.819	0.0289979	2		KDM5A	0.00037299	1.37962	0.504	0.614	1	2
								UBE2W	2.734e-06	0.275738	0.08	0.324	0.0292374	2		MIA3	0.0003753	0.661122	0.15	0.384	1	2
								LCOR	2.776e-06	1.61277	0.469	0.422	0.0296866	2		DNM2	0.00037582	0.689609	0.186	0.454	1	2
								RBM4B	2.79585e-06	0.474611	0.097	0.358	0.0298988	2		MAPK1	0.00037619	0.675426	0.133	0.35	1	2
								ERC1	2.83035e-06	0.694483	0.168	0.501	0.0302678	2		GSE1	0.00037627	0.370069	0.08	0.251	1	2
								DBN1	2.89098e-06	0.423284	0.115	0.392	0.0309161	2		PSPC1	0.00039154	0.692777	0.168	0.418	1	2
								PTPN12	2.89695e-06	0.565181	0.168	0.499	0.03098	2		RAB11FIP2	0.0003955	0.408569	0.133	0.349	1	2
								MFSD14B	2.96474e-06	0.278353	0.088	0.34	0.031705	2		ITSN1	0.00040013	0.385709	0.088	0.266	1	2
								HMGXB4	2.99165e-06	0.583919	0.159	0.481	0.0319928	2		MTREX	0.00040743	0.518585	0.115	0.315	1	2
								IWS1	3.11603e-06	0.525534	0.168	0.498	0.0333229	2		DDB1	0.00045096	0.610393	0.159	0.398	1	2
								ROCK1	3.21868e-06	0.891536	0.628	0.895	0.0344205	2		DIP2B	0.00045514	0.685533	0.15	0.381	1	2
								TIA1	3.49447e-06	1.62614	0.54	0.606	0.0373699	2		FRS2	0.00045965	0.587921	0.124	0.33	1	2
								NCKAP1	3.63748e-06	0.547398	0.195	0.553	0.0388992	2		CEP290	0.00048515	0.741119	0.195	0.468	1	2
								PAK1	3.65657e-06	0.670704	0.177	0.515	0.0391034	2		GRIPAP1	0.00048825	0.547244	0.133	0.345	1	2
								PARVA	3.79054e-06	0.260284	0.062	0.285	0.040536	2		MTSS1	0.00049706	0.626447	0.265	0.624	1	2
								UPF2	3.9758e-06	1.63905	0.54	0.612	0.0425172	2		RNF19A	0.00049854	0.439936	0.088	0.263	1	2
								PIP5K1A	4.15174e-06	0.396396	0.115	0.386	0.0443987	2		MARK2	0.00050293	0.501319	0.115	0.311	1	2
								RBM5	4.22782e-06	1.50434	0.558	0.664	0.0452123	2		DNAJB4	0.00052854	0.620917	0.106	0.294	1	2
								PUF60	4.30862e-06	0.501576	0.301	0.802	0.0460763	2		VPS13B	0.00054893	1.32505	0.336	0.27	1	2
								EDIL3	4.32389e-06	0.316269	0.106	0.368	0.0462397	2		FYN1	0.00055949	0.504893	0.345	0.813	1	2
								EGR21	4.37727e-06	0.298433	0.204	0.547	0.0468106	2		LARP1	0.00056767	0.747199	0.23	0.539	1	2
								COL6A21	4.50062e-06	0.261511	0.292	0.745	0.0481296	2		RPS6KA3	0.0006091	0.437984	0.097	0.275	1	2
								EXOC5	4.83342e-06	0.551049	0.159	0.473	0.0516886	2		INTS13	0.00061098	0.671761	0.142	0.358	1	2
								LAMC1	5.16508e-06	0.808766	0.221	0.605	0.0552353	2		NECTIN3	0.00061727	0.734336	0.248	0.579	1	2
								SASH1	5.21111e-06	0.674557	0.248	0.668	0.0557277	2		CSTF3	0.00062896	0.622978	0.159	0.392	1	2
								HNRNPR	5.22561e-06	0.436238	0.319	0.847	0.0558827	2		MNT	0.00063569	0.760318	0.177	0.427	1	2
								ANTXR1	5.2501e-06	0.494333	0.088	0.332	0.0561445	2		E2F4	0.0006409	0.517842	0.124	0.324	1	2
								CPSF6	5.67957e-06	1.47911	0.575	0.738	0.0607373	2		BHLHE411	0.00064156	0.497593	0.186	0.442	1	2
								GULP1	5.76111e-06	0.261278	0.062	0.28	0.0616094	2		SEMA7A	0.00066454	0.603198	0.186	0.443	1	2
								PIAS2	5.78707e-06	0.507495	0.115	0.382	0.0618869	2		CHD2	0.00067418	1.48024	0.416	0.409	1	2
								EMX2	5.8884e-06	0.319495	0.115	0.382	0.0629705	2		CWC27	0.0006807	0.671189	0.168	0.408	1	2
								NKTR	5.90268e-06	1.65057	0.54	0.618	0.0631233	2		PLEKHA1	0.00070921	0.375761	0.088	0.257	1	2
								LMO4	5.93021e-06	0.582629	0.239	0.635	0.0634177	2		JADE1	0.0007217	0.753322	0.248	0.574	1	2
								NCK2	6.17179e-06	0.602464	0.124	0.399	0.0660011	2		PRPF40A	0.00073327	0.509225	0.354	0.841	1	2
								GRK2	6.19117e-06	0.335357	0.08	0.313	0.0662083	2		KAT7	0.00074692	0.617262	0.159	0.388	1	2
								TSC22D3	6.23104e-06	0.296116	0.071	0.296	0.0666347	2		SNX13	0.00076568	0.423989	0.097	0.272	1	2
								STK3	6.36194e-06	0.438537	0.106	0.364	0.0680346	2		ZBTB7A	0.00077664	0.76038	0.204	0.477	1	2
								BRD7	6.44068e-06	0.657817	0.257	0.684	0.0688767	2		GAPVD1	0.00082672	0.700104	0.186	0.439	1	2
								MCM71	6.61077e-06	0.279076	0.097	0.345	0.0706956	2		EP400	0.00084328	0.680383	0.142	0.352	1	2
								DNAJC13	6.63597e-06	0.618433	0.159	0.469	0.0709651	2		TRIM33	0.00085614	0.784264	0.274	0.632	1	2
								MNAT1	6.73629e-06	0.563813	0.177	0.505	0.0720379	2		PRRC1	0.00085629	0.543851	0.115	0.302	1	2
								CSDE1	6.75998e-06	0.494473	0.673	0.952	0.0722912	2		JAG1	0.00085983	0.700762	0.133	0.335	1	2
								SOCS5	6.76374e-06	0.369021	0.071	0.294	0.0723314	2		PRKACB	0.00087464	0.458983	0.088	0.254	1	2
								CCSAP	7.20892e-06	0.285376	0.088	0.327	0.0770922	2		SRSF3	0.00088244	0.94135	0.558	0.809	1	2
								PDCD7	7.28e-06	0.366687	0.08	0.31	0.0778523	2		PANK3	0.00089098	0.416768	0.106	0.285	1	2
								CAPRIN1	7.40291e-06	0.380696	0.336	0.866	0.0791668	2		CDK14	0.00089238	0.522268	0.15	0.368	1	2
								EML4	7.94718e-06	0.592108	0.274	0.725	0.0849871	2		COL1A11	0.00090845	0.701872	0.929	0.971	1	2
								AMOTL1	7.96514e-06	0.325181	0.071	0.292	0.0851792	2		ARHGAP10	0.00091271	0.457814	0.115	0.301	1	2
								SUPT6H	7.96669e-06	0.535363	0.186	0.521	0.0851958	2		TMF1	0.00092823	0.662552	0.301	0.694	1	2
								ADNP	8.18879e-06	0.623146	0.239	0.64	0.087571	2		TUT4	0.00093359	1.47112	0.504	0.64	1	2
								LENG8	8.24426e-06	1.49218	0.416	0.337	0.0881641	2		XRN1	0.00093396	0.712796	0.186	0.437	1	2
								ZBTB38	8.36407e-06	0.277871	0.08	0.308	0.0894454	2		TNRC18	0.00093971	0.513468	0.115	0.3	1	2
								ZCCHC7	8.39576e-06	1.38489	0.381	0.28	0.0897843	2		CHIC1	0.00094007	0.50601	0.097	0.268	1	2
								VPS16	8.44283e-06	0.442919	0.106	0.359	0.0902876	2		NSD1	0.00095138	1.33952	0.531	0.724	1	2
								RNF145	8.59437e-06	0.53435	0.177	0.501	0.0919082	2		FLNB	0.00099368	0.43619	0.088	0.251	1	2
								GLYR1	8.77646e-06	0.527842	0.248	0.658	0.0938555	2		XPO7	0.00102989	0.492864	0.115	0.299	1	2
								MEX3C	9.1872e-06	0.662297	0.283	0.743	0.0982479	2		FAM172A	0.00103633	0.538474	0.115	0.299	1	2
								ALCAM1	9.2569e-06	0.351378	0.071	0.29	0.0989933	2		FOXN2	0.00106957	0.455624	0.106	0.282	1	2
								TARDBP	9.26842e-06	0.635506	0.186	0.519	0.0991165	2		PDGFRA	0.00111967	0.706657	0.301	0.675	1	2
								HCFC1	9.27592e-06	0.289638	0.097	0.341	0.0991967	2		SKIV2L	0.00115141	0.561947	0.106	0.281	1	2
								SLC25A28	9.28814e-06	0.284154	0.08	0.307	0.0993274	2		HECTD1	0.00116634	0.624956	0.354	0.829	1	2
								SH3PXD2A	9.29094e-06	0.441261	0.212	0.573	0.0993573	2		MECP2	0.00116777	0.691469	0.186	0.433	1	2
								AAAS	9.38946e-06	0.281104	0.053	0.256	0.100411	2		SACS	0.00121577	0.561983	0.097	0.264	1	2
								FTSJ3	9.39374e-06	0.50317	0.15	0.445	0.100457	2		KDM5B	0.0012281	0.638765	0.319	0.732	1	2
								GGNBP2	9.61349e-06	1.31212	0.584	0.78	0.102807	2		RNF44	0.00122863	0.651201	0.133	0.328	1	2
								DDX10	9.66276e-06	0.256762	0.08	0.306	0.103334	2		GLG1	0.00124289	0.758989	0.283	0.644	1	2
								RIOK3	9.69653e-06	0.513244	0.239	0.636	0.103695	2		USP19	0.00125314	0.617573	0.159	0.378	1	2
								RMND5A	9.8752e-06	0.382015	0.097	0.34	0.105605	2		CKAP5	0.00126977	0.71681	0.248	0.561	1	2
								FOXG1	9.91421e-06	0.628798	0.257	0.676	0.106023	2		USP48	0.00128211	0.50242	0.124	0.31	1	2
								MSH6	1.02284e-05	0.257779	0.062	0.272	0.109383	2		RNF216	0.00128677	0.580523	0.159	0.377	1	2
								TSHZ31	1.03185e-05	0.465165	0.221	0.593	0.110346	2		DHX8	0.00129003	0.440016	0.106	0.279	1	2
								WIZ	1.09007e-05	0.35497	0.08	0.305	0.116572	2		DAB2IP	0.00133107	0.803594	0.248	0.562	1	2
								ARHGAP6	1.10211e-05	0.323759	0.071	0.288	0.11786	2		AGAP1	0.00137229	0.579447	0.133	0.326	1	2
								OPA1	1.10472e-05	0.49802	0.15	0.443	0.118139	2		ANKRD11	0.00139334	0.665007	0.336	0.77	1	2
								BDNF	1.11811e-05	0.563846	0.177	0.497	0.11957	2		MIOS	0.00139893	0.604383	0.133	0.326	1	2
								SRPRA1	1.12952e-05	0.335585	0.345	0.89	0.120791	2		MAPK6	0.00142653	0.670731	0.168	0.393	1	2
								ZFAND5	1.13128e-05	0.764239	0.655	0.894	0.120979	2		UNC5A	0.00148385	0.423153	0.097	0.26	1	2
								SLMAP	1.14738e-05	0.759677	0.239	0.634	0.122701	2		DOCK7	0.00151421	0.914665	0.257	0.579	1	2
								RBM15	1.16023e-05	0.449008	0.115	0.371	0.124075	2		FAM168A	0.00155766	0.692218	0.177	0.409	1	2
								MITF	1.16484e-05	0.425171	0.088	0.32	0.124568	2		TPR	0.00158749	0.583751	0.628	0.93	1	2
								SHOX2	1.19279e-05	0.547705	0.292	0.757	0.127557	2		APC	0.0016207	0.781389	0.248	0.555	1	2
								HOMER1	1.21445e-05	0.279755	0.053	0.253	0.129874	2		FBN21	0.00163312	0.808359	0.221	0.494	1	2
								EPB41L1	1.21638e-05	0.31581	0.097	0.336	0.13008	2		MLLT10	0.00164731	1.47847	0.478	0.578	1	2
								TCF7L1	1.2579e-05	0.341137	0.08	0.302	0.13452	2		SOCS2	0.00165443	0.317215	0.106	0.274	1	2
								ERBIN	1.26575e-05	0.692935	0.23	0.61	0.135359	2		WDFY3	0.00167331	0.711266	0.159	0.373	1	2
								TNRC6A	1.27907e-05	1.60155	0.54	0.639	0.136783	2		TBL1X	0.00169968	0.573847	0.142	0.339	1	2
								TENT5A	1.32844e-05	0.328449	0.088	0.318	0.142064	2		PCDH19	0.00170864	0.710583	0.23	0.511	1	2
								RB1CC1	1.35852e-05	1.42618	0.566	0.72	0.14528	2		APPBP2	0.00176865	0.446558	0.115	0.289	1	2
								QRICH1	1.37294e-05	0.482717	0.15	0.439	0.146822	2		FAM76B	0.0017963	0.83147	0.239	0.535	1	2
								HNRNPLL	1.37374e-05	0.442465	0.088	0.318	0.146908	2		ATF4	0.0018307	0.481179	0.354	0.804	1	2
								CUL4A	1.39752e-05	0.344689	0.071	0.284	0.149451	2		BRPF1	0.00193253	0.556	0.115	0.288	1	2
								PHF2	1.41764e-05	0.256978	0.062	0.267	0.151603	2		FXR1	0.0019387	0.401968	0.381	0.879	1	2
								ERI3	1.42062e-05	0.255091	0.062	0.267	0.151921	2		NBEA	0.00204179	1.5072	0.442	0.495	1	2
								ZNF609	1.42594e-05	0.645276	0.177	0.494	0.15249	2		FN11	0.00204897	0.547854	0.805	0.961	1	2
								TNKS2	1.44915e-05	0.584432	0.301	0.779	0.154972	2		SMARCA4	0.00206873	0.772181	0.239	0.53	1	2
								SIK3	1.46825e-05	0.284703	0.08	0.3	0.157014	2		TANC2	0.00207024	0.658807	0.124	0.302	1	2
								UTP4	1.47415e-05	0.301145	0.08	0.3	0.157645	2		MSI2	0.00211842	0.886461	0.31	0.699	1	2
								EFNB2	1.53718e-05	0.353211	0.097	0.333	0.164386	2		MED12	0.00214522	0.56348	0.142	0.334	1	2
								PPM1B	1.59147e-05	0.405893	0.097	0.333	0.170192	2		ECPAS	0.0021802	0.868012	0.195	0.437	1	2
								NR3C1	1.59746e-05	0.480454	0.319	0.822	0.170832	2		TLK2	0.00220342	0.886621	0.274	0.612	1	2
								GPC4	1.59762e-05	0.417335	0.097	0.333	0.170849	2		RANBP9	0.00226333	0.832406	0.265	0.59	1	2
								EDEM1	1.61787e-05	0.356112	0.08	0.299	0.173015	2		SRPK2	0.00227126	0.577945	0.336	0.761	1	2
								SNRNP200	1.63463e-05	0.570977	0.142	0.419	0.174808	2		SLF1	0.0022992	0.505571	0.106	0.268	1	2
								ATP11B	1.64358e-05	0.307343	0.071	0.282	0.175764	2		SPRY11	0.00230057	0.262107	0.336	0.667	1	2
								ACSL4	1.64693e-05	0.437863	0.071	0.282	0.176123	2		SIPA1L1	0.00237409	0.76605	0.204	0.452	1	2
								UBR3	1.66283e-05	1.54402	0.469	0.454	0.177823	2		SLC6A6	0.00239321	0.610508	0.133	0.316	1	2
								NRP2	1.76877e-05	0.44441	0.097	0.331	0.189152	2		KPNA6	0.00242733	0.508377	0.106	0.267	1	2
								ZNF207	1.82765e-05	0.544483	0.301	0.776	0.195449	2		RBBP6	0.00248839	0.906528	0.327	0.741	1	2
								KIFAP3	1.83269e-05	0.63054	0.257	0.666	0.195988	2		CDK8	0.00252907	1.51483	0.425	0.46	1	2
								ZNF830	1.83395e-05	0.426719	0.115	0.365	0.196123	2		MYO1B	0.00253704	0.804182	0.319	0.715	1	2
								USF3	1.8664e-05	0.419142	0.097	0.331	0.199593	2		SBF1	0.00265844	0.703223	0.168	0.381	1	2
								WWC2	1.87005e-05	0.451738	0.106	0.348	0.199984	2		CNOT6L	0.00271011	0.731111	0.248	0.545	1	2
								EPC2	1.87527e-05	0.664626	0.265	0.687	0.200542	2		KCNK2	0.00271455	0.583382	0.159	0.361	1	2
								VCL	1.87628e-05	0.723443	0.239	0.624	0.200649	2		CCNY	0.00272453	1.45246	0.478	0.595	1	2
								CUL1	1.89052e-05	0.565964	0.31	0.797	0.202172	2		KDM2A	0.00281014	0.777902	0.168	0.379	1	2
								PSMD14	2.02468e-05	0.578127	0.265	0.685	0.216519	2		BECN1	0.00297286	0.60562	0.15	0.344	1	2
								SUZ121	2.05391e-05	0.525123	0.265	0.685	0.219645	2		MAP1B	0.00303723	0.846262	0.31	0.678	1	2
								CEP57	2.15643e-05	0.360561	0.088	0.311	0.230609	2		MED1	0.00306848	0.72119	0.168	0.377	1	2
								GNL2	2.15643e-05	0.420844	0.088	0.311	0.230609	2		ARID4B	0.00314532	1.15833	0.531	0.764	1	2
								JMJD1C	2.21135e-05	1.42462	0.558	0.704	0.236482	2		FNDC3A	0.00322019	0.820319	0.31	0.685	1	2
								ACBD3	2.23423e-05	0.312453	0.336	0.849	0.238928	2		TRIP12	0.0034548	1.20958	0.531	0.764	1	2
								SBNO1	2.23434e-05	0.704231	0.265	0.685	0.23894	2		OGA	0.0034803	0.931188	0.212	0.463	1	2
								PAPOLA	2.28339e-05	0.322102	0.345	0.879	0.244186	2		RFX7	0.00354969	0.594996	0.106	0.26	1	2
								EPS8	2.29092e-05	0.261714	0.062	0.26	0.244991	2		VEGFA	0.00368424	1.33623	0.513	0.686	1	2
								TSC22D2	2.2954e-05	0.70997	0.221	0.582	0.24547	2		SCAPER	0.00371261	0.518031	0.106	0.259	1	2
								SSRP1	2.32579e-05	0.686028	0.23	0.601	0.24872	2		SMC31	0.00374093	0.311755	0.398	0.882	1	2
								SPIRE1	2.33146e-05	0.435844	0.115	0.361	0.249326	2		TAF2	0.00375485	0.667137	0.124	0.291	1	2
								RBM10	2.33241e-05	0.558814	0.15	0.431	0.249428	2		TIPARP	0.00376845	0.772794	0.23	0.497	1	2
								DIP2C	2.37805e-05	0.684984	0.159	0.448	0.254309	2		RSF1	0.00390849	0.780782	0.31	0.678	1	2
								CHD1	2.38973e-05	0.562768	0.177	0.485	0.255557	2		SMC21	0.00391589	0.54738	0.159	0.353	1	2
								RND3	2.44775e-05	0.583605	0.23	0.596	0.261762	2		TBX2	0.00392191	0.66992	0.159	0.354	1	2
								VTI1A	2.44958e-05	0.371062	0.071	0.276	0.261958	2		KANSL1	0.00393569	1.3619	0.504	0.686	1	2
								PDLIM5	2.53636e-05	0.420394	0.097	0.326	0.271239	2		SF3B3	0.00415399	0.593143	0.15	0.337	1	2
								ORC4	2.59297e-05	0.52833	0.133	0.394	0.277292	2		LRP6	0.00421817	0.856661	0.265	0.574	1	2
								CDC27	2.5976e-05	0.611782	0.195	0.521	0.277787	2		USP47	0.00428429	0.790023	0.221	0.477	1	2
								CDK13	2.62586e-05	1.40235	0.531	0.625	0.280809	2		NRIP1	0.00440161	0.582935	0.124	0.288	1	2
								PCDH18	2.62823e-05	0.617768	0.177	0.484	0.281063	2		CAMSAP2	0.00441639	0.784998	0.177	0.386	1	2
								LAMA2	2.78384e-05	1.3785	0.522	0.587	0.297704	2		PTPN9	0.0044991	0.804081	0.221	0.476	1	2
								BHLHE40	2.795e-05	0.368249	0.115	0.358	0.298897	2		ZFP91	0.00453128	0.782376	0.257	0.552	1	2
								SNX27	2.80382e-05	0.771396	0.195	0.52	0.299841	2		DYRK2	0.00455597	0.700045	0.186	0.402	1	2
								PAX3	2.80637e-05	0.510929	0.133	0.393	0.300113	2		ACTN1	0.00457479	0.71271	0.345	0.763	1	2
								LARP4B	2.83877e-05	0.27422	0.071	0.274	0.303578	2		CDK5RAP2	0.00465273	0.598506	0.133	0.302	1	2
								RNF214	2.84659e-05	0.51745	0.115	0.358	0.304414	2		YIPF5	0.00469741	0.616131	0.133	0.302	1	2
								MEX3A	2.85592e-05	0.294102	0.071	0.274	0.305412	2		PICALM	0.00470706	1.33791	0.522	0.745	1	2
								XPO5	2.89923e-05	0.344308	0.062	0.257	0.310043	2		UBE2H	0.00473221	0.794499	0.265	0.571	1	2
								SAFB	2.92316e-05	0.260961	0.062	0.257	0.312603	2		PCF11	0.00484739	1.4439	0.425	0.477	1	2
								NUP214	2.9352e-05	0.30985	0.062	0.257	0.31389	2		RBM33	0.00488286	0.725721	0.221	0.473	1	2
								SGMS1	2.94174e-05	0.521262	0.115	0.358	0.314589	2		BDP1	0.00494532	0.508168	0.106	0.254	1	2
								CSF1	2.98328e-05	0.456307	0.133	0.392	0.319032	2		WDR26	0.00503488	0.642623	0.372	0.838	1	2
								COL5A1	3.04978e-05	0.441085	0.133	0.391	0.326144	2		DHPS	0.00503989	0.79675	0.168	0.367	1	2
								PPID1	3.15175e-05	0.398385	0.283	0.717	0.337048	2		ATXN2L	0.0051619	0.672734	0.168	0.366	1	2
								ARID1B	3.15453e-05	0.520323	0.15	0.426	0.337345	2		AL158212.2	0.00523302	0.810602	0.265	0.569	1	2
								FER	3.17326e-05	0.732287	0.221	0.576	0.339348	2		DYNC1LI2	0.00538139	0.764866	0.248	0.525	1	2
								FLNA	3.2374e-05	0.41194	0.115	0.356	0.346207	2		VCPIP1	0.00556294	0.758968	0.177	0.382	1	2
								EPB41L2	3.23887e-05	0.476175	0.133	0.391	0.346365	2		DMTF1	0.00557498	0.72767	0.168	0.365	1	2
								UBP1	3.2676e-05	0.536337	0.133	0.391	0.349437	2		ARNT	0.00564186	0.661633	0.142	0.315	1	2
								KLF7	3.272e-05	1.16466	0.575	0.76	0.349907	2		FBXO11	0.00574783	0.951978	0.319	0.694	1	2
								RGMA	3.33758e-05	0.351911	0.088	0.305	0.356921	2		XPO1	0.0057732	0.937871	0.274	0.584	1	2
								SERTAD4-AS1	3.44029e-05	0.318735	0.062	0.255	0.367904	2		PAXBP1	0.00609457	1.41953	0.372	0.373	1	2
								ESF1	3.5135e-05	0.61979	0.301	0.764	0.375734	2		PBX1	0.00616849	0.780345	0.336	0.737	1	2
								MACF1	3.59253e-05	1.39463	0.566	0.742	0.384185	2		BRD3	0.00627169	0.826678	0.204	0.43	1	2
								HUWE1	3.59982e-05	1.23056	0.584	0.812	0.384965	2		GSK3B	0.00655765	0.760756	0.345	0.754	1	2
								GTF2H1	3.6048e-05	0.337102	0.071	0.271	0.385497	2		PHF20	0.00656612	0.783777	0.195	0.412	1	2
								PNPLA8	3.62881e-05	0.315177	0.088	0.304	0.388065	2		ZDHHC17	0.00669352	0.745526	0.15	0.327	1	2
								CCDC88A	3.63678e-05	1.20545	0.593	0.849	0.388917	2		SMURF2	0.00680641	0.758206	0.168	0.36	1	2
								CAMK2D	3.86331e-05	0.579116	0.15	0.422	0.413142	2		AGO1	0.00703662	0.620918	0.142	0.31	1	2
								MGAT5	3.91458e-05	0.385274	0.088	0.302	0.418626	2		PPIG	0.00707729	0.468949	0.389	0.873	1	2
								LPP	3.91692e-05	0.448807	0.106	0.336	0.418876	2		TGFBR3	0.00721989	0.513553	0.15	0.325	1	2
								HOXC8	3.91801e-05	0.631393	0.168	0.459	0.418992	2		ZCCHC24	0.00724187	0.716114	0.159	0.342	1	2
								HECA	3.92023e-05	0.395162	0.071	0.27	0.41923	2		BRAF	0.00739475	0.632085	0.133	0.293	1	2
								ETV1	4.1578e-05	0.434455	0.097	0.318	0.444635	2		ATP8B2	0.00764467	0.632528	0.133	0.292	1	2
								PHF3	4.23677e-05	0.672197	0.221	0.571	0.45308	2		PLK41	0.00775779	0.584869	0.142	0.308	1	2
								SHARPIN	4.25427e-05	0.363696	0.088	0.301	0.454951	2		FNDC3B	0.00775948	1.07733	0.54	0.819	1	2
								SVIL	4.28146e-05	0.620438	0.133	0.386	0.45786	2		JUN	0.00843092	0.555504	0.381	0.772	1	2
								MIER3	4.45788e-05	0.469926	0.08	0.284	0.476726	2		BNC2	0.00870511	1.45224	0.319	0.289	1	2
								PLEKHA3	4.45788e-05	0.451141	0.08	0.284	0.476726	2		ZMYND11	0.00874587	0.929292	0.319	0.683	1	2
								METTL3	4.45788e-05	0.322381	0.08	0.284	0.476726	2		MAPK7	0.00888115	0.566407	0.115	0.258	1	2
								IP6K2	4.57864e-05	0.360986	0.071	0.267	0.48964	2		TNC	0.00894475	0.881865	0.195	0.403	1	2
								MAP1A	4.61271e-05	0.557115	0.195	0.51	0.493284	2		HECTD2	0.00900313	0.759928	0.177	0.37	1	2
								ITGA6	4.64728e-05	0.619845	0.177	0.47	0.49698	2		MOSMO	0.0090105	0.71956	0.204	0.422	1	2
								TMEM150A	4.73486e-05	0.557589	0.142	0.402	0.506345	2		CNOT2	0.00920788	0.893322	0.336	0.727	1	2
								EED	4.76328e-05	0.627877	0.212	0.549	0.509385	2		SMG7	0.00944598	0.651639	0.159	0.336	1	2
								C5orf24	4.78292e-05	0.534294	0.168	0.454	0.511486	2		ABCC5	0.00949306	1.45235	0.336	0.319	1	2
								TXNIP	4.8525e-05	0.484316	0.177	0.472	0.518927	2		ARHGEF12	0.00962605	0.814517	0.23	0.475	1	2
								NAV1	4.90433e-05	0.591015	0.142	0.401	0.524469	2		ZNF451	0.00998169	0.635104	0.159	0.335	1	2
								HADHA	4.94207e-05	0.297808	0.097	0.316	0.528505	2		UTRN	0.00999277	0.720518	0.177	0.368	1	2
								RAB3GAP1	4.94683e-05	0.302958	0.071	0.266	0.529015	2
								SOS1	4.96962e-05	0.451426	0.097	0.316	0.531451	2
								ABI1	4.97283e-05	0.598332	0.133	0.384	0.531795	2
								USO1	4.99091e-05	0.490409	0.15	0.419	0.533728	2
								FXR2	5.01225e-05	0.760393	0.221	0.567	0.53601	2
								SECISBP2L	5.22412e-05	0.416955	0.097	0.315	0.558667	2
								SEMA6D	5.34132e-05	0.41472	0.097	0.315	0.571201	2
								ARID5B	5.37878e-05	0.524807	0.274	0.685	0.575207	2
								ATAD21	5.45461e-05	0.335172	0.133	0.381	0.583316	2
								B4GALT2	5.58037e-05	0.393193	0.08	0.281	0.596765	2
								DCLK1	5.67511e-05	0.495408	0.212	0.542	0.606896	2
								MARS	5.74157e-05	0.546713	0.23	0.581	0.614003	2
								CPNE8	5.84804e-05	0.500169	0.106	0.33	0.625389	2
								CLCN4	5.8873e-05	0.393864	0.088	0.297	0.629588	2
								REV3L	5.9139e-05	1.53953	0.522	0.615	0.632432	2
								ELMO2	6.12945e-05	0.432271	0.106	0.33	0.655483	2
								QSER1	6.33285e-05	0.287182	0.08	0.279	0.677235	2
								SPAG9	6.34778e-05	1.21127	0.593	0.849	0.678832	2
								PDZRN3	6.35613e-05	0.484328	0.177	0.468	0.679724	2
								PTK2	6.66153e-05	0.60618	0.133	0.378	0.712384	2
								MRGBP	6.72793e-05	0.324224	0.071	0.262	0.719485	2
								TNKS1BP1	6.73151e-05	0.287209	0.088	0.294	0.719867	2
								VCAN	6.76655e-05	1.16049	0.593	0.819	0.723614	2
								EXT1	6.85055e-05	1.40417	0.558	0.73	0.732598	2
								CLIP1	7.06665e-05	0.361246	0.071	0.26	0.755708	2
								FUBP1	7.12971e-05	1.12593	0.584	0.812	0.762452	2
								MED14	7.31803e-05	0.520522	0.088	0.293	0.782591	2
								NUDCD3	7.34535e-05	0.393366	0.088	0.293	0.785511	2
								TUT7	7.40335e-05	0.682861	0.195	0.503	0.791715	2
								NOP561	7.85622e-05	0.645792	0.248	0.614	0.840144	2
								RGMB	7.96577e-05	0.409996	0.115	0.342	0.851859	2
								2019-03-06	7.98252e-05	0.336799	0.08	0.275	0.85365	2
								SLK	8.003e-05	0.614687	0.239	0.599	0.85584	2
								ZNF24	8.07872e-05	0.542287	0.159	0.427	0.863939	2
								POSTN	8.09226e-05	0.312587	0.106	0.325	0.865386	2
								COL16A1	8.1877e-05	0.663602	0.265	0.655	0.875593	2
								SND1	8.25384e-05	0.67757	0.177	0.464	0.882666	2
								MON2	8.55472e-05	0.54352	0.15	0.41	0.914842	2
								CMTR1	8.7557e-05	0.540569	0.106	0.324	0.936335	2
								RPRD2	8.78407e-05	0.419702	0.08	0.274	0.939368	2
								COL1A21	9.22167e-05	0.525536	0.92	0.964	0.986165	2
								CNTLN	9.22524e-05	0.546461	0.124	0.357	0.986547	2
								CCSER2	9.34292e-05	0.645462	0.239	0.596	0.999132	2
								SCAF1	9.37093e-05	0.465875	0.106	0.323	1	2
								FES	9.44688e-05	0.383947	0.08	0.273	1	2
								RPRD1B	9.58659e-05	0.441562	0.097	0.306	1	2
								FGD1	9.73777e-05	0.547186	0.088	0.289	1	2
								ANAPC2	9.88639e-05	0.680931	0.177	0.461	1	2
								SERINC1	0.000101127	0.674763	0.212	0.533	1	2
								ACVR1	0.00010251	0.707757	0.204	0.516	1	2
								DYRK1A	0.000103454	0.463425	0.124	0.354	1	2
								ZCCHC14	0.000104218	0.523242	0.168	0.442	1	2
								CCDC186	0.000105397	0.490074	0.133	0.371	1	2
								ZMYND8	0.00010595	0.524814	0.115	0.337	1	2
								SENP6	0.00010801	0.832197	0.257	0.633	1	2
								ASAP1	0.000113613	0.974844	0.602	0.867	1	2
								FAM98A	0.000114773	0.343514	0.08	0.27	1	2
								NEO1	0.000118523	0.598902	0.15	0.404	1	2
								ADSS	0.000121168	0.714053	0.239	0.591	1	2
								SPEN	0.000130121	0.675876	0.168	0.438	1	2
								IGF2BP2	0.000131082	0.406496	0.097	0.3	1	2
								RBBP8	0.000132937	0.312409	0.071	0.251	1	2
								STX17	0.000132937	0.397637	0.071	0.251	1	2
								SETX	0.000136812	0.370983	0.08	0.267	1	2
								PLEKHA5	0.000139987	0.439137	0.115	0.333	1	2
								UBAP2	0.000140298	0.54931	0.133	0.367	1	2
								SHOC2	0.000142051	0.469202	0.106	0.316	1	2
								KIAA2026	0.000143566	1.29122	0.558	0.763	1	2
								CYR61	0.000146662	0.766059	0.124	0.348	1	2
								MLLT3	0.000147728	0.421208	0.088	0.282	1	2
								RNF20	0.000149807	0.55037	0.124	0.349	1	2
								NPEPPS	0.00015107	0.605361	0.186	0.471	1	2
								ATL3	0.000151527	0.384569	0.088	0.282	1	2
								MOGS	0.000152903	0.490537	0.106	0.315	1	2
								NCAM1	0.000154908	0.664086	0.186	0.47	1	2
								CEP350	0.000156996	0.751127	0.186	0.471	1	2
								PPP1R10	0.000157311	0.621644	0.177	0.453	1	2
								CFL2	0.000161307	0.666126	0.283	0.69	1	2
								SLC38A2	0.000161952	0.651697	0.168	0.434	1	2
								MAP4K4	0.000169656	1.05658	0.584	0.849	1	2
								ANKRD12	0.000169846	1.40774	0.549	0.71	1	2
								NFX1	0.000171096	0.435475	0.08	0.264	1	2
								FMNL2	0.000175516	0.352279	0.106	0.313	1	2
								TGFBI	0.000179578	0.307624	0.088	0.279	1	2
								FILIP1L	0.000179651	0.77965	0.124	0.345	1	2
								SIN3A	0.000183034	0.473438	0.097	0.296	1	2
								FERMT2	0.000186888	0.37823	0.389	0.921	1	2
								USP9Y	0.000196056	0.413822	0.097	0.294	1	2
								ZBTB1	0.000199416	0.664001	0.168	0.43	1	2
								MME	0.000204786	0.295406	0.08	0.26	1	2
								CHD3	0.000207592	0.688768	0.221	0.54	1	2
								HIPK3	0.000207962	0.628216	0.204	0.503	1	2
								ZEB2	0.00021068	1.37101	0.566	0.8	1	2
								ADAMTS10	0.000212813	0.443112	0.08	0.26	1	2
								RASA1	0.000215336	1.14536	0.602	0.819	1	2
								USP12	0.00021722	0.367263	0.106	0.309	1	2
								SDAD1	0.000224425	0.554917	0.133	0.359	1	2
								NCOA1	0.00023326	0.607508	0.168	0.427	1	2
								NSD3	0.000237165	1.27077	0.549	0.738	1	2
								LRRCC1	0.0002459	0.382332	0.08	0.258	1	2
								PIK3CA	0.000247783	0.372194	0.088	0.274	1	2
								TRAPPC10	0.000252744	0.716197	0.239	0.576	1	2
								XPR1	0.000275219	0.456955	0.097	0.289	1	2
								ELL2	0.000275219	0.365743	0.097	0.289	1	2
								UBN2	0.000276227	1.50548	0.513	0.634	1	2
								CDC73	0.000282476	0.52259	0.133	0.354	1	2
								PI4KA	0.000286159	0.559547	0.159	0.407	1	2
								KLF9	0.000287376	0.676966	0.239	0.573	1	2
								EHMT2	0.00028744	0.401702	0.097	0.288	1	2
								ASAP2	0.000288283	0.717485	0.204	0.496	1	2
								ZNF131	0.000293028	0.802975	0.265	0.634	1	2
								LUZP1	0.000295798	1.271	0.558	0.768	1	2
								CEP170	0.000306067	0.755721	0.248	0.592	1	2
								MFAP1	0.000306561	0.418438	0.345	0.839	1	2
								SETBP1	0.00030956	0.655135	0.159	0.404	1	2
								OTUD7B	0.000310641	0.85899	0.195	0.477	1	2
								WLS	0.000312105	0.412774	0.363	0.864	1	2
								EFNA5	0.000314482	0.30119	0.097	0.287	1	2
								DHX16	0.000338778	0.48246	0.115	0.318	1	2
								COP1	0.000338976	0.668392	0.257	0.61	1	2
								AP1AR	0.000349788	0.513504	0.15	0.385	1	2
								TOPBP11	0.000352872	0.428732	0.106	0.301	1	2
								NAA16	0.000354171	0.389363	0.088	0.268	1	2
								CUL7	0.000356341	0.605102	0.15	0.385	1	2
								KDM5A	0.000372989	1.37962	0.504	0.614	1	2
								MIA3	0.000375295	0.661122	0.15	0.384	1	2
								DNM2	0.000375818	0.689609	0.186	0.454	1	2
								MAPK1	0.000376194	0.675426	0.133	0.35	1	2
								GSE1	0.000376271	0.370069	0.08	0.251	1	2
								PSPC1	0.00039154	0.692777	0.168	0.418	1	2
								RAB11FIP2	0.000395502	0.408569	0.133	0.349	1	2
								ITSN1	0.000400129	0.385709	0.088	0.266	1	2
								MTREX	0.000407432	0.518585	0.115	0.315	1	2
								DDB1	0.000450962	0.610393	0.159	0.398	1	2
								DIP2B	0.000455138	0.685533	0.15	0.381	1	2
								FRS2	0.000459648	0.587921	0.124	0.33	1	2
								CEP290	0.000485147	0.741119	0.195	0.468	1	2
								GRIPAP1	0.000488246	0.547244	0.133	0.345	1	2
								MTSS1	0.000497059	0.626447	0.265	0.624	1	2
								RNF19A	0.000498537	0.439936	0.088	0.263	1	2
								MARK2	0.000502931	0.501319	0.115	0.311	1	2
								DNAJB4	0.000528537	0.620917	0.106	0.294	1	2
								VPS13B	0.000548929	1.32505	0.336	0.27	1	2
								FYN1	0.000559487	0.504893	0.345	0.813	1	2
								LARP1	0.00056767	0.747199	0.23	0.539	1	2
								RPS6KA3	0.000609095	0.437984	0.097	0.275	1	2
								INTS13	0.00061098	0.671761	0.142	0.358	1	2
								NECTIN3	0.000617266	0.734336	0.248	0.579	1	2
								CSTF3	0.000628962	0.622978	0.159	0.392	1	2
								MNT	0.000635692	0.760318	0.177	0.427	1	2
								E2F4	0.000640898	0.517842	0.124	0.324	1	2
								BHLHE411	0.000641557	0.497593	0.186	0.442	1	2
								SEMA7A	0.000664542	0.603198	0.186	0.443	1	2
								CHD2	0.00067418	1.48024	0.416	0.409	1	2
								CWC27	0.000680701	0.671189	0.168	0.408	1	2
								PLEKHA1	0.00070921	0.375761	0.088	0.257	1	2
								JADE1	0.000721699	0.753322	0.248	0.574	1	2
								PRPF40A	0.000733274	0.509225	0.354	0.841	1	2
								KAT7	0.000746925	0.617262	0.159	0.388	1	2
								SNX13	0.000765681	0.423989	0.097	0.272	1	2
								ZBTB7A	0.000776638	0.76038	0.204	0.477	1	2
								GAPVD1	0.000826724	0.700104	0.186	0.439	1	2
								EP400	0.000843275	0.680383	0.142	0.352	1	2
								TRIM33	0.000856142	0.784264	0.274	0.632	1	2
								PRRC1	0.000856293	0.543851	0.115	0.302	1	2
								JAG1	0.000859827	0.700762	0.133	0.335	1	2
								PRKACB	0.000874636	0.458983	0.088	0.254	1	2
								SRSF3	0.000882441	0.94135	0.558	0.809	1	2
								PANK3	0.000890981	0.416768	0.106	0.285	1	2
								CDK14	0.000892383	0.522268	0.15	0.368	1	2
								COL1A11	0.000908449	0.701872	0.929	0.971	1	2
								ARHGAP10	0.000912713	0.457814	0.115	0.301	1	2
								TMF1	0.00092823	0.662552	0.301	0.694	1	2
								TUT4	0.000933589	1.47112	0.504	0.64	1	2
								XRN1	0.000933964	0.712796	0.186	0.437	1	2
								TNRC18	0.000939713	0.513468	0.115	0.3	1	2
								CHIC1	0.00094007	0.50601	0.097	0.268	1	2
								NSD1	0.000951383	1.33952	0.531	0.724	1	2
								FLNB	0.000993676	0.43619	0.088	0.251	1	2
								XPO7	0.00102989	0.492864	0.115	0.299	1	2
								FAM172A	0.00103633	0.538474	0.115	0.299	1	2
								FOXN2	0.00106957	0.455624	0.106	0.282	1	2
								PDGFRA	0.00111967	0.706657	0.301	0.675	1	2
								SKIV2L	0.00115141	0.561947	0.106	0.281	1	2
								HECTD1	0.00116634	0.624956	0.354	0.829	1	2
								MECP2	0.00116777	0.691469	0.186	0.433	1	2
								SACS	0.00121577	0.561983	0.097	0.264	1	2
								KDM5B	0.0012281	0.638765	0.319	0.732	1	2
								RNF44	0.00122863	0.651201	0.133	0.328	1	2
								GLG1	0.00124289	0.758989	0.283	0.644	1	2
								USP19	0.00125314	0.617573	0.159	0.378	1	2
								CKAP5	0.00126977	0.71681	0.248	0.561	1	2
								USP48	0.00128211	0.50242	0.124	0.31	1	2
								RNF216	0.00128677	0.580523	0.159	0.377	1	2
								DHX8	0.00129003	0.440016	0.106	0.279	1	2
								DAB2IP	0.00133107	0.803594	0.248	0.562	1	2
								AGAP1	0.00137229	0.579447	0.133	0.326	1	2
								ANKRD11	0.00139334	0.665007	0.336	0.77	1	2
								MIOS	0.00139893	0.604383	0.133	0.326	1	2
								MAPK6	0.00142653	0.670731	0.168	0.393	1	2
								UNC5A	0.00148385	0.423153	0.097	0.26	1	2
								DOCK7	0.00151421	0.914665	0.257	0.579	1	2
								FAM168A	0.00155766	0.692218	0.177	0.409	1	2
								TPR	0.00158749	0.583751	0.628	0.93	1	2
								APC	0.0016207	0.781389	0.248	0.555	1	2
								FBN21	0.00163312	0.808359	0.221	0.494	1	2
								MLLT10	0.00164731	1.47847	0.478	0.578	1	2
								SOCS2	0.00165443	0.317215	0.106	0.274	1	2
								WDFY3	0.00167331	0.711266	0.159	0.373	1	2
								TBL1X	0.00169968	0.573847	0.142	0.339	1	2
								PCDH19	0.00170864	0.710583	0.23	0.511	1	2
								APPBP2	0.00176865	0.446558	0.115	0.289	1	2
								FAM76B	0.0017963	0.83147	0.239	0.535	1	2
								ATF4	0.0018307	0.481179	0.354	0.804	1	2
								BRPF1	0.00193253	0.556	0.115	0.288	1	2
								FXR1	0.0019387	0.401968	0.381	0.879	1	2
								NBEA	0.00204179	1.5072	0.442	0.495	1	2
								FN11	0.00204897	0.547854	0.805	0.961	1	2
								SMARCA4	0.00206873	0.772181	0.239	0.53	1	2
								TANC2	0.00207024	0.658807	0.124	0.302	1	2
								MSI2	0.00211842	0.886461	0.31	0.699	1	2
								MED12	0.00214522	0.56348	0.142	0.334	1	2
								ECPAS	0.0021802	0.868012	0.195	0.437	1	2
								TLK2	0.00220342	0.886621	0.274	0.612	1	2
								RANBP9	0.00226333	0.832406	0.265	0.59	1	2
								SRPK2	0.00227126	0.577945	0.336	0.761	1	2
								SLF1	0.0022992	0.505571	0.106	0.268	1	2
								SPRY11	0.00230057	0.262107	0.336	0.667	1	2
								SIPA1L1	0.00237409	0.76605	0.204	0.452	1	2
								SLC6A6	0.00239321	0.610508	0.133	0.316	1	2
								KPNA6	0.00242733	0.508377	0.106	0.267	1	2
								RBBP6	0.00248839	0.906528	0.327	0.741	1	2
								CDK8	0.00252907	1.51483	0.425	0.46	1	2
								MYO1B	0.00253704	0.804182	0.319	0.715	1	2
								SBF1	0.00265844	0.703223	0.168	0.381	1	2
								CNOT6L	0.00271011	0.731111	0.248	0.545	1	2
								KCNK2	0.00271455	0.583382	0.159	0.361	1	2
								CCNY	0.00272453	1.45246	0.478	0.595	1	2
								KDM2A	0.00281014	0.777902	0.168	0.379	1	2
								BECN1	0.00297286	0.60562	0.15	0.344	1	2
								MAP1B	0.00303723	0.846262	0.31	0.678	1	2
								MED1	0.00306848	0.72119	0.168	0.377	1	2
								ARID4B	0.00314532	1.15833	0.531	0.764	1	2
								FNDC3A	0.00322019	0.820319	0.31	0.685	1	2
								TRIP12	0.0034548	1.20958	0.531	0.764	1	2
								OGA	0.0034803	0.931188	0.212	0.463	1	2
								RFX7	0.00354969	0.594996	0.106	0.26	1	2
								VEGFA	0.00368424	1.33623	0.513	0.686	1	2
								SCAPER	0.00371261	0.518031	0.106	0.259	1	2
								SMC31	0.00374093	0.311755	0.398	0.882	1	2
								TAF2	0.00375485	0.667137	0.124	0.291	1	2
								TIPARP	0.00376845	0.772794	0.23	0.497	1	2
								RSF1	0.00390849	0.780782	0.31	0.678	1	2
								SMC21	0.00391589	0.54738	0.159	0.353	1	2
								TBX2	0.00392191	0.66992	0.159	0.354	1	2
								KANSL1	0.00393569	1.3619	0.504	0.686	1	2
								SF3B3	0.00415399	0.593143	0.15	0.337	1	2
								LRP6	0.00421817	0.856661	0.265	0.574	1	2
								USP47	0.00428429	0.790023	0.221	0.477	1	2
								NRIP1	0.00440161	0.582935	0.124	0.288	1	2
								CAMSAP2	0.00441639	0.784998	0.177	0.386	1	2
								PTPN9	0.0044991	0.804081	0.221	0.476	1	2
								ZFP91	0.00453128	0.782376	0.257	0.552	1	2
								DYRK2	0.00455597	0.700045	0.186	0.402	1	2
								ACTN1	0.00457479	0.71271	0.345	0.763	1	2
								CDK5RAP2	0.00465273	0.598506	0.133	0.302	1	2
								YIPF5	0.00469741	0.616131	0.133	0.302	1	2
								PICALM	0.00470706	1.33791	0.522	0.745	1	2
								UBE2H	0.00473221	0.794499	0.265	0.571	1	2
								PCF11	0.00484739	1.4439	0.425	0.477	1	2
								RBM33	0.00488286	0.725721	0.221	0.473	1	2
								BDP1	0.00494532	0.508168	0.106	0.254	1	2
								WDR26	0.00503488	0.642623	0.372	0.838	1	2
								DHPS	0.00503989	0.79675	0.168	0.367	1	2
								ATXN2L	0.0051619	0.672734	0.168	0.366	1	2
								AL158212.2	0.00523302	0.810602	0.265	0.569	1	2
								DYNC1LI2	0.00538139	0.764866	0.248	0.525	1	2
								VCPIP1	0.00556294	0.758968	0.177	0.382	1	2
								DMTF1	0.00557498	0.72767	0.168	0.365	1	2
								ARNT	0.00564186	0.661633	0.142	0.315	1	2
								FBXO11	0.00574783	0.951978	0.319	0.694	1	2
								XPO1	0.0057732	0.937871	0.274	0.584	1	2
								PAXBP1	0.00609457	1.41953	0.372	0.373	1	2
								PBX1	0.00616849	0.780345	0.336	0.737	1	2
								BRD3	0.00627169	0.826678	0.204	0.43	1	2
								GSK3B	0.00655765	0.760756	0.345	0.754	1	2
								PHF20	0.00656612	0.783777	0.195	0.412	1	2
								ZDHHC17	0.00669352	0.745526	0.15	0.327	1	2
								SMURF2	0.00680641	0.758206	0.168	0.36	1	2
								AGO1	0.00703662	0.620918	0.142	0.31	1	2
								PPIG	0.00707729	0.468949	0.389	0.873	1	2
								TGFBR3	0.00721989	0.513553	0.15	0.325	1	2
								ZCCHC24	0.00724187	0.716114	0.159	0.342	1	2
								BRAF	0.00739475	0.632085	0.133	0.293	1	2
								ATP8B2	0.00764467	0.632528	0.133	0.292	1	2
								PLK41	0.00775779	0.584869	0.142	0.308	1	2
								FNDC3B	0.00775948	1.07733	0.54	0.819	1	2
								JUN	0.00843092	0.555504	0.381	0.772	1	2
								BNC2	0.00870511	1.45224	0.319	0.289	1	2
								ZMYND11	0.00874587	0.929292	0.319	0.683	1	2
								MAPK7	0.00888115	0.566407	0.115	0.258	1	2
								TNC	0.00894475	0.881865	0.195	0.403	1	2
								HECTD2	0.00900313	0.759928	0.177	0.37	1	2
								MOSMO	0.0090105	0.71956	0.204	0.422	1	2
								CNOT2	0.00920788	0.893322	0.336	0.727	1	2
								SMG7	0.00944598	0.651639	0.159	0.336	1	2
								ABCC5	0.00949306	1.45235	0.336	0.319	1	2
								ARHGEF12	0.00962605	0.814517	0.23	0.475	1	2
								ZNF451	0.00998169	0.635104	0.159	0.335	1	2
								UTRN	0.00999277	0.720518	0.177	0.368	1	2
								CAV1	4.02526e-48	0.628347	0.812	0.165	4.30461e-44	3
								EFEMP1	2.05661e-34	0.374631	0.576	0.109	2.19933e-30	3
								MT1M	1.42953e-32	1.19953	1	0.597	1.52874e-28	3
								GAPDH	1.08101e-31	1.04097	1	0.918	1.15603e-27	3
								MT1F	1.94156e-30	0.786486	0.894	0.336	2.0763e-26	3
								MT1E	2.67843e-30	0.67883	0.882	0.326	2.86432e-26	3
								FAM162A	4.13513e-30	1.03207	1	0.844	4.42211e-26	3
								LGALS3	7.50822e-30	0.992979	0.941	0.457	8.02929e-26	3
								RPL18A	1.33757e-29	0.463996	1	0.963	1.4304e-25	3
								MT2A	1.38336e-29	0.872721	1	0.492	1.47936e-25	3
								EEF1A1	1.52723e-29	0.465034	1	0.989	1.63322e-25	3
								MEIS1	3.14252e-28	0.384751	0.871	0.332	3.36061e-24	3
								TES1	2.12231e-27	0.468606	0.659	0.173	2.2696e-23	3
								EMX21	2.37513e-27	0.528782	0.835	0.306	2.53997e-23	3
								OCIAD21	3.80489e-27	0.524914	0.941	0.386	4.06895e-23	3
								RPL27A	1.89137e-26	0.453392	1	0.955	2.02263e-22	3
								UBA52	3.57158e-26	0.388129	1	0.95	3.81944e-22	3
								DPT	4.63982e-26	0.274566	0.341	0.043	4.96183e-22	3
								RPS18	9.30265e-26	0.387786	1	0.955	9.94825e-22	3
								MAF	1.02652e-25	0.611093	0.753	0.231	1.09776e-21	3
								UBC	1.6043e-25	0.373948	1	0.933	1.71564e-21	3
								FAU	2.09113e-25	0.506989	1	0.975	2.23626e-21	3
								RPL22	4.76731e-25	0.45876	1	0.911	5.09817e-21	3
								NCAM11	1.37346e-24	0.392084	0.929	0.392	1.46878e-20	3
								MEDAG	4.3317e-24	0.286632	0.447	0.088	4.63232e-20	3
								FAM78B	5.57539e-24	0.496391	0.671	0.217	5.96232e-20	3
								RPLP0	7.16718e-24	0.46161	1	0.95	7.66458e-20	3
								RAB11FIP21	9.54839e-24	0.502462	0.753	0.284	1.0211e-19	3
								RPS12	3.61406e-23	0.454755	1	0.959	3.86487e-19	3
								RPS20	4.17966e-23	0.417804	1	0.943	4.46973e-19	3
								CHD31	3.4721e-22	0.457844	0.882	0.469	3.71307e-18	3
								GSTM3	3.50314e-22	0.554139	0.929	0.581	3.74626e-18	3
								SLC2A1	6.01488e-22	0.439775	0.718	0.271	6.43232e-18	3
								NT5DC21	2.03682e-21	0.59168	0.894	0.436	2.17818e-17	3
								BRINP3	2.8768e-21	0.334441	0.365	0.066	3.07645e-17	3
								RPL30	3.97301e-21	0.34127	1	0.977	4.24874e-17	3
								DAB2	5.56959e-21	0.262574	0.541	0.149	5.95612e-17	3
								RPLP1	7.05887e-21	0.386005	1	0.956	7.54876e-17	3
								SELENBP1	9.42483e-21	0.757451	0.635	0.225	1.00789e-16	3
								CSRP2	1.08542e-20	0.556882	0.988	0.654	1.16075e-16	3
								RPS23	2.89243e-20	0.362263	1	0.967	3.09317e-16	3
								PSME1	8.30995e-20	0.560026	0.965	0.679	8.88666e-16	3
								MATN2	1.24088e-19	0.336289	0.447	0.106	1.327e-15	3
								RPL3	1.45677e-19	0.379509	1	0.933	1.55787e-15	3
								EIF3H	2.24615e-19	0.41086	1	0.885	2.40203e-15	3
								EEF1B2	3.69849e-19	0.398541	1	0.902	3.95517e-15	3
								RGS17	5.08673e-19	0.271706	0.541	0.155	5.43975e-15	3
								PSMB9	7.64108e-19	0.259126	0.506	0.141	8.17138e-15	3
								LMO2	1.083e-18	0.35485	0.494	0.128	1.15816e-14	3
								RPL32	1.16607e-18	0.360122	1	0.948	1.24699e-14	3
								RPL12	3.07524e-18	0.385703	1	0.913	3.28867e-14	3
								DAAM1	3.27436e-18	0.267403	0.529	0.165	3.5016e-14	3
								CLIC11	4.66338e-18	0.464389	1	0.783	4.98702e-14	3
								CCDC58	1.22544e-17	0.348515	0.847	0.44	1.31049e-13	3
								DDAH2	1.32974e-17	0.570761	0.976	0.711	1.42203e-13	3
								PAFAH1B3	1.34652e-17	0.45765	0.871	0.49	1.43997e-13	3
								RPL11	1.38935e-17	0.306423	1	0.942	1.48577e-13	3
								SFRP21	2.16895e-17	0.572113	0.424	0.101	2.31947e-13	3
								RPL5	2.88567e-17	0.335385	1	0.926	3.08593e-13	3
								PNRC1	3.92878e-17	0.414946	0.8	0.398	4.20144e-13	3
								TPI1	4.58362e-17	0.319012	0.765	0.339	4.90172e-13	3
								VIM1	5.11027e-17	0.526334	1	0.939	5.46492e-13	3
								RPL141	6.88231e-17	0.37059	1	0.888	7.35994e-13	3
								S100A41	7.38339e-17	0.840152	0.988	0.769	7.8958e-13	3
								USE1	7.46002e-17	0.469318	0.941	0.633	7.97774e-13	3
								RPS5	7.52278e-17	0.364359	1	0.917	8.04486e-13	3
								MAN1A1	1.14324e-16	0.441428	0.482	0.148	1.22258e-12	3
								FAM69A1	1.46842e-16	0.309244	0.6	0.204	1.57033e-12	3
								GAP431	2.15853e-16	0.264756	0.518	0.15	2.30833e-12	3
								RPSA1	8.5415e-16	0.443122	1	0.874	9.13428e-12	3
								RPS3A	1.16096e-15	0.276871	1	0.971	1.24153e-11	3
								RPS28	1.18232e-15	0.315645	1	0.901	1.26437e-11	3
								VLDLR	1.24444e-15	0.652684	0.859	0.498	1.3308e-11	3
								MT1X	1.64194e-15	0.265546	0.565	0.198	1.75589e-11	3
								RPS9	3.83764e-15	0.296589	1	0.929	4.10398e-11	3
								RPS21	5.72891e-15	0.299761	1	0.941	6.12649e-11	3
								PYGL	6.21238e-15	0.324143	0.565	0.217	6.64352e-11	3
								RPS14	6.86204e-15	0.269384	1	0.966	7.33827e-11	3
								RPL23A	1.97826e-14	0.306656	1	0.905	2.11555e-10	3
								RPL34	2.26937e-14	0.267318	1	0.946	2.42686e-10	3
								SGK1	2.37365e-14	0.491175	0.965	0.586	2.53838e-10	3
								ZFAND51	2.57737e-14	0.442415	1	0.854	2.75624e-10	3
								RPL9	3.05631e-14	0.261415	1	0.94	3.26841e-10	3
								S100A6	3.21444e-14	0.374497	1	0.981	3.43752e-10	3
								NBEAL1	6.52313e-14	0.331528	1	0.918	6.97583e-10	3
								DKK21	1.17301e-13	0.282126	0.482	0.166	1.25441e-09	3
								MIF	1.25514e-13	0.423828	0.988	0.787	1.34224e-09	3
								RPL19	1.44713e-13	0.269921	1	0.968	1.54756e-09	3
								RPS24	1.80285e-13	0.263545	1	0.948	1.92797e-09	3
								LAYN	1.92449e-13	0.340413	0.706	0.355	2.05805e-09	3
								GAS1	2.92065e-13	0.559092	0.906	0.583	3.12335e-09	3
								SNX6	4.44064e-13	0.402599	0.965	0.75	4.74882e-09	3
								BNIP3L1	5.83143e-13	0.457709	0.988	0.752	6.23613e-09	3
								NSA2	6.23579e-13	0.377	0.988	0.773	6.66856e-09	3
								MXI1	7.0943e-13	0.31017	0.776	0.411	7.58664e-09	3
								SMARCA2	7.31787e-13	0.305876	0.882	0.532	7.82574e-09	3
								SPATA24	9.52622e-13	0.292159	0.682	0.317	1.01873e-08	3
								PRELID2	1.08242e-12	0.578527	0.871	0.606	1.15754e-08	3
								TXNIP1	1.26942e-12	0.274661	0.812	0.404	1.35752e-08	3
								CRABP11	1.90698e-12	0.355864	0.835	0.448	2.03933e-08	3
								TRAPPC6A	2.16164e-12	0.290338	0.553	0.235	2.31166e-08	3
								RPS19	4.17661e-12	0.258621	1	0.965	4.46647e-08	3
								HIF1A1	6.22597e-12	0.37448	0.871	0.557	6.65806e-08	3
								PGK1	6.4368e-12	0.302672	0.929	0.572	6.88352e-08	3
								HIC1	9.97835e-12	0.265786	0.671	0.312	1.06708e-07	3
								RPS3	1.05607e-11	0.286999	1	0.929	1.12937e-07	3
								SMG61	1.2856e-11	0.378912	0.706	0.345	1.37482e-07	3
								ERO1A	1.35547e-11	0.399279	0.682	0.357	1.44953e-07	3
								P4HB	1.55124e-11	0.4315	0.906	0.606	1.65889e-07	3
								RBP1	1.6172e-11	0.384088	0.953	0.648	1.72943e-07	3
								BTG11	1.69808e-11	0.454917	1	0.832	1.81593e-07	3
								TPT1	2.01533e-11	0.297845	1	0.954	2.15519e-07	3
								NEDD4	2.7747e-11	0.412988	0.953	0.724	2.96727e-07	3
								BTF3	2.81621e-11	0.2851	1	0.881	3.01166e-07	3
								TIMP21	2.93735e-11	0.351206	1	0.853	3.1412e-07	3
								DNPEP	3.90828e-11	0.369668	0.894	0.608	4.17951e-07	3
								ATP5MC2	4.87366e-11	0.264088	1	0.911	5.21189e-07	3
								PSME2	5.53309e-11	0.352174	0.988	0.806	5.91708e-07	3
								PKM	1.85578e-10	0.46734	0.918	0.639	1.98458e-06	3
								ZNF90	2.19095e-10	0.283112	1	0.9	2.343e-06	3
								RBPMS	2.33353e-10	0.305241	0.824	0.551	2.49548e-06	3
								HOPX1	2.52188e-10	0.35323	0.929	0.61	2.6969e-06	3
								TBRG1	2.64311e-10	0.259545	0.988	0.762	2.82654e-06	3
								THRA	5.6311e-10	0.282409	0.918	0.681	6.0219e-06	3
								NFIC	9.87832e-10	0.261406	0.859	0.521	1.05639e-05	3
								DDX411	2.14788e-09	0.291142	0.812	0.528	2.29694e-05	3
								ACOT13	2.20858e-09	0.345994	0.788	0.555	2.36186e-05	3
								CITED2	2.48248e-09	0.443785	0.906	0.617	2.65476e-05	3
								TPM1	2.61954e-09	0.333253	1	0.867	2.80134e-05	3
								DLK11	3.39946e-09	0.412162	0.388	0.142	3.63539e-05	3
								STC11	5.0878e-09	0.394509	0.506	0.233	5.4409e-05	3
								S100A11	6.44656e-09	0.30744	1	0.862	6.89395e-05	3
								PITX1	9.89157e-09	0.268547	0.694	0.414	0.00010578	3
								GNAI2	1.03847e-08	0.266839	0.988	0.776	0.000111054	3
								ANP32A	1.06255e-08	0.298602	0.835	0.532	0.000113629	3
								TOMM7	1.0909e-08	0.269018	0.953	0.765	0.000116661	3
								MORC4	1.83542e-08	0.283056	0.576	0.305	0.00019628	3
								TMEM2581	1.99315e-08	0.303608	1	0.872	0.000213148	3
								CMC1	2.24181e-08	0.27292	0.976	0.72	0.00023974	3
								S100A131	2.31507e-08	0.267422	0.941	0.711	0.000247573	3
								TXNDC9	4.32274e-08	0.255098	0.965	0.665	0.000462273	3
								MAGED21	5.25702e-08	0.316716	0.871	0.628	0.000562186	3
								TCF12	7.59566e-08	0.258232	0.941	0.696	0.00081228	3
								NHSL2	7.63244e-08	0.284557	1	0.813	0.000816213	3
								CLTA	1.0139e-07	0.256217	1	0.85	0.00108426	3
								PLOD2	1.72219e-07	0.274905	0.624	0.355	0.00184171	3
								TPM2	3.17416e-07	0.271371	1	0.868	0.00339444	3
								S100A101	3.72752e-07	0.369922	0.988	0.813	0.00398621	3
								ALDOA	4.03886e-07	0.287766	0.788	0.571	0.00431916	3
								RPS2	4.38112e-07	0.268748	1	0.906	0.00468516	3
								GJA1	4.44484e-07	0.404115	0.835	0.605	0.00475331	3
								NFIX	1.52705e-06	0.254007	1	0.85	0.0163303	3
								HSP90B1	4.78827e-05	0.300966	1	0.928	0.512057	3
								RPL41	2.44585e-21	0.930307	0.976	0.892	2.61559e-17	4
								RPL26	5.07995e-21	0.829233	0.902	0.87	5.4325e-17	4
								RPL23A1	5.30804e-21	0.581509	0.951	0.909	5.67642e-17	4
								RPS22	5.86253e-20	0.740343	0.976	0.908	6.26939e-16	4
								RPS281	1.53502e-19	0.615748	0.951	0.906	1.64155e-15	4
								RPL121	5.28733e-19	0.531835	0.939	0.919	5.65428e-15	4
								PPIA1	2.18243e-18	0.696664	0.976	0.882	2.3339e-14	4
								RPS181	2.41848e-18	0.451452	1	0.955	2.58632e-14	4
								RPS16	7.71288e-18	0.717268	0.927	0.87	8.24815e-14	4
								RPL36	3.53466e-17	0.577928	1	0.915	3.77996e-13	4
								RPLP2	3.60282e-17	0.524391	0.988	0.939	3.85285e-13	4
								ATP5F1E	4.31441e-17	0.822083	0.927	0.871	4.61383e-13	4
								RPS15	4.95088e-17	0.410143	0.951	0.956	5.29447e-13	4
								RPS25	3.31072e-16	0.427249	0.939	0.92	3.54049e-12	4
								RPL7A	4.50406e-16	1.226	0.89	0.814	4.81664e-12	4
								RPSA2	5.24847e-16	0.581566	0.902	0.883	5.61271e-12	4
								RPL39	8.46894e-16	0.572536	0.951	0.906	9.05668e-12	4
								RPL38	2.08634e-15	0.504749	0.89	0.895	2.23113e-11	4
								RPS191	2.45759e-15	0.479654	1	0.965	2.62815e-11	4
								YBX11	2.76824e-13	0.525678	0.976	0.939	2.96035e-09	4
								RPS241	4.1317e-13	0.391485	1	0.949	4.41844e-09	4
								RPS8	5.5603e-13	0.407545	1	0.964	5.94618e-09	4
								RPLP11	6.37935e-13	0.4797	1	0.956	6.82208e-09	4
								RPS7	7.58167e-13	0.387696	0.976	0.94	8.10783e-09	4
								RPS31	1.93374e-12	0.468409	0.902	0.938	2.06794e-08	4
								RPL111	2.26211e-12	0.329658	0.976	0.944	2.4191e-08	4
								RPL21	3.55593e-12	0.909192	0.89	0.839	3.80271e-08	4
								RPS13	3.75284e-12	0.373764	0.976	0.937	4.01329e-08	4
								RPS27A	5.41226e-12	0.365837	0.988	0.949	5.78787e-08	4
								RPS91	5.78389e-12	0.433738	0.976	0.931	6.18529e-08	4
								RPL18	5.84123e-12	0.827014	0.927	0.882	6.24662e-08	4
								TMSB4X	6.19983e-12	1.13806	0.951	0.882	6.63009e-08	4
								RPS6	7.24688e-12	0.428869	0.988	0.928	7.74982e-08	4
								RACK1	1.29637e-11	0.453596	0.951	0.945	1.38634e-07	4
								RPL142	1.75075e-11	0.405999	0.902	0.897	1.87225e-07	4
								RPL31	3.26174e-11	0.410905	0.89	0.918	3.48811e-07	4
								RPL13A	7.5754e-11	0.946502	0.756	0.702	8.10113e-07	4
								RPS121	9.03103e-11	0.471972	1	0.96	9.65779e-07	4
								RPL13	1.09229e-10	0.349216	0.988	0.97	1.16809e-06	4
								RPL10A	3.75219e-10	0.348843	0.902	0.929	4.0126e-06	4
								RPS51	4.3726e-10	0.461359	0.939	0.922	4.67606e-06	4
								RPS231	4.99142e-10	0.353539	1	0.967	5.33783e-06	4
								RPL33	6.22072e-10	0.327429	0.988	0.934	6.65243e-06	4
								RPL37A	1.31377e-09	0.36684	0.976	0.952	1.40495e-05	4
								RPL28	1.53953e-09	0.390673	0.976	0.957	1.64638e-05	4
								RPL35	2.91666e-09	0.460167	0.927	0.958	3.11907e-05	4
								RPL301	4.63279e-09	0.304601	1	0.977	4.9543e-05	4
								RPL51	5.62805e-09	0.301455	0.988	0.928	6.01864e-05	4
								RPL271	1.10466e-08	0.401023	0.988	0.918	0.000118133	4
								RPL8	1.27961e-08	0.263057	0.988	0.972	0.000136841	4
								COX7C	2.29408e-08	0.365222	0.927	0.902	0.000245328	4
								RPL91	2.31038e-08	0.318353	0.976	0.942	0.000247073	4
								RPS141	3.57485e-08	0.2546	0.988	0.967	0.000382294	4
								GPX4	4.16286e-08	0.401177	0.866	0.882	0.000445176	4
								RPL221	5.34878e-08	0.307931	0.939	0.917	0.000571999	4
								UBA521	5.63863e-08	0.331866	0.927	0.956	0.000602996	4
								EIF3K	5.6706e-08	0.406266	0.841	0.882	0.000606414	4
								ZNF901	7.02972e-08	0.342035	0.768	0.921	0.000751758	4
								RPL321	1.10176e-07	0.323442	1	0.949	0.00117823	4
								VIM2	1.79014e-07	0.443941	1	0.939	0.00191438	4
								RPS111	1.85292e-07	0.337187	0.976	0.94	0.00198151	4
								EEF1A11	2.21681e-07	0.282045	1	0.989	0.00237066	4
								RPL191	2.45112e-07	0.26076	1	0.968	0.00262123	4
								RPS4X	4.37663e-07	0.391359	0.976	0.932	0.00468037	4
								RPL24	4.80157e-07	0.28217	0.963	0.937	0.0051348	4
								DDIT3	5.77033e-07	0.907943	0.256	0.699	0.00617079	4
								RPS271	7.04606e-07	0.300446	0.976	0.962	0.00753506	4
								RPL35A	7.6355e-07	0.287377	0.976	0.962	0.0081654	4
								LGALS1	1.60612e-06	0.330408	0.902	0.972	0.0171758	4
								GNAS1	3.54264e-06	0.278701	0.963	0.943	0.037885	4
								RPL37	3.88805e-06	0.253052	0.939	0.962	0.0415788	4
								RPL7	4.59215e-06	0.253516	0.915	0.921	0.0491084	4
								CNN3	5.1815e-06	0.338167	0.22	0.605	0.055411	4
								PFDN51	5.84073e-06	0.339572	0.927	0.894	0.0624608	4
								COX8A	6.10418e-06	0.382793	0.805	0.877	0.0652781	4
								RPL27A1	7.57609e-06	0.327739	0.951	0.96	0.0810187	4
								RPS15A	8.89771e-06	2.04799	0.268	0.125	0.0951521	4
								EEF1B21	1.19748e-05	0.266621	0.866	0.915	0.128058	4
								SNRPD21	1.24779e-05	0.363656	0.793	0.861	0.133439	4
								TPT11	1.53539e-05	0.285665	0.988	0.955	0.164195	4
								RPS26	1.7515e-05	1.22863	0.646	0.664	0.187305	4
								RPS211	2.28185e-05	0.283264	0.915	0.949	0.244021	4
								OS9	2.29554e-05	0.605605	0.073	0.324	0.245485	4
								KDELR1	2.31686e-05	0.283793	0.195	0.528	0.247765	4
								ELOB	2.44777e-05	0.26531	0.841	0.88	0.261764	4
								RPL4	2.62103e-05	0.52211	0.854	0.852	0.280293	4
								HINT11	3.46279e-05	0.334035	0.951	0.896	0.370311	4
								CD63	3.60001e-05	1.94241	0.549	0.507	0.384985	4
								RPLP01	3.97734e-05	0.300949	0.927	0.956	0.425336	4
								TMA7	5.13002e-05	0.571703	0.768	0.781	0.548604	4
								RPL29	7.48953e-05	1.60881	0.402	0.295	0.80093	4
								NBEAL11	8.43469e-05	0.273336	0.78	0.938	0.902006	4
								ATP5MG	8.96741e-05	0.254607	0.927	0.898	0.958975	4
								SRSF9	0.000102511	0.345605	0.146	0.416	1	4
								RPL6	0.000149335	1.41847	0.524	0.509	1	4
								ZNHIT1	0.000180797	0.290534	0.256	0.589	1	4
								MARS1	0.000227032	0.340742	0.244	0.568	1	4
								RPS201	0.000271175	0.251948	0.902	0.952	1	4
								TXN	0.000316957	1.68774	0.317	0.207	1	4
								RAB1B	0.000389245	0.320614	0.134	0.38	1	4
								DYNLRB1	0.000433234	0.657351	0.646	0.666	1	4
								UQCR10	0.000498702	0.629381	0.768	0.776	1	4
								EIF3F1	0.000549967	0.292773	0.78	0.881	1	4
								PRDX11	0.000592307	0.35911	0.878	0.862	1	4
								MAP1B1	0.000734587	0.389596	0.305	0.666	1	4
								CIRBP	0.000791285	0.330829	0.073	0.259	1	4
								HMGB3	0.000825277	0.296109	0.11	0.311	1	4
								FGFR11	0.000928346	0.256009	0.122	0.33	1	4
								SRP9	0.00150598	0.310779	0.171	0.411	1	4
								FTH11	0.00245995	0.265028	1	0.97	1	4
								OSBPL8	0.00275409	0.332699	0.11	0.295	1	4
								BNIP2	0.00302599	0.283221	0.183	0.412	1	4
								DCTN2	0.0031063	0.933512	0.22	0.481	1	4
								PJA2	0.00318615	0.301565	0.134	0.336	1	4
								COX7A2	0.00319914	1.03506	0.439	0.409	1	4
								SUMO3	0.00358864	0.267922	0.098	0.27	1	4
								TOP2A1	0.00389581	0.27824	0.11	0.267	1	4
								EEF2	0.00440952	0.42693	0.72	0.771	1	4
								ERP29	0.00443318	0.434488	0.244	0.498	1	4
								CSRP21	0.00469496	0.636347	0.695	0.682	1	4
								HDDC2	0.00477604	0.271757	0.11	0.284	1	4
								NIT2	0.00485478	0.297452	0.122	0.306	1	4
								VMA21	0.00552564	0.348079	0.195	0.428	1	4
								ANAPC16	0.0069143	0.328225	0.195	0.422	1	4
								PPM1G	0.00696772	0.324067	0.256	0.498	1	4
								NACA	0.00758324	0.298403	0.988	0.904	1	4
								TOMM71	0.00816025	0.561	0.707	0.788	1	4
								TUBB2A	0.00853419	0.570111	0.11	0.275	1	4
								TMED5	0.00901389	0.385345	0.122	0.293	1	4
								ZNF593	0.00910967	0.369315	0.195	0.421	1	4
								PRELID1	0.00942998	0.3173	0.402	0.696	1	4
								GLOD4	0.00949374	0.335241	0.11	0.27	1	4
[truncated: 3 more columns]

## Sheet: Co-culture_12h
gene	p_val	avg_logFC	pct.1	pct.2	p_val_adj	cluster		gene	p_val	avg_logFC	pct.1	pct.2	p_val_adj	cluster		gene	p_val	avg_logFC	pct.1	pct.2	p_val_adj	cluster		High ADC	10	1	1		Low ADC	1	23	37
MALAT1	6.20083e-43	1.02509	1	0.996	1.0041e-38	0		PPDPF	6.1245e-75	1.01579	0.945	0.22	9.91741e-71	1		MTRNR2L10	3.32553e-159	2.17439	0.966	0.005	5.38503e-155	2		PCDH9	1	0	0		TFPI2	0	1	0
SF3A3	3.46084e-29	0.250304	0.163	0.713	5.60415e-25	0		TMEM14B	8.00397e-74	0.645945	0.84	0.144	1.29608e-69	1		AL136454.1	3.80836e-157	3.26917	0.995	0.036	6.16687e-153	2		ZNF521	1	0	0		HIST1H1D	0	1	0
MARK3	1.3212e-28	0.25853	0.125	0.625	2.13942e-24	0		COA3	9.22568e-74	0.650869	0.788	0.118	1.49391e-69	1		MTRNR2L6	1.09783e-150	2.32391	0.956	0.017	1.77772e-146	2		PIK3R1	1	0	0		SNHG8	0	1	0
EIF4B	7.73624e-27	0.282537	0.186	0.743	1.25273e-22	0		SSNA1	2.67688e-73	0.508072	0.72	0.078	4.33467e-69	1		AC073610.3	8.33325e-150	1.81146	0.951	0.022	1.3494e-145	2		TFAP2B	1	0	0		RPL29	0	1	0
PPP2R5C	2.9502e-26	0.288624	0.139	0.633	4.77726e-22	0		NDUFA5	1.12007e-72	0.448065	0.836	0.132	1.81374e-68	1		MT1M	7.51744e-149	2.37915	0.947	0.017	1.2173e-144	2		SLF1	1	0	0		ZFAS1	0	1	0
PCNP	3.33804e-26	0.326674	0.149	0.653	5.40528e-22	0		RRP36	4.84264e-72	0.483513	0.703	0.07	7.84169e-68	1		NACA2	1.12533e-144	1.41296	0.917	0.019	1.82225e-140	2		CLSTN1	1	0	0		C6orf48	0	1	0
ATP6V1D	9.62201e-26	0.269103	0.149	0.651	1.55809e-21	0		TMEM126A	5.90941e-72	0.495918	0.788	0.118	9.56911e-68	1		EFEMP2	2.07173e-142	1.34716	0.913	0.012	3.35476e-138	2		TTYH1	1	0	0		RPL7A	0	1	0
SREK1	4.08739e-25	0.271547	0.156	0.655	6.61871e-21	0		SDHD	1.41969e-71	0.409185	0.72	0.08	2.2989e-67	1		TUBA4A	1.85645e-138	1.95853	0.913	0.031	3.00616e-134	2		KIF1B	1	0	0		RPS15A	0	1	0
RAD23B	8.39116e-25	0.283336	0.146	0.627	1.35878e-20	0		COA4	7.37007e-71	0.476804	0.867	0.158	1.19344e-66	1		COL1A2	4.17145e-138	1.83283	0.874	0.007	6.75482e-134	2		GPM6B	1	0	0		RPS2	0	1	0
ZFR	1.18263e-24	0.299918	0.193	0.729	1.91503e-20	0		NBDY	8.94527e-71	0.463378	0.744	0.092	1.44851e-66	1		H2AFJ	7.84116e-134	0.988347	0.84	0.003	1.26972e-129	2		CDH2	1	0	0		RPSA	0	1	0
MGAT4B	2.96619e-24	0.251087	0.102	0.523	4.80316e-20	0		MRPL43	1.14102e-70	0.538672	0.775	0.134	1.84765e-66	1		ZNF90	4.29771e-133	3.58285	0.99	0.143	6.95928e-129	2		SLC1A2	0	0	0		RPL18	0	1	0
PBRM1	3.19298e-24	0.301727	0.176	0.689	5.17039e-20	0		ATP5F1D	1.27046e-70	0.666252	0.87	0.172	2.05726e-66	1		S100A10	1.57369e-130	1.85669	0.981	0.075	2.54828e-126	2		PHACTR3	0	0	0		RPL38	0	1	0
ZNF148	6.39639e-24	0.277635	0.122	0.565	1.03577e-19	0		FDX1	2.38362e-70	0.458008	0.724	0.088	3.8598e-66	1		LMNTD1	2.35038e-130	0.762441	0.82	0.003	3.80598e-126	2		GFAP	0	0	0		RPL26	0	1	0
EIF4H	1.7251e-23	0.265887	0.21	0.77	2.79346e-19	0		BANF1	3.79237e-70	0.811754	0.949	0.261	6.14099e-66	1		S100A4	5.91357e-130	4.02107	0.995	0.168	9.57584e-126	2		APOD	0	0	0		RPL13A	0	1	0
ATP2A2	2.65954e-23	0.279075	0.142	0.601	4.3066e-19	0		AP1S1	9.3849e-70	0.467532	0.73	0.092	1.5197e-65	1		H3F3C	1.89645e-129	0.888985	0.825	0.007	3.07091e-125	2		LINC00485	0	0	0		RPS16	0	1	0
USP7	3.76243e-23	0.254505	0.119	0.553	6.0925e-19	0		MRPS18B	1.09241e-69	0.450168	0.696	0.068	1.76894e-65	1		RPL10L	2.51594e-129	0.807421	0.816	0.003	4.07406e-125	2		LHX4	0	0	0		EEF1D	0	1	0
IQGAP1	4.03193e-23	0.32577	0.098	0.501	6.52891e-19	0		NT5C3B	1.25131e-69	0.477953	0.703	0.088	2.02624e-65	1		UQCRHL	2.91543e-129	1.39819	0.927	0.075	4.72096e-125	2		COL4A3	0	0	0		RPL14	0	1	0
SPRED1	4.1719e-23	0.28393	0.132	0.581	6.75555e-19	0		SNRPN	1.77351e-69	0.445463	0.778	0.118	2.87184e-65	1		CAPG	8.46014e-129	1.22677	0.82	0.005	1.36995e-124	2		MYRFL	0	0	0		RPL23A	0	1	0
ANKRD17	5.27598e-23	0.335415	0.142	0.601	8.54339e-19	0		TCEAL4	6.59318e-69	0.534297	0.799	0.136	1.06763e-64	1		MMP14	3.25005e-127	1.07259	0.82	0.01	5.2628e-123	2		SPESP1	0	0	0		RPS29	0	1	0
USP15	8.16063e-23	0.347707	0.119	0.545	1.32145e-18	0		MRPL41	1.16187e-68	0.530109	0.833	0.154	1.88141e-64	1		NFIX	1.04241e-123	1.1373	0.888	0.051	1.68797e-119	2		PTPRZ1	0	0	0		OSTC	0	1	0
CNOT7	8.85579e-23	0.333614	0.159	0.635	1.43402e-18	0		NDUFB5	2.32927e-68	0.436164	0.812	0.126	3.77179e-64	1		SGK1	2.22126e-121	1.38122	0.811	0.015	3.59688e-117	2		MTCYBP18	0	0	0		TRMT112	0	1	0
ADNP	3.09091e-22	0.278449	0.129	0.563	5.00511e-18	0		PSMA2	4.01216e-68	0.391514	0.741	0.104	6.49689e-64	1		NBEAL1	2.7644e-121	2.62443	0.99	0.223	4.47639e-117	2		HCN1	0	0	0		COMMD6	0	1	0
SARS	3.83016e-22	0.269952	0.18	0.667	6.20217e-18	0		C19orf53	1.15907e-67	0.61905	0.884	0.184	1.87689e-63	1		PRKG2	1.30071e-119	1.27407	0.777	0.007	2.10625e-115	2		TTLL7	0	0	0		SEC11A	0	1	0
VEZF1	3.85716e-22	0.383614	0.136	0.575	6.24589e-18	0		MRPL47	1.31484e-67	0.549776	0.826	0.166	2.12913e-63	1		S100A11	1.39037e-119	1.99869	0.971	0.134	2.25142e-115	2		POU3F2	0	0	0		RPL22L1	0	0	1
MAP4K4	4.43508e-22	0.273501	0.21	0.729	7.18173e-18	0		DCTN6	1.33478e-67	0.297169	0.645	0.052	2.16141e-63	1		EMP1	2.48443e-118	1.25245	0.903	0.071	4.02304e-114	2		PTPRB	0	0	0		RPS6	0	0	1
GLS	7.02485e-22	0.306669	0.112	0.523	1.13753e-17	0		C4orf3	1.52824e-67	0.505322	0.795	0.116	2.47468e-63	1		TPM2	3.62959e-118	1.64368	0.913	0.102	5.8774e-114	2		DNAH11	0	0	0		RPL8	0	0	1
CCAR1	8.41218e-22	0.308791	0.19	0.689	1.36218e-17	0		CSTB	1.86214e-67	0.585213	0.85	0.16	3.01537e-63	1		LIMK2	1.63591e-117	1.33912	0.937	0.111	2.64902e-113	2		MAP7	0	0	0		RPS3	0	0	1
UGP2	9.94685e-22	0.355629	0.166	0.637	1.61069e-17	0		MRPL23	2.85532e-67	0.359828	0.611	0.038	4.62363e-63	1		S100A6	2.08622e-117	4.52471	1	0.298	3.37822e-113	2		GDA	0	0	0		RPS5	0	0	1
STAG2	1.09349e-21	0.289148	0.173	0.651	1.77069e-17	0		CRNDE	3.23247e-67	0.571307	0.7	0.09	5.23434e-63	1		UBB	9.02414e-116	3.11266	0.995	0.296	1.46128e-111	2		PMP2	0	0	0		RPL12	0	0	1
CUL5	1.20045e-21	0.442449	0.186	0.691	1.9439e-17	0		PIN1	5.37778e-67	0.559001	0.788	0.146	8.70823e-63	1		H1F0	3.59765e-115	0.937268	0.743	0.003	5.82567e-111	2		NCAN	0	0	0		RPL37	0	0	1
UBE3A	1.22776e-21	0.26669	0.203	0.723	1.98811e-17	0		RPL29	8.76663e-67	1.03675	0.993	0.747	1.41958e-62	1		LGALS1	3.60781e-115	3.43285	1	0.321	5.84212e-111	2		RNF180	0	0	0		RPL35	0	0	1
PPP2R5E	1.52725e-21	0.371179	0.119	0.533	2.47308e-17	0		ECH1	9.82082e-67	0.336831	0.645	0.064	1.59029e-62	1		CDH11	7.35175e-115	0.834964	0.786	0.022	1.19047e-110	2		ST8SIA5	0	0	0		RPS9	0	0	1
IRF2BP2	1.77752e-21	0.263714	0.105	0.501	2.87834e-17	0		ZNHIT3	1.9746e-66	0.307887	0.706	0.08	3.19747e-62	1		LBH	1.3075e-114	1.40884	0.83	0.046	2.11724e-110	2		GRIK3	0	0	0		RPS15	0	0	1
PRRC2A	2.04487e-21	0.30664	0.173	0.655	3.31125e-17	0		MRPL3	2.53744e-66	0.471374	0.778	0.122	4.10888e-62	1		DNAJC15	3.11459e-114	0.671348	0.748	0.007	5.04345e-110	2		DPP10	0	0	0		RPL31	0	0	1
CDC5L	5.12251e-21	0.348795	0.186	0.677	8.29488e-17	0		MRPL33	3.26362e-66	0.4501	0.857	0.174	5.28478e-62	1		LMNA	2.56396e-112	1.96337	0.961	0.187	4.15181e-108	2		ZC2HC1C	0	0	0		RPL28	0	0	1
CFDP1	5.22586e-21	0.360063	0.217	0.739	8.46223e-17	0		TMEM230	3.33222e-66	0.44207	0.666	0.074	5.39586e-62	1		MPP6	6.80674e-112	1.34853	0.898	0.111	1.10221e-107	2		TDRD1	0	0	0		RPL27A	0	0	1
PPP2CB	5.43384e-21	0.282586	0.169	0.633	8.79902e-17	0		PYURF	6.66366e-66	0.40534	0.7	0.084	1.07905e-61	1		PRRX1	8.33822e-111	1.3341	0.835	0.054	1.35021e-106	2		NIM1K	0	0	0		FAU	0	0	1
RB1CC1	6.37056e-21	0.335304	0.122	0.527	1.03158e-16	0		MRPS10	6.68135e-66	0.398394	0.693	0.08	1.08191e-61	1		OCIAD2	2.07143e-110	0.808683	0.752	0.012	3.35426e-106	2		PAM	0	0	1		RPL27	0	0	1
MYCBP2	9.36482e-21	0.279774	0.163	0.619	1.51644e-16	0		HIGD2A	7.60444e-66	0.57057	0.819	0.148	1.23139e-61	1		CD9	3.84754e-109	0.965069	0.757	0.02	6.23031e-105	2		ELF5	0	0	0		RPS24	0	0	1
STT3A	9.8813e-21	0.259974	0.105	0.487	1.60008e-16	0		BRI3	9.62463e-66	0.826584	0.939	0.319	1.55852e-61	1		BDNF	3.41537e-108	0.963656	0.738	0.017	5.53051e-104	2		TRIM9	0	0	0		RPS19	0	0	1
RBM28	1.00211e-20	0.267034	0.115	0.513	1.62271e-16	0		SMIM26	1.12336e-65	0.425101	0.666	0.066	1.81905e-61	1		HIST3H2A	1.12765e-106	2.43247	0.966	0.245	1.82601e-102	2		ASXL3	0	0	0		RPS20	0	0	1
BTBD7	1.05187e-20	0.31053	0.102	0.485	1.70329e-16	0		CCDC167	2.52013e-65	0.448671	0.741	0.104	4.08084e-61	1		FOXG1	2.55928e-106	0.822982	0.709	0.007	4.14425e-102	2		RPL35P5	0	0	0		RPL18A	0	0	1
PPP1R2	1.25102e-20	0.264862	0.095	0.463	2.02578e-16	0		WDR83OS	4.5649e-65	0.712199	0.863	0.226	7.39195e-61	1		RPL22L1	8.88692e-106	2.7311	0.99	0.413	1.43906e-101	2		LRRC3B	0	0	0		RPL19	0	0	1
TRIM33	1.61307e-20	0.306039	0.108	0.495	2.61204e-16	0		C7orf50	5.53344e-65	0.495768	0.737	0.118	8.96029e-61	1		HOXC10	1.56886e-103	0.605056	0.67	0.002	2.54045e-99	2		RASEF	0	0	0		RPL34	0	0	1
MED28	1.63117e-20	0.28406	0.119	0.515	2.64135e-16	0		RPAIN	5.85097e-65	0.579133	0.782	0.132	9.47448e-61	1		AHNAK	4.13864e-103	0.973661	0.83	0.068	6.7017e-99	2		SLC39A12	0	0	0		RPL23	0	0	1
TTC14	2.12744e-20	0.292693	0.115	0.509	3.44497e-16	0		PDCL3	6.06502e-65	0.363876	0.666	0.082	9.82109e-61	1		RPS20	4.24887e-101	2.07781	1	0.799	6.88019e-97	2		SLC1A6	0	0	0		EEF1B2	0	0	1
ESF1	2.35127e-20	0.388363	0.193	0.683	3.80742e-16	0		CENPX	6.22736e-65	0.610547	0.788	0.146	1.0084e-60	1		INHBA	8.0331e-101	1.45573	0.733	0.029	1.3008e-96	2		ATP1A2	0	0	0		RPL37A	0	0	1
SETD5	2.46788e-20	0.3438	0.156	0.599	3.99624e-16	0		RNF181	9.42435e-65	0.41807	0.812	0.142	1.52609e-60	1		MBNL2	5.14099e-100	0.6942	0.782	0.049	8.32481e-96	2		WNT16	0	0	0		RPS27A	0	0	1
EIF4G3	2.61841e-20	0.311093	0.166	0.619	4.23999e-16	0		RNASEH2C	1.05584e-64	0.398397	0.795	0.138	1.70972e-60	1		ESD	5.37638e-100	2.4228	0.976	0.41	8.70598e-96	2		NUDT12	0	0	0		RPS11	0	0	1
NIPBL	3.40453e-20	0.330544	0.197	0.687	5.51296e-16	0		RPL26L1	1.17104e-64	0.529159	0.747	0.126	1.89626e-60	1		RPL8	2.21948e-99	1.42333	1	0.92	3.594e-95	2		PLPPR4	0	0	0		RPL35A	0	0	1
WAC	3.45598e-20	0.327148	0.197	0.693	5.59627e-16	0		CDC26	2.02727e-64	0.404736	0.666	0.086	3.28276e-60	1		RPS3A	7.36227e-99	1.43021	1	0.959	1.19217e-94	2		ETNPPL	0	0	0		RPS13	0	0	1
MPHOSPH10	3.83134e-20	0.285413	0.129	0.527	6.20408e-16	0		BRK1	2.0468e-64	0.722482	0.939	0.285	3.31439e-60	1		BLVRB	7.54673e-99	1.54279	0.917	0.18	1.22204e-94	2		ELL2	0	0	0		RPL24	0	0	1
TLK2	4.49089e-20	0.25103	0.092	0.455	7.2721e-16	0		MMADHC	2.72046e-64	0.428057	0.761	0.142	4.40525e-60	1		ANXA1	1.16016e-98	1.57608	0.947	0.16	1.87865e-94	2		PAG1	0	0	0		RPLP0	0	0	1
ZC3H14	4.49172e-20	0.251263	0.119	0.513	7.27344e-16	0		FAAP20	2.83207e-64	0.516028	0.744	0.122	4.58597e-60	1		RPL30	6.57936e-98	1.47169	1	0.947	1.0654e-93	2		KCTD16	0	0	0		RPL30	0	0	1
PRPF38B	6.64051e-20	0.264356	0.156	0.591	1.0753e-15	0		HIGD1A	3.98306e-64	0.375707	0.652	0.07	6.44976e-60	1		RPL23	7.46787e-98	1.85272	0.995	0.929	1.20927e-93	2		DLX6	0	0	0		UQCC2	0	0	1
BRD4	6.71847e-20	0.280634	0.193	0.671	1.08792e-15	0		SRM	4.93707e-64	0.552481	0.846	0.166	7.9946e-60	1		FAU	1.17946e-97	1.53749	1	0.884	1.90991e-93	2		SPOCK1	0	0	0		RPS7	0	0	1
SMC3	6.82534e-20	0.286565	0.258	0.82	1.10523e-15	0		FUNDC2	5.4112e-64	0.394379	0.703	0.094	8.76236e-60	1		PMEPA1	1.92815e-97	1.61507	0.84	0.105	3.12226e-93	2		PPP2R2C	0	0	0		RPS3A	0	0	1
MECP2	7.75039e-20	0.260137	0.095	0.459	1.25502e-15	0		RHOC	5.48983e-64	0.506277	0.795	0.174	8.88968e-60	1		RPS14	3.00922e-97	1.42424	1	0.952	4.87283e-93	2		SIM2	0	0	0		RPS25	0	0	1
POLD2	9.00779e-20	0.279742	0.159	0.595	1.45863e-15	0		SKA2	6.98363e-64	0.636193	0.881	0.202	1.13086e-59	1		RPLP0	2.47482e-96	1.76186	0.995	0.896	4.00747e-92	2		EML6	0	0	0		CHIC2	0	0	1
LMO4	9.36454e-20	0.299926	0.153	0.581	1.5164e-15	0		MRPL36	7.16445e-64	0.384228	0.72	0.1	1.16014e-59	1		RPL18A	4.32338e-96	1.29765	1	0.906	7.00084e-92	2		TRGC1	0	0	0		ILKAP	0	0	1
CDC27	9.66185e-20	0.327473	0.108	0.483	1.56454e-15	0		NUDT5	8.64508e-64	0.36463	0.628	0.06	1.3999e-59	1		UBA52	5.33041e-96	1.80174	0.995	0.844	8.63153e-92	2		ADCYAP1	0	0	0		PLA2G2D	0	0	0
EIF1AX	1.05085e-19	0.250912	0.264	0.84	1.70164e-15	0		TMEM14C	8.92438e-64	0.522007	0.887	0.196	1.44512e-59	1		RPL19	6.85001e-96	1.41969	1	0.935	1.10922e-91	2		LYPD1	0	1	0		GSTA1	0	0	0
SDAD1	1.16022e-19	0.283125	0.095	0.455	1.87874e-15	0		SNAPIN	9.38934e-64	0.336139	0.608	0.05	1.52042e-59	1		NHSL2	2.41497e-94	0.922849	0.883	0.139	3.91057e-90	2		CDH20	0	0	0		CXCL13	0	0	0
TARDBP	1.17429e-19	0.362335	0.142	0.557	1.90153e-15	0		DDT	9.75362e-64	0.483851	0.836	0.186	1.5794e-59	1		RPS12	3.05292e-94	1.20972	0.995	0.968	4.9436e-90	2		EGR3	0	0	0		KLK7	0	0	0
SEC31A	1.28187e-19	0.279618	0.166	0.609	2.07574e-15	0		MCRIP1	1.18621e-63	0.495642	0.788	0.152	1.92083e-59	1		RPL28	3.32693e-94	1.26308	1	0.922	5.3873e-90	2		DDN	0	0	0		SULT1E1	0	0	0
ASH2L	1.36288e-19	0.257517	0.068	0.397	2.20691e-15	0		KCNQ2	1.26208e-63	0.55531	0.727	0.116	2.04368e-59	1		RPL15	1.40406e-93	1.16517	1	0.913	2.2736e-89	2		UPP2	0	0	0		KLK8	0	0	0
DICER1	1.94251e-19	0.286517	0.102	0.469	3.14551e-15	0		CLNS1A	1.44922e-63	0.540922	0.843	0.186	2.34672e-59	1		HOPX	2.9079e-93	0.735489	0.665	0.015	4.70876e-89	2		AMER2	0	0	0		LINC00960	0	0	0
THUMPD1	2.15792e-19	0.302173	0.092	0.443	3.49432e-15	0		LSM2	1.46797e-63	0.523598	0.778	0.158	2.37708e-59	1		ANKH	3.36053e-93	1.3765	0.825	0.112	5.4417e-89	2		TLL2	0	0	0		C5orf17	0	0	0
IWS1	2.48136e-19	0.305555	0.125	0.513	4.01807e-15	0		C19orf70	1.56328e-63	0.427252	0.686	0.08	2.53143e-59	1		RPS21	4.55107e-93	1.13724	1	0.883	7.36954e-89	2		DRC1	0	0	0		TUNAR	0	0	0
MED13	3.49162e-19	0.298938	0.129	0.525	5.65398e-15	0		ATP5PD	1.62502e-63	0.599637	0.898	0.216	2.63139e-59	1		HOXC9	5.25484e-93	0.479309	0.631	0.007	8.50916e-89	2		COLGALT2	0	0	0		SLC51B	0	0	0
CUX1	3.71279e-19	0.271481	0.098	0.455	6.01213e-15	0		ALKBH7	3.19242e-63	0.387053	0.679	0.092	5.16949e-59	1		RPL34	6.11858e-93	1.30639	0.995	0.898	9.90782e-89	2		ELOVL4	0	0	0		TRBV5-1	0	0	0
FAM204A	3.7694e-19	0.25194	0.142	0.543	6.10378e-15	0		RNF7	3.93603e-63	0.624102	0.843	0.206	6.37361e-59	1		RPS4X	9.25746e-93	1.50383	0.995	0.891	1.49906e-88	2		LRP8	0	0	0		ADRA1D	0	0	0
TIA1	5.71274e-19	0.303668	0.122	0.507	9.25064e-15	0		ADI1	4.32932e-63	0.380453	0.737	0.108	7.01046e-59	1		RPS5	1.29773e-92	1.3659	0.995	0.808	2.10142e-88	2		LINC02242	0	0	0		TRBV29-1	0	0	0
DAP3	6.47094e-19	0.356839	0.142	0.549	1.04784e-14	0		MZT2A	4.5051e-63	0.439761	0.795	0.142	7.29512e-59	1		MT1F	1.47083e-92	0.735897	0.67	0.024	2.38172e-88	2		GUCY1A2	0	0	0		TRBV7-9	0	0	0
NDUFS1	7.4883e-19	0.273748	0.139	0.539	1.21258e-14	0		SNRNP40	4.51027e-63	0.390297	0.71	0.092	7.30348e-59	1		RPL35	1.96628e-92	1.27325	1	0.944	3.18399e-88	2		LINC01909	0	0	0		KLK5	0	0	0
DHX36	8.01767e-19	0.260298	0.214	0.713	1.2983e-14	0		POLR2J	5.25126e-63	0.508558	0.877	0.2	8.50337e-59	1		FN1	2.00851e-92	1.75884	0.932	0.209	3.25237e-88	2		ELOVL7	0	0	0		FGF19	0	0	0
TAOK1	8.6909e-19	0.359176	0.146	0.553	1.40732e-14	0		HRAS	6.19426e-63	0.490719	0.727	0.122	1.00304e-58	1		RPS19	2.42649e-92	1.19002	1	0.937	3.92922e-88	2		KIAA0319	0	0	0		ASS1P11	0	0	0
NOP53	8.84559e-19	0.310735	0.149	0.559	1.43237e-14	0		POLR2E	8.35057e-63	0.320652	0.741	0.112	1.35221e-58	1		EEF1A1	2.44215e-92	1.13062	1	0.986	3.95457e-88	2		CTXN2	0	0	0		TRAV14DV4	0	0	0
EXOC7	9.65241e-19	0.331369	0.119	0.493	1.56302e-14	0		BLOC1S2	9.93546e-63	0.341032	0.683	0.086	1.60885e-58	1		CRISPLD2	3.0773e-92	0.654691	0.66	0.017	4.98308e-88	2		GOLGA7B	0	0	0		TRBV9	0	0	0
C5orf24	1.07319e-18	0.265214	0.132	0.519	1.73782e-14	0		SVBP	1.28449e-62	0.498033	0.669	0.102	2.07997e-58	1		RPL36AL	3.16671e-92	1.53362	0.985	0.651	5.12785e-88	2		DTNA	0	0	0		TRAV12-2	0	0	0
DARS	1.12149e-18	0.278628	0.115	0.485	1.81604e-14	0		MRPL9	1.32915e-62	0.380086	0.638	0.07	2.1523e-58	1		RPS11	9.65798e-92	1.25063	0.995	0.859	1.56392e-87	2		CNDP1	0	0	0		GATA5	0	0	0
YTHDF2	1.31431e-18	0.30704	0.203	0.685	2.12826e-14	0		UQCRFS1	1.49948e-62	0.352536	0.768	0.138	2.42811e-58	1		BAX	1.80139e-91	1.74951	0.961	0.378	2.91699e-87	2		MOG	0	0	0		FABP6	0	0	0
TLE1	1.41895e-18	0.423452	0.115	0.485	2.2977e-14	0		MRPL57	1.88497e-62	0.495053	0.843	0.176	3.05234e-58	1		APBB1IP	2.02119e-91	0.609613	0.602	0.002	3.27291e-87	2		FBXO15	0	0	0		LINC02446	0	0	0
ORC4	1.48921e-18	0.306902	0.115	0.487	2.41148e-14	0		C22orf39	2.77365e-62	0.339823	0.638	0.064	4.49138e-58	1		TUBA1C	2.02242e-91	0.849808	0.67	0.024	3.27491e-87	2		SPSB4	0	0	0		CES1	0	0	0
ZNF281	1.53374e-18	0.310815	0.105	0.461	2.48358e-14	0		SELENOW	2.85211e-62	0.606505	0.792	0.152	4.61841e-58	1		RPL35A	7.4312e-91	1.09891	1	0.906	1.20333e-86	2		PTPRR	0	0	0		SCT	0	0	0
PRPF6	1.56968e-18	0.397934	0.197	0.663	2.54178e-14	0		BCAS2	3.0917e-62	0.410983	0.727	0.126	5.00639e-58	1		RPL27A	8.3788e-91	0.992734	1	0.917	1.35678e-86	2		SPOCK3	0	0	0		ICOS	0	0	0
RABGGTB	1.73058e-18	0.261982	0.108	0.469	2.80233e-14	0		C1D	3.34948e-62	0.340465	0.648	0.078	5.42381e-58	1		BGN	1.02408e-90	0.612595	0.66	0.02	1.6583e-86	2		CYP19A1	0	0	0		WT1	0	0	0
DPYSL2	1.74359e-18	0.36075	0.19	0.647	2.82339e-14	0		RTF2	3.90862e-62	0.459056	0.751	0.15	6.32922e-58	1		SLC25A4	1.22954e-90	1.72486	0.942	0.337	1.991e-86	2		FHOD3	0	0	0		CD8B	0	0	0
TNKS	1.92758e-18	0.347646	0.081	0.409	3.12133e-14	0		PPA1	5.30672e-62	0.522854	0.809	0.186	8.59317e-58	1		NEDD4	2.53605e-90	0.768171	0.777	0.094	4.10663e-86	2		GOLGA2P5	0	0	0		OR2B6	0	0	0
TSFM	1.97697e-18	0.278884	0.078	0.405	3.20131e-14	0		PRR13	6.29347e-62	0.358009	0.608	0.054	1.0191e-57	1		COL1A1	5.44167e-90	1.65173	0.898	0.153	8.81169e-86	2		SERPINA5	0	0	0		CCL19	0	0	0
ZC3H13	2.07767e-18	0.261865	0.183	0.627	3.36437e-14	0		SRI	7.40604e-62	0.513999	0.836	0.19	1.19926e-57	1		SERF2	1.63026e-89	1.32335	0.995	0.821	2.63988e-85	2		FOSB	0	0	0		PCDHA1	0	0	0
ACTN4	2.57533e-18	0.313177	0.169	0.595	4.17023e-14	0		TMEM126B	1.02292e-61	0.359394	0.717	0.106	1.65642e-57	1		HOXC6	2.62329e-88	0.458877	0.587	0.002	4.24789e-84	2		ACTN2	0	0	0		ADAMDEC1	0	0	0
CEBPZ	2.57972e-18	0.299467	0.183	0.629	4.17734e-14	0		TMEM50A	1.2013e-61	0.47775	0.727	0.112	1.94527e-57	1		PCOLCE	2.73427e-88	0.936511	0.82	0.117	4.42761e-84	2		HRASLS5	0	0	0		KLRG2	0	0	0
SRP19	2.62271e-18	0.340529	0.21	0.691	4.24695e-14	0		COPZ1	1.21132e-61	0.453765	0.758	0.154	1.96149e-57	1		SEC11C	8.41192e-88	1.30663	0.947	0.325	1.36214e-83	2		NRSN1	0	0	0		LINC00892	0	0	0
DDX10	2.67236e-18	0.257357	0.085	0.413	4.32735e-14	0		AP1S2	1.25657e-61	0.48501	0.782	0.174	2.03477e-57	1		FAM162A	4.0099e-87	1.26964	0.985	0.357	6.49324e-83	2		RPH3A	0	0	0		CYP26A1	0	0	0
GARS	3.32921e-18	0.405775	0.139	0.529	5.39099e-14	0		ARPC4	1.43206e-61	0.43695	0.768	0.146	2.31893e-57	1		FTH1	1.90917e-85	1.54661	0.995	0.874	3.09151e-81	2		CHRDL1	0	0	0		CTLA4	0	0	0
DDIT3	3.50305e-18	0.339229	0.153	0.543	5.67249e-14	0		CISD1	1.6732e-61	0.399798	0.608	0.054	2.70942e-57	1		RPL13	2.46038e-85	0.990946	1	0.934	3.98409e-81	2		CHI3L1	0	0	0		MYL2	0	0	0
CDK12	3.74292e-18	0.274743	0.146	0.543	6.06091e-14	0		BEX4	1.92429e-61	0.423347	0.679	0.084	3.11601e-57	1		LAYN	3.85327e-85	0.553383	0.621	0.02	6.2396e-81	2		SCRG1	0	0	0		TBX1	0	0	0
NCKAP1	3.76551e-18	0.393662	0.153	0.559	6.0975e-14	0		MRPS34	2.38668e-61	0.478505	0.758	0.124	3.86476e-57	1		ABALON	7.12492e-85	0.479456	0.602	0.012	1.15374e-80	2		PCDH17	0	0	0		GPC3	0	0	0
2019-03-07	3.89962e-18	0.333795	0.149	0.555	6.31465e-14	0		ZNF580	3.0649e-61	0.390256	0.584	0.044	4.963e-57	1		RPL24	7.33138e-85	0.881554	1	0.891	1.18717e-80	2		RORB	0	0	0		CD8A	0	0	0
RBM26	4.11368e-18	0.399533	0.203	0.675	6.66128e-14	0		BAD	3.11442e-61	0.37889	0.71	0.102	5.04318e-57	1		TBPL2	1.10127e-84	0.410496	0.558	0	1.78329e-80	2		TRGC2	0	0	0		KIAA1210	0	0	0
NSD3	4.86762e-18	0.321829	0.207	0.673	7.88213e-14	0		FKBP8	3.2557e-61	0.287186	0.724	0.112	5.27196e-57	1		RPL32	1.35092e-84	0.854953	0.995	0.968	2.18754e-80	2		2018-03-04	0	0	0		TRBV28	0	0	0
UBR5	5.40278e-18	0.360761	0.149	0.551	8.74873e-14	0		RNF5	3.3805e-61	0.409169	0.683	0.092	5.47405e-57	1		PSENEN	1.57717e-84	1.11684	0.937	0.286	2.55391e-80	2		PCLO	0	0	0		TRBC2	0	0	0
UBE2J1	5.79381e-18	0.272655	0.081	0.403	9.38192e-14	0		MIEN1	4.58454e-61	0.397358	0.635	0.078	7.42375e-57	1		RRBP1	5.84348e-84	1.18798	0.908	0.23	9.46234e-80	2		ZNF365	0	0	0		DUOX1	0	0	0
FOXP1	5.8341e-18	0.285904	0.105	0.455	9.44715e-14	0		FAM89B	5.43831e-61	0.463148	0.618	0.07	8.80625e-57	1		GNA11	6.68684e-84	0.755477	0.864	0.18	1.0828e-79	2		HHATL	0	0	0		KLK11	0	0	0
RSRC2	6.20617e-18	0.399509	0.251	0.782	1.00496e-13	0		DTYMK	5.75358e-61	0.491978	0.788	0.144	9.31677e-57	1		SEMA7A	1.35043e-83	0.659296	0.612	0.02	2.18675e-79	2		B3GALT2	0	0	0		LINC02570	0	0	0
POLR2B	8.55873e-18	0.408166	0.149	0.547	1.38591e-13	0		DGUOK	7.38121e-61	0.568615	0.863	0.214	1.19524e-56	1		SEC61G	3.3747e-83	1.19173	0.985	0.713	5.46466e-79	2		LRRIQ1	0	0	0		CXCL11	0	0	0
GFPT1	8.91239e-18	0.262551	0.095	0.433	1.44318e-13	0		NDUFB8	8.78114e-61	0.52507	0.863	0.214	1.42193e-56	1		RPS27L	2.0026e-82	1.37984	0.971	0.434	3.24281e-78	2		DNAJC6	0	0	0		SKAP1	0	0	0
SNRNP70	9.34313e-18	0.30681	0.2	0.659	1.51293e-13	0		PTRHD1	9.85784e-61	0.410302	0.7	0.112	1.59628e-56	1		RPL36A	2.28071e-82	1.31293	0.99	0.566	3.69316e-78	2		SYT16	0	0	0		SCML4	0	0	0
UPF3A	9.62511e-18	0.259394	0.173	0.597	1.55859e-13	0		COX7A2L	1.03269e-60	0.54623	0.901	0.327	1.67223e-56	1		RPL37	2.97426e-82	0.849802	1	0.951	4.81622e-78	2		SLC6A12	0	0	0		TNIP3	0	0	0
AFF4	1.1844e-17	0.399685	0.173	0.601	1.9179e-13	0		SH3BGRL3	1.36804e-60	0.838822	0.877	0.309	2.21526e-56	1		TWIST1	3.47466e-82	0.64055	0.723	0.071	5.62652e-78	2		COL28A1	0	0	0		LINC02345	0	0	0
PRPF4B	1.26469e-17	0.49356	0.193	0.641	2.04791e-13	0		LSM3	1.42789e-60	0.625382	0.935	0.269	2.31218e-56	1		RPS24	4.84558e-82	0.804043	1	0.964	7.84644e-78	2		FAM19A2	0	0	0		CNTN6	0	0	0
GNAI3	1.33225e-17	0.391765	0.224	0.721	2.15732e-13	0		MRPL44	1.52993e-60	0.32939	0.594	0.05	2.47742e-56	1		EMP3	2.94383e-81	1.33555	0.922	0.265	4.76694e-77	2		PEG3	0	0	0		GNLY	0	0	0
ATP6V1A	1.6777e-17	0.279627	0.088	0.411	2.71669e-13	0		ZSWIM7	1.58096e-60	0.366207	0.689	0.098	2.56005e-56	1		SELENOM	5.87199e-81	1.07309	0.859	0.206	9.50851e-77	2		ZNF236	0	0	0		AZU1	0	0	0
CELF1	1.70619e-17	0.390373	0.22	0.701	2.76283e-13	0		RPA2	1.63839e-60	0.28604	0.635	0.068	2.65305e-56	1		RAP1A	1.42609e-80	1.17024	0.908	0.291	2.30926e-76	2		FAXC	0	0	0		FBN3	0	0	0
SAFB	1.71648e-17	0.252937	0.115	0.469	2.7795e-13	0		EEF1E1	2.34747e-60	0.36428	0.737	0.124	3.80126e-56	1		RPS9	3.33413e-80	0.91377	0.995	0.85	5.39896e-76	2		SLC35F1	0	0	0		PAMR1	0	0	0
HNRNPL	1.8937e-17	0.251046	0.102	0.437	3.06646e-13	0		MRPS23	2.50527e-60	0.398738	0.734	0.132	4.05678e-56	1		RPL10	4.29485e-80	1.00873	1	0.913	6.95465e-76	2		ADRA2B	0	0	0		IDI2	0	0	0
CKAP5	2.27862e-17	0.278899	0.166	0.573	3.68978e-13	0		PDCD6	2.61976e-60	0.517677	0.833	0.24	4.24218e-56	1		TPT1	1.11879e-79	0.843712	0.995	0.923	1.81166e-75	2		LINC01579	0	0	0		LY9	0	0	0
NEMF	2.27885e-17	0.417345	0.139	0.519	3.69013e-13	0		MLF2	2.72407e-60	0.49574	0.799	0.172	4.41109e-56	1		TGFB1	4.92803e-79	0.985931	0.825	0.16	7.97996e-75	2		TMOD2	0	0	0		CXCL10	0	0	0
MLLT10	2.38418e-17	0.320279	0.108	0.457	3.8607e-13	0		NDUFA13	2.74181e-60	0.334584	0.778	0.162	4.43981e-56	1		CHIC2	4.96242e-79	0.782731	0.82	0.158	8.03565e-75	2		SLC35F3	0	0	0		SIT1	0	0	0
FLII	3.29048e-17	0.255815	0.108	0.451	5.32828e-13	0		MYL6B	2.7671e-60	0.448834	0.799	0.154	4.48077e-56	1		RACK1	1.19826e-78	0.956046	0.99	0.859	1.94035e-74	2		OSTM1-AS1	0	0	0		THRSP	0	0	0
ZNF131	3.36689e-17	0.313238	0.122	0.481	5.452e-13	0		PGAM1	3.36435e-60	0.48099	0.853	0.216	5.44789e-56	1		HIST2H2AC	2.25228e-78	0.715254	0.883	0.187	3.64712e-74	2		SLC24A2	0	0	0		IGHG2	0	0	0
HMGXB4	3.94182e-17	0.31673	0.122	0.481	6.38298e-13	0		MZT1	3.38983e-60	0.46152	0.71	0.108	5.48915e-56	1		UBC	6.53437e-78	0.959988	1	0.832	1.05811e-73	2		BEX5	0	0	0		TEX19	0	0	0
CHD1	4.00819e-17	0.339635	0.159	0.555	6.49047e-13	0		AES	4.40808e-60	0.457423	0.805	0.208	7.138e-56	1		RPL31	1.3114e-77	1.07019	0.985	0.711	2.12355e-73	2		PSD2	0	0	0		CCR5	0	0	0
CSTF3	4.61876e-17	0.276285	0.125	0.485	7.47916e-13	0		STOML2	5.26018e-60	0.530392	0.809	0.248	8.51781e-56	1		ATP5MC2	1.95883e-77	0.988468	0.985	0.711	3.17193e-73	2		NRIP3	0	0	0		GBP5	0	0	0
UBR4	5.1317e-17	0.287816	0.108	0.447	8.30976e-13	0		EI24	5.26279e-60	0.32573	0.758	0.132	8.52204e-56	1		COLEC12	1.03975e-76	0.479308	0.549	0.012	1.68367e-72	2		GABRA1	0	0	0		CD27	0	0	0
DNAJC1	5.18759e-17	0.378948	0.2	0.649	8.40026e-13	0		NDN	5.45003e-60	0.367956	0.71	0.12	8.82524e-56	1		MORC4	3.37947e-76	0.711527	0.714	0.088	5.47237e-72	2		DLGAP2	0	0	0		CCL5	0	0	0
TMEM33	5.68896e-17	0.314232	0.102	0.435	9.21214e-13	0		PTS	7.66008e-60	0.281099	0.659	0.078	1.2404e-55	1		TAF10	4.9088e-76	1.13729	0.981	0.473	7.94883e-72	2		PPP2R2B	0	0	0		SUCNR1	0	0	0
PPP4R3A	5.90282e-17	0.400833	0.142	0.523	9.55844e-13	0		RSL24D1	8.1554e-60	0.427831	0.805	0.182	1.3206e-55	1		CCS	5.7416e-76	0.573176	0.728	0.095	9.29737e-72	2		MAP3K9	0	0	0		CLEC10A	0	0	0
CEP57	6.00247e-17	0.268868	0.156	0.549	9.71981e-13	0		URM1	8.28683e-60	0.379746	0.57	0.046	1.34189e-55	1		RPL37A	6.97282e-76	0.712765	1	0.981	1.12911e-71	2		DOC2B	0	0	0		IGHG1	0	0	0
RC3H2	6.54833e-17	0.288323	0.095	0.421	1.06037e-12	0		RPS19BP1	8.40765e-60	0.405804	0.785	0.152	1.36145e-55	1		EIF3H	4.23393e-75	1.18564	0.971	0.543	6.856e-71	2		STC1	0	0	0		LYZ	0	0	0
SSR1	9.28861e-17	0.327929	0.122	0.475	1.5041e-12	0		BTG3	8.92696e-60	0.35345	0.635	0.074	1.44554e-55	1		SH3KBP1	1.51795e-74	0.845678	0.874	0.224	2.45801e-70	2		LHX6	0	0	0		TLR8	0	0	0
SESTD1	9.29073e-17	0.366862	0.095	0.419	1.50445e-12	0		GPN3	1.08596e-59	0.267444	0.56	0.038	1.7585e-55	1		CSNK2A3	2.42752e-74	0.373985	0.519	0.007	3.93088e-70	2		KLHL4	0	0	0		UBASH3A	0	0	0
BCLAF1	9.37268e-17	0.291012	0.254	0.772	1.51772e-12	0		SMIM30	1.1096e-59	0.29186	0.59	0.05	1.79678e-55	1		PABPC1	5.11315e-74	1.18416	0.99	0.69	8.27973e-70	2		SLC27A6	0	0	0		IL33	0	0	0
OSBPL8	1.17174e-16	0.27584	0.119	0.463	1.89739e-12	0		GYPC	1.24393e-59	0.522763	0.717	0.122	2.01429e-55	1		RPS8	2.77509e-73	0.833932	1	0.923	4.4937e-69	2		NEK5	0	0	0		GBP1P1	0	0	0
REST	1.17978e-16	0.298981	0.098	0.425	1.91041e-12	0		NIFK	1.29156e-59	0.398333	0.761	0.138	2.09142e-55	1		RASA1	1.10354e-72	0.894098	0.757	0.138	1.78697e-68	2		CFAP74	0	0	0		ISM2	0	0	0
DDX24	1.24639e-16	0.390503	0.258	0.764	2.01828e-12	0		HAX1	1.7451e-59	0.383539	0.7	0.112	2.82584e-55	1		CARNMT1	3.29004e-72	0.502764	0.709	0.099	5.32756e-68	2		PDE1C	0	0	0		VAX2	0	0	0
WNK1	1.31963e-16	0.430573	0.234	0.721	2.13687e-12	0		CHCHD1	1.98424e-59	0.4535	0.785	0.214	3.21308e-55	1		DDRGK1	6.41639e-72	0.698276	0.84	0.19	1.03901e-67	2		SOX5	0	0	0		GBP4	0	0	0
SUZ12	1.34887e-16	0.466657	0.156	0.549	2.18422e-12	0		RPL41	1.99703e-59	0.726854	1	0.988	3.23378e-55	1		DYNLL2	6.91928e-72	0.990571	0.908	0.31	1.12044e-67	2		CA4	0	0	0		CD96	0	0	0
BIRC6	1.37904e-16	0.488632	0.183	0.609	2.23308e-12	0		SURF2	2.14038e-59	0.321023	0.621	0.068	3.46592e-55	1		COX5A	8.88025e-72	1.15671	0.976	0.607	1.43798e-67	2		NEDD4L	0	0	0		IL2RG	0	0	0
APP	1.57346e-16	0.416734	0.203	0.653	2.54791e-12	0		PMF1	2.41771e-59	0.397031	0.669	0.09	3.915e-55	1		RPLP1	1.01814e-71	0.753018	1	0.959	1.64868e-67	2		MT-TH	0	0	0		CCL17	0	0	0
DYNC1LI2	1.61084e-16	0.340702	0.173	0.581	2.60843e-12	0		TMEM11	2.42368e-59	0.332193	0.645	0.08	3.92466e-55	1		CREB3L1	1.57946e-71	0.518618	0.563	0.027	2.55763e-67	2		LRAT	0	0	0		LINC00426	0	0	0
MSL1	1.62116e-16	0.309281	0.098	0.419	2.62514e-12	0		TFAM	2.66789e-59	0.291684	0.662	0.092	4.32012e-55	1		RALA	2.19969e-71	0.950622	0.927	0.359	3.56196e-67	2		GLYATL2	0	0	0		LINC02356	0	0	0
TBL1X	1.69656e-16	0.261307	0.051	0.321	2.74724e-12	0		NME4	2.7537e-59	0.63436	0.823	0.17	4.45907e-55	1		NMD3	2.78536e-71	0.619643	0.782	0.16	4.51033e-67	2		PKIA	0	0	0		ZBED2	0	0	0
LRRFIP1	1.754e-16	0.299498	0.122	0.471	2.84025e-12	0		TIMMDC1	2.79186e-59	0.255268	0.573	0.044	4.52086e-55	1		REX1BD	3.12526e-71	0.963784	0.917	0.323	5.06074e-67	2		ST6GAL2	0	0	0		FCN1	0	0	0
HADHA	1.83672e-16	0.333682	0.156	0.539	2.9742e-12	0		PAXX	3.82974e-59	0.360059	0.659	0.086	6.2015e-55	1		FKBP11	7.82008e-71	0.576702	0.689	0.088	1.26631e-66	2		LINC02523	0	0	0		LCK	0	0	0
NECTIN3	1.91439e-16	0.378655	0.149	0.531	3.09997e-12	0		UBE2L6	3.83733e-59	0.401015	0.601	0.058	6.21379e-55	1		RPL27	9.761e-71	0.762846	0.99	0.913	1.5806e-66	2		CDH10	0	0	0		RPL13P12	0	0	0
PPP1R10	2.21192e-16	0.29429	0.139	0.501	3.58177e-12	0		SFT2D1	3.8946e-59	0.356427	0.635	0.078	6.30652e-55	1		PTEN	1.0176e-70	0.719391	0.903	0.257	1.64781e-66	2		EDIL3	0	0	0		GCSAM	0	0	0
USP47	2.66429e-16	0.393272	0.149	0.529	4.31429e-12	0		TMEM219	4.33364e-59	0.266698	0.57	0.042	7.01746e-55	1		LIX1L	1.88051e-70	0.710047	0.83	0.199	3.04511e-66	2		CLVS1	0	0	0		TBC1D10C	0	0	0
MTF2	2.66907e-16	0.427866	0.142	0.513	4.32203e-12	0		PLEKHJ1	4.47022e-59	0.354487	0.635	0.078	7.23863e-55	1		MT1E	4.34055e-70	0.492903	0.519	0.014	7.02866e-66	2		KLHDC8A	0	0	0		KANK4	0	0	0
TCF7L2	2.97639e-16	0.402728	0.156	0.543	4.81967e-12	0		LAMTOR1	5.71162e-59	0.570222	0.846	0.261	9.24883e-55	1		COL3A1	1.00142e-69	1.48137	0.908	0.296	1.62159e-65	2		UNC80	0	0	0		HNRNPA1P21	0	0	0
RTN3	3.09263e-16	0.282034	0.237	0.713	5.0079e-12	0		NDUFA11	7.03521e-59	0.524533	0.86	0.208	1.13921e-54	1		PPP1R11	1.50697e-69	0.852469	0.879	0.287	2.44023e-65	2		GPR75	0	0	0		GJA5	0	0	0
TRIP12	3.2646e-16	0.510964	0.169	0.571	5.28637e-12	0		LSM8	7.09912e-59	0.311769	0.816	0.16	1.14956e-54	1		ACTA2	1.64495e-69	1.43127	0.641	0.056	2.66366e-65	2		FAM155A	0	0	0		C15orf59-AS1	0	0	0
AP3B1	3.34676e-16	0.316935	0.108	0.441	5.41941e-12	0		STMP1	7.89243e-59	0.365728	0.761	0.148	1.27802e-54	1		ZFAND5	3.19217e-69	1.13547	0.917	0.347	5.16908e-65	2		PSD3	0	0	0		HIST1H2AE	0	0	0
KLF3	3.49383e-16	0.361982	0.129	0.483	5.65755e-12	0		KRT10	9.70185e-59	0.521133	0.857	0.192	1.57102e-54	1		CELF4	3.64798e-69	0.363172	0.549	0.022	5.90718e-65	2		POU5F1	0	0	0		IKZF3	0	0	0
PCM1	3.75877e-16	0.284108	0.186	0.605	6.08657e-12	0		RAMMET	1.20163e-58	0.282381	0.645	0.078	1.9458e-54	1		MT2A	4.62697e-69	0.927592	0.84	0.194	7.49245e-65	2		HSD3BP4	0	0	0		PYHIN1	0	0	0
EWSR1	4.18674e-16	0.411796	0.268	0.798	6.77959e-12	0		BUD23	1.24307e-58	0.32709	0.72	0.112	2.0129e-54	1		UBE2D3	4.77495e-69	1.12506	0.961	0.556	7.73207e-65	2		REM1	0	0	0		CALHM6	0	0	0
DIAPH1	5.21776e-16	0.264981	0.081	0.377	8.44912e-12	0		CAMK2N1	1.42549e-58	0.738884	0.676	0.108	2.30829e-54	1		CEBPB	5.67563e-69	1.04	0.845	0.206	9.19054e-65	2		GUSBP1	0	0	0		SFRP4	0	0	0
ZFHX3	5.36932e-16	0.441691	0.169	0.563	8.69454e-12	0		ISCU	1.62944e-58	0.260494	0.672	0.09	2.63855e-54	1		UBAP2L	1.0856e-68	1.09283	0.908	0.369	1.75791e-64	2		CNTN2	0	0	0		SH2D1A	0	0	0
KMT5B	6.22853e-16	0.333572	0.112	0.441	1.00859e-11	0		MRPS5	1.75889e-58	0.392373	0.662	0.096	2.84817e-54	1		LSM12	1.24885e-68	0.957052	0.947	0.401	2.02226e-64	2		MAP1A	0	0	0		WNT11	0	0	0
SSBP3	6.29911e-16	0.392125	0.149	0.521	1.02002e-11	0		NUBP2	2.34523e-58	0.298964	0.567	0.046	3.79764e-54	1		POLR2F	1.89321e-68	1.04533	0.971	0.514	3.06567e-64	2		GRM8	0	0	0		CD300LF	0	0	0
CNOT1	6.36456e-16	0.334573	0.102	0.419	1.03061e-11	0		BCHE	2.36773e-58	0.419239	0.529	0.032	3.83407e-54	1		PTMA	2.71413e-68	0.932299	0.99	0.91	4.39499e-64	2		PCDHGA3	0	0	0		GPR171	0	0	0
BRD2	6.58268e-16	0.340744	0.22	0.681	1.06593e-11	0		GGCT	2.54709e-58	0.418964	0.696	0.108	4.12451e-54	1		CAV1	7.58605e-68	0.6094	0.767	0.122	1.22841e-63	2		AKAP6	0	0	0		NCF1	0	0	0
CSNK1E	7.04829e-16	0.254325	0.105	0.427	1.14133e-11	0		ATP5PO	3.39245e-58	0.574061	0.915	0.263	5.49339e-54	1		ZCRB1	9.97783e-68	1.0937	0.951	0.471	1.61571e-63	2		CCDC184	0	0	0		HSH2D	0	0	0
SMARCC1	7.49643e-16	0.317094	0.22	0.677	1.2139e-11	0		LSM4	3.45164e-58	0.599779	0.915	0.317	5.58924e-54	1		NSD1	1.3719e-67	0.363915	0.621	0.056	2.22152e-63	2		PON3	0	0	0		EPHX3	0	0	0
TCEA1	7.5888e-16	0.303506	0.271	0.792	1.22885e-11	0		C6orf48	3.68424e-58	0.386074	0.826	0.188	5.96589e-54	1		IFT20	1.90131e-67	0.886143	0.893	0.299	3.07879e-63	2		CTNND2	0	0	0		HAPLN3	0	0	0
SMARCA4	8.22295e-16	0.38688	0.21	0.659	1.33154e-11	0		SVIP	3.8064e-58	0.37531	0.73	0.124	6.16371e-54	1		FCF1	2.96964e-67	0.504852	0.743	0.134	4.80874e-63	2		TDO2	0	0	0		CCDC36	0	0	0
PBX3	8.70109e-16	0.309345	0.139	0.499	1.40897e-11	0		FAM177A1	4.67556e-58	0.352287	0.648	0.086	7.57113e-54	1		NDUFB9	3.22668e-67	1.13122	0.956	0.519	5.22496e-63	2		RXFP1	0	0	0		CD3E	0	0	0
SSBP2	8.70676e-16	0.449599	0.156	0.537	1.40989e-11	0		SLC25A6	5.11861e-58	0.828174	0.952	0.331	8.28856e-54	1		PURB	3.64987e-67	0.630524	0.874	0.238	5.91023e-63	2		KCNN2	0	0	0		CD300LG	0	0	0
IPO5	9.20911e-16	0.335161	0.149	0.519	1.49123e-11	0		NDUFB1	5.90803e-58	0.495939	0.891	0.244	9.56687e-54	1		PURA	5.54945e-67	0.591012	0.879	0.243	8.98622e-63	2		NDRG2	0	0	0		LINC02036	0	0	0
NFE2L1	1.0041e-15	0.279729	0.098	0.409	1.62594e-11	0		CAMLG	7.40083e-58	0.34009	0.659	0.086	1.19842e-53	1		AIMP1	1.35846e-66	0.904665	0.908	0.349	2.19976e-62	2		ANGPTL1	0	0	0		SIRPG	0	0	0
HSPH1	1.02952e-15	0.355972	0.146	0.509	1.66709e-11	0		RND2	8.58515e-58	0.444016	0.638	0.08	1.39019e-53	1		RPL39L	2.60124e-66	0.604701	0.82	0.202	4.21219e-62	2		PDZPH1P	0	0	0		MYB	0	0	0
LYRM2	1.06456e-15	0.294721	0.173	0.563	1.72383e-11	0		PPIL1	9.32766e-58	0.284521	0.631	0.072	1.51043e-53	1		TIMP2	2.83511e-66	1.25454	0.917	0.376	4.59089e-62	2		RIT2	0	0	0		MRAP	0	0	0
TP53	1.0914e-15	0.286046	0.119	0.453	1.76731e-11	0		RNF187	9.57802e-58	0.42302	0.662	0.112	1.55097e-53	1		SMAP1	2.85735e-66	0.87662	0.903	0.328	4.62691e-62	2		ATP1A4	0	0	0		TNFSF13B	0	0	0
PEA15	1.1385e-15	0.340983	0.169	0.563	1.84358e-11	0		PSMG1	1.04909e-57	0.389705	0.669	0.096	1.69879e-53	1		CSF1	3.84888e-66	0.530871	0.636	0.075	6.23248e-62	2		TRMT9B	0	0	0		PTPN22	0	0	0
EHMT2	1.23531e-15	0.259648	0.088	0.389	2.00034e-11	0		NDUFB3	1.18336e-57	0.583172	0.925	0.253	1.91621e-53	1		GAS1	1.23516e-65	0.486136	0.51	0.02	2.0001e-61	2		EPPIN-WFDC6	0	0	0		IL7R	0	0	0
VEGFB	1.24279e-15	0.253663	0.156	0.525	2.01246e-11	0		ITGAE	1.22998e-57	0.380814	0.676	0.094	1.99171e-53	1		RPL7	1.30041e-65	0.694692	1	0.869	2.10575e-61	2		SLC24A4	0	0	0		GFI1	0	0	0
DCP2	1.3468e-15	0.326361	0.119	0.451	2.18088e-11	0		CISD2	1.49235e-57	0.364892	0.734	0.144	2.41656e-53	1		RUNX1	3.35812e-65	0.424679	0.471	0.009	5.43781e-61	2		RERG	0	0	0		TREML3P	0	0	0
ANP32A	1.4627e-15	0.307724	0.237	0.705	2.36855e-11	0		ECHS1	1.53787e-57	0.376613	0.823	0.224	2.49028e-53	1		SEMA6D	5.68748e-65	0.375402	0.466	0.007	9.20974e-61	2		GRIN2C	0	0	0		HBE1	0	0	0
ADK	1.47811e-15	0.25729	0.085	0.379	2.3935e-11	0		SPAG7	1.67984e-57	0.448846	0.693	0.126	2.72016e-53	1		PIN4	6.00953e-65	0.948444	0.927	0.391	9.73124e-61	2							PAX8-AS1	0	0	0
HCFC1	1.49029e-15	0.414135	0.098	0.411	2.41323e-11	0		SPAG16	1.88373e-57	0.349955	0.676	0.1	3.05032e-53	1		RPL9	1.26332e-64	0.695829	0.99	0.908	2.04569e-60	2							SLA2	0	0	0
ADD1	1.54777e-15	0.29509	0.105	0.421	2.50631e-11	0		NAA38	1.90763e-57	0.675167	0.901	0.371	3.08902e-53	1		HIST1H2AL	1.36497e-64	1.1262	0.5	0.02	2.2103e-60	2							HLA-DQB1	0	0	0
TMEM131	1.73978e-15	0.272298	0.092	0.393	2.81723e-11	0		MLLT11	1.9401e-57	0.685173	0.72	0.136	3.14161e-53	1		OGT	2.90567e-64	0.651514	0.82	0.209	4.70515e-60	2							TNFRSF9	0	0	0
CELF2	1.77056e-15	0.307972	0.125	0.465	2.86707e-11	0		SMIM19	2.28666e-57	0.325189	0.584	0.06	3.70279e-53	1		AKR1A1	4.28983e-64	0.719165	0.913	0.337	6.94652e-60	2							IGKC	0	0	0
DRG1	2.19736e-15	0.282908	0.088	0.387	3.55818e-11	0		CPNE1	2.37463e-57	0.33408	0.72	0.122	3.84524e-53	1		ETFB	5.48889e-64	0.996627	0.917	0.366	8.88816e-60	2							DLX4	0	0	0
CST3	2.6667e-15	0.252763	0.122	0.449	4.31819e-11	0		DDA1	2.62405e-57	0.357948	0.577	0.058	4.24912e-53	1		SERPINF1	5.54989e-64	0.390704	0.529	0.034	8.98693e-60	2							C16orf54	0	0	0
REV3L	2.835e-15	0.356454	0.102	0.413	4.59071e-11	0		UROS	3.29028e-57	0.318257	0.584	0.056	5.32794e-53	1		MRPL52	6.76794e-64	0.902681	0.976	0.524	1.09593e-59	2							HLA-DRB1	0	0	0
PSMD3	3.01761e-15	0.252043	0.125	0.461	4.88642e-11	0		GTF3A	3.34142e-57	0.277493	0.713	0.112	5.41077e-53	1		KRTCAP2	6.81642e-64	0.885838	0.932	0.374	1.10378e-59	2							TYMP	0	0	0
IPO7	3.13309e-15	0.385651	0.186	0.593	5.0734e-11	0		MIS18A	3.63039e-57	0.368148	0.58	0.06	5.87869e-53	1		UCHL3	9.79034e-64	0.810687	0.874	0.304	1.58535e-59	2							SP140	0	0	0
RSBN1L	3.13834e-15	0.40441	0.122	0.457	5.08191e-11	0		GLO1	5.03598e-57	0.456061	0.819	0.18	8.15476e-53	1		RPS23	9.98846e-64	0.621816	1	0.968	1.61743e-59	2							TC2N	0	0	0
ATP5PB	3.31141e-15	0.353859	0.251	0.737	5.36216e-11	0		MRPS6	5.33627e-57	0.421432	0.788	0.154	8.64102e-53	1		SLC25A3	1.37594e-63	0.905002	0.976	0.696	2.22807e-59	2							BEAN1	0	0	0
MEX3A	3.36761e-15	0.259956	0.119	0.447	5.45318e-11	0		LSM10	5.44138e-57	0.283629	0.601	0.064	8.81123e-53	1		NENF	1.49145e-63	0.875245	0.956	0.422	2.41511e-59	2							SULT1B1	0	0	0
SFSWAP	3.83056e-15	0.305744	0.105	0.415	6.20283e-11	0		STIP1	8.01589e-57	0.389781	0.836	0.236	1.29801e-52	1		PSMC4	1.99245e-63	0.869199	0.927	0.395	3.22638e-59	2							RPL21P4	0	0	0
PTK2	3.87218e-15	0.309191	0.122	0.455	6.27022e-11	0		CNIH2	8.80943e-57	0.395148	0.553	0.046	1.42651e-52	1		YBX3	2.80227e-63	0.825934	0.942	0.347	4.53771e-59	2							GRIK1-AS1	0	0	0
ACADM	3.89888e-15	0.261467	0.092	0.391	6.31345e-11	0		TKT	8.81906e-57	0.642467	0.833	0.228	1.42807e-52	1		ATP5MC1	2.9669e-63	0.99926	0.981	0.582	4.8043e-59	2							BNC1	0	0	0
KDM5A	3.95094e-15	0.517625	0.169	0.555	6.39776e-11	0		TIMM9	1.09801e-56	0.39864	0.584	0.07	1.778e-52	1		BLOC1S1	6.26322e-63	1.02279	0.956	0.478	1.0142e-58	2							LINC00922	0	0	0
ING5	4.18898e-15	0.349431	0.108	0.423	6.78322e-11	0		DYNC1LI1	1.21526e-56	0.484728	0.696	0.146	1.96788e-52	1		VEGFA	7.19489e-63	0.690814	0.684	0.104	1.16507e-58	2							ADAMTS7P1	0	0	0
RABGAP1	4.30738e-15	0.412382	0.136	0.477	6.97495e-11	0		C1orf43	1.2337e-56	0.353175	0.761	0.144	1.99772e-52	1		TBRG1	7.33887e-63	0.783051	0.869	0.287	1.18838e-58	2							BTLA	0	0	0
CSNK2A1	4.3343e-15	0.480456	0.193	0.607	7.01853e-11	0		MRPL22	1.60468e-56	0.522323	0.823	0.281	2.59846e-52	1		UQCC2	8.23472e-63	0.936828	0.966	0.491	1.33345e-58	2							RBP5	0	0	0
ZSWIM8	4.35227e-15	0.264778	0.051	0.303	7.04763e-11	0		SNRNP25	1.81053e-56	0.403555	0.666	0.108	2.93179e-52	1		BMP1	1.02398e-62	0.414485	0.549	0.044	1.65813e-58	2							FCMR	0	0	0
SESN3	4.73204e-15	0.346512	0.125	0.461	7.66259e-11	0		ORMDL1	2.0967e-56	0.321312	0.734	0.132	3.39518e-52	1		SLIT3	1.21352e-62	0.428824	0.549	0.044	1.96505e-58	2							PTPN7	0	0	0
NSRP1	5.08055e-15	0.454595	0.169	0.555	8.22694e-11	0		NDUFA10	2.32595e-56	0.329541	0.727	0.13	3.76641e-52	1		RBP1	1.29197e-62	0.708429	0.791	0.175	2.09209e-58	2							CRTAM	0	0	0
PAFAH1B2	5.22369e-15	0.425006	0.156	0.525	8.45873e-11	0		PHPT1	2.69429e-56	0.684459	0.939	0.277	4.36287e-52	1		DNAJC19	1.3127e-62	0.845249	0.947	0.432	2.12565e-58	2							CTSV	0	0	0
GDI2	5.27752e-15	0.41541	0.203	0.625	8.54588e-11	0		NDUFV3	2.90547e-56	0.354876	0.717	0.12	4.70483e-52	1		EPB41L3	1.64415e-62	0.261376	0.432	0.002	2.66237e-58	2							IL12RB1	0	0	0
TMPO	5.43138e-15	0.281224	0.207	0.631	8.79503e-11	0		BOD1	3.05819e-56	0.377973	0.706	0.126	4.95212e-52	1		ACVR1	2.57191e-62	0.405013	0.519	0.032	4.16469e-58	2							GRAP2	0	0	0
GSTO1	5.69184e-15	0.27273	0.122	0.447	9.2168e-11	0		DMAC1	3.23433e-56	0.331483	0.635	0.086	5.23734e-52	1		SEM1	3.10238e-62	0.798267	0.985	0.709	5.02368e-58	2							GBP2	0	0	0
H2AFY	5.72705e-15	0.296285	0.278	0.788	9.27382e-11	0		METRN	3.40719e-56	0.500047	0.795	0.168	5.51726e-52	1		TMEM208	3.48092e-62	0.779241	0.917	0.372	5.63665e-58	2							ABCG2	0	0	0
CPEB4	5.79099e-15	0.255597	0.078	0.359	9.37736e-11	0		COMMD6	3.97772e-56	0.665198	0.915	0.277	6.44112e-52	1		PPP3CA	4.85359e-62	0.646071	0.869	0.253	7.85942e-58	2							ITGAL	0	0	0
RAD21	6.02352e-15	0.404371	0.251	0.725	9.75389e-11	0		VBP1	4.21681e-56	0.432144	0.734	0.162	6.82828e-52	1		REXO2	7.27075e-62	0.763876	0.903	0.344	1.17735e-57	2							RGL4	0	0	0
TNPO1	6.63865e-15	0.404996	0.241	0.709	1.075e-10	0		C4orf48	4.32335e-56	0.558725	0.846	0.212	7.0008e-52	1		TPM1	9.20978e-62	1.08718	0.951	0.417	1.49134e-57	2							RPS3AP6	0	0	0
DHX30	6.73753e-15	0.363772	0.139	0.479	1.09101e-10	0		DPM2	4.82744e-56	0.355367	0.584	0.064	7.81707e-52	1		MBD2	1.18967e-61	0.653892	0.82	0.236	1.92643e-57	2							IL18RAP	0	0	0
SAMD4B	7.36965e-15	0.333473	0.108	0.421	1.19337e-10	0		COPS8	5.28543e-56	0.307282	0.768	0.156	8.55869e-52	1		RPS27A	1.87043e-61	0.580428	0.995	0.973	3.02878e-57	2							GVINP1	0	0	0
USP34	7.57631e-15	0.39322	0.237	0.693	1.22683e-10	0		TP53I3	5.36345e-56	0.314933	0.573	0.058	8.68504e-52	1		CUEDC2	2.68088e-61	0.848053	0.908	0.361	4.34115e-57	2							KCNQ4	0	0	0
ZNF644	8.85383e-15	0.348337	0.149	0.501	1.4337e-10	0		NDUFC1	5.44217e-56	0.529518	0.877	0.236	8.8125e-52	1		USE1	4.86659e-61	0.515207	0.762	0.182	7.88048e-57	2							JAML	0	0	0
APC	9.23241e-15	0.45142	0.129	0.465	1.495e-10	0		COX7A2	5.60485e-56	0.817875	0.949	0.421	9.07593e-52	1		CITED2	1.23509e-60	0.743282	0.816	0.228	1.99998e-56	2							HLA-F	0	0	0
USP48	9.27669e-15	0.293695	0.112	0.425	1.50217e-10	0		FKBP1B	6.20334e-56	0.33274	0.474	0.018	1.00451e-51	1		PPFIBP1	4.76661e-60	0.546013	0.816	0.204	7.71857e-56	2							CUBN	0	0	0
LAMTOR3	9.65971e-15	0.278124	0.095	0.391	1.5642e-10	0		RAB4A	6.395e-56	0.295973	0.587	0.066	1.03554e-51	1		SAR1A	9.23843e-60	0.805047	0.917	0.379	1.49598e-55	2							SPN	0	0	0
RBM5	9.67217e-15	0.365803	0.163	0.535	1.56621e-10	0		SAT2	6.64639e-56	0.383897	0.669	0.096	1.07625e-51	1		ATXN7L3B	1.20255e-59	0.806423	0.903	0.366	1.94728e-55	2							CEBPA-DT	0	0	0
SLAIN2	9.89599e-15	0.258767	0.085	0.369	1.60246e-10	0		NLRP1	6.987e-56	0.382742	0.614	0.074	1.13141e-51	1		DNM3OS	1.22903e-59	0.315676	0.427	0.005	1.99017e-55	2							RPL37P6	0	0	0
CHD8	1.01004e-14	0.459894	0.153	0.513	1.63555e-10	0		FEZ1	7.36802e-56	0.570064	0.812	0.244	1.1931e-51	1		HSP90B1	1.23417e-59	1.12612	0.961	0.592	1.99848e-55	2							B3GNT8	0	0	0
TWISTNB	1.01145e-14	0.277907	0.078	0.353	1.63784e-10	0		UQCC3	7.9138e-56	0.350689	0.676	0.106	1.28148e-51	1		CHIC1	1.5183e-59	0.40161	0.524	0.039	2.45859e-55	2							MIR222HG	0	0	0
SMAD2	1.01696e-14	0.259849	0.071	0.339	1.64676e-10	0		TOMM5	8.42359e-56	0.301439	0.608	0.07	1.36403e-51	1		MYOF	3.01571e-59	0.507189	0.655	0.105	4.88334e-55	2							TSPAN1	0	0	0
ELP5	1.02458e-14	0.26699	0.132	0.461	1.6591e-10	0		NDUFB2	9.89634e-56	0.753507	0.959	0.369	1.60251e-51	1		SAP30L	3.26927e-59	0.47993	0.743	0.17	5.29393e-55	2							RPS15P5	0	0	0
FAM13B	1.03957e-14	0.277118	0.081	0.359	1.68337e-10	0		TXN2	1.02048e-55	0.322403	0.73	0.152	1.65247e-51	1		FAM78B	3.52261e-59	0.293105	0.403	0	5.70417e-55	2							LCP1	0	0	0
EIF4A3	1.07599e-14	0.267739	0.193	0.593	1.74236e-10	0		UFC1	1.06761e-55	0.348203	0.744	0.176	1.72878e-51	1		UBQLN2	3.61278e-59	0.545113	0.718	0.153	5.85018e-55	2							HBG2	0	0	0
EIF2AK1	1.09074e-14	0.38044	0.108	0.417	1.76623e-10	0		QDPR	1.33362e-55	0.340553	0.515	0.034	2.15953e-51	1		HNRNPF	4.23226e-59	1.03471	0.932	0.488	6.8533e-55	2							GCH1	0	0	0
ARL4A	1.09756e-14	0.27769	0.169	0.539	1.77727e-10	0		HSPB1	1.37558e-55	0.494753	0.812	0.194	2.22748e-51	1		KLHDC2	5.3436e-59	0.539815	0.864	0.279	8.6529e-55	2							RPS3AP26	0	0	0
CWC27	1.10281e-14	0.355679	0.139	0.485	1.78578e-10	0		TALDO1	1.44571e-55	0.477423	0.788	0.182	2.34104e-51	1		PRDX4	5.76504e-59	0.869965	0.927	0.379	9.33534e-55	2							RPL23AP74	0	0	0
HDAC2	1.11213e-14	0.287873	0.298	0.844	1.80087e-10	0		MRPL55	1.66978e-55	0.4062	0.717	0.148	2.70387e-51	1		BRD1	7.93344e-59	0.496363	0.859	0.252	1.28466e-54	2							MCOLN2	0	0	0
HAT1	1.21143e-14	0.257823	0.169	0.541	1.96166e-10	0		TCEAL3	1.70322e-55	0.336482	0.505	0.028	2.75802e-51	1		LMAN1	9.98226e-59	0.833929	0.869	0.33	1.61643e-54	2							RPSAP19	0	0	0
ATIC	1.35368e-14	0.368018	0.142	0.489	2.19202e-10	0		ENSA	1.83581e-55	0.35548	0.819	0.192	2.97273e-51	1		PRKCA	1.00838e-58	0.442913	0.563	0.056	1.63288e-54	2							RPL30P4	0	0	0
VIRMA	1.35399e-14	0.283477	0.098	0.393	2.19252e-10	0		MEAF6	1.85905e-55	0.358958	0.744	0.182	3.01035e-51	1		NGF	1.02667e-58	0.445419	0.408	0.002	1.66249e-54	2							ANXA2R	0	0	0
SMCHD1	1.37624e-14	0.430325	0.183	0.577	2.22855e-10	0		KXD1	1.90727e-55	0.251504	0.577	0.056	3.08845e-51	1		S100A1	1.09241e-58	0.335778	0.413	0.003	1.76895e-54	2							LRRC75A-AS1	0	0	0
LRP6	1.43491e-14	0.301153	0.078	0.353	2.32355e-10	0		ARF3	2.14502e-55	0.296156	0.56	0.058	3.47344e-51	1		RPS13	1.19564e-58	0.59195	0.995	0.946	1.9361e-54	2							EEF1B2P3	0	0	0
TP53BP1	1.43682e-14	0.309753	0.098	0.397	2.32665e-10	0		ATPAF1	2.64443e-55	0.275877	0.536	0.042	4.28212e-51	1		FAM120A	4.18353e-58	0.446075	0.84	0.238	6.7744e-54	2							RPL31P49	0	0	0
DYNC1I2	1.49716e-14	0.409354	0.22	0.661	2.42434e-10	0		MAF1	3.49391e-55	0.29373	0.611	0.076	5.65769e-51	1		GJA1	4.34765e-58	0.368545	0.534	0.046	7.04015e-54	2							ZNF581	0	0	0
ATE1	1.54467e-14	0.259353	0.081	0.359	2.50129e-10	0		SIVA1	3.73683e-55	0.492229	0.802	0.172	6.05105e-51	1		DNAJA2	4.88956e-58	0.86014	0.888	0.366	7.91766e-54	2							TOP1MT	0	0	0
MSI2	1.67261e-14	0.523079	0.193	0.603	2.70845e-10	0		ZNF428	3.84672e-55	0.413191	0.812	0.22	6.229e-51	1		IFT74	6.80958e-58	0.361238	0.655	0.114	1.10268e-53	2							BTN3A3	0	0	0
TARS	1.68661e-14	0.261358	0.146	0.489	2.73112e-10	0		CHMP5	4.01511e-55	0.424147	0.785	0.212	6.50166e-51	1		C17orf49	8.91099e-58	0.396137	0.621	0.092	1.44296e-53	2							GAS5	0	0	0
EPN1	1.6993e-14	0.278043	0.098	0.391	2.75168e-10	0		MPV17	4.18522e-55	0.308999	0.59	0.064	6.77713e-51	1		CDC34	9.00384e-58	0.643703	0.879	0.32	1.45799e-53	2							RPLP0P6	0	0	0
ISYNA1	1.71571e-14	0.268894	0.122	0.441	2.77825e-10	0		DTD1	4.57361e-55	0.274812	0.563	0.052	7.40605e-51	1		GAS7	1.03192e-57	0.349068	0.417	0.005	1.67098e-53	2							RPL10P3	0	0	0
GPC4	1.79724e-14	0.441558	0.142	0.483	2.91028e-10	0		MTIF3	5.10855e-55	0.35867	0.522	0.04	8.27228e-51	1		LAMTOR2	1.18426e-57	0.713952	0.937	0.412	1.91767e-53	2							RPL3P2	0	0	0
NUDT1	1.81987e-14	0.252509	0.115	0.425	2.94692e-10	0		JTB	5.74756e-55	0.319665	0.741	0.16	9.30702e-51	1		SMIM29	1.4194e-57	0.53916	0.733	0.162	2.29843e-53	2							FMOD	0	0	0
PUM2	1.83469e-14	0.361454	0.125	0.451	2.97091e-10	0		RNH1	5.82786e-55	0.311429	0.741	0.132	9.43706e-51	1		KCMF1	2.08058e-57	0.708323	0.898	0.359	3.36908e-53	2							RPL24P2	0	0	0
PDPK1	1.89198e-14	0.345143	0.119	0.435	3.06368e-10	0		UQCRH	6.32055e-55	0.764354	0.969	0.397	1.02349e-50	1		RPS27	2.99698e-57	0.591838	1	0.976	4.85301e-53	2							RPS7P14	0	0	0
PUM1	1.94467e-14	0.478835	0.2	0.619	3.149e-10	0		TXNDC17	7.14596e-55	0.582937	0.891	0.297	1.15715e-50	1		EIF4E2	4.02778e-57	0.821373	0.917	0.427	6.52219e-53	2							RPL39	0	0	0
PRKRIP1	1.96174e-14	0.325518	0.119	0.435	3.17665e-10	0		CDK2AP2	7.22827e-55	0.294998	0.553	0.048	1.17047e-50	1		FAM69A	4.63375e-57	0.273838	0.413	0.005	7.50343e-53	2							SLC27A5	0	0	0
ERC1	1.97252e-14	0.262287	0.075	0.343	3.1941e-10	0		PFDN4	7.64153e-55	0.430881	0.819	0.228	1.23739e-50	1		PRKAR2B	5.00934e-57	0.490359	0.66	0.117	8.11162e-53	2							NOP53	1	0	0
FBXO11	1.98171e-14	0.436398	0.156	0.515	3.20899e-10	0		AURKAIP1	8.0959e-55	0.548093	0.881	0.265	1.31097e-50	1		RPL11	5.25554e-57	0.605785	1	0.976	8.5103e-53	2							RPS17	0	0	0
FAT1	2.08141e-14	0.344492	0.102	0.401	3.37043e-10	0		EBPL	8.80844e-55	0.265524	0.655	0.092	1.42635e-50	1		ARF1	7.5212e-57	0.884554	0.942	0.544	1.21791e-52	2							KCNK15	0	0	0
GPBP1L1	2.16592e-14	0.276249	0.071	0.337	3.50727e-10	0		SECISBP2	8.96567e-55	0.251124	0.556	0.048	1.45181e-50	1		MSCARLET	9.60809e-57	0.315436	0.393	0.002	1.55584e-52	2							RPS24P8	0	0	0
ANKIB1	2.28846e-14	0.251264	0.081	0.357	3.70571e-10	0		NFU1	9.0502e-55	0.257609	0.618	0.08	1.4655e-50	1		RBMS1	1.1974e-56	0.817274	0.922	0.412	1.93895e-52	2							PDE3A	0	0	0
EMC8	2.30664e-14	0.288034	0.108	0.411	3.73514e-10	0		COTL1	9.1114e-55	0.917398	0.935	0.367	1.47541e-50	1		WDR26	1.53087e-56	0.500384	0.806	0.231	2.47894e-52	2							RPS20P10	0	0	0
PDHB	2.54585e-14	0.289486	0.115	0.427	4.1225e-10	0		GTF3C6	1.04022e-54	0.515712	0.881	0.353	1.68443e-50	1		MTDH	1.54849e-56	0.912977	0.932	0.452	2.50747e-52	2							NBPF2P	0	0	0
TRIM24	2.72213e-14	0.271604	0.169	0.541	4.40794e-10	0		C12orf75	1.08271e-54	0.380327	0.628	0.09	1.75324e-50	1		OAF	1.75609e-56	0.408486	0.699	0.138	2.84364e-52	2							RPL41P2	0	0	0
DHX29	2.73284e-14	0.396102	0.136	0.467	4.42529e-10	0		TCEAL7	2.2093e-54	0.399178	0.594	0.07	3.57752e-50	1		PSMA3	1.98414e-56	0.902377	0.956	0.532	3.21292e-52	2							TEAD2	0	0	0
URI1	2.80451e-14	0.277326	0.139	0.477	4.54134e-10	0		RPA3	2.30509e-54	0.482067	0.782	0.184	3.73264e-50	1		HNRNPA3	2.25345e-56	0.852514	0.995	0.73	3.64901e-52	2							AHCY	0	0	0
WNT5A	2.86738e-14	0.276192	0.051	0.291	4.64315e-10	0		MRPL42	2.37744e-54	0.252593	0.659	0.102	3.84978e-50	1		NR1D1	2.27016e-56	0.38471	0.485	0.031	3.67606e-52	2							ZNF433-AS1	0	0	0
PRRC2B	2.92268e-14	0.393391	0.146	0.487	4.73269e-10	0		LSM1	2.49114e-54	0.265638	0.689	0.112	4.0339e-50	1		CD248	2.92902e-56	0.359725	0.461	0.024	4.74297e-52	2							FANCG	0	0	0
SMARCC2	3.05517e-14	0.394289	0.132	0.463	4.94723e-10	0		RNF114	2.69461e-54	0.272292	0.597	0.066	4.36338e-50	1		SRPRA	3.71518e-56	0.675542	0.874	0.323	6.01599e-52	2							TAF1A	0	0	0
PTBP2	3.10169e-14	0.294023	0.108	0.409	5.02256e-10	0		NDUFB4	3.19226e-54	0.44912	0.874	0.226	5.16922e-50	1		CNBP	5.66154e-56	0.939232	0.961	0.575	9.16773e-52	2							SNHG6	0	0	0
PET100	3.10182e-14	0.26707	0.125	0.443	5.02277e-10	0		MPST	3.64109e-54	0.270826	0.529	0.042	5.89602e-50	1		TENT2	1.02669e-55	0.38444	0.694	0.139	1.66251e-51	2							NAGS	0	0	0
FNTA	3.13445e-14	0.264353	0.102	0.395	5.07562e-10	0		COPS9	3.93283e-54	0.670736	0.952	0.357	6.36843e-50	1		PCBP1	1.54379e-55	0.927435	0.937	0.568	2.49986e-51	2							LMAN2L	0	0	0
RGMB	3.20348e-14	0.363301	0.119	0.431	5.1874e-10	0		UCP2	4.19264e-54	0.350975	0.509	0.034	6.78914e-50	1		MSN	1.89896e-55	0.8837	0.874	0.352	3.07498e-51	2							BYSL	0	0	0
ARMCX3	3.25296e-14	0.294334	0.115	0.421	5.26751e-10	0		TSNAX	4.60625e-54	0.300758	0.577	0.064	7.45891e-50	1		RBFOX2	2.28533e-55	0.648201	0.854	0.284	3.70064e-51	2							RPUSD4	0	0	0
MAFG	3.31426e-14	0.319482	0.102	0.395	5.36677e-10	0		PAK1IP1	5.56731e-54	0.304132	0.567	0.056	9.01515e-50	1		DERL1	2.78117e-55	0.527169	0.83	0.253	4.50354e-51	2							TAF1D	0	0	0
PPP2R1A	3.32347e-14	0.29694	0.136	0.467	5.3817e-10	0		DEAF1	6.14787e-54	0.277709	0.505	0.034	9.95524e-50	1		UBE2B	3.15567e-55	0.905791	0.922	0.469	5.10998e-51	2							EXOSC7	0	0	0
USP8	3.53937e-14	0.423315	0.122	0.443	5.7313e-10	0		TADA3	6.47699e-54	0.366278	0.584	0.08	1.04882e-49	1		PSMB5	5.59962e-55	0.850561	0.961	0.548	9.06746e-51	2							GTPBP8	0	0	0
CHD6	3.55795e-14	0.361031	0.149	0.497	5.76138e-10	0		CTXN1	6.65777e-54	0.301231	0.549	0.054	1.07809e-49	1		PITPNA	7.17959e-55	0.516603	0.82	0.255	1.16259e-50	2							TGDS	0	0	0
RBM33	3.61764e-14	0.3458	0.108	0.413	5.85805e-10	0		UQCRQ	6.82425e-54	0.598113	0.942	0.335	1.10505e-49	1		PDCD10	1.50893e-54	0.707115	0.869	0.364	2.4434e-50	2							TATDN1	0	0	0
TEAD1	3.65775e-14	0.586944	0.19	0.589	5.923e-10	0		NRGN	7.82186e-54	0.604554	0.747	0.164	1.26659e-49	1		TSHZ3	1.84608e-54	0.270827	0.379	0.002	2.98935e-50	2							HINFP	0	0	0
SMIM10L1	3.69325e-14	0.270756	0.108	0.407	5.98048e-10	0		MCUR1	8.82922e-54	0.301675	0.689	0.126	1.42972e-49	1		REEP5	2.28484e-54	0.844782	0.927	0.417	3.69984e-50	2							WDR75	0	0	0
ARID2	3.74677e-14	0.421397	0.125	0.447	6.06715e-10	0		CST31	9.01104e-54	0.272711	0.686	0.118	1.45916e-49	1		UBE2Q1	2.40308e-54	0.46522	0.869	0.298	3.89131e-50	2							ZNF263	0	0	0
TRA2B	3.81716e-14	0.298025	0.268	0.76	6.18113e-10	0		LHFPL6	9.06001e-54	0.275859	0.659	0.106	1.46709e-49	1		PSME2	2.6718e-54	0.893798	0.937	0.473	4.32644e-50	2
RRM1	3.91074e-14	0.280748	0.129	0.445	6.33266e-10	0		NPC2	9.45101e-54	0.381554	0.679	0.122	1.5304e-49	1		CFAP36	3.02582e-54	0.634175	0.845	0.31	4.8997e-50	2
GINS4	4.23213e-14	0.273995	0.071	0.331	6.85308e-10	0		RPS15A	1.02849e-53	0.89839	0.997	0.854	1.66544e-49	1		TXNL1	3.66839e-54	0.977188	0.898	0.461	5.94022e-50	2
RBMX	4.27499e-14	0.375362	0.241	0.701	6.92249e-10	0		NDUFA1	1.09352e-53	0.499008	0.87	0.228	1.77074e-49	1		TCF4	3.79414e-54	0.726632	0.898	0.333	6.14384e-50	2
LYPLA1	4.50363e-14	0.285469	0.112	0.415	7.29274e-10	0		TPRKB	1.14411e-53	0.387496	0.775	0.208	1.85266e-49	1		RAB14	5.18002e-54	0.789094	0.908	0.406	8.388e-50	2
CSNK1D	5.35058e-14	0.27041	0.108	0.409	8.6642e-10	0		FAM173A	1.33804e-53	0.308392	0.526	0.042	2.16669e-49	1		SCAND1	7.01327e-54	0.957668	0.951	0.546	1.13566e-49	2
GPATCH8	5.51893e-14	0.476455	0.163	0.521	8.93681e-10	0		TOMM22	1.41939e-53	0.489867	0.826	0.285	2.29841e-49	1		NDUFAB1	7.52053e-54	0.91453	0.961	0.563	1.2178e-49	2
DOCK1	5.75105e-14	0.36578	0.078	0.345	9.31268e-10	0		UQCR11	1.42445e-53	0.510711	0.867	0.23	2.30661e-49	1		ACTG2	9.5988e-54	0.37831	0.573	0.07	1.55433e-49	2
BLOC1S6	5.80172e-14	0.283441	0.092	0.369	9.39472e-10	0		ITPA	1.47952e-53	0.297416	0.553	0.054	2.39578e-49	1		ASAP1	1.35063e-53	0.884557	0.883	0.337	2.18707e-49	2
AGO1	5.88402e-14	0.390983	0.119	0.425	9.528e-10	0		SDCBP	2.03274e-53	0.364745	0.72	0.154	3.29162e-49	1		UBXN1	1.87327e-53	0.784219	0.951	0.502	3.03338e-49	2
ZFP36L2	6.7336e-14	0.328737	0.122	0.431	1.09037e-09	0		SDHC1	2.25657e-53	0.266915	0.751	0.154	3.65407e-49	1		WWTR1	2.30263e-53	0.455263	0.772	0.204	3.72865e-49	2
PRKCSH	7.30098e-14	0.290822	0.108	0.405	1.18225e-09	0		TMEM70	2.26498e-53	0.267703	0.57	0.058	3.66769e-49	1		SERBP1	2.80397e-53	0.764202	0.99	0.735	4.54048e-49	2
VPS4B	7.39235e-14	0.286692	0.078	0.343	1.19704e-09	0		COPS3	2.30467e-53	0.514072	0.846	0.263	3.73195e-49	1		YIF1B	5.51777e-53	0.351813	0.66	0.141	8.93492e-49	2
STT3B	7.47011e-14	0.355142	0.129	0.447	1.20963e-09	0		ATP6V0E1	2.37654e-53	0.343008	0.737	0.142	3.84832e-49	1		MYH9	7.69028e-53	0.644495	0.825	0.25	1.24529e-48	2
IP6K2	8.67352e-14	0.302268	0.132	0.455	1.4045e-09	0		TMSB15A	2.46581e-53	0.525292	0.686	0.136	3.99289e-49	1		TRPS1	1.56022e-52	0.336159	0.714	0.151	2.52647e-48	2
ERBIN	8.91847e-14	0.374861	0.153	0.495	1.44417e-09	0		GNG4	2.55946e-53	0.298925	0.546	0.052	4.14454e-49	1		COL16A1	1.58921e-52	0.271924	0.374	0.003	2.57341e-48	2
EIF2AK4	8.96802e-14	0.267259	0.085	0.357	1.45219e-09	0		RAB5IF	2.64384e-53	0.279419	0.642	0.098	4.28117e-49	1		IGFBP7	1.78803e-52	0.542598	0.529	0.053	2.89536e-48	2
ASAP2	9.00988e-14	0.410048	0.098	0.383	1.45897e-09	0		ECI2	2.8832e-53	0.390026	0.618	0.096	4.66877e-49	1		EIF1AD	2.55945e-52	0.37979	0.757	0.202	4.14452e-48	2
HSPA9	9.49146e-14	0.336509	0.285	0.79	1.53695e-09	0		MRPS18A	3.0739e-53	0.37614	0.488	0.034	4.97756e-49	1		EIF1	3.03159e-52	0.675839	0.985	0.83	4.90906e-48	2
SELENOF	9.89234e-14	0.307714	0.173	0.535	1.60187e-09	0		TMED4	3.18539e-53	0.338546	0.655	0.118	5.1581e-49	1		UBE2L3	3.54213e-52	0.761604	0.966	0.539	5.73577e-48	2
2019-09-09	1.02477e-13	0.491113	0.186	0.577	1.65941e-09	0		ZFAS1	3.26907e-53	0.805237	0.952	0.367	5.2936e-49	1		NFIA	3.92358e-52	0.483514	0.471	0.034	6.35345e-48	2
DPF2	1.0919e-13	0.298754	0.125	0.435	1.76811e-09	0		AC090204.1	3.30915e-53	0.259058	0.522	0.04	5.3585e-49	1		FERMT2	3.958e-52	0.772501	0.854	0.342	6.4092e-48	2
TNRC6B	1.15828e-13	0.542537	0.231	0.675	1.8756e-09	0		PARK7	3.3353e-53	0.655463	0.949	0.325	5.40085e-49	1		SH3GLB1	4.39815e-52	0.697104	0.913	0.388	7.12192e-48	2
KMT2E	1.25471e-13	0.383371	0.247	0.701	2.03176e-09	0		BNIP3	3.36328e-53	0.264817	0.594	0.076	5.44616e-49	1		HMGA2	4.54096e-52	0.644831	0.864	0.279	7.35317e-48	2
DNTTIP2	1.28471e-13	0.296451	0.173	0.537	2.08034e-09	0		WDR54	3.49019e-53	0.284176	0.505	0.038	5.65166e-49	1		TMEM258	1.15764e-51	0.768297	0.981	0.648	1.87456e-47	2
LIAS	1.31956e-13	0.25534	0.064	0.309	2.13676e-09	0		CIRBP	5.13538e-53	0.582676	0.887	0.297	8.31573e-49	1		CASK	3.59609e-51	0.4081	0.709	0.175	5.82314e-47	2
RNF216	1.32186e-13	0.313841	0.105	0.395	2.14049e-09	0		PON2	5.25507e-53	0.479473	0.775	0.188	8.50954e-49	1		RSU1	4.50635e-51	0.434259	0.709	0.173	7.29714e-47	2
GDI1	1.32535e-13	0.331339	0.119	0.421	2.14614e-09	0		CCNB1IP1	5.41797e-53	0.316749	0.618	0.086	8.77331e-49	1		YAF2	4.79053e-51	0.485952	0.84	0.276	7.7573e-47	2
POLR2A	1.37521e-13	0.340792	0.139	0.459	2.22688e-09	0		COX20	5.70702e-53	0.428371	0.874	0.357	9.24138e-49	1		SEC62	5.80373e-51	0.834696	0.937	0.52	9.39798e-47	2
RPN1	1.5151e-13	0.403946	0.139	0.465	2.4534e-09	0		PDZD11	6.51573e-53	0.370573	0.642	0.116	1.05509e-48	1		UBE2A	5.86461e-51	0.59667	0.864	0.33	9.49657e-47	2
COL6A1	1.66065e-13	0.425013	0.108	0.403	2.68909e-09	0		DUT	6.83771e-53	0.501543	0.761	0.164	1.10723e-48	1		SAT1	9.59985e-51	0.68234	0.777	0.219	1.5545e-46	2
WWC2	1.66915e-13	0.276166	0.078	0.339	2.70286e-09	0		GUK1	9.79207e-53	0.515376	0.87	0.234	1.58563e-48	1		ACTR10	1.13993e-50	0.537346	0.869	0.323	1.84589e-46	2
UBXN7	1.67272e-13	0.284628	0.085	0.353	2.70864e-09	0		TMEM9B	1.03519e-52	0.258299	0.532	0.05	1.67628e-48	1		YPEL5	1.30995e-50	0.489779	0.718	0.189	2.1212e-46	2
ZNF638	1.74188e-13	0.458651	0.159	0.507	2.82063e-09	0		POLR2G	1.15512e-52	0.37967	0.843	0.271	1.87049e-48	1		ROCK1	1.52385e-50	0.439863	0.883	0.32	2.46756e-46	2
DCTN4	1.88292e-13	0.258739	0.075	0.331	3.04901e-09	0		GSTA4	1.32216e-52	0.275962	0.474	0.026	2.14097e-48	1		MORF4L2	1.86601e-50	0.784418	0.947	0.505	3.02163e-46	2
AKT1	1.9147e-13	0.254738	0.085	0.353	3.10047e-09	0		GADD45GIP1	1.66903e-52	0.588508	0.887	0.345	2.70266e-48	1		WDR74	2.07174e-50	0.534394	0.83	0.289	3.35477e-46	2
CPSF7	1.96932e-13	0.310903	0.108	0.397	3.18893e-09	0		CHCHD10	2.26935e-52	0.283393	0.628	0.09	3.67475e-48	1		GSPT1	2.24171e-50	0.725128	0.922	0.437	3.63e-46	2
ILF2	2.05577e-13	0.266694	0.295	0.794	3.32891e-09	0		MINOS1	2.62554e-52	0.470576	0.846	0.263	4.25154e-48	1		RAP1B	2.52344e-50	0.797947	0.917	0.474	4.0862e-46	2
ECI1	2.1745e-13	0.32595	0.108	0.395	3.52117e-09	0		NDUFAF3	2.83693e-52	0.483248	0.754	0.228	4.59384e-48	1		SNRPE	3.33374e-50	0.724926	0.995	0.697	5.39832e-46	2
AC084033.3	2.23126e-13	0.448047	0.071	0.323	3.61307e-09	0		MYDGF	2.99515e-52	0.351084	0.737	0.142	4.85004e-48	1		CUL1	4.20155e-50	0.527847	0.743	0.221	6.80357e-46	2
SF1	2.25764e-13	0.438165	0.258	0.729	3.6558e-09	0		GIPC1	3.25626e-52	0.266795	0.59	0.074	5.27286e-48	1		ACTN1	9.06612e-50	0.392316	0.85	0.277	1.46808e-45	2
CDK11B	2.30125e-13	0.366426	0.132	0.449	3.72641e-09	0		MARCKSL1	3.45877e-52	0.896777	0.983	0.601	5.60079e-48	1		CHMP2A	1.18768e-49	0.649504	0.917	0.41	1.92321e-45	2
PHF20	2.49063e-13	0.366767	0.142	0.467	4.03307e-09	0		METTL26	3.51142e-52	0.43185	0.747	0.214	5.68604e-48	1		PLEC	1.24903e-49	0.543893	0.689	0.177	2.02255e-45	2
SDF4	2.5861e-13	0.390332	0.153	0.487	4.18768e-09	0		NDUFC2	3.80099e-52	0.692838	0.935	0.323	6.15494e-48	1		MTRNR2L7	2.21404e-49	0.363238	0.34	0	3.58519e-45	2
NBEA	2.60886e-13	0.294662	0.068	0.313	4.22453e-09	0		ATRAID	4.13173e-52	0.359708	0.601	0.088	6.69051e-48	1		ATP5F1B	2.48198e-49	0.86143	0.971	0.645	4.01907e-45	2
ATP6V1H	2.72586e-13	0.400307	0.105	0.389	4.41399e-09	0		MRPL13	4.14811e-52	0.333261	0.713	0.172	6.71704e-48	1		RNF11	3.17303e-49	0.457199	0.752	0.219	5.13809e-45	2
DDX6	2.74788e-13	0.341543	0.214	0.619	4.44965e-09	0		RALY	4.23083e-52	0.354352	0.73	0.162	6.85098e-48	1		TM9SF3	3.38092e-49	0.560967	0.888	0.342	5.47472e-45	2
LPP	2.79654e-13	0.336221	0.102	0.381	4.52844e-09	0		TUBB2A	4.71328e-52	0.662275	0.925	0.341	7.63221e-48	1		LAMB1	3.59655e-49	0.403101	0.617	0.119	5.8239e-45	2
MYH10	3.14921e-13	0.379923	0.163	0.509	5.09951e-09	0		IFNGR2	4.93286e-52	0.265644	0.491	0.032	7.98778e-48	1		SHOX2	4.89356e-49	0.277514	0.442	0.031	7.92414e-45	2
TRIO	3.54336e-13	0.359885	0.098	0.377	5.73776e-09	0		MYL12A	4.9603e-52	0.419876	0.703	0.136	8.03222e-48	1		RAP2C	6.33626e-49	0.389665	0.646	0.139	1.02603e-44	2
CBX3	3.89546e-13	0.27616	0.278	0.743	6.30792e-09	0		PSMA1	5.18167e-52	0.395159	0.881	0.248	8.39067e-48	1		EMG1	9.26587e-49	0.52728	0.825	0.296	1.50042e-44	2
CLIC4	4.30336e-13	0.285374	0.115	0.405	6.96843e-09	0		JAGN1	5.28209e-52	0.256909	0.573	0.072	8.55328e-48	1		RPL12	1.56295e-48	0.594455	0.995	0.862	2.53088e-44	2
NCOR2	4.31582e-13	0.311337	0.085	0.345	6.9886e-09	0		AC004556.1	5.77183e-52	0.257343	0.451	0.018	9.34632e-48	1		NME2	1.92936e-48	0.32507	0.515	0.068	3.12421e-44	2
AGO2	4.62452e-13	0.294577	0.112	0.401	7.48848e-09	0		RSL1D11	5.95132e-52	0.342306	0.809	0.18	9.63697e-48	1		EIF4E	2.23524e-48	0.719846	0.888	0.415	3.61953e-44	2
TXNDC12	4.78439e-13	0.263634	0.085	0.343	7.74736e-09	0		ACAT2	6.57501e-52	0.57812	0.713	0.168	1.06469e-47	1		HSP90AB1	2.4249e-48	0.663582	1	0.845	3.92664e-44	2
RANBP2	4.84683e-13	0.414684	0.129	0.439	7.84848e-09	0		PEF1	7.00534e-52	0.323709	0.509	0.042	1.13437e-47	1		AL391121.1	4.97102e-48	0.251556	0.427	0.031	8.04957e-44	2
HM13	4.96204e-13	0.509962	0.18	0.545	8.03503e-09	0		EIF1B	8.37042e-52	0.43488	0.819	0.196	1.35542e-47	1		IFITM2	6.08683e-48	0.35863	0.641	0.122	9.8564e-44	2
DNAJB14	5.50766e-13	0.359358	0.095	0.367	8.91856e-09	0		TOMM40	8.82508e-52	0.417376	0.724	0.168	1.42905e-47	1		NDUFS2	1.01526e-47	0.552668	0.898	0.383	1.644e-43	2
GLRX5	5.81126e-13	0.282705	0.18	0.543	9.41017e-09	0		RBM3	1.13917e-51	0.477939	0.819	0.271	1.84467e-47	1		HOXC8	1.06086e-47	0.252027	0.335	0.002	1.71785e-43	2
STK25	5.93869e-13	0.314021	0.136	0.447	9.61652e-09	0		RPL7L11	1.43454e-51	0.300175	0.795	0.168	2.32296e-47	1		NARS	1.14786e-47	0.574204	0.869	0.347	1.85874e-43	2
MRPL54	6.2728e-13	0.29861	0.122	0.419	1.01575e-08	0		GRHPR	1.62216e-51	0.316947	0.724	0.168	2.62677e-47	1		DDX41	1.17822e-47	0.370077	0.748	0.209	1.9079e-43	2
YAP1	6.29684e-13	0.297621	0.115	0.409	1.01965e-08	0		COQ5	1.78602e-51	0.272001	0.491	0.036	2.8921e-47	1		TBCC	1.41324e-47	0.383669	0.718	0.197	2.28846e-43	2
CCDC43	6.82785e-13	0.258448	0.095	0.361	1.10563e-08	0		MZT2B	2.07994e-51	0.612347	0.925	0.311	3.36804e-47	1		NUTF2	1.51726e-47	0.67644	0.956	0.452	2.4569e-43	2
SETD2	6.91072e-13	0.498678	0.146	0.473	1.11905e-08	0		COA5	2.17315e-51	0.307337	0.536	0.054	3.51898e-47	1		SNRPD2	1.74371e-47	0.734907	0.976	0.6	2.8236e-43	2
BUB3	7.06679e-13	0.416896	0.2	0.585	1.14432e-08	0		MED10	2.21448e-51	0.282198	0.71	0.142	3.5859e-47	1		PLPP3	2.91059e-47	0.36247	0.66	0.15	4.71312e-43	2
CHMP2B	7.70092e-13	0.310261	0.081	0.337	1.24701e-08	0		SF3B5	2.31481e-51	0.391473	0.812	0.236	3.74837e-47	1		PHF10	3.45531e-47	0.467566	0.723	0.206	5.59518e-43	2
GTF2H1	7.93591e-13	0.325648	0.078	0.329	1.28506e-08	0		PMVK	2.5455e-51	0.331151	0.56	0.068	4.12193e-47	1		EIF3K	4.09914e-47	0.703981	0.971	0.532	6.63773e-43	2
GCN1	8.08613e-13	0.30175	0.051	0.271	1.30939e-08	0		CD151	3.16911e-51	0.316065	0.686	0.126	5.13174e-47	1		STRN3	4.72431e-47	0.38755	0.782	0.243	7.65008e-43	2
SFXN1	8.16375e-13	0.295554	0.115	0.407	1.32196e-08	0		CNN3	3.26742e-51	0.50377	0.87	0.357	5.29093e-47	1		UAP1L1	5.87697e-47	0.295713	0.485	0.054	9.51658e-43	2
ZEB2	8.27346e-13	0.55071	0.186	0.555	1.33972e-08	0		PCBD1	3.35228e-51	0.29201	0.522	0.048	5.42835e-47	1		ARPC2	7.39825e-47	0.782994	0.971	0.656	1.198e-42	2
NCOA1	8.42118e-13	0.30361	0.108	0.391	1.36364e-08	0		ACP1	3.75564e-51	0.411456	0.901	0.309	6.08151e-47	1		THRA	9.83415e-47	0.332682	0.592	0.116	1.59244e-42	2
RBM4B	8.65591e-13	0.269494	0.085	0.341	1.40165e-08	0		LIMD2	4.43155e-51	0.432819	0.7	0.172	7.17601e-47	1		AGPAT3	1.02147e-46	0.369107	0.665	0.167	1.65407e-42	2
BAZ1A	8.73384e-13	0.428207	0.166	0.513	1.41427e-08	0		SPATS2L1	5.10971e-51	0.288012	0.809	0.192	8.27415e-47	1		ARHGAP5	1.69012e-46	0.329327	0.811	0.269	2.73681e-42	2
APIP	9.29487e-13	0.263285	0.102	0.373	1.50512e-08	0		CMC2	6.40411e-51	0.320373	0.597	0.078	1.03702e-46	1		DCLK1	1.88912e-46	0.374601	0.607	0.112	3.05905e-42	2
SHMT2	9.34761e-13	0.318946	0.119	0.409	1.51366e-08	0		APH1A	6.4954e-51	0.29113	0.648	0.116	1.0518e-46	1		PFN1	2.04868e-46	0.701603	0.981	0.723	3.31743e-42	2
MPRIP	9.4468e-13	0.379857	0.18	0.537	1.52972e-08	0		COX7B	6.57777e-51	0.70886	0.935	0.441	1.06514e-46	1		RTRAF	2.83329e-46	0.677153	0.956	0.571	4.58795e-42	2
EIF4A1	9.46371e-13	0.263256	0.298	0.8	1.53246e-08	0		FLYWCH2	6.81816e-51	0.310769	0.474	0.03	1.10406e-46	1		HSPA5	3.9545e-46	0.993095	0.937	0.536	6.40353e-42	2
TMEM106C	9.48097e-13	0.28188	0.142	0.459	1.53525e-08	0		TIMM17B	7.93534e-51	0.317818	0.642	0.11	1.28497e-46	1		SNRPF	5.04183e-46	0.720437	0.981	0.665	8.16423e-42	2
SDF2	9.53334e-13	0.392734	0.122	0.419	1.54373e-08	0		CD99	7.96291e-51	0.561725	0.795	0.214	1.28943e-46	1		TSN	6.11854e-46	0.587036	0.883	0.395	9.90774e-42	2
TFDP2	9.93334e-13	0.329678	0.166	0.509	1.60851e-08	0		MSRB2	8.26537e-51	0.262757	0.553	0.056	1.33841e-46	1		OLFML2B	7.12295e-46	0.26097	0.422	0.031	1.15342e-41	2
SMC2	1.0717e-12	0.287687	0.156	0.489	1.73541e-08	0		NOL7	8.31595e-51	0.447373	0.87	0.333	1.3466e-46	1		RAB21	7.5188e-46	0.477871	0.864	0.338	1.21752e-41	2
STK4	1.08499e-12	0.306599	0.095	0.363	1.75692e-08	0		MRPL28	8.74577e-51	0.350449	0.659	0.134	1.4162e-46	1		VAPA	1.23859e-45	0.77457	0.917	0.543	2.00566e-41	2
CARHSP1	1.14595e-12	0.452393	0.251	0.693	1.85564e-08	0		C19orf48	9.09257e-51	0.320287	0.567	0.066	1.47236e-46	1		BCL7C	2.42074e-45	0.598774	0.908	0.413	3.9199e-41	2
DHFR	1.18931e-12	0.296825	0.163	0.495	1.92585e-08	0		HEBP2	9.3278e-51	0.287206	0.515	0.044	1.51045e-46	1		CNIH4	3.76892e-45	0.623624	0.917	0.434	6.10301e-41	2
NLN	1.19433e-12	0.28126	0.095	0.361	1.93398e-08	0		SLBP	1.11365e-50	0.308456	0.549	0.062	1.80333e-46	1		ALCAM	4.79753e-45	0.510937	0.743	0.197	7.76864e-41	2
RRP7A	1.21506e-12	0.252043	0.136	0.441	1.96755e-08	0		DYNLT1	1.15254e-50	0.550486	0.884	0.369	1.86631e-46	1		WDR61	5.11633e-45	0.41041	0.806	0.284	8.28488e-41	2
P4HB	1.24104e-12	0.353401	0.234	0.657	2.00961e-08	0		MRPL20	1.21158e-50	0.535489	0.925	0.437	1.96191e-46	1		ERGIC2	5.94234e-45	0.437828	0.874	0.345	9.62243e-41	2
AP2A2	1.24437e-12	0.272293	0.088	0.347	2.01501e-08	0		DBI1	1.40429e-50	0.320374	0.925	0.291	2.27397e-46	1		EPC2	6.78071e-45	0.336508	0.68	0.177	1.098e-40	2
ALDH7A1	1.26884e-12	0.268624	0.102	0.373	2.05464e-08	0		SSSCA1	1.40778e-50	0.322337	0.604	0.092	2.27961e-46	1		CTCF	7.867e-45	0.374518	0.85	0.308	1.2739e-40	2
ETV1	1.30553e-12	0.424063	0.159	0.495	2.11404e-08	0		MTCH1	1.58476e-50	0.410305	0.843	0.311	2.56619e-46	1		FAM122A	7.89145e-45	0.284045	0.689	0.177	1.27786e-40	2
TOPBP1	1.31279e-12	0.314608	0.085	0.339	2.1258e-08	0		CRIP2	1.67391e-50	0.313519	0.621	0.098	2.71057e-46	1		TM9SF2	8.68268e-45	0.415703	0.786	0.264	1.40599e-40	2
ACSL3	1.31704e-12	0.499712	0.214	0.613	2.13268e-08	0		GLRX51	1.76859e-50	0.291173	0.778	0.192	2.86387e-46	1		SMDT1	9.78358e-45	0.585953	0.951	0.464	1.58426e-40	2
DCTN5	1.32312e-12	0.311194	0.098	0.367	2.14253e-08	0		AP2S1	1.78023e-50	0.621804	0.836	0.357	2.88273e-46	1		SMC6	1.34258e-44	0.452831	0.791	0.277	2.17403e-40	2
HNRNPH1	1.37389e-12	0.332148	0.285	0.764	2.22474e-08	0		CYSTM1	2.97788e-50	0.324291	0.58	0.078	4.82208e-46	1		KLF13	1.38094e-44	0.448227	0.66	0.168	2.23615e-40	2
NCALD	1.45629e-12	0.255875	0.092	0.351	2.35817e-08	0		RAC3	3.15701e-50	0.301875	0.584	0.08	5.11214e-46	1		ARHGAP31	1.38874e-44	0.27466	0.398	0.029	2.24878e-40	2
DUSP6	1.51922e-12	0.408091	0.173	0.521	2.46007e-08	0		SNHG7	4.95565e-50	0.351517	0.693	0.126	8.02468e-46	1		ENY2	1.39484e-44	0.648339	0.971	0.605	2.25867e-40	2
SACS	1.5446e-12	0.323323	0.098	0.365	2.50117e-08	0		MAZ	5.00572e-50	0.307417	0.758	0.192	8.10576e-46	1		THAP7	1.72007e-44	0.442978	0.743	0.235	2.7853e-40	2
FOXN3	1.60735e-12	0.254722	0.061	0.289	2.60279e-08	0		CETN2	6.58154e-50	0.308255	0.587	0.088	1.06575e-45	1		PPP1R14B	1.93531e-44	0.786169	0.981	0.655	3.13384e-40	2
ZNF207	1.62599e-12	0.427173	0.281	0.774	2.63296e-08	0		DPH3	6.69248e-50	0.262269	0.686	0.164	1.08371e-45	1		PSMD6	2.44405e-44	0.588291	0.898	0.447	3.95766e-40	2
BMPR2	1.64131e-12	0.459819	0.156	0.485	2.65777e-08	0		EPB41L4A-AS1	7.19005e-50	0.332365	0.553	0.064	1.16428e-45	1		BET1	3.2601e-44	0.407791	0.777	0.264	5.27908e-40	2
ANK2	1.65861e-12	0.323112	0.068	0.303	2.68579e-08	0		MRPS2	8.27788e-50	0.268744	0.471	0.032	1.34044e-45	1		CSNK2A2	3.88591e-44	0.43572	0.777	0.257	6.29245e-40	2
ZNF462	1.73273e-12	0.307781	0.142	0.455	2.80581e-08	0		PRDX3	8.53092e-50	0.354286	0.751	0.188	1.38141e-45	1		SDHB	4.30424e-44	0.560233	0.854	0.337	6.96986e-40	2
G6PC3	1.73453e-12	0.277886	0.095	0.355	2.80872e-08	0		SMIM15	9.26404e-50	0.283569	0.601	0.1	1.50013e-45	1		CBR1	5.29237e-44	0.280852	0.617	0.128	8.56993e-40	2
PFKL	1.75557e-12	0.258257	0.061	0.287	2.8428e-08	0		HDDC2	9.90552e-50	0.427975	0.696	0.184	1.604e-45	1		COL4A1	1.02473e-43	0.469804	0.82	0.255	1.65934e-39	2
PTBP3	1.80723e-12	0.283046	0.068	0.301	2.92646e-08	0		LZIC	1.00667e-49	0.287266	0.57	0.072	1.63011e-45	1		ELOC	1.5196e-43	0.697837	0.966	0.561	2.46069e-39	2
TRIM2	1.89456e-12	0.29111	0.119	0.405	3.06786e-08	0		PIGP	1.17312e-49	0.289432	0.618	0.106	1.89963e-45	1		MED29	2.12318e-43	0.292636	0.752	0.228	3.43807e-39	2
AHDC1	1.92403e-12	0.282197	0.061	0.289	3.11558e-08	0		TAGLN3	1.25377e-49	0.39534	0.584	0.08	2.03024e-45	1		SMTN	3.45268e-43	0.26495	0.476	0.061	5.59092e-39	2
IGF2BP3	1.94744e-12	0.468424	0.193	0.563	3.15349e-08	0		GINM1	1.44702e-49	0.287661	0.577	0.082	2.34316e-45	1		FAM104A	3.66984e-43	0.353679	0.743	0.24	5.94257e-39	2
CDK5RAP3	2.05478e-12	0.276295	0.064	0.295	3.3273e-08	0		PGD	1.64811e-49	0.264403	0.642	0.12	2.66878e-45	1		ATP5F1C	4.63565e-43	0.688453	0.956	0.551	7.50651e-39	2
SORT1	2.16801e-12	0.271894	0.102	0.369	3.51066e-08	0		UCHL1	1.67488e-49	0.532572	0.843	0.242	2.71214e-45	1		ELF2	4.79888e-43	0.30603	0.709	0.206	7.77082e-39	2
RAD1	2.16952e-12	0.256904	0.088	0.343	3.5131e-08	0		PEMT	2.035e-49	0.273209	0.478	0.036	3.29528e-45	1		EIF3D	5.0524e-43	0.702016	0.893	0.454	8.18136e-39	2
LSG1	2.27396e-12	0.259059	0.088	0.341	3.68222e-08	0		RPL7A	2.04761e-49	0.759844	0.993	0.868	3.31569e-45	1		ERLEC1	5.65307e-43	0.448053	0.83	0.313	9.15402e-39	2
NIF3L1	2.48027e-12	0.289162	0.068	0.301	4.01631e-08	0		NDUFA3	2.08024e-49	0.468922	0.799	0.255	3.36853e-45	1		ALG5	1.14023e-42	0.362103	0.782	0.272	1.84637e-38	2
C11orf1	2.48611e-12	0.298814	0.108	0.385	4.02576e-08	0		DGCR6L	2.10453e-49	0.264923	0.505	0.048	3.40786e-45	1		HSPE1	1.17669e-42	0.593832	0.995	0.83	1.90542e-38	2
REV1	2.57796e-12	0.420022	0.125	0.415	4.17449e-08	0		METTL2A	2.66063e-49	0.274543	0.515	0.05	4.30835e-45	1		RENBP	1.52795e-42	0.415977	0.587	0.122	2.47421e-38	2
TRIM44	2.61103e-12	0.451573	0.21	0.601	4.22805e-08	0		SCP2	3.15089e-49	0.28153	0.645	0.12	5.10223e-45	1		RPS3	2.67141e-42	0.482103	1	0.934	4.32582e-38	2
GOSR1	2.6622e-12	0.265555	0.125	0.415	4.31089e-08	0		H2AFY2	3.24158e-49	0.30464	0.495	0.044	5.24908e-45	1		TMEM63B	3.32351e-42	0.298632	0.563	0.117	5.38175e-38	2
SINHCAF	2.67754e-12	0.382953	0.153	0.471	4.33573e-08	0		EIF1AY	3.27607e-49	0.380994	0.601	0.108	5.30493e-45	1		PMP22	4.67975e-42	0.283917	0.573	0.107	7.57792e-38	2
PIK3R1	2.78476e-12	0.372556	0.129	0.425	4.50937e-08	0		SMIM7	4.0172e-49	0.280541	0.655	0.11	6.50505e-45	1		COPB2	5.61972e-42	0.476074	0.84	0.347	9.10001e-38	2
OCIAD1	2.9568e-12	0.331843	0.234	0.645	4.78795e-08	0		CCNI	4.07072e-49	0.65328	0.952	0.461	6.59171e-45	1		NFKBIA	7.80481e-42	0.457188	0.694	0.206	1.26383e-37	2
FGD5-AS1	2.96345e-12	0.32925	0.102	0.367	4.79871e-08	0		SMARCB1	5.88323e-49	0.284318	0.734	0.18	9.52671e-45	1		CYTH2	8.12406e-42	0.434893	0.772	0.272	1.31553e-37	2
RFC1	3.07381e-12	0.425528	0.2	0.575	4.97742e-08	0		UBE2J2	6.22685e-49	0.250672	0.611	0.108	1.00831e-44	1		MPC2	9.17422e-42	0.90318	0.883	0.386	1.48558e-37	2
MT-CO2	3.18743e-12	0.377185	0.936	0.984	5.16141e-08	0		MRPS7	6.67505e-49	0.336786	0.778	0.242	1.08089e-44	1		RNF10	1.14628e-41	0.290657	0.811	0.298	1.85618e-37	2
GPATCH4	3.19632e-12	0.332066	0.149	0.463	5.17579e-08	0		MSI1	8.59324e-49	0.332843	0.546	0.064	1.3915e-44	1		EEA1	1.30013e-41	0.271529	0.757	0.245	2.1053e-37	2
G3BP1	3.19636e-12	0.437361	0.207	0.589	5.17586e-08	0		MGST3	8.66036e-49	0.588196	0.877	0.319	1.40237e-44	1		MYL6	1.40443e-41	0.646832	0.995	0.859	2.27419e-37	2
MRPL37	3.35384e-12	0.313935	0.092	0.347	5.43087e-08	0		PITHD1	8.88507e-49	0.253495	0.597	0.086	1.43876e-44	1		RPLP2	2.02419e-41	0.453303	1	0.952	3.27776e-37	2
WDR43	3.42149e-12	0.258736	0.136	0.435	5.54042e-08	0		TCEA2	9.64773e-49	0.294434	0.59	0.086	1.56226e-44	1		HECTD1	2.21349e-41	0.278813	0.825	0.308	3.5843e-37	2
NCK2	3.46859e-12	0.372468	0.136	0.435	5.61669e-08	0		MYL12B	9.68162e-49	0.574907	0.918	0.433	1.56774e-44	1		TNFAIP8	2.73654e-41	0.317559	0.451	0.06	4.43128e-37	2
TUT4	3.5017e-12	0.527405	0.21	0.601	5.6703e-08	0		SLIRP	1.35426e-48	0.562651	0.918	0.347	2.19296e-44	1		TLN1	2.87236e-41	0.465298	0.825	0.327	4.65121e-37	2
NCOA6	3.55368e-12	0.289325	0.081	0.327	5.75448e-08	0		PNO1	1.36171e-48	0.257431	0.577	0.086	2.20502e-44	1		H3F3B	3.0245e-41	0.714187	0.971	0.825	4.89756e-37	2
ZC3H18	3.98003e-12	0.254576	0.092	0.347	6.44486e-08	0		QPRT1	1.61698e-48	0.313657	0.751	0.172	2.61838e-44	1		METTL9	3.59012e-41	0.495616	0.922	0.437	5.81347e-37	2
NRP2	4.0753e-12	0.327471	0.139	0.439	6.59914e-08	0		NDUFAF4	1.8805e-48	0.253847	0.567	0.072	3.0451e-44	1		WASL	3.88026e-41	0.390799	0.854	0.335	6.28331e-37	2
RNF220	4.21713e-12	0.259275	0.078	0.317	6.82879e-08	0		C9orf16	2.20128e-48	0.541051	0.829	0.331	3.56453e-44	1		SUMO2	4.13453e-41	0.566163	0.981	0.794	6.69504e-37	2
TRIM28	4.39356e-12	0.327993	0.183	0.529	7.11449e-08	0		GMNN	2.51828e-48	0.304314	0.662	0.126	4.07785e-44	1		USP341	8.20416e-41	0.286625	0.903	0.391	1.3285e-36	2
ARHGEF40	4.46263e-12	0.270306	0.068	0.297	7.22634e-08	0		SS18L2	2.78795e-48	0.265786	0.553	0.08	4.51453e-44	1		RORA	9.14566e-41	0.356784	0.369	0.026	1.48096e-36	2
NUFIP2	4.54413e-12	0.537989	0.197	0.565	7.35831e-08	0		TIMM10	3.3812e-48	0.391161	0.7	0.194	5.47518e-44	1		TSHZ1	1.59849e-40	0.276414	0.403	0.041	2.58844e-36	2
AGPAT1	4.59277e-12	0.314933	0.088	0.339	7.43708e-08	0		SNRPA1	3.79043e-48	0.499301	0.812	0.293	6.13785e-44	1		PAFAH1B1	1.66097e-40	0.572033	0.917	0.463	2.68961e-36	2
RAB6A	4.6435e-12	0.536325	0.153	0.469	7.51922e-08	0		EIF5A	4.42179e-48	0.621493	0.911	0.447	7.16021e-44	1		DKK2	1.86452e-40	0.269522	0.306	0.007	3.01921e-36	2
GRIPAP1	4.71528e-12	0.281545	0.095	0.351	7.63545e-08	0		ATP5MPL	4.47373e-48	0.593627	0.945	0.351	7.24431e-44	1		ATG3	1.91952e-40	0.45285	0.854	0.347	3.10829e-36	2
C9orf85	5.1628e-12	0.263664	0.047	0.253	8.36012e-08	0		COX6A1	4.9177e-48	0.767913	0.983	0.565	7.96323e-44	1		CENPB	2.82925e-40	0.34686	0.587	0.138	4.58141e-36	2
MCFD2	5.18099e-12	0.394159	0.166	0.493	8.38958e-08	0		XRCC61	5.73822e-48	0.301688	0.891	0.263	9.2919e-44	1		COL5A1	3.61902e-40	0.258064	0.286	0.002	5.86029e-36	2
GOLGA2	5.56393e-12	0.315127	0.081	0.325	9.00968e-08	0		2019-09-10	5.96793e-48	0.258166	0.645	0.124	9.66387e-44	1		FBL	3.76877e-40	0.460108	0.883	0.384	6.10277e-36	2
KPNA1	5.69255e-12	0.251447	0.085	0.331	9.21794e-08	0		MRPS33	5.97813e-48	0.262027	0.734	0.174	9.68038e-44	1		EIF3F	4.95472e-40	0.625775	0.966	0.604	8.02318e-36	2
PRMT2	5.88239e-12	0.288423	0.142	0.449	9.52536e-08	0		MAD2L2	6.27906e-48	0.375155	0.587	0.096	1.01677e-43	1		ATP5MC3	6.34836e-40	0.695909	0.971	0.658	1.02799e-35	2
TCOF1	5.93888e-12	0.363819	0.108	0.379	9.61683e-08	0		SAR1B	7.38125e-48	0.312432	0.58	0.086	1.19525e-43	1		TXNDC9	6.93859e-40	0.443709	0.825	0.361	1.12357e-35	2
KRR1	6.10682e-12	0.330326	0.146	0.451	9.88878e-08	0		ARL16	8.14768e-48	0.251227	0.713	0.174	1.31935e-43	1		PCDH7	8.17251e-40	0.263733	0.631	0.16	1.32337e-35	2
CTBP2	6.2727e-12	0.497438	0.169	0.503	1.01574e-07	0		DCXR	9.35225e-48	0.375194	0.703	0.176	1.51441e-43	1		WBP4	1.01072e-39	0.276653	0.82	0.31	1.63666e-35	2
FAM213A	6.87437e-12	0.387001	0.173	0.505	1.11317e-07	0		HMGB3	1.03219e-47	0.508761	0.747	0.222	1.67142e-43	1		FNDC3B	1.09168e-39	0.286416	0.791	0.282	1.76775e-35	2
DPPA4	6.87993e-12	0.261395	0.085	0.329	1.11407e-07	0		SRSF9	1.0426e-47	0.6999	0.949	0.435	1.68827e-43	1		EVA1B	1.30081e-39	0.459866	0.796	0.289	2.1064e-35	2
TOX3	6.92778e-12	0.295872	0.081	0.323	1.12182e-07	0		PSMD13	1.12717e-47	0.291341	0.751	0.2	1.82523e-43	1		CPQ	1.51974e-39	0.296911	0.311	0.01	2.46092e-35	2
SMAD5	7.22566e-12	0.335701	0.125	0.409	1.17005e-07	0		POP4	1.41274e-47	0.256472	0.444	0.026	2.28765e-43	1		MAML3	1.73354e-39	0.314045	0.422	0.048	2.80713e-35	2
UTRN	7.29179e-12	0.368868	0.115	0.389	1.18076e-07	0		MDFI	1.84638e-47	0.268138	0.488	0.044	2.98984e-43	1		LSM6	1.91808e-39	0.4894	0.893	0.383	3.10595e-35	2
USP11	7.32645e-12	0.36923	0.125	0.411	1.18637e-07	0		FAM104B	1.96302e-47	0.274269	0.396	0.01	3.17871e-43	1		PCBP2	4.17989e-39	0.584674	0.981	0.605	6.76849e-35	2
FAM208A	7.4046e-12	0.304257	0.085	0.329	1.19903e-07	0		SH3BGRL	1.98924e-47	0.436224	0.693	0.19	3.22117e-43	1		LRP1	4.6051e-39	0.311761	0.655	0.18	7.45703e-35	2
CNOT9	7.42123e-12	0.311595	0.108	0.373	1.20172e-07	0		RAB131	2.16527e-47	0.38787	0.754	0.182	3.50621e-43	1		TMEM147	8.46854e-39	0.471461	0.854	0.369	1.37131e-34	2
NTMT1	7.43521e-12	0.266413	0.129	0.415	1.20398e-07	0		MAP1LC3B	2.23109e-47	0.295314	0.7	0.14	3.61281e-43	1		NTAN1	1.02167e-38	0.402074	0.772	0.272	1.65439e-34	2
NPEPPS	7.53068e-12	0.518782	0.163	0.489	1.21944e-07	0		FAM200B	2.24782e-47	0.299102	0.526	0.06	3.6399e-43	1		COPZ2	1.24366e-38	0.289469	0.471	0.078	2.01385e-34	2
MT-ND3	8.14341e-12	0.467477	0.878	0.928	1.31866e-07	0		TRMT112	2.35371e-47	0.607526	0.939	0.493	3.81137e-43	1		NDUFA6	1.59747e-38	0.647315	0.971	0.546	2.58679e-34	2
CACUL1	8.9636e-12	0.356477	0.088	0.335	1.45148e-07	0		COA6	2.53336e-47	0.284207	0.648	0.128	4.10226e-43	1		SMC1A	1.8181e-38	0.4984	0.859	0.35	2.94405e-34	2
SGCB	9.07546e-12	0.302627	0.092	0.339	1.46959e-07	0		ANAPC16	2.57643e-47	0.379669	0.724	0.234	4.17201e-43	1		MAT2A	2.18663e-38	0.470576	0.888	0.366	3.5408e-34	2
SLC16A1	9.76213e-12	0.328198	0.115	0.387	1.58078e-07	0		CENPV	3.00091e-47	0.802945	0.836	0.285	4.85937e-43	1		ACBD3	2.87118e-38	0.406625	0.83	0.352	4.6493e-34	2
DIS3	1.01668e-11	0.344925	0.095	0.345	1.64632e-07	0		PPP1CA	3.03284e-47	0.477415	0.857	0.349	4.91109e-43	1		PAM	3.17913e-38	0.40688	0.718	0.226	5.14797e-34	2
HBS1L	1.02088e-11	0.33739	0.092	0.339	1.65311e-07	0		LYPD1	3.48456e-47	0.300794	0.57	0.08	5.64255e-43	1		PAIP2	4.17893e-38	0.505374	0.961	0.532	6.76693e-34	2
SMG1	1.02528e-11	0.296238	0.095	0.347	1.66023e-07	0		CHCHD5	3.73656e-47	0.314338	0.618	0.118	6.05061e-43	1		IFITM1	4.8193e-38	0.326535	0.49	0.083	7.80388e-34	2
RAI14	1.06343e-11	0.314113	0.098	0.355	1.72201e-07	0		PDLIM2	3.92971e-47	0.329772	0.509	0.056	6.36338e-43	1		PLA2G4A	4.9394e-38	0.253828	0.422	0.054	7.99838e-34	2
PRSS23	1.11689e-11	0.275236	0.146	0.443	1.80857e-07	0		BEX1	3.97755e-47	0.665421	0.543	0.072	6.44084e-43	1		EIF3M	5.04045e-38	0.615615	0.947	0.558	8.162e-34	2
UBR1	1.13942e-11	0.312279	0.071	0.299	1.84506e-07	0		PEBP1	5.50917e-47	0.623672	0.956	0.407	8.92099e-43	1		RBBP7	5.7866e-38	0.353276	0.883	0.4	9.37024e-34	2
MAPK1	1.17837e-11	0.454389	0.149	0.453	1.90813e-07	0		MAP2K2	6.33347e-47	0.332337	0.72	0.214	1.02558e-42	1		PSMD11	5.92844e-38	0.523061	0.917	0.466	9.59992e-34	2
[truncated: 721 more rows]

## Sheet: Co-culture_14d
gene	p_val	avg_logFC	pct.1	pct.2	p_val_adj	cluster		gene	p_val	avg_logFC	pct.1	pct.2	p_val_adj	cluster				High ADC	4	8		Low ADC	28	22
[truncated: 981 more rows]

[truncated: 1 more sheets: Organoid]
