# Supplementary material for: Multiplatform genomic profiling and magnetic resonance imaging identify mechanisms underlying intratumor heterogeneity in meningioma
Source: Nat Commun. 2020 Sep 23;11:4803. doi: 10.1038/s41467-020-18582-7 (PMC7511976; doi:10.1038/s41467-020-18582-7)
Supplement: Supplementary file 6 — Supplementary Data 4 [file 41467_2020_18582_MOESM6_ESM.xlsx]

## Sheet: 3Dv2D
Supplementary Data 4. Differentially expressed genes among in vitro conditions compared to in vivo gene expression stratified by ADC level
gene	p_val	avg_logFC	pct.1	pct.2	p_val_adj					ADC High	3D	2D		ADC Low	3D	2D		Total	ADC High	ADC Low
MALAT1	3.7498e-177	2.07404	0.912	0.755	8.05833e-173		positive log FC = 3D up			SLC1A2	0	0		PLA2G2D	0	0		3D	2	0
EGR1	0	1.90741	0.76	0.07	0		negative log FC = 2D up			PHACTR3	0	0		GSTA1	0	0		2D	1	10
MTRNR2L12	9.92587e-210	1.80561	0.889	0.478	2.13307e-205					GFAP	0	0		CXCL13	0	0
FOS	0	1.68791	0.622	0.043	0					APOD	0	0		KLK7	0	0
ACTA2	7.13488e-88	1.34858	0.598	0.334	1.53329e-83					LINC00485	0	0		SULT1E1	0	0
CDH11	4.24329e-215	1.29706	0.9	0.602	9.11884e-211					LHX4	0	0		KLK8	0	0
CCDC80	3.83035e-166	1.26526	0.468	0.176	8.23142e-162					COL4A3	0	0		LINC00960	0	0
COL5A2	6.59425e-247	1.26215	0.934	0.708	1.4171e-242					MYRFL	0	0		C5orf17	0	0
MAFB	2.33809e-211	1.20355	0.286	0.003	5.02455e-207					SPESP1	0	0		TUNAR	0	0
INHBA	1.93969e-271	1.1779	0.677	0.194	4.16839e-267					PTPRZ1	0	0		SLC51B	0	0
SPRY1	1.5981e-233	1.13376	0.44	0.053	3.43431e-229					MTCYBP18	0	0		TRBV5-1	0	0
MTRNR2L10	2.32145e-71	1.07588	0.975	0.842	4.9888e-67					HCN1	0	0		ADRA1D	0	0
COL1A1	2.38821e-180	1.06793	0.976	0.948	5.13227e-176					TTLL7	0	0		TRBV29-1	0	0
TCF4	1.9766e-195	1.02805	0.967	0.888	4.24771e-191					POU3F2	0	0		TRBV7-9	0	0
RASA1	1.54628e-208	1.02067	0.763	0.357	3.32295e-204					PCDH9	0	0		KLK5	0	0
MMP14	1.94009e-253	1.01349	0.882	0.472	4.16926e-249					PTPRB	0	0		FGF19	0	0
COL3A1	3.31705e-178	1.00197	0.972	0.913	7.12833e-174					DNAH11	0	0		ASS1P11	0	0
PLCG2	2.82118e-266	0.982355	0.511	0.062	6.06273e-262					MAP7	0	0		TRAV14DV4	0	0
JUNB	0	0.966029	0.751	0.193	0					GDA	0	0		TRBV9	0	0
PMEPA1	5.31927e-246	0.941237	0.765	0.328	1.14311e-241					PMP2	0	0		TRAV12-2	0	0
EGR2	0	0.915482	0.425	0.009	7.70745e-308					ZNF521	0	0		GATA5	0	0
TIMP1	1.07023e-203	0.912862	0.649	0.219	2.29992e-199					NCAN	0	0		FABP6	0	0
CXCL14	1.41613e-172	0.891995	0.222	0	3.04327e-168					RNF180	0	0		LINC02446	0	0
LAMA2	5.61674e-263	0.839769	0.344	0.003	1.20704e-258					ST8SIA5	0	0		CES1	0	0
DDX5	0	0.830009	0.979	0.97	0					GRIK3	0	0		SCT	0	0
ID3	6.2987e-101	0.82411	0.491	0.226	1.35359e-96					DPP10	0	0		ICOS	0	0
ITGB1	8.98878e-300	0.803418	0.889	0.502	1.93169e-295					ZC2HC1C	0	0		WT1	0	0
SOX4	1.12978e-171	0.789884	0.903	0.737	2.4279e-167					TDRD1	0	0		CD8B	0	0
COL8A1	2.04727e-111	0.783159	0.33	0.097	4.39959e-107					NIM1K	0	0		OR2B6	0	0
DDX17	1.00228e-89	0.765008	0.813	0.531	2.1539e-85					PAM	0	0		CCL19	0	0
LRP1	5.72934e-161	0.763613	0.903	0.603	1.23123e-156					ELF5	0	0		PCDHA1	0	0
ANKH	2.84047e-153	0.753982	0.753	0.408	6.10418e-149					TRIM9	0	0		ADAMDEC1	0	0
DUSP6	1.57893e-235	0.752054	0.56	0.114	3.39312e-231					ASXL3	0	0		KLRG2	0	0
SGK1	2.4147e-174	0.749898	0.746	0.346	5.18918e-170					RPL35P5	0	0		LINC00892	0	0
COL6A2	8.21286e-199	0.749629	0.694	0.256	1.76494e-194					LRRC3B	0	0		CYP26A1	0	0
ARGLU1	1.67118e-111	0.747019	0.863	0.605	3.59137e-107					RASEF	0	0		CTLA4	0	0
P4HA1	9.66724e-229	0.746945	0.876	0.549	2.07749e-224					SLC39A12	0	0		MYL2	0	0
RBM39	8.95821e-164	0.744344	0.955	0.944	1.92512e-159					SLC1A6	0	0		TBX1	0	0
ZFHX4	3.16768e-117	0.736329	0.836	0.536	6.80735e-113					ATP1A2	0	0		GPC3	0	0
CD9	1.82967e-178	0.724976	0.784	0.394	3.93196e-174					WNT16	0	0		CD8A	0	0
COL1A2	1.1269e-83	0.719844	0.973	0.938	2.42172e-79					NUDT12	0	0		KIAA1210	0	0
IGFBP5	3.3719e-124	0.716555	0.206	0.009	7.24621e-120					PLPPR4	0	0		TRBV28	0	0
CAPG	3.22827e-172	0.712131	0.847	0.53	6.93755e-168					ETNPPL	0	0		TRBC2	0	0
ID2	9.6676e-203	0.711908	0.429	0.058	2.07757e-198					ELL2	0	0		DUOX1	0	0
EGR3	1.33626e-246	0.70325	0.427	0.034	2.87163e-242					PAG1	0	0		KLK11	0	0
FN1	6.97996e-165	0.701634	0.973	0.911	1.49999e-160					KCTD16	0	0		LINC02570	0	0
ZFAND5	1.64737e-266	0.699392	0.919	0.804	3.54019e-262					DLX6	0	0		CXCL11	0	0
VMP1	4.52765e-147	0.698705	0.801	0.437	9.72992e-143					SPOCK1	0	0		SKAP1	0	0
WLS	3.91291e-215	0.682694	0.852	0.453	8.40883e-211					PPP2R2C	0	0		SCML4	0	0
RRBP1	8.42819e-151	0.680853	0.962	0.884	1.81122e-146					SIM2	0	0		TNIP3	0	0
OGT	2.0844e-16	0.675096	0.88	0.806	4.47937e-12					EML6	0	0		LINC02345	0	0
CCNL1	1.63789e-117	0.671848	0.827	0.509	3.51982e-113					TRGC1	0	0		CNTN6	0	0
FBN2	3.23099e-199	0.671309	0.267	0.002	6.94341e-195					ADCYAP1	0	0		GNLY	0	0
PNISR	2.53969e-111	0.659595	0.856	0.571	5.45779e-107					LYPD1	0	0		AZU1	0	0
JUN	4.99517e-97	0.658572	0.777	0.49	1.07346e-92					PIK3R1	0	0		FBN3	0	0
ATP2B1	3.77728e-123	0.658536	0.856	0.6	8.11737e-119					CDH20	0	0		PAMR1	0	0
SON	2.1408e-75	0.64978	0.946	0.859	4.60057e-71					TFAP2B	0	0		IDI2	0	0
RORA	2.15986e-152	0.646331	0.667	0.28	4.64154e-148					EGR3	1	0		LY9	0	0
DNM3OS	7.43101e-173	0.632085	0.628	0.212	1.59692e-168					DDN	0	0		CXCL10	0	0
PHF20L1	1.7271e-134	0.625161	0.713	0.344	3.71155e-130					UPP2	0	0		SIT1	0	0
ENPP2	9.7238e-135	0.623273	0.228	0.011	2.08965e-130					AMER2	0	0		THRSP	0	0
MYH9	1.26776e-126	0.621942	0.836	0.525	2.72442e-122					TLL2	0	0		IGHG2	0	0
COL4A1	5.72946e-138	0.620064	0.861	0.556	1.23126e-133					DRC1	0	0		TEX19	0	0
ANKRD12	1.83917e-110	0.610717	0.641	0.306	3.95238e-106					COLGALT2	0	0		CCR5	0	0
JUND	4.41332e-174	0.605126	0.805	0.413	9.48422e-170					ELOVL4	0	0		GBP5	0	0
SRSF5	8.04789e-218	0.603006	0.922	0.81	1.72949e-213					SLF1	0	0		CD27	0	0
RAMP2	2.74693e-137	0.585733	0.46	0.126	5.90316e-133					LRP8	0	0		CCL5	0	0
TWIST1	1.87298e-95	0.581251	0.82	0.606	4.02504e-91					LINC02242	0	0		SUCNR1	0	0
CDK12	8.24031e-148	0.580876	0.755	0.369	1.77084e-143					GUCY1A2	0	0		CLEC10A	0	0
AHNAK	7.43641e-106	0.578463	0.921	0.746	1.59808e-101					LINC01909	0	0		IGHG1	0	0
FBN1	6.49497e-76	0.575484	0.657	0.386	1.39577e-71					ELOVL7	0	0		LYZ	0	0
TTC14	5.52385e-98	0.569573	0.743	0.425	1.18707e-93					KIAA0319	0	0		TLR8	0	0
TSC22D1	2.07116e-189	0.562846	0.691	0.254	4.45091e-185					CTXN2	0	0		UBASH3A	0	0
ZBTB20	5.45116e-71	0.562277	0.833	0.596	1.17145e-66					GOLGA7B	0	0		IL33	0	0
SELENOM	4.56271e-128	0.553559	0.912	0.731	9.80526e-124					DTNA	0	0		GBP1P1	0	0
SAT1	1.76738e-72	0.553413	0.789	0.551	3.79809e-68					CNDP1	0	0		ISM2	0	0
PPFIBP1	5.73738e-183	0.553247	0.764	0.349	1.23296e-178					MOG	0	0		VAX2	0	0
PPP1R12A	1.94154e-75	0.552863	0.821	0.572	4.17237e-71					FBXO15	0	0		GBP4	0	0
PRPF4B	2.69368e-99	0.552099	0.644	0.324	5.78871e-95					SPSB4	0	0		TFPI2	0	0
MAP4K4	2.87402e-129	0.550901	0.825	0.497	6.17628e-125					PTPRR	0	0		CD96	0	0
EXT1	1.81432e-130	0.548344	0.724	0.356	3.89897e-126					SPOCK3	0	0		IL2RG	0	0
ATP2A2	2.60287e-99	0.544875	0.724	0.415	5.59357e-95					CYP19A1	0	0		CCL17	0	0
COL11A1	1.90085e-129	0.540503	0.238	0.017	4.08492e-125					FHOD3	0	0		LINC00426	0	0
CHD4	2.34505e-112	0.537378	0.944	0.849	5.03952e-108					GOLGA2P5	0	0		LINC02356	0	0
ARHGAP5	8.3913e-61	0.527914	0.871	0.705	1.80329e-56					SERPINA5	0	0		ZBED2	0	0
TAF15	4.637e-106	0.522334	0.738	0.409	9.9649e-102					FOSB	0	0		FCN1	0	0
SKIL	3.96012e-260	0.52059	0.587	0.107	8.5103e-256					ACTN2	0	0		LCK	0	0
SREK1	3.22122e-78	0.516824	0.749	0.469	6.92241e-74					HRASLS5	0	0		RPL13P12	0	0
COL6A1	1.6499e-177	0.51648	0.52	0.128	3.54563e-173					NRSN1	0	0		GCSAM	0	0
MYCBP2	4.61545e-68	0.5156	0.843	0.622	9.9186e-64					RPH3A	0	0		TBC1D10C	0	0
COLEC12	5.22191e-193	0.513556	0.716	0.268	1.12219e-188					CHRDL1	0	0		KANK4	0	0
TOP1	2.78362e-74	0.51344	0.929	0.854	5.982e-70					CHI3L1	0	0		HNRNPA1P21	0	0
USP34	8.8947e-86	0.51279	0.928	0.76	1.91147e-81					SCRG1	0	0		GJA5	0	0
RUNX2	4.14771e-163	0.51172	0.461	0.102	8.91343e-159					PCDH17	0	0		C15orf59-AS1	0	0
ZEB2	4.60954e-91	0.509296	0.783	0.491	9.90591e-87					RORB	0	0		HIST1H2AE	0	0
MFAP5	4.42099e-72	0.50892	0.282	0.08	9.5007e-68					TRGC2	0	0		IKZF3	0	0
TEAD1	1.28234e-115	0.50569	0.728	0.381	2.75575e-111					MARCH4	0	0		PYHIN1	0	0
TLN2	3.16656e-230	0.504477	0.521	0.088	6.80493e-226					PCLO	0	0		CALHM6	0	0
LAMB1	8.54745e-128	0.500491	0.709	0.344	1.83685e-123					ZNF365	0	0		SFRP4	0	0
GNG11	2.18935e-154	0.498881	0.833	0.493	4.70492e-150					HHATL	0	0		SH2D1A	0	0
MTRNR2L6	6.3532e-35	0.497252	0.947	0.829	1.3653e-30					B3GALT2	0	0		WNT11	0	0
TMSB10	5.16716e-65	0.487753	0.971	0.992	1.11042e-60					LRRIQ1	0	0		CD300LF	0	0
ZMIZ1	2.86323e-140	0.487009	0.791	0.42	6.15308e-136					DNAJC6	0	0		GPR171	0	0
SP3	2.51623e-91	0.485127	0.882	0.651	5.40738e-87					SYT16	0	0		NCF1	0	0
BRD1	5.3654e-92	0.484362	0.863	0.619	1.15302e-87					SLC6A12	0	0		HSH2D	0	0
MSI2	1.60261e-177	0.481198	0.641	0.218	3.44402e-173					COL28A1	0	0		EPHX3	0	0
ZNF608	3.47602e-175	0.480009	0.511	0.123	7.46996e-171					FAM19A2	0	0		HAPLN3	0	0
NSD3	3.61018e-141	0.479987	0.704	0.32	7.75829e-137					PEG3	0	0		CCDC36	0	0
CD248	1.09789e-70	0.473735	0.65	0.388	2.35936e-66					ZNF236	0	0		CD3E	0	0
DDRGK1	3.43527e-89	0.471092	0.882	0.69	7.3824e-85					FAXC	0	0		CD300LG	0	0
FYN	9.28728e-125	0.468863	0.73	0.372	1.99584e-120					SLC35F1	0	0		LINC02036	0	0
TNC	1.94655e-168	0.466457	0.334	0.033	4.18314e-164					ADRA2B	0	0		SIRPG	0	0
NIPBL	5.13726e-52	0.464826	0.9	0.749	1.104e-47					LINC01579	0	0		HIST1H1D	0	0
TGFB1	4.93546e-113	0.464003	0.701	0.363	1.06063e-108					TMOD2	0	0		MYB	0	0
ACTG2	5.6504e-67	0.455774	0.576	0.314	1.21427e-62					SLC35F3	0	0		MRAP	0	0
BCLAF1	1.14019e-87	0.455603	0.873	0.631	2.45027e-83					OSTM1-AS1	0	0		TNFSF13B	0	0
PDGFRA	5.01195e-115	0.454921	0.604	0.262	1.07707e-110					SLC24A2	0	0		PTPN22	0	0
PRRC2C	6.19362e-72	0.453983	0.941	0.881	1.33101e-67					CLSTN1	0	0		IL7R	0	0
APP	3.8534e-90	0.452113	0.833	0.576	8.28096e-86					BEX5	0	0		GFI1	0	0
SFPQ	3.50025e-80	0.448853	0.89	0.657	7.52204e-76					PSD2	0	0		TREML3P	0	0
ZRANB2	6.7692e-58	0.448359	0.931	0.8	1.4547e-53					NRIP3	0	0		HBE1	0	0
VCAN	2.1603e-53	0.448191	0.809	0.602	4.64248e-49					GABRA1	0	0		PAX8-AS1	0	0
CSRP2	9.77057e-82	0.446415	0.757	0.523	2.0997e-77					DLGAP2	0	0		SLA2	0	0
BPTF	3.01983e-96	0.446115	0.729	0.413	6.48961e-92					PPP2R2B	0	0		HLA-DQB1	0	0
FERMT2	3.85714e-85	0.445907	0.892	0.735	8.289e-81					MAP3K9	0	0		TNFRSF9	0	0
SPAG9	1.4888e-78	0.445498	0.863	0.64	3.19943e-74					DOC2B	0	0		IGKC	0	0
UBN2	6.77212e-121	0.44498	0.602	0.251	1.45533e-116					STC1	0	0		DLX4	0	0
BTG1	3.07532e-119	0.444414	0.91	0.883	6.60885e-115					LHX6	0	0		C16orf54	0	0
NPTN	7.68754e-117	0.444222	0.823	0.507	1.65205e-112					KLHL4	0	0		HLA-DRB1	0	0
KDM7A	2.6142e-115	0.441777	0.445	0.135	5.61792e-111					SLC27A6	0	0		TYMP	0	0
TNKS2	7.5328e-149	0.441548	0.722	0.328	1.6188e-144					NEK5	0	0		SP140	0	0
RBM26	4.87342e-67	0.441215	0.741	0.481	1.0473e-62					CFAP74	0	0		TC2N	0	0
SRSF11	6.35278e-41	0.440758	0.799	0.609	1.36521e-36					PDE1C	0	0		BEAN1	0	0
THOC2	3.62448e-36	0.439552	0.855	0.691	7.789e-32					SOX5	0	0		SULT1B1	0	0
TPR	3.43527e-77	0.438445	0.921	0.821	7.38239e-73					CA4	0	0		RPL21P4	0	0
RBM5	7.31869e-99	0.437813	0.668	0.345	1.57279e-94					NEDD4L	0	0		GRIK1-AS1	0	0
KMT2A	2.00402e-79	0.437228	0.75	0.466	4.30663e-75					MT-TH	0	0		BNC1	0	0
CSNK1G3	1.06683e-135	0.435503	0.735	0.359	2.29261e-131					LRAT	0	0		LINC00922	0	0
SPRED1	3.23351e-134	0.435355	0.617	0.247	6.94881e-130					GLYATL2	0	0		ADAMTS7P1	0	0
HAS2	2.05356e-142	0.432325	0.49	0.14	4.41309e-138					PKIA	0	0		BTLA	0	0
JARID2	3.45428e-100	0.429711	0.375	0.106	7.42324e-96					ST6GAL2	0	0		RBP5	0	0
TNRC6B	1.17796e-80	0.427916	0.854	0.601	2.53145e-76					LINC02523	0	0		FCMR	0	0
P4HB	1.1165e-132	0.426828	0.667	0.296	2.39937e-128					TTYH1	0	0		PTPN7	0	0
SEMA7A	1.58452e-202	0.426608	0.424	0.054	3.40513e-198					CDH10	0	0		CRTAM	0	0
NUFIP2	9.10998e-111	0.426075	0.685	0.344	1.95773e-106					EDIL3	1	0		CTSV	0	0
GLS	6.13208e-65	0.426021	0.619	0.358	1.31778e-60					CLVS1	0	0		IL12RB1	0	0
PALLD	1.02718e-113	0.425352	0.72	0.378	2.20741e-109					KLHDC8A	0	0		GRAP2	0	0
NFKBIA	4.43687e-75	0.423734	0.684	0.412	9.53484e-71					UNC80	0	0		GBP2	0	0
LAMB2	3.44321e-118	0.423484	0.393	0.099	7.39947e-114					GPR75	0	0		ABCG2	0	0
STAG1	3.60984e-139	0.423408	0.728	0.346	7.75755e-135					FAM155A	0	0		ITGAL	0	0
SPARC	1.70706e-42	0.423059	0.959	0.986	3.66847e-38					PSD3	0	0		RGL4	0	0
FUS	3.8492e-86	0.422711	0.811	0.527	8.27193e-82					POU5F1	0	0		RPS3AP6	0	0
JMJD1C	8.27043e-99	0.421765	0.757	0.44	1.77732e-94					HSD3BP4	0	0		IL18RAP	0	0
KLF7	2.69856e-86	0.420389	0.748	0.453	5.79921e-82					REM1	0	0		GVINP1	0	0
ZFC3H1	7.56271e-55	0.420058	0.576	0.341	1.62523e-50					GUSBP1	0	0		KCNQ4	0	0
KIAA2026	7.02916e-101	0.418581	0.732	0.408	1.51057e-96					CNTN2	0	0		JAML	0	0
IER5	6.07059e-109	0.416443	0.628	0.292	1.30457e-104					MAP1A	0	0		HLA-F	0	0
FIBIN	1.34288e-96	0.415856	0.181	0.013	2.88585e-92					GRM8	0	0		CUBN	0	0
KCNK2	3.24405e-111	0.415394	0.212	0.017	6.97146e-107					PCDHGA3	0	0		SPN	0	0
CUL3	4.10233e-80	0.414198	0.879	0.691	8.8159e-76					AKAP6	0	0		CEBPA-DT	0	0
MEF2A	6.3349e-84	0.414036	0.69	0.393	1.36137e-79					CCDC184	0	0		RPL37P6	0	0
COL16A1	3.38527e-126	0.412843	0.55	0.201	7.27494e-122					PON3	0	0		B3GNT8	0	0
SRSF6	4.41078e-108	0.412542	0.815	0.513	9.47876e-104					CTNND2	0	0		MIR222HG	0	0
AL391121.1	3.11595e-227	0.409954	0.557	0.112	6.69617e-223					TDO2	0	0		TSPAN1	0	0
GOLIM4	1.29554e-98	0.409593	0.626	0.306	2.78411e-94					RXFP1	0	0		RPS15P5	0	0
MARK3	3.11213e-101	0.408221	0.738	0.415	6.68797e-97					KCNN2	0	0		LCP1	0	0
CHD6	9.67671e-81	0.408126	0.606	0.319	2.07953e-76					KIF1B	0	0		HBG2	0	0
RBFOX2	3.85545e-46	0.407949	0.919	0.824	8.28537e-42					NDRG2	0	0		GCH1	0	0
SERPINF1	7.4099e-108	0.407438	0.764	0.439	1.59239e-103					ANGPTL1	0	0		RPS3AP26	0	0
CDK13	2.25845e-114	0.405178	0.568	0.232	4.8534e-110					GPM6B	0	0		RPL23AP74	0	0
PSMC5	1.45805e-64	0.404083	0.867	0.758	3.13335e-60					PDZPH1P	0	0		SNHG8	0	0
CCNY	7.73292e-128	0.403224	0.5	0.163	1.6618e-123					RIT2	0	0		MCOLN2	0	0
GAS1	3.56386e-81	0.402199	0.718	0.431	7.65874e-77					ATP1A4	0	0		RPSAP19	0	0
RND3	4.6312e-82	0.401366	0.596	0.304	9.95245e-78					TRMT9B	0	0		RPL30P4	0	0
RB1CC1	2.90692e-83	0.401001	0.725	0.432	6.24697e-79					EPPIN-WFDC6	0	0		ANXA2R	0	0
UBR5	1.47268e-81	0.400016	0.825	0.554	3.16478e-77					SLC24A4	0	0		RPL29	0	0
TRIP12	8.05189e-98	0.399842	0.748	0.431	1.73035e-93					RERG	0	0		LRRC75A-AS1	0	0
CYR61	6.64736e-120	0.399114	0.325	0.059	1.42852e-115					GRIN2C	0	0		RPL22L1	0	1
CHD9	6.64103e-102	0.398394	0.551	0.235	1.42716e-97					CDH2	0	0		EEF1B2P3	0	0
PCOLCE	6.43237e-48	0.397475	0.921	0.853	1.38232e-43									RPL31P49	0	0
UPF2	6.70481e-86	0.397278	0.584	0.289	1.44086e-81									ZFAS1	0	0
HNRNPF	6.26892e-105	0.396778	0.948	0.937	1.34719e-100									ZNF581	0	0
GAS7	1.70231e-259	0.396732	0.451	0.038	3.65826e-255									TOP1MT	0	0
MACF1	6.92599e-51	0.396722	0.718	0.492	1.48839e-46									C6orf48	0	0
CPEB4	4.157e-81	0.394377	0.552	0.271	8.93339e-77									BTN3A3	0	0
VDAC2	9.10693e-88	0.394248	0.903	0.847	1.95708e-83									GAS5	0	0
HNRNPDL	1.24355e-56	0.394236	0.886	0.715	2.67239e-52									RPLP0P6	0	0
HNRNPH1	2.35606e-64	0.39409	0.595	0.337	5.06317e-60									RPL10P3	0	0
VLDLR	2.81109e-78	0.39364	0.438	0.176	6.04103e-74									RPL3P2	0	0
TM9SF3	1.48998e-72	0.393365	0.908	0.782	3.20197e-68									FMOD	0	0
ATRX	8.5037e-44	0.392873	0.862	0.691	1.82745e-39									RPL24P2	0	0
KANSL1	1.68964e-93	0.391992	0.662	0.348	3.63103e-89									RPS6	0	1
VAV3	1.62575e-157	0.391936	0.336	0.041	3.49374e-153									RPS7P14	0	0
LAMA4	1.3255e-109	0.390058	0.238	0.026	2.8485e-105									RPL8	0	0
BHLHE41	4.67341e-114	0.389116	0.307	0.054	1.00432e-109									RPL7A	0	0
HIST1H1E	2.08328e-74	0.388852	0.525	0.266	4.47696e-70									RPL39	0	0
MAF	1.07045e-43	0.38836	0.204	0.063	2.3004e-39									RPS3	0	1
SNTB2	1.73472e-150	0.387139	0.576	0.195	3.72792e-146									RPS5	0	1
TRA2B	2.75482e-47	0.386925	0.843	0.65	5.92011e-43									RPL12	0	1
HERPUD1	5.91532e-96	0.386613	0.687	0.371	1.2712e-91									RPS15A	0	0
VCL	1.92511e-129	0.385341	0.562	0.207	4.13706e-125									SLC27A5	0	0
CDC37L1	6.97497e-87	0.384784	0.495	0.209	1.49892e-82									RPL37	0	0
PURB	4.61557e-54	0.384233	0.875	0.714	9.91885e-50									RPS2	0	0
TMED10	6.93701e-136	0.383476	0.75	0.376	1.49076e-131									RPL35	0	0
MAT2A	1.80172e-19	0.383186	0.847	0.734	3.8719e-15									RPS9	0	0
SETD5	1.25534e-59	0.382763	0.777	0.538	2.69773e-55									NOP53	0	0
EMP1	5.40222e-54	0.382257	0.905	0.794	1.16094e-49									RPS17	0	0
ADAMTS6	3.9616e-152	0.382243	0.362	0.056	8.51349e-148									KCNK15	0	0
FRMD4A	1.08621e-59	0.381084	0.602	0.351	2.33427e-55									RPSA	0	0
DDAH2	4.54896e-89	0.380769	0.764	0.471	9.77572e-85									RPS15	0	0
SMG6	6.79728e-99	0.380616	0.425	0.141	1.46074e-94									RPL18	0	0
HNRNPU	1.47885e-55	0.377662	0.966	0.91	3.17804e-51									RPS24P8	0	0
EIF4A2	1.56837e-39	0.377595	0.863	0.704	3.37043e-35									RPL38	0	0
EFNB1	4.52213e-51	0.37701	0.437	0.225	9.71807e-47									RPL26	0	0
DYNC1H1	1.03392e-121	0.376988	0.634	0.28	2.22189e-117									PDE3A	0	0
PTMS	1.15409e-131	0.376913	0.947	0.967	2.48014e-127									RPL31	0	0
PTEN	6.08988e-42	0.375544	0.94	0.883	1.30871e-37									RPL28	0	0
WAC	2.86121e-72	0.37463	0.841	0.606	6.14873e-68									RPL13A	0	0
BMP1	4.16442e-164	0.373447	0.645	0.239	8.94933e-160									RPS20P10	0	0
SLC20A1	9.99787e-113	0.373254	0.22	0.018	2.14854e-108									RPL27A	0	0
SF3B1	6.3581e-23	0.372819	0.957	0.92	1.36636e-18									RPS16	0	0
HMCN1	5.67244e-136	0.372356	0.177	0	1.21901e-131									EEF1D	0	0
PSME4	1.3099e-88	0.370058	0.484	0.199	2.81498e-84									NBPF2P	0	0
ARL3	3.49159e-96	0.369826	0.847	0.574	7.50343e-92									FAU	0	0
LRIG1	2.18299e-121	0.369395	0.618	0.265	4.69125e-117									RPL41P2	0	0
TGFBR1	4.15556e-119	0.369085	0.326	0.061	8.93029e-115									RPL27	0	1
SAP30L	1.26786e-103	0.368005	0.789	0.474	2.72464e-99									RPS24	0	0
ZEB1	1.3749e-78	0.367956	0.657	0.369	2.95466e-74									RPS19	0	1
NRGN	1.86299e-122	0.36751	0.187	0.005	4.00356e-118									RPS20	0	0
PIEZO2	7.20305e-132	0.367463	0.193	0.003	1.54794e-127									RPL18A	0	0
ATXN7L3B	9.01307e-75	0.365586	0.91	0.855	1.93691e-70									RPL19	0	0
EPC1	4.1193e-124	0.365288	0.559	0.214	8.85237e-120									RPL34	0	0
LAMC1	4.35565e-149	0.365283	0.61	0.229	9.36029e-145									RPL23	0	0
PRPF38B	1.21808e-42	0.364735	0.658	0.45	2.61766e-38									TEAD2	0	0
CBX6	1.15228e-100	0.364696	0.585	0.267	2.47625e-96									EEF1B2	0	0
PCDH7	7.75193e-116	0.363914	0.557	0.222	1.66589e-111									RPL14	0	1
IVNS1ABP	7.48034e-93	0.363523	0.27	0.052	1.60752e-88									RPL37A	0	0
TMEM158	1.5453e-114	0.363357	0.281	0.042	3.32085e-110									RPS27A	0	0
SLTM	7.439e-60	0.362758	0.782	0.55	1.59864e-55									AHCY	0	0
EPC2	6.78796e-150	0.361474	0.686	0.292	1.45873e-145									ZNF433-AS1	0	0
DOCK7	1.0492e-147	0.359298	0.587	0.209	2.25473e-143									FANCG	0	0
TRPS1	1.59847e-76	0.359176	0.742	0.464	3.43512e-72									RPS11	0	0
REV3L	8.47038e-95	0.359066	0.642	0.334	1.82028e-90									RPL23A	0	0
IGFBP4	2.52817e-137	0.358764	0.244	0.015	5.43304e-133									RPL35A	0	0
SRPRA	8.19702e-63	0.35809	0.873	0.71	1.76154e-58									RPS13	0	0
ASAP2	3.82451e-95	0.357084	0.38	0.114	8.21888e-91									RPL24	0	1
YTHDC1	8.47525e-75	0.356973	0.644	0.364	1.82133e-70									RPLP0	0	0
TXNIP	4.29239e-103	0.355299	0.475	0.171	9.22435e-99									TAF1A	0	0
PNN	6.21937e-22	0.354873	0.902	0.801	1.33654e-17									SNHG6	0	0
BMPR2	1.01849e-96	0.354639	0.623	0.308	2.18873e-92									NAGS	0	0
CASC4	1.51204e-90	0.354164	0.481	0.192	3.24937e-86									RPL30	0	0
CREBZF	1.31927e-71	0.354131	0.425	0.177	2.8351e-67									UQCC2	0	0
STRN3	1.08111e-73	0.353802	0.802	0.542	2.3233e-69									RPS7	0	0
EML4	1.10371e-111	0.353343	0.604	0.266	2.37187e-107									RPS3A	0	1
EVA1B	1.43037e-68	0.353278	0.804	0.562	3.07387e-64									RPS25	0	0
NSD1	2.02579e-76	0.352339	0.71	0.429	4.35343e-72									RPS29	0	0
TSHZ3	5.11691e-113	0.351245	0.52	0.195	1.09962e-108									LMAN2L	0	0
MBNL1	1.94184e-21	0.350707	0.799	0.667	4.17301e-17									OSTC	0	0
CELF1	8.80856e-47	0.350586	0.734	0.52	1.89296e-42									TRMT112	0	0
SDC2	7.2679e-76	0.349899	0.804	0.547	1.56187e-71									BYSL	0	0
SMARCA5	3.14771e-66	0.349417	0.849	0.634	6.76442e-62									RPUSD4	0	0
TPM4	2.52544e-127	0.348503	0.661	0.296	5.42718e-123									COMMD6	0	0
HPR	6.07867e-14	0.347512	0.082	0.156	1.30631e-09									TAF1D	0	0
NKTR	1.53267e-79	0.347449	0.633	0.352	3.29371e-75									SEC11A	0	0
IFRD1	5.64885e-68	0.347217	0.709	0.444	1.21394e-63									EXOSC7	0	0
RAI1	6.89405e-42	0.346701	0.323	0.147	1.48153e-37									CHIC2	1	0
NR2F1	1.84065e-82	0.346409	0.66	0.365	3.95555e-78									GTPBP8	0	0
FAM13B	4.57639e-109	0.346329	0.448	0.146	9.83467e-105									TGDS	0	0
CHIC2	1.41415e-71	0.346057	0.859	0.668	3.039e-67									TATDN1	0	0
BTG2	6.3924e-47	0.34551	0.403	0.201	1.37373e-42									HINFP	0	0
HNRNPA0	1.93389e-80	0.345347	0.903	0.833	4.15593e-76									WDR75	0	0
PKM	1.4546e-56	0.344611	0.742	0.513	3.12594e-52									ILKAP	0	0
VEGFA	8.7851e-45	0.344181	0.743	0.534	1.88792e-40									ZNF263	0	0
ERO1A	2.63975e-81	0.344043	0.433	0.169	5.67283e-77
NBEA	3.78872e-81	0.343668	0.489	0.216	8.14196e-77
NFAT5	7.96526e-54	0.342472	0.61	0.382	1.71174e-49
SRSF10	1.52195e-33	0.341993	0.86	0.709	3.27068e-29
PABPN1	3.05363e-33	0.341375	0.807	0.639	6.56226e-29
TXNRD1	2.56565e-82	0.340939	0.587	0.296	5.51359e-78
FUT8	9.92247e-151	0.340901	0.471	0.119	2.13234e-146
MTDH	2.00926e-62	0.340564	0.948	0.912	4.3179e-58
MBNL2	6.07229e-46	0.339919	0.885	0.718	1.30494e-41
QKI	1.1221e-37	0.339545	0.892	0.757	2.41139e-33
CCDC88A	2.66723e-38	0.339464	0.848	0.684	5.73188e-34
ADGRL1	2.6842e-104	0.339085	0.26	0.039	5.76834e-100
CREBBP	1.764e-87	0.338327	0.758	0.461	3.79085e-83
BNC2	9.80558e-96	0.338069	0.307	0.07	2.10722e-91
CDK8	9.31717e-72	0.337684	0.446	0.195	2.00226e-67
BRD8	2.58281e-97	0.337636	0.626	0.31	5.55046e-93
KMT5B	7.92859e-142	0.33738	0.487	0.14	1.70385e-137
GPATCH8	2.89928e-91	0.337242	0.652	0.345	6.23055e-87
TIMP3	1.68124e-33	0.336945	0.488	0.305	3.61298e-29
SMARCD1	3.3407e-130	0.336847	0.725	0.356	7.17917e-126
CTNNB1	3.21968e-67	0.33658	0.902	0.777	6.91909e-63
ZMYND11	5.53366e-112	0.336481	0.644	0.305	1.18918e-107
PAFAH1B1	6.86478e-79	0.335655	0.912	0.831	1.47524e-74
TUT4	5.0205e-81	0.334696	0.64	0.354	1.07891e-76
CAPRIN1	1.75218e-67	0.334163	0.867	0.668	3.76542e-63
YWHAZ	8.63189e-90	0.334111	0.926	0.852	1.85499e-85
LMAN1	8.99115e-62	0.333804	0.907	0.822	1.9322e-57
ACIN1	3.94085e-90	0.333632	0.728	0.422	8.4689e-86
MCL1	2.53303e-130	0.333189	0.679	0.31	5.44347e-126
PPP1CC	3.69445e-62	0.332666	0.86	0.685	7.93938e-58
ZFR	2.22714e-85	0.332409	0.761	0.469	4.78613e-81
SEC63	5.44296e-118	0.331421	0.738	0.388	1.16969e-113
GALNT1	8.38954e-99	0.331079	0.65	0.328	1.80291e-94
DNAJC1	8.76555e-55	0.330321	0.81	0.594	1.88372e-50
UBE2Q2	2.88536e-133	0.330285	0.567	0.208	6.20063e-129
RAB18	9.07421e-109	0.330135	0.742	0.407	1.95005e-104
TBX2	3.09127e-73	0.329934	0.24	0.053	6.64314e-69
ACTR3	2.64855e-71	0.329784	0.844	0.62	5.69174e-67
PRKG2	3.64676e-20	0.329663	0.615	0.489	7.83689e-16
DDX42	2.80673e-87	0.329539	0.779	0.485	6.03165e-83
ZSWIM6	9.59791e-82	0.329027	0.343	0.106	2.06259e-77
CTCF	1.18658e-69	0.327075	0.823	0.574	2.54996e-65
TRIO	8.08322e-65	0.326743	0.552	0.299	1.73708e-60
TMF1	1.27423e-114	0.326297	0.674	0.329	2.73833e-110
TCEA1	3.73867e-83	0.325617	0.735	0.443	8.0344e-79
SFSWAP	4.9674e-110	0.325419	0.406	0.118	1.06749e-105
SH3PXD2A	7.11233e-113	0.325369	0.528	0.203	1.52844e-108
SMTN	5.32187e-87	0.325255	0.471	0.191	1.14367e-82
ARHGAP31	3.7592e-63	0.324929	0.487	0.245	8.07852e-59
CCDC50	1.79842e-160	0.32475	0.616	0.221	3.8648e-156
SLC3A2	9.3568e-124	0.324611	0.344	0.067	2.01078e-119
ATAD2B	1.68851e-100	0.323647	0.459	0.165	3.62861e-96
CTDSPL2	5.34665e-81	0.323041	0.59	0.304	1.149e-76
ITM2B	4.26117e-75	0.323035	0.84	0.592	9.15725e-71
DNAJA1	6.13821e-52	0.32286	0.904	0.851	1.3191e-47
PTBP2	4.76611e-38	0.320847	0.468	0.282	1.02424e-33
AKAP13	1.10314e-117	0.320701	0.39	0.1	2.37064e-113
AFF4	7.32941e-77	0.320436	0.758	0.48	1.57509e-72
PHF14	9.1346e-54	0.320284	0.798	0.576	1.96303e-49
ANKRD11	1.77385e-85	0.320202	0.702	0.403	3.81201e-81
MED13	1.52671e-86	0.319871	0.693	0.395	3.28089e-82
SPTAN1	3.56226e-121	0.319032	0.586	0.242	7.6553e-117
NAV1	2.34235e-167	0.318021	0.43	0.083	5.03372e-163
ASCC3	4.68161e-109	0.316802	0.415	0.126	1.00608e-104
INO80	3.47285e-101	0.315498	0.595	0.283	7.46314e-97
GLG1	1.31383e-127	0.315467	0.636	0.28	2.82342e-123
NCAM1	5.74892e-97	0.31539	0.411	0.134	1.23544e-92
TIA1	1.3463e-49	0.315367	0.582	0.36	2.89321e-45
MMP2	3.71722e-102	0.315135	0.358	0.095	7.98831e-98
WNK1	2.5498e-39	0.314761	0.878	0.723	5.47953e-35
PARP8	5.46164e-99	0.313893	0.388	0.117	1.17371e-94
TPM1	5.46164e-32	0.313816	0.913	0.83	1.17371e-27
KIAA1109	6.63933e-82	0.313668	0.492	0.219	1.42679e-77
LCOR	2.90207e-49	0.313311	0.384	0.184	6.23655e-45
RUNX1T1	3.06513e-40	0.312529	0.272	0.113	6.58697e-36
BICC1	2.1978e-89	0.311582	0.366	0.113	4.72307e-85
NRBP1	1.13464e-125	0.31089	0.625	0.268	2.43835e-121
SRP54	1.30185e-124	0.310003	0.538	0.196	2.79769e-120
IRF2BPL	6.39891e-88	0.309028	0.689	0.384	1.37513e-83
HECTD2	2.69352e-117	0.308747	0.246	0.025	5.78838e-113
SH3GLB1	5.42593e-75	0.308671	0.914	0.827	1.16603e-70
HSPA5	5.79425e-22	0.30835	0.95	0.949	1.24518e-17
NCK2	2.53369e-119	0.308036	0.324	0.059	5.44491e-115
RAI14	1.21268e-81	0.307554	0.294	0.075	2.60606e-77
NF1	6.65089e-108	0.307261	0.454	0.156	1.42928e-103
KLF13	5.93222e-36	0.30672	0.752	0.575	1.27483e-31
HERC2	3.70723e-85	0.306259	0.406	0.146	7.96684e-81
HERC1	1.48382e-54	0.306113	0.446	0.225	3.18872e-50
TIMP2	4.25615e-52	0.305782	0.917	0.873	9.14646e-48
RANBP2	1.27697e-62	0.305697	0.478	0.237	2.7442e-58
HDLBP	5.21078e-74	0.305659	0.938	0.875	1.1198e-69
BRD7	9.23659e-98	0.304987	0.621	0.304	1.98494e-93
MT2A	1.25611e-23	0.304761	0.716	0.708	2.69939e-19
SENP6	2.65333e-113	0.304704	0.578	0.249	5.70201e-109
BIRC6	1.00393e-63	0.304597	0.703	0.449	2.15744e-59
UBTF	2.08862e-74	0.304378	0.75	0.477	4.48845e-70
DDX6	2.64376e-114	0.3043	0.684	0.341	5.68143e-110
SYNCRIP	1.20391e-36	0.304188	0.889	0.745	2.5872e-32
TNIK	2.91672e-93	0.304042	0.141	0.003	6.26803e-89
KIF5B	5.97745e-45	0.303961	0.902	0.8	1.28455e-40
MAP2	2.0672e-96	0.303873	0.132	0	4.44242e-92
SRSF2	1.79665e-20	0.303423	0.916	0.846	3.861e-16
USP46	6.94875e-122	0.303062	0.51	0.177	1.49329e-117
ANKS1B	3.74377e-176	0.301724	0.284	0.012	8.04536e-172
SRSF3	2.75072e-49	0.301479	0.801	0.592	5.9113e-45
ROCK1	7.18546e-31	0.301019	0.883	0.768	1.54415e-26
ACTG1	3.58287e-38	0.300415	0.909	0.847	7.69958e-34
MAFG	1.08053e-102	0.299241	0.369	0.102	2.32207e-98
KMT2D	1.867e-70	0.298409	0.445	0.2	4.01219e-66
COL6A3	1.49324e-115	0.298074	0.448	0.141	3.20897e-111
ENC1	9.45142e-155	0.297941	0.424	0.089	2.03111e-150
ZNF644	5.32024e-88	0.297721	0.453	0.18	1.14332e-83
CD63	3.80242e-160	0.297165	0.497	0.133	8.17141e-156
TCF12	1.86268e-65	0.295769	0.777	0.525	4.0029e-61
BTBD7	5.71288e-88	0.295353	0.696	0.398	1.2277e-83
ABHD2	1.60737e-112	0.294489	0.327	0.066	3.45423e-108
PKN2	5.32165e-99	0.294434	0.603	0.291	1.14362e-94
NID1	1.29852e-110	0.293639	0.59	0.26	2.79052e-106
BAZ2B	1.81694e-72	0.293622	0.574	0.308	3.9046e-68
RNF10	5.64393e-90	0.293601	0.81	0.518	1.21288e-85
HNRNPA1	1.43265e-62	0.293535	0.792	0.554	3.07876e-58
PPIB	4.11439e-80	0.293462	0.932	0.942	8.84182e-76
PSMC2	2.39554e-99	0.293457	0.672	0.349	5.14801e-95
ARFGEF1	1.54939e-72	0.292849	0.665	0.394	3.32965e-68
TRPM7	4.5101e-87	0.292831	0.652	0.358	9.69222e-83
GADD45A	3.26073e-111	0.292486	0.319	0.064	7.00731e-107
DHX9	1.77882e-128	0.29241	0.565	0.215	3.82269e-124
ARID4B	8.43786e-73	0.292302	0.753	0.486	1.8133e-68
UBB	5.4531e-94	0.29196	0.99	1	1.17187e-89
RBM25	1.85414e-22	0.291698	0.86	0.737	3.98455e-18
RBBP6	9.58049e-83	0.290937	0.729	0.44	2.05885e-78
WSB1	1.07886e-96	0.290892	0.385	0.12	2.31847e-92
YPEL5	3.01894e-116	0.290378	0.719	0.373	6.48769e-112
MPRIP	4.97301e-117	0.290279	0.54	0.208	1.0687e-112
PAXBP1	1.76222e-65	0.289837	0.365	0.144	3.78702e-61
MYO1B	2.25179e-53	0.289653	0.6	0.364	4.83911e-49
CBX3	4.58723e-108	0.288768	0.563	0.237	9.85796e-104
SERINC1	1.05224e-125	0.288638	0.501	0.172	2.26127e-121
MEIS2	1.6268e-53	0.288476	0.628	0.398	3.496e-49
ZNF532	7.24268e-84	0.288459	0.32	0.09	1.55645e-79
ASH1L	2.84732e-37	0.287936	0.847	0.677	6.11889e-33
MBTD1	4.52975e-78	0.287381	0.375	0.136	9.73443e-74
TAOK1	9.77614e-71	0.287364	0.731	0.465	2.10089e-66
FAM104A	3.43585e-63	0.287364	0.754	0.508	7.38365e-59
ELN	3.07009e-112	0.287115	0.148	0	6.59763e-108
DNAJC7	3.68248e-98	0.28683	0.732	0.414	7.91364e-94
THRAP3	1.36115e-106	0.286413	0.719	0.387	2.92511e-102
PBX1	5.82705e-92	0.286078	0.741	0.437	1.25223e-87
PHIP	5.31115e-51	0.285555	0.626	0.406	1.14137e-46
ACTN1	7.80481e-67	0.285414	0.762	0.506	1.67725e-62
EP300	7.4521e-111	0.28534	0.596	0.27	1.60146e-106
CLTC	1.62501e-38	0.285287	0.897	0.777	3.49214e-34
ZFHX3	1.79565e-79	0.285243	0.683	0.398	3.85886e-75
MTSS1	2.14837e-98	0.285228	0.556	0.25	4.61684e-94
PCM1	3.12383e-75	0.284916	0.622	0.344	6.71311e-71
NRP1	6.50847e-58	0.284908	0.634	0.387	1.39867e-53
FBXL15	3.58941e-119	0.284784	0.677	0.328	7.71365e-115
SUPT16H	1.09868e-77	0.284678	0.689	0.404	2.36106e-73
LUZP1	1.89829e-32	0.284495	0.738	0.563	4.07943e-28
EXOC6B	5.03047e-88	0.284415	0.332	0.094	1.08105e-83
KMT2E	5.83525e-43	0.284342	0.849	0.669	1.25399e-38
HNRNPH3	2.21244e-86	0.28429	0.449	0.179	4.75453e-82
WAPL	6.26209e-58	0.284067	0.824	0.599	1.34572e-53
CKAP4	1.81372e-40	0.283992	0.771	0.585	3.89769e-36
BTAF1	1.36271e-75	0.283912	0.335	0.108	2.92846e-71
HOOK3	5.4634e-101	0.283894	0.684	0.361	1.17409e-96
EIF3A	1.83924e-27	0.282903	0.941	0.895	3.95252e-23
YAF2	8.91519e-46	0.282891	0.808	0.623	1.91587e-41
PCMTD1	1.697e-142	0.28283	0.615	0.244	3.64686e-138
GNAQ	4.84868e-53	0.282515	0.745	0.516	1.04198e-48
AFDN	9.99705e-72	0.282195	0.363	0.133	2.14837e-67
JAG1	1.24225e-110	0.281776	0.203	0.013	2.6696e-106
CHD8	5.80694e-72	0.281761	0.607	0.345	1.24791e-67
PCF11	3.08411e-55	0.281166	0.438	0.22	6.62774e-51
CDC42BPA	1.81131e-83	0.281153	0.489	0.217	3.89251e-79
PDZRN3	7.05549e-134	0.280884	0.422	0.107	1.51623e-129
BRD2	2.10544e-89	0.280683	0.729	0.43	4.52459e-85
FAM133B	2.20278e-93	0.280228	0.554	0.258	4.73377e-89
EIF1	5.97817e-129	0.280079	0.974	1	1.28471e-124
DOCK1	6.30368e-118	0.280055	0.398	0.106	1.35466e-113
MORC4	6.88065e-48	0.279981	0.555	0.333	1.47865e-43
PUF60	3.34422e-61	0.279862	0.803	0.568	7.18673e-57
CPSF6	8.11484e-41	0.279798	0.706	0.509	1.74388e-36
TLK2	2.65363e-86	0.279719	0.564	0.274	5.70265e-82
UBR3	8.37289e-49	0.279422	0.432	0.228	1.79933e-44
SH3KBP1	4.76789e-60	0.279281	0.79	0.56	1.02462e-55
LRRC8A	2.28194e-117	0.279159	0.487	0.169	4.90388e-113
TLN1	2.09652e-48	0.27865	0.849	0.666	4.50543e-44
SMC5	3.32615e-57	0.278432	0.32	0.122	7.1479e-53
SEC11C	4.65271e-32	0.278261	0.868	0.743	9.99868e-28
OCIAD2	2.10922e-53	0.278193	0.575	0.338	4.53271e-49
CYTH2	1.55547e-122	0.277999	0.668	0.313	3.34272e-118
PDS5B	1.61346e-76	0.277236	0.401	0.156	3.46733e-72
NARS	1.27627e-49	0.276934	0.85	0.66	2.74271e-45
TRIM44	1.19662e-81	0.276507	0.494	0.221	2.57153e-77
DMXL1	2.16536e-98	0.276128	0.367	0.106	4.65336e-94
ARCN1	8.46801e-81	0.276083	0.758	0.473	1.81978e-76
ZMYM2	7.16577e-54	0.274811	0.335	0.14	1.53992e-49
VPS13B	8.02868e-79	0.274801	0.288	0.076	1.72536e-74
CHSY1	8.51866e-148	0.27473	0.431	0.102	1.83066e-143
MEIS1	2.0715e-88	0.274594	0.397	0.141	4.45165e-84
PRRX2	8.21772e-143	0.27418	0.222	0.007	1.76599e-138
RSRC2	9.71373e-60	0.274048	0.779	0.541	2.08748e-55
KDM5A	5.67578e-67	0.273786	0.622	0.369	1.21972e-62
TRIM24	4.25934e-82	0.272644	0.417	0.164	9.15333e-78
CCNL2	1.34813e-54	0.271981	0.335	0.139	2.89713e-50
INO80D	1.31287e-73	0.271389	0.429	0.186	2.82135e-69
OLFML3	7.28653e-141	0.271363	0.326	0.046	1.56587e-136
ITGA6	2.51524e-38	0.271328	0.37	0.192	5.40526e-34
PCDH18	4.37787e-107	0.270924	0.398	0.117	9.40805e-103
DDX3X	3.97967e-23	0.270861	0.865	0.742	8.5523e-19
NRDC	4.0576e-59	0.270522	0.722	0.48	8.71978e-55
BAZ1B	7.47842e-70	0.270205	0.586	0.324	1.60711e-65
FAM76B	5.92758e-105	0.269742	0.442	0.152	1.27384e-100
SASH1	6.42631e-106	0.269626	0.638	0.316	1.38101e-101
POSTN	2.83089e-127	0.269618	0.231	0.015	6.08359e-123
STOX2	1.67579e-91	0.269596	0.251	0.044	3.60127e-87
ZCCHC7	3.86571e-48	0.269016	0.255	0.09	8.30741e-44
SUCO	4.80388e-141	0.2688	0.493	0.151	1.03235e-136
NR3C1	1.28609e-59	0.268764	0.797	0.561	2.76381e-55
CAPZA2	7.67241e-55	0.268576	0.84	0.654	1.6488e-50
ARPC3	1.9981e-58	0.268371	0.899	0.836	4.29392e-54
SLIT3	1.72383e-27	0.267597	0.549	0.38	3.70451e-23
SEC31A	8.54503e-104	0.26724	0.678	0.354	1.83633e-99
KMT2C	1.00387e-68	0.267157	0.328	0.114	2.15733e-64
TAF7	4.92275e-147	0.267074	0.326	0.043	1.0579e-142
ZNF131	1.33819e-68	0.266795	0.556	0.296	2.87576e-64
EDIL3	8.92433e-144	0.266416	0.309	0.037	1.91784e-139
RBM33	1.09527e-129	0.266156	0.452	0.132	2.35373e-125
AAMP	5.61763e-115	0.266132	0.77	0.432	1.20723e-110
PRPF39	1.27399e-66	0.265598	0.29	0.09	2.7378e-62
UBN1	1.86588e-67	0.264887	0.756	0.498	4.00978e-63
MORF4L1	5.06836e-92	0.264326	0.939	0.941	1.08919e-87
BZW1	4.938e-50	0.264194	0.829	0.635	1.06118e-45
PPP2R5A	7.03988e-150	0.263917	0.499	0.15	1.51287e-145
ERLEC1	5.24966e-56	0.263533	0.853	0.651	1.12815e-51
RHOQ	9.95704e-132	0.262888	0.633	0.275	2.13977e-127
AKAP8L	2.01181e-79	0.262189	0.534	0.263	4.32338e-75
PFDN5	1.06062e-101	0.262127	0.938	0.96	2.27928e-97
SCAF11	8.65303e-65	0.261776	0.773	0.522	1.85954e-60
PURA	1.96658e-08	0.261643	0.916	0.861	0.000422619
R3HDM1	2.45282e-63	0.261129	0.764	0.516	5.27111e-59
BNIP3L	6.84867e-39	0.261023	0.851	0.7	1.47178e-34
CEP170	1.43746e-103	0.260998	0.583	0.271	3.08909e-99
ARHGEF12	3.68582e-97	0.260843	0.404	0.132	7.92082e-93
MBD2	5.75023e-50	0.260416	0.852	0.68	1.23572e-45
PRKAR1A	6.34843e-59	0.260383	0.792	0.559	1.36428e-54
SRRM2	2.74121e-29	0.259838	0.942	0.934	5.89086e-25
NCKAP1	1.08928e-114	0.259646	0.492	0.177	2.34085e-110
H3F3B	7.23598e-84	0.259131	0.978	0.995	1.55501e-79
PUM1	2.64373e-75	0.259052	0.646	0.374	5.68138e-71
FKBP2	2.91672e-43	0.258985	0.839	0.669	6.26804e-39
FNDC3A	2.70848e-65	0.258966	0.624	0.369	5.82053e-61
FNIP1	1.69784e-81	0.258952	0.353	0.117	3.64866e-77
NECTIN3	1.00868e-84	0.258671	0.546	0.262	2.16766e-80
TMEM150A	1.3574e-117	0.258497	0.37	0.09	2.91705e-113
SELENOS	8.97306e-76	0.258416	0.729	0.452	1.92831e-71
EPN2	6.15005e-80	0.257941	0.4	0.15	1.32164e-75
DNAJC3	1.95053e-69	0.25763	0.69	0.421	4.19169e-65
EIF4G1	1.77359e-30	0.257229	0.797	0.635	3.81143e-26
MFAP1	5.00169e-55	0.257111	0.827	0.613	1.07486e-50
TRA2A	2.89047e-73	0.256548	0.327	0.107	6.21162e-69
EIF4G3	6.78932e-65	0.256443	0.647	0.393	1.45903e-60
TRAPPC10	7.72566e-103	0.256134	0.539	0.231	1.66024e-98
FCHO2	1.1303e-113	0.2555	0.401	0.115	2.42901e-109
FNDC3B	1.64955e-36	0.255457	0.82	0.646	3.54489e-32
ARHGAP21	2.89218e-60	0.255254	0.445	0.217	6.2153e-56
CAMK2N1	2.99071e-120	0.254799	0.272	0.035	6.42703e-116
BRD4	5.19239e-96	0.254667	0.544	0.246	1.11584e-91
BAZ2A	6.04332e-50	0.254536	0.484	0.277	1.29871e-45
FBLN2	8.22348e-100	0.254379	0.373	0.106	1.76723e-95
RHOA	3.80433e-69	0.254124	0.924	0.922	8.17551e-65
SNRPB	1.72657e-66	0.254002	0.761	0.504	3.71041e-62
HMGCR	2.06178e-79	0.253419	0.437	0.177	4.43077e-75
CXXC5	1.81939e-86	0.253156	0.633	0.336	3.90986e-82
TET3	1.88676e-59	0.253015	0.412	0.191	4.05466e-55
DCN	6.50491e-179	0.252913	0.281	0.011	1.3979e-174
LENG8	6.10013e-46	0.252725	0.357	0.172	1.31092e-41
DNAJA2	1.45377e-30	0.25264	0.882	0.814	3.12415e-26
RABEP1	2.85197e-66	0.2526	0.74	0.482	6.12888e-62
CHD2	1.23076e-41	0.252483	0.432	0.246	2.64491e-37
SF1	5.57721e-77	0.252391	0.619	0.344	1.19854e-72
TNRC6A	1.36242e-52	0.251741	0.694	0.478	2.92784e-48
ZSWIM8	2.81488e-86	0.25135	0.391	0.138	6.04918e-82
SHOX2	4.99843e-62	0.250992	0.682	0.435	1.07416e-57
IFT20	1.53139e-43	0.250493	0.897	0.783	3.29096e-39
ASIP	7.73689e-108	0.250304	0.152	0.001	1.66266e-103
TPT1	3.0782e-113	0.25017	0.976	1	6.61504e-109
COP1	4.36754e-98	0.250057	0.536	0.237	9.38585e-94
RPL5	2.08143e-159	-0.250764	0.962	1	4.473e-155
YBX1	3.91932e-48	-0.251255	0.967	0.998	8.42261e-44
CRISPLD2	1.90361e-96	-0.25326	0.669	0.609	4.09085e-92
CRABP1	1.58238e-36	-0.253322	0.572	0.599	3.40053e-32
NAXE	1.01356e-70	-0.253393	0.79	0.804	2.17813e-66
FOXG1	4.59919e-92	-0.253544	0.732	0.675	9.88367e-88
DNAJC19	7.93231e-42	-0.253934	0.902	0.932	1.70465e-37
RPL36AL	2.06192e-116	-0.25423	0.964	0.998	4.43106e-112
AL136454.1	3.19979e-148	-0.257725	0.956	0.999	6.87635e-144
NT5DC2	2.45068e-56	-0.257929	0.582	0.635	5.2665e-52
ACAT1	2.30832e-115	-0.258221	0.599	0.588	4.96059e-111
C9orf16	2.17944e-79	-0.258461	0.469	0.338	4.68361e-75
DYNLL1	4.85345e-54	-0.258894	0.94	0.99	1.04301e-49
EEF1A1	7.40363e-167	-0.258998	0.994	1	1.59104e-162
HIKESHI	1.23325e-75	-0.260003	0.753	0.771	2.65025e-71
ANXA1	2.02357e-36	-0.263285	0.86	0.875	4.34865e-32
RPL14	8.55303e-120	-0.26498	0.945	0.997	1.83805e-115
STMN1	1.18064e-34	-0.269595	0.558	0.624	2.5372e-30
EIF3I	2.64299e-64	-0.271505	0.911	0.964	5.6798e-60
CAVIN2	1.28697e-74	-0.27169	0.069	0.247	2.7657e-70
RPS12	2.40841e-184	-0.272516	0.979	1	5.17567e-180
IER5L	5.07739e-57	-0.274056	0.73	0.761	1.09113e-52
ACSL1	1.4985e-21	-0.275086	0.068	0.13	3.22027e-17
BOLA3	2.47182e-116	-0.275976	0.564	0.538	5.31193e-112
RPS4X	5.48829e-157	-0.276664	0.965	1	1.17943e-152
MND1	7.16524e-86	-0.279603	0.495	0.556	1.53981e-81
RPS19	2.73166e-200	-0.280324	0.981	1	5.87034e-196
COX6B1	4.37141e-54	-0.281262	0.9	0.926	9.39417e-50
IFITM2	1.72095e-106	-0.28177	0.575	0.548	3.69832e-102
NBEAL1	9.23218e-157	-0.281908	0.967	0.998	1.984e-152
ATP5F1C	2.08438e-74	-0.282504	0.93	0.986	4.47934e-70
RPL24	9.28581e-193	-0.283917	0.967	0.999	1.99552e-188
MDH1	6.09322e-63	-0.284531	0.745	0.697	1.30943e-58
RPS3	5.76182e-210	-0.284756	0.966	1	1.23822e-205
LSM5	4.24338e-74	-0.28483	0.783	0.786	9.11901e-70
RPL27	1.862e-169	-0.285432	0.957	1	4.00143e-165
HIF1A	9.49859e-51	-0.285449	0.737	0.775	2.04125e-46
PPARG	3.58994e-52	-0.287073	0.106	0.239	7.71477e-48
HSPD1	5.85768e-12	-0.287621	0.93	0.942	1.25882e-07
NAA10	4.60929e-96	-0.287743	0.659	0.703	9.90536e-92
CDC42	7.84956e-73	-0.287899	0.906	0.955	1.68687e-68
DYNLL2	5.94265e-69	-0.288671	0.825	0.858	1.27708e-64
PAK3	2.55279e-76	-0.289963	0.224	0.366	5.48594e-72
CDC34	1.85866e-90	-0.291693	0.683	0.681	3.99427e-86
PSME2	2.4012e-45	-0.294924	0.895	0.946	5.16018e-41
S100A11	6.65669e-74	-0.295003	0.931	0.988	1.43052e-69
CAV1	9.60337e-47	-0.295604	0.529	0.707	2.06376e-42
RPL12	4.0404e-189	-0.297046	0.956	1	8.68281e-185
BLVRB	4.22516e-76	-0.297722	0.91	0.969	9.07987e-72
HSPE1	1.04451e-61	-0.302158	0.948	0.996	2.24466e-57
RPS3A	3.31769e-204	-0.302311	0.985	1	7.12971e-200
ELOC	9.93462e-79	-0.313521	0.915	0.968	2.13495e-74
PABPC1	2.54934e-156	-0.313544	0.985	0.999	5.47854e-152
RPL10	2.24592e-172	-0.313701	0.982	1	4.82648e-168
ADM	3.80351e-97	-0.315408	0.076	0.269	8.17375e-93
RPL15	3.8874e-268	-0.315878	0.982	1	8.35402e-264
TAF10	5.17197e-95	-0.31827	0.923	0.976	1.11146e-90
TIMM8A	2.19591e-108	-0.320443	0.35	0.423	4.719e-104
ATP5MC3	3.24602e-62	-0.323139	0.949	0.994	6.97569e-58
CYCS	8.41861e-31	-0.327668	0.84	0.76	1.80916e-26
RPS5	3.38265e-231	-0.332009	0.959	0.999	7.26932e-227
MAGED2	5.897e-55	-0.33509	0.772	0.781	1.26726e-50
RPS14	1.62458e-274	-0.342324	0.983	1	3.49123e-270
SAR1A	3.19956e-106	-0.343106	0.872	0.907	6.87585e-102
NDUFAB1	4.48905e-57	-0.346974	0.907	0.973	9.64698e-53
S100A10	1.07371e-91	-0.354742	0.899	0.964	2.30741e-87
ADIPOQ	2.37506e-23	-0.359656	0.048	0.137	5.10399e-19
FGF7	4.45632e-101	-0.363541	0.181	0.365	9.57663e-97
FTH1	5.84967e-140	-0.372563	0.985	1	1.25709e-135
SAP18	2.35434e-145	-0.376166	0.916	0.984	5.05948e-141
PTN	6.64717e-40	-0.387803	0.516	0.613	1.42848e-35
FAM162A	6.4814e-181	-0.388295	0.927	0.999	1.39285e-176
SNRPD2	2.81799e-145	-0.389771	0.924	0.991	6.05585e-141
RPS6	1.23216e-201	-0.393066	0.962	0.999	2.6479e-197
SERF2	5.29922e-213	-0.40105	0.978	1	1.1388e-208
RPL22L1	4.65244e-219	-0.402838	0.961	0.999	9.99809e-215
H2AFZ	2.16643e-49	-0.410879	0.975	0.997	4.65566e-45
UBE2L3	4.2132e-136	-0.415332	0.913	0.97	9.05417e-132
NAP1L1	1.58637e-106	-0.426141	0.947	0.989	3.4091e-102
COX5A	7.40144e-92	-0.438085	0.944	0.991	1.59057e-87
RPL10L	6.49975e-171	-0.44175	0.725	0.804	1.3968e-166
RPL11	0	-0.446754	0.971	1	0
TUBB	1.24638e-78	-0.46055	0.894	0.936	2.67847e-74
CKS2	3.83845e-73	-0.512825	0.686	0.685	8.24883e-69
ETFB	7.98811e-160	-0.580959	0.903	0.973	1.71664e-155
MGST3	1.74958e-201	-0.733874	0.339	0.634	3.75985e-197
S100A4	0	-1.23413	0.89	0.997	0	2D cells enriched

## Sheet: 3D_14dv12hr
gene	p_val	avg_logFC	pct.1	pct.2	p_val_adj				ADC High	14d 3D	12h 3D		ADC Low	14d 3D	12h 3D		Total	ADC High	ADC Low
MALAT1	1.787e-95	2.17772	0.896	0.932	3.84027e-91				SLC1A2	0	0		PLA2G2D	0	0		14d 3D	2	0
MTRNR2L12	8.33354e-66	2.04034	0.93	0.837	1.79088e-61				PHACTR3	0	0		GSTA1	0	0		12h 3D	1	32
ACTA2	7.20343e-91	2.00945	0.717	0.447	1.54802e-86				GFAP	0	0		CXCL13	0	0
CCDC80	2.20675e-172	1.81868	0.705	0.171	4.7423e-168				APOD	0	0		KLK7	0	0
CDH11	3.66138e-208	1.70516	0.939	0.85	7.86831e-204				LINC00485	0	0		SULT1E1	0	0
MAFB	1.17448e-134	1.63495	0.496	0.022	2.52396e-130				LHX4	0	0		KLK8	0	0
SPRY1	3.82562e-116	1.38352	0.639	0.189	8.22125e-112				COL4A3	0	0		LINC00960	0	0
CXCL14	4.22937e-112	1.2744	0.396	0.004	9.08892e-108				MYRFL	0	0		C5orf17	0	0
COL5A2	4.48838e-129	1.22513	0.949	0.916	9.64552e-125				SPESP1	0	0		TUNAR	0	0
COL8A1	1.57841e-111	1.20218	0.523	0.088	3.39201e-107				PTPRZ1	0	0		SLC51B	0	0
LAMA2	4.45672e-160	1.19375	0.59	0.035	9.57749e-156				MTCYBP18	0	0		TRBV5-1	0	0
TCF4	1.49491e-111	1.18524	0.967	0.968	3.21256e-107				HCN1	0	0		ADRA1D	0	0
MAT2A	8.77247e-111	1.1186	0.873	0.814	1.8852e-106				TTLL7	0	0		TRBV29-1	0	0
COL1A2	3.54709e-107	1.09377	0.977	0.968	7.6227e-103				POU3F2	0	0		TRBV7-9	0	0
ID3	3.11976e-70	1.07999	0.587	0.371	6.70436e-66				PCDH9	0	0		KLK5	0	0
DDX17	4.25186e-44	1.07138	0.824	0.8	9.13726e-40				PTPRB	0	0		FGF19	0	0
COL1A1	1.10308e-85	1.04523	0.983	0.968	2.37052e-81				DNAH11	0	0		ASS1P11	0	0
RASA1	1.14998e-78	1.03862	0.808	0.707	2.47132e-74				MAP7	0	0		TRAV14DV4	0	0
ARGLU1	5.82099e-89	1.02909	0.883	0.837	1.25093e-84				GDA	0	0		TRBV9	0	0
IGFBP5	5.30872e-62	1.00147	0.337	0.041	1.14084e-57				PMP2	0	0		TRAV12-2	0	0
OGT	1.22115e-28	1.00064	0.837	0.934	2.62426e-24				ZNF521	0	0		GATA5	0	0
PLCG2	2.11152e-76	0.997851	0.684	0.293	4.53766e-72				NCAN	0	0		FABP6	0	0
FBN2	2.44643e-132	0.996141	0.472	0.01	5.25737e-128				RNF180	0	0		LINC02446	0	0
ARHGAP5	2.43072e-127	0.980178	0.889	0.848	5.22362e-123				ST8SIA5	0	0		CES1	0	0
MMP14	2.66935e-96	0.92332	0.892	0.87	5.73642e-92				GRIK3	0	0		SCT	0	0
LRP1	5.89386e-107	0.911459	0.906	0.899	1.26659e-102				DPP10	0	0		ICOS	0	0
ENPP2	6.51387e-66	0.909558	0.365	0.057	1.39983e-61				ZC2HC1C	0	0		WT1	0	0
HIST1H2AL	8.99583e-25	0.909232	0.351	0.426	1.9332e-20				TDRD1	0	0		CD8B	0	0
TOP1	6.01968e-152	0.898972	0.926	0.933	1.29363e-147				NIM1K	0	0		OR2B6	0	0
SON	9.12261e-73	0.896714	0.936	0.959	1.96045e-68				PAM	0	0		CCL19	0	0
ATP2B1	7.73999e-113	0.893561	0.879	0.827	1.66332e-108				ELF5	0	0		PCDHA1	0	0
ZFHX4	6.76554e-54	0.869683	0.836	0.836	1.45391e-49				TRIM9	0	0		ADAMDEC1	0	0
ATP2A2	5.43277e-92	0.866393	0.798	0.632	1.1675e-87				ASXL3	0	0		KLRG2	0	0
THOC2	9.87855e-57	0.866368	0.851	0.859	2.1229e-52				RPL35P5	0	0		LINC00892	0	0
ANKRD12	4.40361e-57	0.851673	0.699	0.567	9.46336e-53				LRRC3B	0	0		CYP26A1	0	0
PPP1R12A	2.21555e-67	0.849995	0.827	0.814	4.76122e-63				RASEF	0	0		CTLA4	0	0
ID2	9.44431e-68	0.844709	0.568	0.253	2.02958e-63				SLC39A12	0	0		MYL2	0	0
CD248	1.77647e-95	0.844216	0.721	0.561	3.81763e-91				SLC1A6	0	0		TBX1	0	0
NIPBL	8.33645e-96	0.837458	0.897	0.903	1.7915e-91				ATP1A2	0	0		GPC3	0	0
PNN	5.80015e-88	0.835827	0.896	0.908	1.24645e-83				WNT16	0	0		CD8A	0	0
PHF20L1	4.66863e-56	0.821286	0.768	0.645	1.00329e-51				NUDT12	0	0		KIAA1210	0	0
MBNL1	3.58668e-43	0.815693	0.82	0.773	7.70777e-39				PLPPR4	0	0		TRBV28	0	0
ACTG2	9.00837e-64	0.815167	0.665	0.464	1.9359e-59				ETNPPL	0	0		TRBC2	0	0
HIST1H1E	5.72325e-42	0.809188	0.601	0.429	1.22993e-37				ELL2	0	0		DUOX1	0	0
EGR2	4.64578e-44	0.80847	0.517	0.309	9.98379e-40				PAG1	0	0		KLK11	0	0
PABPN1	9.99018e-63	0.807437	0.827	0.78	2.14689e-58				KCTD16	0	0		LINC02570	0	0
ZBTB20	1.9344e-44	0.796094	0.843	0.822	4.15703e-40				DLX6	0	0		CXCL11	0	0
RRBP1	1.35252e-103	0.790595	0.957	0.969	2.90656e-99				SPOCK1	0	0		SKAP1	0	0
MYCBP2	2.17403e-55	0.780946	0.854	0.828	4.67199e-51				PPP2R2C	0	0		SCML4	0	0
TWIST1	4.07855e-111	0.779593	0.813	0.829	8.7648e-107				SIM2	0	0		TNIP3	0	0
SREK1	2.87581e-43	0.777253	0.78	0.711	6.18012e-39				EML6	0	0		LINC02345	0	0
SRSF11	4.48418e-29	0.771778	0.8	0.798	9.63651e-25				TRGC1	0	0		CNTN6	0	0
COL11A1	6.57611e-72	0.769587	0.385	0.053	1.41321e-67				ADCYAP1	0	0		GNLY	0	0
ACTB	9.9823e-146	0.769187	0.968	0.999	2.1452e-141				LYPD1	0	0		AZU1	0	0
DUSP6	1.01289e-70	0.768472	0.609	0.499	2.17671e-66				PIK3R1	1	0		FBN3	0	0
SF3B1	1.68195e-68	0.767596	0.951	0.965	3.61451e-64				CDH20	0	0		PAMR1	0	0
PRPF4B	2.1285e-45	0.76499	0.704	0.568	4.57415e-41				TFAP2B	0	0		IDI2	0	0
MFAP5	1.23412e-45	0.764785	0.386	0.15	2.65212e-41				EGR3	1	0		LY9	0	0
DDX3X	4.92964e-86	0.763675	0.86	0.872	1.05938e-81				DDN	0	0		CXCL10	0	0
PURA	1.03952e-75	0.76096	0.91	0.924	2.23393e-71				UPP2	0	0		SIT1	0	0
TTC14	8.77618e-30	0.76086	0.744	0.742	1.886e-25				AMER2	0	0		THRSP	0	0
SRSF2	3.0448e-102	0.758435	0.915	0.917	6.54328e-98				TLL2	0	0		IGHG2	0	0
GLS	2.25804e-54	0.758036	0.712	0.503	4.85253e-50				DRC1	0	0		TEX19	0	0
FBN1	1.26785e-42	0.757848	0.742	0.549	2.7246e-38				COLGALT2	0	0		CCR5	0	0
CCNL1	4.88453e-55	0.750512	0.83	0.822	1.04968e-50				ELOVL4	0	0		GBP5	0	0
PNISR	3.7581e-49	0.745561	0.837	0.88	8.07616e-45				SLF1	0	0		CD27	0	0
CELF1	1.48919e-49	0.745205	0.77	0.69	3.20027e-45				LRP8	0	0		CCL5	0	0
RBM39	2.18227e-45	0.744454	0.939	0.974	4.68971e-41				LINC02242	0	0		SUCNR1	0	0
TMSB10	9.45688e-58	0.739679	0.955	0.992	2.03228e-53				GUCY1A2	0	0		CLEC10A	0	0
VCAN	4.46629e-60	0.73089	0.808	0.81	9.59805e-56				LINC01909	0	0		IGHG1	0	0
PTEN	1.70793e-103	0.726667	0.921	0.965	3.67033e-99				ELOVL7	0	0		LYZ	0	0
EFNB1	2.62731e-67	0.726426	0.543	0.305	5.6461e-63				KIAA0319	0	0		TLR8	0	0
HNRNPA2B1	9.33813e-66	0.725927	0.991	0.978	2.00676e-61				CTXN2	0	0		UBASH3A	0	0
RBM25	1.22178e-63	0.723822	0.845	0.88	2.6256e-59				GOLGA7B	0	0		IL33	0	0
RAMP2	7.45216e-63	0.723013	0.602	0.282	1.60147e-58				DTNA	0	0		GBP1P1	0	0
ROCK1	4.48584e-114	0.705242	0.877	0.891	9.64008e-110				CNDP1	0	0		ISM2	0	0
RUNX2	1.15891e-60	0.702653	0.581	0.31	2.49049e-56				MOG	0	0		VAX2	0	0
SPARC	5.69802e-71	0.693608	0.938	0.984	1.2245e-66				FBXO15	0	0		GBP4	0	0
TAF15	9.05458e-47	0.692432	0.786	0.677	1.94583e-42				SPSB4	0	0		TFPI2	0	0
ZRANB2	1.15775e-63	0.691227	0.924	0.941	2.48801e-59				PTPRR	0	0		CD96	0	0
SYNCRIP	4.39149e-90	0.690511	0.897	0.879	9.43731e-86				SPOCK3	0	0		IL2RG	0	0
RBM26	2.18488e-35	0.689475	0.754	0.725	4.69531e-31				CYP19A1	0	0		CCL17	0	0
ZFC3H1	2.20658e-21	0.68888	0.578	0.574	4.74195e-17				FHOD3	0	0		LINC00426	0	0
MYH9	2.65911e-60	0.679212	0.848	0.822	5.71443e-56				GOLGA2P5	0	0		LINC02356	0	0
KLF9	3.87048e-72	0.677285	0.546	0.202	8.31765e-68				SERPINA5	0	0		ZBED2	0	0
JARID2	2.11186e-55	0.675644	0.502	0.216	4.53839e-51				FOSB	0	0		FCN1	0	0
MACF1	1.694e-46	0.67414	0.732	0.702	3.64041e-42				ACTN2	0	0		LCK	0	0
TIMP1	3.55026e-42	0.674059	0.64	0.659	7.62951e-38				HRASLS5	0	0		RPL13P12	0	0
CDK12	5.3289e-58	0.673563	0.773	0.733	1.14518e-53				NRSN1	0	0		GCSAM	0	0
PRRC2C	2.61858e-96	0.672191	0.92	0.968	5.62733e-92				RPH3A	0	0		TBC1D10C	0	0
VMP1	3.93965e-35	0.669662	0.794	0.81	8.4663e-31				CHRDL1	0	0		KANK4	0	0
MARCKS	1.16186e-89	0.669518	0.888	0.932	2.49684e-85				CHI3L1	0	0		HNRNPA1P21	0	0
PRPF38B	5.89376e-34	0.668945	0.665	0.65	1.26657e-29				SCRG1	0	0		GJA5	0	0
FST	9.84116e-24	0.66598	0.336	0.185	2.11486e-19				PCDH17	0	0		C15orf59-AS1	0	0
HNRNPU	6.16543e-101	0.665267	0.957	0.977	1.32495e-96				RORB	0	0		HIST1H2AE	0	0
FYN	1.77233e-78	0.665166	0.773	0.677	3.80875e-74				TRGC2	0	0		IKZF3	0	0
SETD5	1.05316e-46	0.665092	0.788	0.762	2.26325e-42				MARCH4	0	0		PYHIN1	0	0
CCDC88A	3.91648e-76	0.663236	0.836	0.863	8.41652e-72				PCLO	0	0		CALHM6	0	0
CD9	2.84767e-74	0.660872	0.821	0.738	6.11964e-70				ZNF365	0	0		SFRP4	0	0
NUFIP2	1.6196e-74	0.660396	0.751	0.602	3.48052e-70				HHATL	0	0		SH2D1A	0	0
LUZP1	1.28457e-50	0.660215	0.756	0.716	2.76054e-46				B3GALT2	0	0		WNT11	0	0
EGR3	6.55482e-32	0.659364	0.501	0.335	1.40863e-27				LRRIQ1	0	0		CD300LF	0	0
MAF	2.44645e-27	0.65891	0.277	0.111	5.25742e-23				DNAJC6	0	0		GPR171	0	0
TRA2B	7.25337e-52	0.657189	0.835	0.854	1.55875e-47				SYT16	0	0		NCF1	0	0
YBX3	8.35231e-124	0.654371	0.901	0.955	1.79491e-119				SLC6A12	0	0		HSH2D	0	0
PSMC5	2.18143e-128	0.650374	0.863	0.872	4.68789e-124				COL28A1	0	0		EPHX3	0	0
SRSF7	4.31757e-77	0.64904	0.904	0.928	9.27846e-73				FAM19A2	0	0		HAPLN3	0	0
KCNK2	9.84311e-67	0.647952	0.346	0.044	2.11528e-62				PEG3	0	0		CCDC36	0	0
SRSF10	7.15197e-58	0.646632	0.858	0.862	1.53696e-53				ZNF236	0	0		CD3E	0	0
KDM7A	1.15134e-40	0.645113	0.546	0.318	2.47423e-36				FAXC	0	0		CD300LG	0	0
RBFOX2	5.07482e-65	0.644987	0.902	0.941	1.09058e-60				SLC35F1	0	0		LINC02036	0	0
PURB	5.96271e-95	0.643065	0.861	0.891	1.28139e-90				ADRA2B	0	0		SIRPG	0	0
QKI	3.53022e-72	0.641071	0.889	0.895	7.58644e-68				LINC01579	0	0		HIST1H1D	0	0
CCND2	9.86597e-61	0.637405	0.535	0.333	2.1202e-56				TMOD2	0	0		MYB	0	0
DDX5	4.12399e-87	0.63529	0.979	0.979	8.86245e-83				SLC35F3	0	0		MRAP	0	0
USP34	2.46378e-53	0.635063	0.922	0.935	5.29466e-49				OSTM1-AS1	0	0		TNFSF13B	0	0
CAPG	2.18168e-74	0.634079	0.829	0.87	4.68844e-70				SLC24A2	0	0		PTPN22	0	0
EXT1	3.14904e-39	0.634065	0.723	0.726	6.76728e-35				CLSTN1	0	0		IL7R	0	0
CPSF6	6.86655e-43	0.630998	0.736	0.669	1.47562e-38				BEX5	0	0		GFI1	0	0
INHBA	7.41984e-22	0.627512	0.718	0.624	1.59452e-17				PSD2	0	0		TREML3P	0	0
HNRNPH1	8.23135e-29	0.626497	0.625	0.558	1.76892e-24				NRIP3	0	0		HBE1	0	0
CPEB4	5.72902e-23	0.624522	0.586	0.51	1.23117e-18				GABRA1	0	0		PAX8-AS1	0	0
LAMB2	1.13272e-45	0.62214	0.497	0.261	2.43421e-41				DLGAP2	0	0		SLA2	0	0
RAI1	1.28128e-28	0.616602	0.41	0.213	2.75348e-24				PPP2R2B	0	0		HLA-DQB1	0	0
EIF3A	3.19719e-93	0.616415	0.932	0.952	6.87077e-89				MAP3K9	0	0		TNFRSF9	0	0
EIF4G1	5.82772e-61	0.615846	0.81	0.78	1.25238e-56				DOC2B	0	0		IGKC	0	0
KIAA2026	1.19029e-50	0.615833	0.752	0.707	2.55793e-46				STC1	0	0		DLX4	0	0
MYO1B	1.66247e-61	0.613852	0.681	0.499	3.57265e-57				LHX6	0	0		C16orf54	0	0
WNK1	3.20863e-73	0.612693	0.864	0.895	6.89534e-69				KLHL4	0	0		HLA-DRB1	0	0
CHD4	1.73711e-66	0.608941	0.929	0.964	3.73305e-62				SLC27A6	0	0		TYMP	0	0
CDC37L1	3.72566e-43	0.608915	0.588	0.379	8.00644e-39				NEK5	0	0		SP140	0	0
TMSB4X	2.71841e-88	0.608665	0.886	0.956	5.84186e-84				CFAP74	0	0		TC2N	0	0
HSPA5	7.20886e-84	0.605796	0.945	0.957	1.54918e-79				PDE1C	0	0		BEAN1	0	0
TPR	7.71625e-93	0.605293	0.908	0.938	1.65822e-88				SOX5	0	0		SULT1B1	0	0
LUC7L3	2.85608e-48	0.604088	0.848	0.891	6.13771e-44				CA4	0	0		RPL21P4	0	0
COL3A1	1.90076e-17	0.603229	0.971	0.973	4.08474e-13				NEDD4L	0	0		GRIK1-AS1	0	0
TSC22D1	2.61321e-72	0.602639	0.742	0.627	5.61578e-68				MT-TH	0	0		BNC1	0	0
KRAS	3.8703e-82	0.602396	0.728	0.656	8.31726e-78				LRAT	0	0		LINC00922	0	0
SOX4	4.53721e-60	0.602286	0.891	0.917	9.75047e-56				GLYATL2	0	0		ADAMTS7P1	0	0
CCDC85B	1.56199e-94	0.601142	0.808	0.835	3.35673e-90				PKIA	0	0		BTLA	0	0
TUBA1A	1.34914e-68	0.600855	0.925	0.97	2.8993e-64				ST6GAL2	0	0		RBP5	0	0
GOLIM4	1.87265e-55	0.598571	0.689	0.548	4.02433e-51				LINC02523	0	0		FCMR	0	0
SLTM	2.10851e-65	0.596199	0.799	0.762	4.53119e-61				TTYH1	0	0		PTPN7	0	0
HERC1	1.15305e-33	0.596031	0.533	0.336	2.47789e-29				CDH10	0	0		CRTAM	0	0
SEPT11	6.50166e-96	0.595927	0.802	0.749	1.39721e-91				EDIL3	0	0		CTSV	0	0
HIST3H2A	1.66781e-26	0.595552	0.93	0.997	3.58411e-22				CLVS1	0	0		IL12RB1	0	0
CCNY	7.61075e-36	0.593447	0.589	0.389	1.63555e-31				KLHDC8A	0	0		GRAP2	0	0
BRD1	4.14187e-62	0.591623	0.853	0.875	8.90088e-58				UNC80	0	0		GBP2	0	0
BPTF	3.77555e-45	0.591378	0.745	0.708	8.11365e-41				GPR75	0	0		ABCG2	0	0
ANKRD17	6.49007e-37	0.591081	0.76	0.751	1.39472e-32				FAM155A	0	0		ITGAL	0	0
NCL	2.4514e-90	0.590975	0.902	0.943	5.26807e-86				PSD3	0	0		RGL4	0	0
PDGFRA	4.68828e-33	0.590176	0.644	0.554	1.00751e-28				POU5F1	0	0		RPS3AP6	0	0
TEAD1	1.16857e-30	0.59001	0.749	0.7	2.51125e-26				HSD3BP4	0	0		IL18RAP	0	0
FIBIN	2.69174e-28	0.586714	0.254	0.089	5.78455e-24				REM1	0	0		GVINP1	0	0
EFEMP2	4.74986e-85	0.586353	0.909	0.974	1.02074e-80				GUSBP1	0	0		KCNQ4	0	0
SMARCA5	2.2028e-106	0.586079	0.843	0.857	4.73382e-102				CNTN2	0	0		JAML	0	0
CASC4	4.25538e-60	0.585923	0.586	0.349	9.14481e-56				MAP1A	0	0		HLA-F	0	0
HMCN1	1.40148e-75	0.585587	0.31	0.01	3.01178e-71				GRM8	0	0		CUBN	0	0
SMC3	6.63774e-96	0.585456	0.842	0.848	1.42645e-91				PCDHGA3	0	0		SPN	0	0
MEF2A	3.76241e-38	0.585344	0.7	0.678	8.08541e-34				AKAP6	0	0		CEBPA-DT	0	0
CDK13	1.17788e-34	0.582919	0.625	0.497	2.53126e-30				CCDC184	0	0		RPL37P6	0	0
EIF2S2	1.4134e-123	0.580922	0.896	0.964	3.0374e-119				PON3	0	0		B3GNT8	0	0
UBR5	1.3187e-49	0.580383	0.825	0.824	2.83388e-45				CTNND2	0	0		MIR222HG	0	0
RUNX1T1	1.72065e-35	0.578866	0.364	0.156	3.69767e-31				TDO2	0	0		TSPAN1	0	0
BCLAF1	9.55421e-58	0.578684	0.865	0.882	2.0532e-53				RXFP1	0	0		RPS15P5	0	0
NRGN	4.74653e-76	0.577192	0.323	0.016	1.02003e-71				KCNN2	0	0		LCP1	0	0
FUBP1	2.15853e-45	0.576117	0.803	0.753	4.63869e-41				KIF1B	0	0		HBG2	0	0
SMC1A	4.35447e-62	0.574959	0.873	0.913	9.35775e-58				NDRG2	0	0		GCH1	0	0
MARK3	8.73594e-58	0.573963	0.764	0.705	1.87735e-53				ANGPTL1	0	0		RPS3AP26	0	0
NSD3	9.546e-44	0.573124	0.725	0.678	2.05143e-39				GPM6B	0	0		RPL23AP74	0	0
KMT2A	2.65049e-30	0.572297	0.724	0.783	5.69589e-26				PDZPH1P	0	0		SNHG8	0	0
SFPQ	1.81728e-39	0.571591	0.886	0.895	3.90535e-35				RIT2	0	0		MCOLN2	0	0
PHF14	1.20026e-39	0.569078	0.798	0.798	2.57936e-35				ATP1A4	0	0		RPSAP19	0	0
PIEZO2	7.04112e-69	0.568764	0.327	0.026	1.51314e-64				TRMT9B	0	0		RPL30P4	0	0
ZNF608	7.05291e-40	0.568575	0.601	0.397	1.51567e-35				EPPIN-WFDC6	0	0		ANXA2R	0	0
YTHDC1	1.93321e-36	0.567743	0.689	0.588	4.15446e-32				SLC24A4	0	0		RPL29	0	0
SRSF1	7.93928e-44	0.567612	0.782	0.766	1.70615e-39				RERG	0	0		LRRC75A-AS1	0	0
CUL3	5.86537e-98	0.567497	0.863	0.898	1.26047e-93				GRIN2C	0	0		RPL22L1	0	1
EIF4A2	7.55815e-41	0.567359	0.845	0.886	1.62425e-36				CDH2	0	0		EEF1B2P3	0	0
MEIS2	5.44367e-29	0.565924	0.657	0.592	1.16984e-24								RPL31P49	0	0
TIA1	5.83969e-22	0.562731	0.61	0.547	1.25495e-17								ZFAS1	0	0
TUBA4A	9.19814e-71	0.561856	0.896	0.956	1.97668e-66								ZNF581	0	0
UPF2	2.68885e-24	0.559967	0.613	0.548	5.77833e-20								TOP1MT	0	0
SUB1	8.82525e-179	0.559411	0.886	0.966	1.89655e-174								C6orf48	0	0
IVNS1ABP	7.82411e-48	0.557353	0.398	0.11	1.6814e-43								BTN3A3	0	0
VLDLR	6.94298e-35	0.556774	0.536	0.314	1.49205e-30								GAS5	0	0
FUS	1.59456e-39	0.556763	0.806	0.817	3.4267e-35								RPLP0P6	0	0
CKAP4	4.66445e-75	0.556329	0.794	0.742	1.00239e-70								RPL10P3	0	0
MANF	6.63138e-84	0.554163	0.795	0.792	1.42508e-79								RPL3P2	0	0
CREBZF	2.32954e-26	0.553401	0.502	0.328	5.00618e-22								FMOD	0	0
ACTG1	1.06257e-112	0.553068	0.882	0.943	2.28347e-108								RPL24P2	0	0
MAP4K4	2.76342e-49	0.551309	0.827	0.822	5.93859e-45								RPS6	0	1
ZEB2	1.415e-27	0.551133	0.786	0.779	3.04083e-23								RPS7P14	0	0
EWSR1	4.11515e-31	0.550879	0.875	0.902	8.84346e-27								RPL8	0	1
HSP90AA1	1.57887e-83	0.549055	0.904	0.953	3.39299e-79								RPL7A	0	1
SPTBN1	2.03159e-40	0.547846	0.938	0.973	4.36588e-36								RPL39	0	1
NUCKS1	1.88098e-88	0.545372	0.875	0.929	4.04223e-84								RPS3	0	1
LAMA4	1.00754e-40	0.544757	0.35	0.097	2.16521e-36								RPS5	0	1
ROCK2	1.03838e-54	0.543775	0.758	0.716	2.23149e-50								RPL12	0	1
TUBA1B	8.17884e-81	0.543718	0.816	0.881	1.75763e-76								RPS15A	0	0
KLF7	3.65999e-38	0.543311	0.751	0.744	7.86533e-34								SLC27A5	0	0
CTDSPL2	1.81848e-36	0.542167	0.63	0.539	3.90792e-32								RPL37	0	0
HNRNPAB	5.21778e-78	0.541428	0.878	0.917	1.1213e-73								RPS2	0	0
CHD6	2.45819e-21	0.541108	0.599	0.615	5.28265e-17								RPL35	0	1
ZSWIM6	2.20637e-36	0.540205	0.446	0.213	4.7415e-32								RPS9	0	1
TMEM158	2.02628e-52	0.540042	0.413	0.115	4.35448e-48								NOP53	0	0
LCOR	1.53242e-19	0.539824	0.433	0.322	3.29316e-15								RPS17	0	0
DNAJA1	3.23549e-115	0.539122	0.877	0.938	6.95307e-111								KCNK15	0	0
CALR	1.49045e-83	0.537494	0.793	0.773	3.20297e-79								RPSA	0	0
DDRGK1	1.63816e-84	0.536996	0.853	0.919	3.5204e-80								RPS15	0	0
CLTC	8.22663e-90	0.536788	0.88	0.919	1.7679e-85								RPL18	0	1
BMPR2	7.3585e-37	0.536594	0.661	0.576	1.58134e-32								RPS24P8	0	0
KANSL1	2.92952e-34	0.535803	0.675	0.645	6.29554e-30								RPL38	0	0
BHLHE41	1.30131e-45	0.535151	0.419	0.165	2.79652e-41								RPL26	0	0
SMC4	9.18661e-36	0.53485	0.714	0.683	1.9742e-31								PDE3A	0	0
TPM1	5.50338e-71	0.534432	0.891	0.941	1.18268e-66								RPL31	0	0
PTBP2	7.81713e-15	0.533757	0.466	0.47	1.6799e-10								RPL28	0	1
CHD9	1.17262e-25	0.53326	0.586	0.506	2.51996e-21								RPL13A	0	0
MYL6	4.94144e-101	0.531712	0.949	0.999	1.06191e-96								RPS20P10	0	0
UBN2	1.18006e-23	0.53166	0.629	0.567	2.53595e-19								RPL27A	0	1
TRIP12	3.04464e-40	0.530879	0.751	0.744	6.54294e-36								RPS16	0	1
RBM5	2.48521e-28	0.52989	0.659	0.68	5.34073e-24								EEF1D	0	0
ADGRL1	6.96526e-56	0.529837	0.393	0.093	1.49683e-51								NBPF2P	0	0
LAMB1	3.03862e-35	0.529292	0.72	0.695	6.53e-31								FAU	0	0
HMGB1	5.45519e-84	0.528769	0.975	0.995	1.17232e-79								RPL41P2	0	0
SRRM2	1.99759e-77	0.528623	0.922	0.968	4.29283e-73								RPL27	0	0
PSME4	9.42909e-23	0.528079	0.532	0.422	2.02631e-18								RPS24	0	1
BIRC6	1.13247e-38	0.527499	0.719	0.683	2.43368e-34								RPS19	0	1
NFAT5	6.13586e-21	0.526977	0.579	0.65	1.3186e-16								RPS20	0	1
ASAP2	1.89509e-43	0.526628	0.474	0.261	4.07255e-39								RPL18A	0	1
SHOX2	5.4139e-45	0.524989	0.716	0.638	1.16345e-40								RPL19	0	1
RANBP2	3.10266e-26	0.524557	0.538	0.403	6.66761e-22								RPL34	0	1
COL6A1	2.75572e-41	0.523456	0.603	0.416	5.92204e-37								RPL23	0	1
ASH1L	1.79741e-41	0.523056	0.814	0.888	3.86264e-37								TEAD2	0	0
TOP2B	8.95921e-45	0.522476	0.748	0.702	1.92533e-40								EEF1B2	0	1
SLIT3	2.30444e-37	0.522293	0.558	0.537	4.95225e-33								RPL14	0	0
ITGB1	5.56879e-120	0.520486	0.86	0.925	1.19673e-115								RPL37A	0	0
IGFBP4	1.95455e-65	0.520316	0.382	0.07	4.20033e-61								RPS27A	0	1
KLF13	1.65329e-58	0.519853	0.74	0.766	3.55293e-54								AHCY	0	0
DPYSL3	1.37825e-64	0.51939	0.546	0.22	2.96185e-60								ZNF433-AS1	0	0
EVA1B	3.53993e-71	0.519088	0.801	0.807	7.6073e-67								FANCG	0	0
GPATCH8	3.73172e-37	0.51837	0.686	0.61	8.01947e-33								RPS11	0	1
TM9SF3	2.56556e-91	0.517673	0.89	0.93	5.51338e-87								RPL23A	0	0
TBX2	7.92383e-40	0.517662	0.339	0.116	1.70283e-35								RPL35A	0	1
EML4	3.24725e-53	0.517354	0.684	0.503	6.97834e-49								RPS13	0	1
PFN2	8.06247e-65	0.516931	0.756	0.671	1.73263e-60								RPL24	0	1
SEC62	5.63512e-115	0.516509	0.931	0.978	1.21099e-110								RPLP0	0	1
NKTR	1.05606e-23	0.516244	0.621	0.649	2.26947e-19								TAF1A	0	0
HOXC9	3.88433e-43	0.514367	0.767	0.729	8.34742e-39								SNHG6	0	0
RAI14	1.43943e-45	0.513118	0.413	0.143	3.09334e-41								NAGS	0	0
RSBN1	1.66111e-29	0.512853	0.639	0.54	3.56973e-25								RPL30	0	1
PHIP	8.62591e-23	0.512229	0.62	0.634	1.85371e-18								UQCC2	0	0
HMGB2	1.46017e-27	0.512224	0.581	0.652	3.13789e-23								RPS7	0	1
TLN2	1.12649e-42	0.512161	0.601	0.421	2.42083e-38								RPS3A	0	1
HNRNPF	4.59028e-108	0.51137	0.931	0.97	9.8645e-104								RPS25	0	1
SERPINF1	3.65568e-73	0.511244	0.778	0.745	7.85606e-69								RPS29	0	0
CALD1	1.62519e-66	0.509739	0.898	0.944	3.49253e-62								LMAN2L	0	0
DYNC1H1	4.41911e-40	0.509185	0.679	0.578	9.49666e-36								OSTC	0	0
SRSF3	6.73442e-66	0.508015	0.791	0.813	1.44723e-61								TRMT112	0	0
HNRNPDL	1.32396e-53	0.505332	0.868	0.908	2.84519e-49								BYSL	0	0
ETF1	4.94371e-88	0.504444	0.829	0.846	1.0624e-83								RPUSD4	0	0
SAT1	1.60919e-33	0.504054	0.767	0.818	3.45814e-29								COMMD6	0	0
DNAJA2	2.05257e-103	0.503873	0.859	0.911	4.41098e-99								TAF1D	0	0
CBX6	2.04255e-25	0.502524	0.638	0.518	4.38944e-21								SEC11A	0	0
ARPC2	1.34003e-120	0.502518	0.93	0.987	2.87973e-116								EXOSC7	0	0
PDS5B	4.17133e-36	0.502093	0.502	0.275	8.96419e-32								CHIC2	1	0
DNM3OS	4.14719e-17	0.501929	0.593	0.672	8.91232e-13								GTPBP8	0	0
NSD1	1.55321e-33	0.500386	0.714	0.704	3.33785e-29								TGDS	0	0
UBR3	2.15861e-18	0.499931	0.466	0.389	4.63885e-14								TATDN1	0	0
TNPO1	5.51208e-30	0.499227	0.64	0.592	1.18455e-25								HINFP	0	0
BAZ2A	2.0941e-20	0.498382	0.522	0.435	4.50023e-16								WDR75	0	0
SLC20A1	1.25479e-23	0.498273	0.299	0.12	2.69655e-19								ILKAP	0	0
CSNK1G3	2.23936e-49	0.498099	0.751	0.714	4.81238e-45								ZNF263	0	0
ATXN7L3B	1.44071e-97	0.49681	0.879	0.95	3.09608e-93
NAA15	3.21448e-33	0.496013	0.713	0.643	6.90791e-29
EPRS	2.69907e-75	0.495918	0.871	0.902	5.80029e-71
ARID1A	2.6526e-26	0.495069	0.625	0.583	5.70044e-22
MAP2	2.03474e-66	0.494238	0.237	0	4.37266e-62
SRSF5	2.77887e-104	0.49372	0.895	0.955	5.9718e-100
PCF11	5.16489e-20	0.492507	0.479	0.388	1.10993e-15
COL16A1	1.49239e-35	0.492318	0.622	0.46	3.20714e-31
GNAQ	2.31033e-48	0.491133	0.74	0.752	4.9649e-44
ZEB1	1.14835e-23	0.489782	0.674	0.636	2.46781e-19
TOP2A	1.10912e-13	0.488996	0.259	0.14	2.38349e-09
TCERG1	1.22974e-41	0.488628	0.723	0.685	2.64272e-37
DHX15	2.46279e-45	0.48815	0.679	0.567	5.29253e-41
FERMT2	4.20904e-63	0.487702	0.876	0.913	9.04522e-59
MEX3C	8.34836e-42	0.487552	0.702	0.589	1.79406e-37
RORA	4.69114e-43	0.485233	0.65	0.689	1.00813e-38
MSI2	2.11889e-37	0.48457	0.665	0.611	4.55349e-33
PPP4R3A	8.47477e-32	0.483214	0.552	0.424	1.82123e-27
EEA1	6.46629e-57	0.483049	0.73	0.667	1.38961e-52
ARID4B	2.81258e-40	0.481375	0.748	0.758	6.04423e-36
ARID2	1.35364e-27	0.481182	0.692	0.634	2.90898e-23
RB1CC1	3.00685e-26	0.481043	0.712	0.742	6.46172e-22
DNAJC1	3.70331e-41	0.480715	0.811	0.809	7.95842e-37
TUBB	1.66345e-46	0.479983	0.857	0.941	3.57476e-42
BAZ2B	5.38252e-28	0.479475	0.603	0.537	1.1567e-23
BTBD7	5.84048e-41	0.47821	0.71	0.678	1.25512e-36
NFIB	2.10311e-36	0.477707	0.768	0.795	4.51957e-32
ATRX	2.21095e-25	0.476672	0.822	0.912	4.75134e-21
MTDH	1.81492e-78	0.475624	0.933	0.966	3.90027e-74
SUPT16H	3.16292e-69	0.475406	0.725	0.645	6.79711e-65
TNRC6B	2.6807e-36	0.47446	0.821	0.895	5.76083e-32
ANP32B	8.96812e-91	0.474306	0.827	0.882	1.92725e-86
TNIK	1.14359e-40	0.474047	0.231	0.027	2.45758e-36
PUM2	9.26314e-22	0.473702	0.604	0.505	1.99065e-17
MED13	9.24679e-31	0.47355	0.706	0.676	1.98714e-26
ZNF644	4.82089e-26	0.472711	0.516	0.373	1.03601e-21
HSPA4	1.76802e-72	0.472385	0.82	0.826	3.79948e-68
PDS5A	1.38173e-24	0.47161	0.502	0.355	2.96934e-20
ELN	6.33102e-75	0.468212	0.265	0	1.36054e-70
TGFBR1	9.9433e-26	0.468109	0.403	0.23	2.13682e-21
KPNA4	2.86888e-50	0.467926	0.711	0.579	6.16523e-46
HNRNPA3	1.07702e-62	0.466517	0.975	0.991	2.31451e-58
INO80	3.03609e-26	0.465621	0.628	0.554	6.52456e-22
EPN2	8.99507e-37	0.463228	0.49	0.286	1.93304e-32
ZMYM2	5.7308e-19	0.462304	0.397	0.258	1.23155e-14
ANKRD11	5.23273e-48	0.462066	0.729	0.668	1.12451e-43
ZNF131	2.69641e-37	0.461003	0.604	0.495	5.79459e-33
BTAF1	2.77372e-34	0.460725	0.44	0.203	5.96071e-30
PICALM	6.67586e-24	0.459988	0.729	0.745	1.43464e-19
TNKS2	3.11479e-50	0.459934	0.736	0.704	6.69369e-46
NPTN	2.6189e-61	0.459249	0.816	0.832	5.62801e-57
TRIO	4.20479e-17	0.459165	0.567	0.534	9.03609e-13
ARFGEF1	6.25851e-30	0.458077	0.668	0.661	1.34495e-25
TNC	3.18179e-19	0.457452	0.38	0.275	6.83767e-15
TCEA1	8.60903e-51	0.457318	0.76	0.704	1.85008e-46
FAM120A	5.13394e-32	0.457194	0.839	0.873	1.10328e-27
COL6A2	6.25099e-26	0.456758	0.705	0.681	1.34334e-21
YAF2	1.93112e-79	0.456359	0.801	0.817	4.14998e-75
HECTD2	9.92952e-43	0.45631	0.353	0.111	2.13385e-38
SFSWAP	1.35158e-21	0.456244	0.47	0.327	2.90455e-17
NBEA	8.32082e-17	0.456185	0.497	0.478	1.78814e-12
TLN1	3.96998e-71	0.456045	0.834	0.868	8.53149e-67
AFF4	5.4355e-35	0.455729	0.753	0.764	1.16809e-30
DDX42	2.07573e-51	0.455493	0.769	0.792	4.46075e-47
NOP58	1.94506e-41	0.454375	0.77	0.708	4.17993e-37
MLLT10	1.19771e-19	0.454348	0.577	0.597	2.57388e-15
KDM5A	1.58787e-24	0.453885	0.612	0.636	3.41234e-20
REV3L	8.34966e-21	0.453242	0.609	0.683	1.79434e-16
PPIB	4.31197e-131	0.452925	0.896	0.977	9.26642e-127
GIGYF2	4.40391e-20	0.452848	0.583	0.517	9.46401e-16
PDAP1	1.01484e-92	0.452411	0.844	0.886	2.18089e-88
CCAR1	4.56965e-31	0.451226	0.703	0.751	9.82018e-27
SPAG9	6.82014e-41	0.450087	0.834	0.901	1.46565e-36
NOP56	2.1268e-34	0.449755	0.581	0.534	4.57048e-30
STAG1	6.20952e-41	0.449542	0.717	0.742	1.33443e-36
STRN3	2.31545e-52	0.449372	0.784	0.824	4.9759e-48
TCF7L2	3.05742e-29	0.448407	0.655	0.705	6.57039e-25
YTHDF3	1.6491e-21	0.447047	0.593	0.523	3.54393e-17
CBX1	4.54777e-67	0.44671	0.797	0.813	9.77315e-63
KIAA1109	2.04983e-19	0.446698	0.519	0.457	4.40508e-15
BICC1	4.97622e-26	0.445474	0.449	0.261	1.06939e-21
CHD8	2.24585e-24	0.443431	0.608	0.606	4.82633e-20
PRKAR1A	1.66855e-81	0.4433	0.784	0.801	3.58572e-77
TPM2	5.85487e-65	0.443145	0.898	0.955	1.25821e-60
NRDC	1.98379e-29	0.442859	0.726	0.717	4.26316e-25
MIF	2.15256e-83	0.440838	0.821	0.946	4.62585e-79
WAC	9.59439e-53	0.439557	0.813	0.876	2.06183e-48
TUT4	6.04692e-19	0.439024	0.634	0.647	1.29948e-14
PRRX2	6.88466e-82	0.439004	0.374	0.031	1.47951e-77
ZFR	3.07648e-34	0.438345	0.745	0.78	6.61136e-30
DEK	1.54034e-51	0.437847	0.755	0.739	3.3102e-47
FNDC3B	8.08614e-31	0.437026	0.8	0.846	1.73771e-26
SMC5	3.5203e-17	0.436814	0.359	0.271	7.56512e-13
ZNF638	5.06139e-16	0.436554	0.513	0.428	1.08769e-11
PRKG2	7.98512e-23	0.434455	0.629	0.598	1.716e-18
FAM104A	1.7259e-88	0.434227	0.743	0.769	3.70896e-84
ATXN2	5.47453e-31	0.433878	0.601	0.572	1.17648e-26
AHNAK	1.0614e-20	0.432991	0.9	0.947	2.28095e-16
KMT2C	3.00116e-19	0.432755	0.396	0.243	6.4495e-15
ITGA6	2.56283e-25	0.431822	0.442	0.28	5.50753e-21
RABEP1	1.35063e-49	0.430515	0.757	0.717	2.9025e-45
SPRED1	3.13764e-28	0.43038	0.639	0.589	6.7428e-24
EPC1	1.39737e-23	0.430253	0.578	0.535	3.00294e-19
HUWE1	3.47879e-34	0.429904	0.8	0.851	7.47592e-30
HDAC2	1.02893e-73	0.429708	0.766	0.762	2.21116e-69
ACIN1	7.01171e-43	0.429454	0.718	0.739	1.50682e-38
TXNRD1	2.48518e-46	0.428914	0.618	0.548	5.34066e-42
HIST1H2AJ	7.40408e-15	0.428668	0.192	0.169	1.59114e-10
CTCF	2.96652e-50	0.428352	0.801	0.85	6.37506e-46
ESF1	1.95721e-45	0.426075	0.724	0.698	4.20604e-41
JUND	1.25111e-58	0.425888	0.78	0.837	2.68863e-54
VCL	1.26783e-30	0.425872	0.589	0.527	2.72456e-26
TAOK1	3.414e-32	0.42563	0.716	0.749	7.33669e-28
PGP	7.85985e-55	0.425285	0.789	0.805	1.68908e-50
DDX50	5.94651e-37	0.425272	0.801	0.837	1.27791e-32
SMC6	5.00604e-65	0.424825	0.801	0.842	1.0758e-60
FMR1	1.63288e-25	0.424706	0.63	0.642	3.50906e-21
FNDC3A	1.9376e-26	0.424277	0.655	0.587	4.1639e-22
ATAD2B	2.58174e-22	0.424222	0.514	0.39	5.54816e-18
NHSL2	8.69951e-117	0.423731	0.847	0.933	1.86953e-112
PCM1	2.06344e-37	0.423286	0.623	0.62	4.43433e-33
DNAJC2	3.86662e-53	0.42261	0.676	0.632	8.30936e-49
RC3H2	2.63053e-20	0.422577	0.575	0.526	5.653e-16
VDAC2	1.29958e-73	0.422092	0.867	0.948	2.79281e-69
U2SURP	1.97487e-51	0.420482	0.832	0.879	4.24401e-47
CDC42BPA	8.96818e-19	0.420304	0.516	0.455	1.92726e-14
ARL3	3.30884e-85	0.419783	0.817	0.884	7.11069e-81
ZC3H7A	2.75349e-12	0.419721	0.342	0.291	5.91725e-08
PPID	1.06658e-46	0.419514	0.681	0.66	2.29207e-42
NF1	8.55014e-22	0.419333	0.502	0.395	1.83743e-17
CSDE1	1.1663e-69	0.418399	0.938	0.977	2.50638e-65
TSHZ3	1.28217e-32	0.418182	0.56	0.47	2.75539e-28
XPO1	4.99343e-25	0.417916	0.557	0.472	1.07309e-20
JAG1	1.40261e-46	0.417628	0.317	0.059	3.01421e-42
SLC3A2	4.68471e-26	0.417155	0.432	0.234	1.00674e-21
FRMD4A	5.86532e-13	0.417137	0.604	0.598	1.26046e-08
CDK8	2.2179e-11	0.41646	0.466	0.421	4.76626e-07
BRD8	6.05907e-26	0.416061	0.632	0.618	1.30209e-21
APP	9.74204e-38	0.415705	0.816	0.855	2.09356e-33
ZNF148	1.01794e-39	0.415498	0.746	0.76	2.18755e-35
SNTB2	2.02588e-34	0.414915	0.625	0.516	4.35362e-30
RC3H1	2.39311e-13	0.414637	0.365	0.284	5.1428e-09
ASIP	3.62398e-77	0.414515	0.272	0	7.78794e-73
NARS	8.07588e-66	0.413888	0.83	0.875	1.73551e-61
ARHGAP31	1.07607e-12	0.413485	0.495	0.477	2.31248e-08
ERGIC2	3.4429e-48	0.413328	0.765	0.853	7.39879e-44
HNRNPUL2	9.56131e-27	0.411606	0.587	0.486	2.05473e-22
SELENOM	2.90254e-37	0.411245	0.896	0.932	6.23757e-33
FKBP2	3.86371e-90	0.411234	0.818	0.864	8.30311e-86
PUM1	1.138e-27	0.411152	0.653	0.637	2.44557e-23
TET3	1.16965e-16	0.411119	0.459	0.351	2.51357e-12
SMTN	4.07483e-22	0.410893	0.496	0.438	8.75682e-18
RAN	2.97354e-58	0.41025	0.843	0.921	6.39015e-54
MIRLET7BHG	3.36916e-29	0.410142	0.245	0.062	7.24031e-25
BAZ1B	7.03242e-30	0.409871	0.569	0.606	1.51127e-25
SMAP1	2.22373e-73	0.409448	0.855	0.926	4.77881e-69
AGFG1	1.83668e-40	0.409389	0.67	0.594	3.94703e-36
TIPARP	2.13869e-28	0.409241	0.473	0.323	4.59604e-24
PHF12	1.35736e-19	0.408313	0.456	0.315	2.91697e-15
MBTD1	4.17906e-14	0.40767	0.402	0.341	8.98079e-10
NRP1	4.82698e-40	0.404895	0.614	0.659	1.03732e-35
CKS2	1.12099e-23	0.404479	0.674	0.7	2.40901e-19
KMT2D	4.7543e-14	0.403809	0.441	0.451	1.0217e-09
HERC2	3.23268e-17	0.403731	0.442	0.362	6.94702e-13
AFDN	3.37574e-15	0.403166	0.407	0.307	7.25446e-11
TMEM47	2.46365e-33	0.402385	0.508	0.342	5.29437e-29
RSRC2	3.13265e-42	0.401427	0.76	0.804	6.73205e-38
OSR1	1.75542e-28	0.399976	0.509	0.363	3.7724e-24
MAP1B	2.91787e-25	0.399857	0.635	0.661	6.27051e-21
HNRNPD	6.11557e-65	0.39931	0.892	0.963	1.31424e-60
IER5	4.37913e-37	0.399003	0.669	0.576	9.41075e-33
BRD7	8.83975e-37	0.398803	0.643	0.593	1.89966e-32
AZIN1	1.54588e-37	0.398573	0.626	0.535	3.32209e-33
PARP8	7.93874e-18	0.397709	0.447	0.314	1.70604e-13
SAP30L	4.50343e-69	0.397662	0.769	0.814	9.67787e-65
ZNF532	1.75011e-17	0.396905	0.371	0.256	3.76098e-13
LENG8	2.98143e-14	0.396207	0.354	0.362	6.4071e-10
KIF5B	4.52317e-60	0.395438	0.886	0.921	9.7203e-56
INO80D	7.91054e-14	0.394853	0.469	0.379	1.69998e-09
FAM76B	5.64968e-25	0.394571	0.511	0.355	1.21412e-20
R3HDM1	1.70902e-45	0.39418	0.736	0.798	3.67269e-41
ACTR3	9.99558e-70	0.393547	0.823	0.87	2.14805e-65
PCOLCE	1.36508e-35	0.393081	0.909	0.937	2.93355e-31
TPM4	8.76755e-60	0.39256	0.68	0.637	1.88415e-55
COL14A1	8.72274e-62	0.392424	0.222	0	1.87452e-57
IGFBP7	1.03149e-29	0.39241	0.492	0.634	2.21668e-25
PAPOLA	6.84796e-60	0.390953	0.831	0.877	1.47163e-55
DMXL1	2.45066e-20	0.390738	0.422	0.298	5.26647e-16
CREBBP	9.00689e-27	0.390678	0.733	0.789	1.93558e-22
SMCHD1	7.2689e-31	0.390314	0.61	0.606	1.56209e-26
ERBIN	2.26296e-25	0.389674	0.578	0.496	4.8631e-21
HNRNPC	4.89364e-66	0.388317	0.812	0.836	1.05164e-61
SMC2	4.58237e-17	0.386889	0.34	0.24	9.84751e-13
PRRX1	2.6715e-43	0.386767	0.901	0.944	5.74105e-39
FOS	4.26833e-13	0.386516	0.606	0.642	9.17263e-09
STOX2	7.96812e-26	0.385736	0.332	0.15	1.71235e-21
PTGIS	3.74835e-47	0.385135	0.399	0.154	8.05521e-43
GGNBP2	5.00949e-33	0.385096	0.767	0.857	1.07654e-28
H2AFZ	1.00272e-34	0.384998	0.961	0.994	2.15485e-30
DAD1	8.40988e-67	0.384638	0.736	0.739	1.80728e-62
HSD17B10	3.28869e-42	0.384576	0.817	0.946	7.06739e-38
YWHAH	1.11556e-53	0.384328	0.601	0.547	2.39734e-49
MARS	9.28379e-31	0.383905	0.545	0.368	1.99509e-26
KMT2E	1.00213e-33	0.383763	0.811	0.898	2.15358e-29
EZH2	1.3107e-24	0.383025	0.553	0.519	2.81669e-20
HNRNPM	3.49805e-46	0.382696	0.904	0.944	7.5173e-42
ACTL6A	1.98566e-44	0.382689	0.676	0.599	4.26718e-40
CNOT6L	2.42187e-27	0.38254	0.522	0.394	5.2046e-23
APC	1.11778e-20	0.382272	0.527	0.398	2.4021e-16
KMT5B	1.34679e-23	0.382218	0.527	0.437	2.89424e-19
RHEB	4.30034e-89	0.380905	0.841	0.928	9.24142e-85
HNRNPH3	4.21267e-17	0.380825	0.488	0.401	9.05303e-13
ABHD2	2.61698e-29	0.379287	0.419	0.211	5.6239e-25
FAM133B	7.79477e-21	0.379175	0.571	0.531	1.6751e-16
SENP6	2.4365e-20	0.379018	0.599	0.55	5.23605e-16
PRKCA	3.94545e-13	0.378691	0.551	0.587	8.47878e-09
GRIA3	7.15388e-14	0.378434	0.265	0.292	1.53737e-09
TM9SF2	1.94612e-41	0.378222	0.777	0.783	4.18221e-37
ZMYND11	1.26511e-23	0.378095	0.653	0.633	2.71873e-19
CHIC2	1.15938e-89	0.377985	0.816	0.913	2.4915e-85
LMO4	1.37596e-27	0.377895	0.592	0.62	2.95693e-23
RTF1	2.09811e-43	0.377412	0.794	0.854	4.50884e-39
CNIH4	7.39454e-71	0.377381	0.853	0.933	1.58909e-66
NCK2	6.89327e-24	0.376823	0.374	0.261	1.48136e-19
FKBP11	4.63145e-36	0.376685	0.649	0.594	9.95299e-32
SH3PXD2A	9.08141e-26	0.37643	0.541	0.513	1.95159e-21
CARNMT1	7.30353e-58	0.376348	0.676	0.66	1.56953e-53
RDX	2.90054e-54	0.376333	0.803	0.844	6.23325e-50
ARHGAP21	3.47556e-18	0.375935	0.484	0.397	7.46898e-14
TLK2	1.58568e-24	0.37561	0.583	0.541	3.40763e-20
ZCCHC7	6.42917e-13	0.375543	0.295	0.205	1.38163e-08
FUT8	3.1747e-33	0.374455	0.551	0.371	6.82243e-29
EIF4G3	3.95012e-23	0.374238	0.638	0.658	8.48881e-19
LRP6	1.09481e-22	0.373635	0.549	0.455	2.35274e-18
SERBP1	6.91393e-80	0.373483	0.939	0.997	1.4858e-75
NCOR1	1.37799e-53	0.372942	0.829	0.893	2.96131e-49
XRN2	4.54873e-43	0.372274	0.811	0.877	9.77521e-39
CHD2	1.53942e-13	0.372171	0.413	0.456	3.30821e-09
MTF2	4.42152e-19	0.372171	0.429	0.287	9.50185e-15
GSPT1	5.09291e-56	0.372138	0.84	0.893	1.09447e-51
TNRC6A	2.38032e-22	0.372096	0.64	0.761	5.1153e-18
CTBP1	3.93861e-47	0.371821	0.641	0.559	8.46406e-43
HSPA9	9.31211e-44	0.371818	0.788	0.778	2.00117e-39
CBX5	1.18229e-48	0.371337	0.788	0.853	2.54075e-44
CNOT6	3.11327e-18	0.370875	0.435	0.301	6.69041e-14
PRRC2A	4.8425e-41	0.370172	0.766	0.818	1.04065e-36
PKN2	3.96951e-20	0.370126	0.613	0.59	8.53048e-16
HIST1H4L	4.98251e-37	0.370015	0.355	0.138	1.07074e-32
MRFAP1	1.62155e-45	0.369556	0.575	0.363	3.4847e-41
COP1	5.34786e-28	0.368916	0.582	0.478	1.14926e-23
HSP90B1	2.24491e-49	0.368886	0.952	0.986	4.82432e-45
PTGES3	2.02339e-79	0.368009	0.847	0.929	4.34827e-75
PSMD7	1.69703e-50	0.366776	0.849	0.898	3.64692e-46
BNC2	9.82443e-12	0.366731	0.297	0.319	2.11127e-07
WDR33	3.36263e-36	0.366266	0.781	0.833	7.22629e-32
CSNK1A1	1.92891e-71	0.364989	0.936	0.978	4.14522e-67
ASCC3	5.16056e-11	0.364594	0.434	0.391	1.109e-06
PRPF39	2.95337e-12	0.364278	0.321	0.252	6.3468e-08
EXOC6B	5.07166e-13	0.363789	0.349	0.31	1.0899e-08
FBXO11	2.12271e-24	0.36376	0.664	0.676	4.5617e-20
COLEC12	1.76e-30	0.363069	0.725	0.704	3.78223e-26
MYO9A	1.36123e-18	0.362945	0.367	0.226	2.92528e-14
SSB	2.15742e-57	0.362374	0.837	0.884	4.6363e-53
ACAA2	1.65855e-48	0.362253	0.464	0.217	3.56423e-44
CBX3	1.66029e-45	0.360892	0.615	0.499	3.56795e-41
ZRANB1	3.67343e-15	0.360656	0.477	0.412	7.89419e-11
NR3C1	3.64315e-37	0.360451	0.779	0.819	7.82912e-33
GNAI3	5.43812e-52	0.359957	0.726	0.667	1.16865e-47
ZFHX3	2.11158e-23	0.359699	0.676	0.691	4.53778e-19
AHCYL1	1.03316e-29	0.35952	0.74	0.787	2.22027e-25
PCDH19	4.84954e-26	0.358683	0.485	0.517	1.04217e-21
NRBP1	1.27287e-38	0.358192	0.654	0.589	2.7354e-34
PLA2G4A	1.11174e-32	0.358093	0.473	0.327	2.38913e-28
UBE2Q2	4.85951e-33	0.358077	0.605	0.519	1.04431e-28
IFRD1	2.90957e-46	0.357015	0.698	0.724	6.25266e-42
TPP2	2.63836e-20	0.356667	0.587	0.566	5.66983e-16
MTSS1	8.3125e-24	0.356665	0.594	0.508	1.78636e-19
CACNA1C	6.62059e-21	0.356132	0.23	0.079	1.42277e-16
PBRM1	1.86334e-42	0.355643	0.736	0.826	4.00431e-38
MTMR3	3.11987e-17	0.355321	0.483	0.389	6.7046e-13
AKAP13	7.58149e-15	0.355186	0.401	0.376	1.62926e-10
SETD2	1.86763e-15	0.3551	0.455	0.385	4.01353e-11
ATAD2	6.84501e-21	0.354754	0.363	0.269	1.47099e-16
ARHGEF12	1.20874e-22	0.354743	0.452	0.342	2.59759e-18
HECTD1	1.56462e-40	0.354623	0.789	0.837	3.36237e-36
CRK	6.94613e-35	0.354325	0.62	0.525	1.49272e-30
RBBP6	1.26448e-29	0.353616	0.707	0.757	2.71737e-25
CNOT2	1.28794e-26	0.353436	0.695	0.718	2.76778e-22
GLCE	6.7125e-37	0.353324	0.425	0.182	1.44252e-32
PAXBP1	2.55379e-10	0.353026	0.378	0.348	5.48809e-06
ARPC3	2.44795e-95	0.352967	0.859	0.95	5.26065e-91
SEC11C	2.23488e-45	0.352848	0.835	0.91	4.80276e-41
SERPINE2	8.32833e-52	0.352727	0.275	0.03	1.78976e-47
MAFG	6.0819e-12	0.352345	0.403	0.326	1.307e-07
TENT4B	1.5429e-20	0.35226	0.323	0.151	3.31569e-16
TIAL1	4.3164e-29	0.351992	0.692	0.765	9.27594e-25
FAM13B	9.35905e-14	0.351661	0.454	0.441	2.01126e-09
DYNC1LI2	2.02079e-19	0.351599	0.498	0.401	4.34267e-15
USP46	1.5612e-35	0.351289	0.552	0.457	3.35501e-31
MPRIP	2.42278e-36	0.350776	0.58	0.491	5.20656e-32
HDGFL3	1.12641e-23	0.350526	0.657	0.64	2.42066e-19
EGR1	8.68615e-15	0.350258	0.72	0.81	1.86665e-10	EARLY
NRP2	4.75573e-19	0.349213	0.308	0.155	1.02201e-14
MBNL2	1.08419e-23	0.349153	0.845	0.935	2.32993e-19
HNRNPA0	1.02139e-88	0.349097	0.86	0.957	2.19497e-84
PPP2R2A	6.4322e-48	0.349054	0.743	0.748	1.38228e-43
CDV3	1.12061e-58	0.348848	0.666	0.678	2.40818e-54
THOC1	3.00117e-20	0.348542	0.556	0.503	6.44951e-16
ANKS1B	9.19419e-32	0.348112	0.368	0.178	1.97583e-27
CAMK2N1	5.98791e-36	0.3479	0.371	0.147	1.2868e-31
VDAC3	1.53794e-74	0.347612	0.754	0.789	3.30503e-70
GJC1	5.1208e-26	0.347303	0.644	0.566	1.10046e-21
NASP	6.28146e-34	0.347223	0.567	0.539	1.34989e-29
ITPR2	5.33089e-25	0.346865	0.425	0.331	1.14561e-20
CDK17	5.4124e-19	0.345197	0.29	0.142	1.16312e-14
C6orf62	1.29978e-18	0.34444	0.521	0.484	2.79322e-14
IWS1	2.69244e-28	0.344219	0.468	0.336	5.78605e-24
SSRP1	7.09424e-27	0.344182	0.572	0.54	1.52455e-22
PCDH18	8.61664e-23	0.344171	0.456	0.326	1.85172e-18
SRP54	3.98906e-33	0.343771	0.564	0.505	8.5725e-29
RPS6KB1	1.14843e-32	0.34341	0.66	0.656	2.46797e-28
SMNDC1	8.14808e-28	0.343289	0.636	0.588	1.75102e-23
NUP153	2.26447e-17	0.342574	0.384	0.245	4.86635e-13
CNOT1	6.32443e-16	0.342562	0.446	0.368	1.35912e-11
CCNL2	5.78994e-10	0.342394	0.334	0.336	1.24426e-05
BRD4	4.84673e-22	0.341667	0.573	0.508	1.04156e-17
DICER1	5.93416e-12	0.34145	0.379	0.279	1.27525e-07
NEO1	4.27252e-25	0.340141	0.382	0.222	9.18165e-21
DST	1.34149e-22	0.340044	0.583	0.724	2.88286e-18
VAV3	3.12542e-12	0.339723	0.39	0.269	6.71653e-08
SUCLG1	1.15292e-62	0.339497	0.801	0.823	2.47763e-58
RALGAPA1	3.49847e-11	0.339471	0.288	0.234	7.5182e-07
SBNO1	9.0718e-25	0.338373	0.649	0.599	1.94953e-20
FOXN3	7.43049e-26	0.338365	0.477	0.351	1.59681e-21
SRRM1	2.43477e-37	0.338235	0.835	0.88	5.23232e-33
FOXP1	8.17068e-18	0.337748	0.455	0.437	1.75588e-13
CKB	4.50803e-36	0.337675	0.285	0.076	9.68776e-32
DDR2	5.03174e-14	0.33764	0.405	0.357	1.08132e-09
STUB1	6.93366e-57	0.336973	0.766	0.779	1.49004e-52
SRPK2	9.37724e-30	0.335867	0.72	0.712	2.01517e-25
CYR61	5.09025e-11	0.335496	0.329	0.319	1.09389e-06
PSMD1	2.0085e-40	0.335137	0.812	0.845	4.31627e-36
ERC1	9.55957e-20	0.335126	0.472	0.376	2.05435e-15
ARIH1	3.43095e-19	0.33512	0.55	0.532	7.3731e-15
PCBP2	2.00385e-75	0.334551	0.95	0.99	4.30628e-71
HNRNPR	7.63442e-41	0.33434	0.801	0.851	1.64064e-36
KTN1	2.27021e-25	0.334305	0.652	0.69	4.87869e-21
HIPK1	2.84804e-17	0.33413	0.57	0.58	6.12043e-13
CUX1	9.03042e-19	0.334028	0.454	0.388	1.94064e-14
RNF10	3.78202e-38	0.333959	0.799	0.824	8.12755e-34
GATAD2B	4.57019e-21	0.333805	0.732	0.805	9.82134e-17
ZFP91	1.16417e-24	0.333659	0.523	0.484	2.5018e-20
TRIM44	1.91593e-15	0.333556	0.51	0.474	4.11733e-11
TNFAIP8	9.57114e-45	0.333388	0.606	0.499	2.05684e-40
NDUFV1	3.24038e-54	0.332878	0.812	0.82	6.96358e-50
CCT6A	7.49099e-47	0.332497	0.769	0.839	1.60981e-42
DNAJC3	2.68567e-35	0.332489	0.72	0.652	5.77151e-31
EIF5B	1.93403e-36	0.332333	0.766	0.809	4.15623e-32
MYEF2	1.73228e-16	0.332312	0.455	0.437	3.72267e-12
PTPN12	3.44168e-24	0.332015	0.466	0.3	7.39617e-20
EP300	2.18423e-19	0.331925	0.61	0.579	4.69392e-15
P4HA1	8.00322e-37	0.331744	0.84	0.922	1.71989e-32
UBN1	1.40823e-28	0.331275	0.743	0.773	3.02628e-24
ABCC5	2.32324e-10	0.330918	0.325	0.354	4.99264e-06
SPTAN1	1.25799e-21	0.330588	0.597	0.571	2.70342e-17
LUC7L2	5.80418e-15	0.329652	0.362	0.243	1.24732e-10
BZW1	5.46812e-58	0.328859	0.803	0.863	1.1751e-53
JMJD1C	2.97068e-25	0.328727	0.7	0.829	6.38399e-21
TMED10	1.73844e-57	0.328499	0.743	0.758	3.73591e-53
WDR26	1.31116e-40	0.327915	0.8	0.894	2.81768e-36
SLK	4.31389e-28	0.327753	0.57	0.528	9.27054e-24
HNRNPK	1.3325e-68	0.327453	0.911	0.968	2.86353e-64
SRGAP2	4.57603e-10	0.327363	0.299	0.243	9.83389e-06
RBMX	3.33736e-35	0.327318	0.608	0.605	7.172e-31
CHPF2	1.46795e-21	0.327252	0.412	0.265	3.15462e-17
MME	1.07012e-18	0.327095	0.244	0.164	2.29969e-14
TRPM7	3.00385e-21	0.327095	0.616	0.698	6.45527e-17
EIF4G2	2.59839e-60	0.326783	0.957	0.994	5.58394e-56
SNRPD3	1.88606e-84	0.326692	0.863	0.969	4.05314e-80
CACYBP	1.83386e-46	0.326676	0.747	0.767	3.94097e-42
MGA	2.27863e-14	0.326643	0.344	0.282	4.89677e-10
PSMC3	1.37045e-64	0.326627	0.829	0.917	2.94511e-60
ZNF800	7.28197e-11	0.326166	0.409	0.367	1.5649e-06
CELF2	3.6531e-20	0.325934	0.57	0.599	7.85051e-16
MOSMO	2.14789e-21	0.325095	0.404	0.255	4.61581e-17
SMAD7	7.3939e-30	0.324941	0.362	0.167	1.58895e-25
PITX1	1.12859e-33	0.324545	0.444	0.305	2.42535e-29
H2AFY	9.38453e-27	0.32444	0.62	0.57	2.01673e-22
DDX6	1.08102e-35	0.324108	0.689	0.678	2.32312e-31
CTNNB1	2.29296e-47	0.323631	0.867	0.944	4.92757e-43
PTP4A2	1.51668e-57	0.32336	0.82	0.929	3.25935e-53
SEPT7	6.85737e-63	0.322757	0.928	0.973	1.47365e-58
RWDD1	2.1688e-64	0.322539	0.851	0.941	4.66075e-60
TUBG1	1.66512e-32	0.322457	0.538	0.46	3.57835e-28
RSBN1L	3.67789e-16	0.32239	0.366	0.248	7.90378e-12
TRIM24	1.50708e-13	0.322166	0.42	0.412	3.23872e-09
EVI5	1.61604e-27	0.322099	0.59	0.566	3.47287e-23
OLFML3	5.059e-32	0.320691	0.421	0.205	1.08718e-27
ILK	2.45745e-38	0.320563	0.743	0.804	5.28106e-34
SMG1	7.75597e-10	0.320129	0.309	0.249	1.66676e-05
FKBP4	1.07654e-40	0.320099	0.568	0.475	2.31349e-36
RERE	1.33345e-15	0.319685	0.42	0.412	2.86558e-11
KAT6A	4.97788e-14	0.319669	0.387	0.322	1.06975e-09
GNL1	5.53561e-48	0.319317	0.733	0.727	1.1896e-43
EMILIN1	3.23183e-48	0.318997	0.341	0.075	6.9452e-44
MARK1	5.4786e-38	0.318516	0.296	0.076	1.17735e-33
PDCD10	1.5359e-70	0.318351	0.849	0.934	3.30064e-66
SKIL	1.21761e-19	0.318165	0.583	0.592	2.61665e-15
ZNF292	3.88271e-14	0.318099	0.449	0.415	8.34395e-10
ZFP36L1	2.18606e-27	0.317891	0.712	0.822	4.69784e-23
PIK3R1	1.05475e-16	0.317643	0.551	0.519	2.26667e-12
PDIA3	1.17314e-51	0.317622	0.897	0.975	2.52108e-47
STMN1	1.00135e-07	0.31742	0.566	0.548	0.00215191
ARSJ	6.70116e-12	0.317261	0.245	0.152	1.44008e-07
SUZ12	1.34764e-42	0.31696	0.644	0.698	2.89607e-38
SOCS2	5.89339e-39	0.316856	0.26	0.047	1.26649e-34
KLHDC2	4.73491e-68	0.316263	0.775	0.864	1.01753e-63
SF1	4.98748e-29	0.315906	0.596	0.649	1.07181e-24
TSC22D2	2.99187e-18	0.315684	0.549	0.466	6.42953e-14
PSMD11	5.78422e-52	0.315677	0.835	0.889	1.24303e-47
NCAM1	2.3615e-15	0.314955	0.44	0.375	5.07486e-11
YLPM1	4.4713e-12	0.314904	0.348	0.278	9.60883e-08
KAT6B	6.21987e-14	0.314876	0.434	0.406	1.33665e-09
SLMAP	8.00408e-22	0.314463	0.602	0.587	1.72008e-17
RAD54L2	1.64997e-15	0.314256	0.397	0.311	3.54579e-11
SRSF6	3.456e-38	0.314243	0.791	0.844	7.42695e-34
SARS	3.40717e-32	0.313878	0.644	0.623	7.322e-28
KDM6A	3.69016e-11	0.313769	0.36	0.389	7.93015e-07
MATR3.1	5.62219e-10	0.313567	0.272	0.227	1.20821e-05
UBE2K	3.08497e-52	0.313468	0.8	0.848	6.62961e-48
NEFL	1.03409e-11	0.312777	0.157	0.061	2.22226e-07
KPNB1	5.58045e-23	0.31269	0.461	0.336	1.19924e-18
FNIP1	1.74536e-10	0.312651	0.366	0.336	3.75077e-06
ASXL2	2.12766e-13	0.31262	0.309	0.225	4.57234e-09
RAB10	1.13551e-58	0.31251	0.781	0.87	2.44021e-54
DDOST	1.43091e-62	0.312478	0.788	0.868	3.07503e-58
DNM2	1.42743e-19	0.312446	0.43	0.304	3.06755e-15
PCMT1	1.38856e-44	0.311925	0.66	0.625	2.98401e-40
CCT5	4.44451e-61	0.311523	0.866	0.95	9.55126e-57
EFNA5	5.66006e-42	0.311161	0.269	0.049	1.21635e-37
MFAP1	7.81734e-47	0.311013	0.798	0.864	1.67995e-42
WNT6	8.23532e-78	0.310911	0.274	0	1.76977e-73
ASAP1	5.7056e-27	0.309789	0.852	0.92	1.22613e-22
U2AF2	6.30783e-24	0.30951	0.61	0.597	1.35555e-19
WASHC4	2.13052e-15	0.309482	0.479	0.452	4.57848e-11
WASL	9.42615e-39	0.308996	0.82	0.901	2.02568e-34
MEIS1	3.14087e-14	0.308977	0.384	0.413	6.74974e-10
USP15	8.18788e-27	0.308964	0.673	0.733	1.75958e-22
ARF5	1.13175e-40	0.30857	0.646	0.579	2.43212e-36
HOOK3	2.2112e-30	0.308293	0.679	0.69	4.75187e-26
ZMYM4	2.78044e-11	0.308121	0.484	0.483	5.97517e-07
PSPC1	3.66093e-21	0.308081	0.395	0.227	7.86734e-17
SFRP1	3.65775e-12	0.30776	0.307	0.214	7.8605e-08
CACNA1G	3.4848e-48	0.307432	0.243	0.018	7.48883e-44
RNF13	4.07307e-29	0.307111	0.634	0.627	8.75303e-25
TARDBP	6.90085e-18	0.306794	0.487	0.422	1.48299e-13
HTRA2	5.25745e-40	0.306728	0.642	0.62	1.12983e-35
VEGFA	2.37865e-21	0.306726	0.678	0.824	5.11172e-17
DSEL	4.04505e-14	0.306545	0.266	0.158	8.69282e-10
SGCE	1.70688e-27	0.306148	0.536	0.358	3.66808e-23
PRPF40B	1.88894e-10	0.306004	0.279	0.258	4.05934e-06
RBX1	3.59461e-66	0.304335	0.763	0.786	7.72483e-62
CDK1	6.48951e-12	0.304283	0.338	0.247	1.3946e-07
POSTN	5.26835e-23	0.304117	0.307	0.136	1.13217e-18
GRAMD1B	1.63431e-16	0.30392	0.34	0.19	3.51212e-12
TPM3	1.5806e-55	0.303502	0.851	0.937	3.39672e-51
VCP	4.76728e-31	0.303468	0.847	0.91	1.02449e-26
NECTIN3	3.94265e-23	0.303468	0.55	0.541	8.47275e-19
ZBTB1	1.25284e-18	0.303415	0.407	0.279	2.69234e-14
AIP	5.98529e-44	0.303334	0.79	0.842	1.28624e-39
KIAA0232	9.2059e-16	0.303277	0.219	0.092	1.97835e-11
PSMD12	6.72402e-44	0.302768	0.828	0.881	1.44499e-39
ANAPC5	4.86551e-24	0.302665	0.555	0.497	1.0456e-19
SMARCE1	1.01136e-28	0.302649	0.549	0.474	2.17341e-24
CEP85L	7.61816e-17	0.302591	0.221	0.096	1.63714e-12
TMEM131	1.57636e-22	0.302544	0.516	0.411	3.38761e-18
HNRNPL	2.11812e-12	0.302231	0.369	0.311	4.55185e-08
LARP1	1.17076e-20	0.301918	0.506	0.456	2.51596e-16
RBM6	2.97116e-15	0.301235	0.522	0.518	6.38502e-11
TRA2A	1.57868e-09	0.300925	0.334	0.318	3.39259e-05
MBD6	4.1481e-15	0.300571	0.427	0.421	8.91426e-11
HAS2	9.95349e-27	0.300553	0.437	0.557	2.139e-22
WDFY1	5.6968e-34	0.300372	0.576	0.55	1.22424e-29
PELI1	1.26519e-14	0.300062	0.299	0.183	2.7189e-10
PPIG	4.58818e-46	0.2999	0.831	0.92	9.85999e-42
GPBP1	5.23358e-40	0.299224	0.682	0.726	1.1247e-35
AC118549.1	8.39258e-13	0.299079	0.399	0.323	1.80357e-08
PHB	1.76225e-51	0.298701	0.835	0.922	3.78708e-47
ZCCHC14	5.56202e-21	0.298109	0.418	0.278	1.19528e-16
MSL1	9.43404e-18	0.298072	0.505	0.475	2.02738e-13
EMSY	4.52365e-10	0.297972	0.348	0.282	9.72132e-06
IGSF10	3.74748e-44	0.297759	0.24	0.025	8.05333e-40
EHD1	1.43875e-41	0.297639	0.647	0.583	3.09187e-37
PTPN9	1.27515e-16	0.297509	0.454	0.404	2.7403e-12
GNA11	8.99312e-46	0.297332	0.772	0.849	1.93262e-41
ARMC8	2.13932e-09	0.29683	0.225	0.171	4.5974e-05
ATXN7L3	4.08021e-23	0.296705	0.579	0.53	8.76838e-19
VPS13B	5.7724e-11	0.296501	0.281	0.298	1.24049e-06
GALNT1	7.95381e-28	0.296483	0.654	0.646	1.70927e-23
CRISPLD1	5.855e-61	0.296194	0.254	0.008	1.25824e-56
PALLD	1.84009e-25	0.29546	0.692	0.756	3.95436e-21
JUN	1.02661e-27	0.295316	0.735	0.831	2.20619e-23
IRX5	9.3616e-20	0.294803	0.449	0.34	2.01181e-15
UBAP2L	1.29515e-51	0.294788	0.887	0.961	2.78328e-47
ANTXR1	3.20169e-22	0.294741	0.309	0.147	6.88043e-18
CUL1	8.70105e-31	0.294099	0.754	0.783	1.86986e-26
FXR2	2.93505e-18	0.293805	0.534	0.53	6.30743e-14
INTS6	5.11772e-10	0.293373	0.286	0.257	1.0998e-05
ITSN2	1.52629e-11	0.293196	0.336	0.314	3.28001e-07
AKAP8L	1.40291e-16	0.292528	0.513	0.561	3.01486e-12
AHSA1	1.17917e-47	0.292395	0.74	0.775	2.53403e-43
RANBP1	6.45956e-30	0.292384	0.824	0.863	1.38816e-25
SEMA6A	5.12909e-51	0.292269	0.26	0.025	1.10224e-46
KRTCAP2	7.53441e-76	0.291352	0.873	0.978	1.61915e-71
ATP1A1	1.83112e-24	0.290018	0.609	0.593	3.93508e-20
WAPL	7.87876e-28	0.289878	0.781	0.877	1.69315e-23
TGFB1	3.01466e-33	0.28983	0.651	0.765	6.4785e-29
LIMK2	9.35887e-32	0.289671	0.784	0.854	2.01122e-27
RSRC1	3.33859e-24	0.289314	0.678	0.734	7.17464e-20
RCE1	4.94479e-31	0.289027	0.576	0.497	1.06264e-26
SPEN	7.96506e-16	0.288997	0.417	0.306	1.71169e-11
IGIP	7.5908e-15	0.288699	0.255	0.14	1.63126e-10
GNL3	1.15354e-16	0.288436	0.451	0.329	2.47895e-12
PAFAH1B1	3.63896e-60	0.288379	0.873	0.961	7.82012e-56
AGAP1	3.67856e-25	0.288109	0.31	0.127	7.90523e-21
SP3	4.65555e-16	0.287865	0.847	0.926	1.00048e-11
UBE2D2	2.9115e-58	0.287864	0.846	0.926	6.25681e-54
EIF5	2.87848e-54	0.286731	0.898	0.972	6.18585e-50
RARG	3.92601e-27	0.286714	0.659	0.647	8.43699e-23
ZSWIM8	6.78991e-13	0.286679	0.391	0.391	1.45915e-08
REV1	2.77124e-12	0.286588	0.367	0.313	5.9554e-08
CLINT1	1.51175e-40	0.286397	0.812	0.876	3.24875e-36
UBTF	1.24563e-38	0.286113	0.723	0.786	2.67686e-34
FAM122A	6.55056e-26	0.286081	0.667	0.663	1.40772e-21
RAB18	2.38328e-52	0.28604	0.72	0.769	5.12166e-48
PSMC2	4.05419e-46	0.285691	0.666	0.68	8.71245e-42
EIF3J	2.72286e-39	0.285688	0.682	0.736	5.85142e-35
ZNF326	3.17437e-26	0.285379	0.63	0.599	6.82173e-22
SMARCA4	1.2591e-18	0.285284	0.501	0.49	2.7058e-14
VPS54	8.5678e-14	0.28469	0.3	0.204	1.84122e-09
OLFML2B	1.22204e-20	0.284013	0.471	0.394	2.62617e-16
LUC7L	2.19101e-15	0.283992	0.508	0.534	4.70849e-11
PSMD14	1.27909e-27	0.283917	0.646	0.678	2.74876e-23
PHF21A	9.41261e-15	0.283554	0.526	0.596	2.02277e-10
PDZD8	3.67026e-22	0.283392	0.462	0.32	7.88739e-18
ADSS	4.08164e-22	0.282899	0.561	0.571	8.77145e-18
CLK4	3.21052e-10	0.282847	0.38	0.311	6.89942e-06
RAD21	4.50363e-27	0.282158	0.638	0.632	9.6783e-23
SERINC1	7.43928e-17	0.282151	0.503	0.5	1.5987e-12
SMDT1	1.90154e-79	0.282109	0.872	0.968	4.08641e-75
UBR1	1.12196e-13	0.281921	0.345	0.314	2.4111e-09
PFDN5	1.85815e-77	0.281821	0.899	0.986	3.99315e-73
PDPK1	1.33404e-15	0.281794	0.528	0.571	2.86686e-11
SCUBE1	2.88566e-39	0.281691	0.144	0	6.20129e-35
PPP1CA	1.24811e-41	0.281683	0.577	0.473	2.68219e-37
TAF7	7.18387e-15	0.281203	0.376	0.264	1.54381e-10
SIPA1L1	3.25691e-12	0.2807	0.431	0.379	6.99909e-08
UNC5A	6.47071e-69	0.280377	0.246	0	1.39056e-64
CAMSAP2	4.11824e-13	0.279984	0.367	0.269	8.85011e-09
PEAK1	2.0161e-10	0.279778	0.377	0.329	4.3326e-06
LDB1	4.02892e-12	0.279778	0.383	0.309	8.65814e-08
ACBD3	6.02021e-38	0.279101	0.806	0.884	1.29374e-33
PRPF40A	2.8487e-38	0.279044	0.801	0.879	6.12187e-34
FAM193A	4.57988e-13	0.278911	0.376	0.31	9.84217e-09
FBLN1	3.21616e-26	0.278652	0.576	0.641	6.91154e-22
HINT1	1.69367e-74	0.278637	0.901	0.988	3.63969e-70
MYL12B	4.16962e-37	0.278618	0.622	0.561	8.96051e-33
CSTF3	2.84469e-19	0.278556	0.374	0.227	6.11324e-15
AL391121.1	1.92116e-25	0.278508	0.568	0.543	4.12858e-21
ELF2	3.23109e-36	0.278312	0.701	0.726	6.94361e-32
ADAM10	2.03124e-23	0.278297	0.608	0.598	4.36514e-19
PBX3	1.07046e-10	0.278194	0.348	0.296	2.30041e-06
CANX	7.48409e-37	0.278159	0.828	0.88	1.60833e-32
SVIL	2.3256e-14	0.277836	0.363	0.264	4.99772e-10
EIF1AD	1.03355e-33	0.277565	0.623	0.575	2.22109e-29
INTS13	7.31641e-14	0.277329	0.34	0.224	1.5723e-09
TUSC3	2.57303e-41	0.277021	0.709	0.705	5.52945e-37
POMP	3.52509e-58	0.276663	0.767	0.828	7.57543e-54
RHOA	3.04447e-76	0.276591	0.88	0.981	6.54257e-72
DHX36	6.34629e-24	0.276442	0.693	0.739	1.36382e-19
ANKRD28	1.19285e-09	0.276442	0.309	0.235	2.56344e-05
SASH1	5.95289e-18	0.276125	0.629	0.649	1.27928e-13
HSPA14.1	1.79262e-31	0.27564	0.597	0.532	3.85233e-27
ATP5F1B	3.69082e-56	0.2755	0.93	0.992	7.93158e-52
SMARCC1	2.73238e-25	0.275319	0.577	0.566	5.87189e-21
NR1D1	1.34959e-08	0.27531	0.292	0.282	0.000290026
ECPAS	1.81818e-11	0.27501	0.416	0.38	3.90728e-07
KIF2A	1.02464e-36	0.275008	0.68	0.714	2.20195e-32
OTUD7B	8.92016e-14	0.274879	0.454	0.448	1.91694e-09
HIC1	1.04405e-18	0.274648	0.348	0.218	2.24366e-14
PI4KA	7.4448e-22	0.274511	0.387	0.266	1.59989e-17
LMAN1	1.08161e-50	0.2745	0.876	0.946	2.32438e-46
FILIP1L	1.53753e-09	0.274277	0.329	0.313	3.30415e-05
PSMC4	3.03327e-39	0.274089	0.831	0.897	6.51849e-35
TMF1	4.51043e-23	0.273937	0.66	0.691	9.69292e-19
HOXA9	8.24974e-13	0.273197	0.347	0.234	1.77287e-08
ARCN1	6.28162e-39	0.27296	0.721	0.804	1.34992e-34
HNRNPA1	1.83502e-40	0.272855	0.76	0.832	3.94346e-36
TUBB4B	1.84769e-27	0.272653	0.729	0.815	3.97068e-23
CCNT1	3.60694e-11	0.272053	0.412	0.341	7.75131e-07
SPOP	1.43019e-28	0.271761	0.502	0.324	3.07347e-24
MITF	1.13322e-20	0.271672	0.298	0.143	2.4353e-16
DLX1	2.72468e-13	0.27165	0.219	0.119	5.85534e-09
NMD3	1.10984e-32	0.271335	0.672	0.668	2.38505e-28
EXOC5	2.21133e-17	0.271335	0.443	0.345	4.75216e-13
PSMA4	8.7936e-48	0.271017	0.81	0.872	1.88974e-43
ATF4	5.25502e-35	0.270879	0.763	0.848	1.1293e-30
WDR74	1.30546e-35	0.270339	0.693	0.735	2.80543e-31
TMPO	1.95172e-19	0.270235	0.395	0.348	4.19426e-15
PGLS	6.66258e-60	0.270076	0.746	0.787	1.43179e-55
SNRPD1	9.56903e-45	0.270048	0.852	0.955	2.05638e-40
RANBP9	1.34514e-17	0.269939	0.561	0.597	2.8907e-13
GLG1	1.35569e-19	0.269858	0.616	0.661	2.91339e-15
RALBP1	6.49545e-40	0.269751	0.798	0.881	1.39587e-35
TMEM63B	8.8121e-14	0.269578	0.447	0.441	1.89372e-09
TRAPPC4	1.0661e-34	0.269363	0.672	0.659	2.29105e-30
ARHGEF25	1.44901e-12	0.269143	0.294	0.23	3.11392e-08
TMEM59	5.07349e-24	0.2691	0.616	0.589	1.09029e-19
ZNF609	3.73987e-16	0.269004	0.465	0.424	8.03699e-12
SBF2	7.52118e-11	0.268889	0.266	0.177	1.6163e-06
EFNB2	2.98139e-18	0.268579	0.309	0.176	6.407e-14
PHF3	4.54069e-15	0.26823	0.539	0.501	9.75795e-11
CKAP5	3.08293e-25	0.267874	0.532	0.611	6.62523e-21
ITCH	7.90169e-14	0.267737	0.262	0.141	1.69807e-09
CTNNA1	4.03477e-37	0.267716	0.738	0.806	8.67072e-33
MMP2	5.73352e-12	0.267595	0.365	0.35	1.23213e-07
NUP93	2.22738e-19	0.267525	0.42	0.324	4.78665e-15
STIM2	1.98155e-23	0.267498	0.44	0.271	4.25835e-19
PPP4R3B	6.78554e-21	0.267301	0.598	0.588	1.45821e-16
DIP2C	3.94279e-13	0.267247	0.422	0.358	8.47305e-09
TCF20	7.44694e-11	0.267074	0.38	0.349	1.60035e-06
SMARCAD1	7.9046e-11	0.266769	0.343	0.262	1.6987e-06
DIP2B	6.06596e-15	0.265815	0.357	0.247	1.30357e-10
ZBTB7A	7.47677e-12	0.265814	0.451	0.371	1.60676e-07
TRIP11	1.56418e-10	0.265761	0.346	0.295	3.36141e-06
RCOR1	1.28813e-23	0.265745	0.576	0.572	2.76818e-19
KCNQ1OT1	1.43564e-08	0.265052	0.158	0.089	0.000308519
UBR2	1.77829e-10	0.264942	0.335	0.27	3.82155e-06
TFRC	1.5416e-24	0.264742	0.255	0.087	3.31291e-20
EFR3A	4.42706e-22	0.264193	0.42	0.276	9.51375e-18
RAP1A	1.06352e-53	0.264003	0.89	0.96	2.2855e-49
FTSJ3	3.72242e-17	0.263882	0.418	0.349	7.99947e-13
SLAIN2	8.9173e-15	0.263678	0.396	0.295	1.91633e-10
DDAH2	1.32528e-24	0.263352	0.75	0.78	2.84802e-20
AUP1	3.09277e-27	0.263185	0.731	0.791	6.64637e-23
NCOA6	7.96715e-11	0.263123	0.344	0.304	1.71214e-06
HIPK3	3.90085e-15	0.263073	0.477	0.425	8.38292e-11
LRRC8A	2.61724e-18	0.262969	0.511	0.457	5.62445e-14
SEC63	5.87226e-26	0.26238	0.72	0.761	1.26195e-21
ANP32E	8.71169e-29	0.262351	0.665	0.672	1.87214e-24
NCKAP1	3.38829e-16	0.262255	0.518	0.459	7.28144e-12
CHST2	1.91912e-32	0.261961	0.327	0.128	4.12419e-28
KHDRBS1	1.74534e-47	0.261358	0.776	0.85	3.75074e-43
ATP2B3	3.72127e-30	0.261341	0.372	0.155	7.99702e-26
CREB1	9.50445e-17	0.261302	0.418	0.333	2.04251e-12
ITM2A	2.26908e-14	0.261057	0.11	0.028	4.87625e-10
USP9X	4.27051e-28	0.260974	0.667	0.82	9.17733e-24
DYNC1I2	1.64042e-35	0.260934	0.679	0.7	3.52526e-31
TUT7	6.53448e-15	0.260576	0.475	0.459	1.40426e-10
FAM208A	9.81465e-10	0.260446	0.265	0.212	2.10917e-05
EMG1	3.20054e-59	0.260181	0.76	0.858	6.87796e-55
FAM19A1	9.49576e-09	0.260123	0.314	0.239	0.000204064
AP1G1	2.72082e-16	0.259776	0.447	0.328	5.84703e-12
HMGCR	1.44828e-14	0.259575	0.465	0.402	3.11236e-10
LRRC59	2.04947e-27	0.258999	0.65	0.651	4.4043e-23
KREMEN1	6.12529e-16	0.258898	0.338	0.207	1.31632e-11
TRAPPC10	5.07845e-14	0.258273	0.546	0.53	1.09136e-09
METAP2	4.80887e-59	0.25797	0.762	0.872	1.03343e-54
SMAD2	1.72664e-21	0.257768	0.416	0.278	3.71055e-17
PPM1G	3.97922e-26	0.257764	0.485	0.399	8.55135e-22
CD2AP	1.38088e-23	0.257711	0.558	0.516	2.96752e-19
PRDM5	5.14808e-08	0.256811	0.273	0.247	0.00110632
RAB7A	6.93902e-36	0.256622	0.705	0.742	1.4912e-31
CAPZA1	4.68455e-30	0.256603	0.704	0.736	1.00671e-25
PSMA7	4.01533e-62	0.25621	0.89	0.979	8.62895e-58
SET	2.83824e-42	0.255965	0.832	0.922	6.09937e-38
MARCH5	4.56184e-20	0.255896	0.488	0.34	9.8034e-16
ASNS	1.73451e-33	0.25586	0.649	0.735	3.72746e-29
MAPRE1	2.36649e-24	0.255769	0.622	0.619	5.08558e-20
BRD3	3.36369e-09	0.25573	0.411	0.375	7.22857e-05
CCDC174	1.61299e-21	0.255684	0.639	0.614	3.46632e-17
FNBP4	1.20942e-08	0.255546	0.379	0.364	0.000259904
SCAF11	6.11563e-42	0.255223	0.735	0.822	1.31425e-37
JUNB	7.68684e-19	0.255093	0.698	0.818	1.6519e-14
AGO2	3.09185e-12	0.255009	0.442	0.411	6.64439e-08
PDLIM4	8.0312e-32	0.254893	0.386	0.178	1.72591e-27
STT3A	2.20691e-18	0.254686	0.564	0.494	4.74266e-14
ANK2	1.07939e-09	0.254628	0.33	0.309	2.31961e-05
MICAL3	4.58556e-15	0.254404	0.194	0.084	9.85438e-11
EXOC3	1.55546e-21	0.254063	0.619	0.614	3.34268e-17
SRPRA	8.29007e-28	0.253972	0.846	0.907	1.78154e-23
PBX1	1.63686e-20	0.253937	0.706	0.786	3.51762e-16
CLASP1	1.16651e-12	0.25361	0.327	0.222	2.50683e-08
FKBP3	4.59186e-43	0.253417	0.775	0.84	9.8679e-39
CAPZA2	1.14464e-61	0.253294	0.793	0.898	2.45983e-57
PLK4	5.09214e-12	0.253271	0.296	0.209	1.0943e-07
RNF111	4.55981e-11	0.253084	0.35	0.283	9.79903e-07
ARHGAP32	1.17525e-13	0.252925	0.257	0.141	2.52561e-09
C5orf24	5.57778e-15	0.25291	0.429	0.373	1.19867e-10
ATP6V1F	6.28374e-40	0.252888	0.773	0.82	1.35038e-35
PTK2	1.06325e-12	0.25251	0.353	0.256	2.28493e-08
RNF145	5.7152e-15	0.252378	0.471	0.417	1.2282e-10
SRRT	1.16007e-21	0.252214	0.622	0.618	2.493e-17
DNM1L	2.93575e-11	0.25198	0.372	0.326	6.30894e-07
LSM12	1.33831e-60	0.25185	0.852	0.948	2.87602e-56
TCF12	1.19482e-25	0.251611	0.73	0.836	2.56767e-21
NCOA1	2.49878e-14	0.251239	0.406	0.404	5.36988e-10
TMEM150A	1.47185e-16	0.250976	0.381	0.355	3.16301e-12
KIFAP3	2.80569e-23	0.2509	0.627	0.708	6.02944e-19
ELOB	1.16315e-98	0.250831	0.884	0.992	2.49961e-94
WSB1	2.85083e-09	0.250509	0.366	0.41	6.12644e-05
ZFP36L2	3.78146e-14	0.250431	0.407	0.368	8.12635e-10
G3BP2	9.44061e-29	0.250119	0.775	0.814	2.02879e-24
RPL23	8.62868e-50	-0.251247	0.97	1	1.8543e-45
CCNG1	3.5682e-34	-0.252256	0.254	0.541	7.66805e-30
S100A13	8.98088e-30	-0.252926	0.745	0.928	1.92999e-25
TCEAL9	1.34396e-37	-0.257305	0.573	0.845	2.88816e-33
UQCRHL	3.17726e-40	-0.261292	0.832	0.986	6.82792e-36
PSME1	3.41749e-33	-0.264803	0.716	0.913	7.3442e-29
LMNTD1	8.37181e-45	-0.26503	0.51	0.82	1.7991e-40
SGK1	3.3109e-37	-0.266254	0.631	0.89	7.11513e-33
RPL39L	1.92348e-49	-0.266561	0.542	0.858	4.13356e-45
RPL19	1.16537e-55	-0.269926	0.97	0.999	2.50438e-51
MRPS21	6.19554e-43	-0.271694	0.758	0.955	1.33142e-38
CCDC58	1.17401e-41	-0.271821	0.486	0.779	2.52294e-37
RPS21	3.55601e-60	-0.271944	0.952	1	7.64187e-56
PRDX4	4.87118e-30	-0.273969	0.838	0.966	1.04682e-25
RPL34	4.73368e-57	-0.280362	0.957	0.999	1.01727e-52
RPL36	1.38624e-62	-0.281369	0.922	0.996	2.97903e-58
RPL8	4.79531e-62	-0.284305	0.974	1	1.03051e-57
MT1E	6.45799e-60	-0.284915	0.382	0.77	1.38782e-55
RPS28	8.19655e-56	-0.285646	0.911	0.997	1.76144e-51
AL136454.1	9.51705e-64	-0.28761	0.923	0.997	2.04521e-59
NDUFB11	2.85727e-43	-0.296201	0.836	0.981	6.14028e-39
RPL12	6.57644e-64	-0.298287	0.925	0.996	1.41328e-59
PRKAR2B	9.09445e-36	-0.29893	0.218	0.501	1.9544e-31
PAFAH1B3	1.6488e-40	-0.300549	0.531	0.81	3.54326e-36
S100A11	1.17685e-39	-0.301554	0.886	0.987	2.52905e-35
RPS18	2.53838e-73	-0.303683	0.96	1	5.45499e-69
TAF10	2.43636e-49	-0.306547	0.869	0.99	5.23574e-45
UBA52	6.99149e-70	-0.310513	0.96	1	1.50247e-65
SERF2	9.89124e-49	-0.311035	0.962	0.999	2.12563e-44
RPL30	1.08423e-70	-0.318954	0.979	1	2.33001e-66
RPS23	9.18646e-75	-0.319016	0.969	1	1.97417e-70
RPL15	7.09693e-81	-0.32382	0.967	1	1.52513e-76
RPS25	2.50447e-86	-0.329184	0.926	0.997	5.38211e-82
HMGA1	2.31658e-60	-0.337175	0.181	0.554	4.97834e-56
RPL32	1.56902e-80	-0.343398	0.954	1	3.37182e-76
BAX	9.37861e-49	-0.351496	0.883	0.992	2.01546e-44
CFAP36	2.12699e-58	-0.352827	0.672	0.925	4.5709e-54
NPM1	1.61813e-60	-0.353124	0.94	0.997	3.47735e-56
RPL7A	1.01814e-65	-0.356054	0.818	0.987	2.18797e-61
BDNF	2.97396e-46	-0.356748	0.471	0.789	6.39105e-42
EIF3F	6.743e-77	-0.356829	0.887	0.994	1.44907e-72
RPL7	7.10874e-98	-0.357843	0.926	0.999	1.52767e-93
RPS14	1.71244e-79	-0.359841	0.969	1	3.68004e-75
BLVRB	1.22133e-55	-0.369992	0.851	0.983	2.62463e-51
EIF3H	3.84638e-96	-0.371549	0.91	0.995	8.26587e-92
RPL3	2.05307e-98	-0.377003	0.94	1	4.41205e-94
PGK1	2.25435e-50	-0.379138	0.606	0.881	4.84461e-46
ERCC1	3.82034e-58	-0.383557	0.342	0.7	8.20991e-54
RPS24	4.65234e-100	-0.386938	0.953	0.999	9.99788e-96
RPLP1	2.43897e-97	-0.388517	0.959	1	5.24134e-93
EMP3	2.30281e-55	-0.392287	0.863	0.987	4.94874e-51
RPS3A	8.49723e-87	-0.392836	0.973	1	1.82606e-82
RPS27A	3.59929e-106	-0.397397	0.953	0.999	7.73487e-102
RPL35A	2.55858e-118	-0.400632	0.965	0.999	5.4984e-114
PSME2	2.91979e-58	-0.403257	0.837	0.968	6.27463e-54
GSTM3	1.78565e-64	-0.403684	0.621	0.904	3.83736e-60
SPRY2	9.79937e-41	-0.406783	0.514	0.793	2.10589e-36
RPLP0	1.29747e-93	-0.415047	0.961	1	2.78826e-89
RPL10A	1.54436e-117	-0.415591	0.933	0.995	3.31882e-113
RPS8	4.39004e-106	-0.420877	0.966	1	9.43419e-102
MGST3	4.16348e-44	-0.421954	0.203	0.51	8.94732e-40
RPL39	2.20097e-92	-0.429703	0.912	0.995	4.72989e-88
S100A6	2.71786e-64	-0.430598	0.99	0.999	5.84067e-60
HIF1A	3.01264e-69	-0.432032	0.595	0.916	6.47415e-65
LBH	1.13782e-34	-0.432635	0.597	0.797	2.44517e-30
RPL9	1.29686e-130	-0.436072	0.947	0.999	2.78694e-126
ESD	2.74541e-70	-0.438624	0.896	0.995	5.89988e-66
GAPDH	1.50154e-63	-0.4426	0.935	0.999	3.22681e-59
RPS10	3.097e-110	-0.442767	0.879	0.997	6.65546e-106
HSPB11	2.25725e-88	-0.446915	0.616	0.926	4.85083e-84
MT1F	7.94565e-84	-0.447806	0.394	0.841	1.70752e-79
RPL35	5.44226e-106	-0.447942	0.962	1	1.16954e-101
RPS9	7.75109e-141	-0.455224	0.936	1	1.66571e-136
RPS11	5.8211e-144	-0.456012	0.942	1	1.25095e-139
RPL24	3.61321e-143	-0.457095	0.941	0.999	7.76478e-139
EEF1A1	2.41172e-108	-0.46373	0.99	1	5.18278e-104
SOX9	9.88712e-67	-0.47735	0.363	0.752	2.12474e-62
MAGED2	1.16078e-54	-0.477942	0.663	0.908	2.49451e-50
RPL22	2.92088e-151	-0.479519	0.923	0.997	6.27697e-147
RPS12	7.88356e-116	-0.480363	0.963	1	1.69418e-111
RPL22L1	5.35615e-111	-0.50941	0.932	0.997	1.15104e-106
EEF1B2	1.674e-171	-0.52899	0.92	0.999	3.59742e-167
RPLP2	3.40511e-199	-0.531471	0.943	0.999	7.31758e-195
RPL18A	1.92071e-160	-0.535411	0.971	0.999	4.1276e-156
ANKH	2.54861e-36	-0.539277	0.667	0.86	5.47696e-32
RPS3	3.61655e-178	-0.540337	0.94	0.999	7.77196e-174
RPS19	6.87399e-159	-0.554764	0.967	0.999	1.47722e-154
RPS13	3.34215e-197	-0.565685	0.942	1	7.18229e-193
RPS16	2.48185e-179	-0.578757	0.876	0.995	5.33349e-175
RPS7	1.68566e-227	-0.583842	0.946	1	3.62248e-223
PTN	3.98434e-53	-0.598925	0.358	0.716	8.56235e-49
RPL27A	5.44699e-207	-0.601146	0.961	1	1.17056e-202
RPL18	1.16226e-197	-0.616994	0.887	0.994	2.49769e-193
MORC4	3.69589e-116	-0.620534	0.336	0.831	7.94247e-112
RPS20	7.80774e-192	-0.639035	0.956	1	1.67788e-187
RPL11	2.80779e-222	-0.645876	0.949	1	6.03395e-218
MT1M	2.33824e-99	-0.650086	0.645	0.979	5.02487e-95
VIM	2.99933e-105	-0.663649	0.943	0.999	6.44556e-101
RPL28	4.7016e-229	-0.671375	0.961	0.999	1.01037e-224
RPS6	5.42138e-169	-0.677006	0.933	0.997	1.16505e-164
ZNF90	1.66292e-281	-0.717977	0.927	0.997	3.57362e-277
RPS5	1.00284e-244	-0.730463	0.928	0.997	2.15509e-240
RPL10	4.04989e-212	-0.744101	0.968	1	8.7032e-208
RPL36A	1.27298e-230	-0.748652	0.887	0.996	2.73564e-226
LGALS3	1.48885e-124	-0.829414	0.502	0.943	3.19954e-120
RPS4X	1.77843e-251	-0.842137	0.937	0.999	3.82184e-247
ADIPOQ	2.10341e-21	-0.967557	0.006	0.101	4.52023e-17
CAV1	2.61497e-238	-1.00457	0.223	0.915	5.61956e-234
FAM162A	2.01932e-151	-1.04379	0.874	0.994	4.33952e-147
S100A4	2.32231e-258	-1.76731	0.806	0.995	4.99064e-254
HPR	6.2236e-40	-1.77248	0.008	0.174	1.33745e-35

## Sheet: Co-culturev3D_12hr
gene	p_val	avg_logFC	pct.1	pct.2	p_val_adj				ADC High	12h hA	12h 3D		ADC Low	12h hA	12h 3D		Total	ADC High	ADC Low
MT-CO2	1.26569e-197	1.95991	0.97	0.001	2.71998e-193				SLC1A2	0	0		PLA2G2D	0	0		12h hA	0	0
MT-CO3	8.07291e-179	1.48954	0.925	0.003	1.73487e-174				PHACTR3	0	0		GSTA1	0	0		12h 3D	1	0
MT-CO1	1.16078e-164	1.38335	0.9	0.008	2.49451e-160				GFAP	0	0		CXCL13	0	0
MT-CYB	3.10929e-157	1.37494	0.85	0.001	6.68185e-153				APOD	0	0		KLK7	0	0
MT-ND3	1.28356e-154	1.34033	0.86	0.005	2.75838e-150				LINC00485	0	0		SULT1E1	0	0
MT-ATP6	4.86555e-168	1.28363	0.875	0	1.04561e-163				LHX4	0	0		KLK8	0	0
MT-ND4	4.43517e-160	1.26532	0.86	0.001	9.53118e-156				COL4A3	0	0		LINC00960	0	0
MT-ND1	4.25587e-147	1.01837	0.82	0.003	9.14586e-143				MYRFL	0	0		C5orf17	0	0
ACTA2	3.76887e-18	0.895032	0.64	0.448	8.0993e-14				SPESP1	0	0		TUNAR	0	0
RPS15A	5.00636e-98	0.890118	0.875	0.186	1.07587e-93				PTPRZ1	0	0		SLC51B	0	0
TMSB4X	2.86051e-52	0.882225	0.995	0.956	6.14725e-48				MTCYBP18	0	0		TRBV5-1	0	0
MALAT1	4.27464e-52	0.86512	0.995	0.931	9.1862e-48				HCN1	0	0		ADRA1D	0	0
MT-ND2	6.04867e-116	0.726568	0.67	0	1.29986e-111				TTLL7	0	0		TRBV29-1	0	0
NDUFA4	2.50653e-80	0.64205	0.575	0.014	5.38652e-76				POU3F2	0	0		TRBV7-9	0	0
ANXA1	5.26282e-33	0.617637	0.965	0.942	1.13098e-28				PCDH9	0	0		KLK5	0	0
RPL29	1.44457e-53	0.612324	0.76	0.294	3.10439e-49				PTPRB	0	0		FGF19	0	0
RANBP1	1.61438e-42	0.59617	0.96	0.864	3.4693e-38				DNAH11	0	0		ASS1P11	0	0
HNRNPAB	9.34837e-43	0.591134	0.975	0.918	2.00896e-38				MAP7	0	0		TRAV14DV4	0	0
HSPD1	4.32824e-39	0.590861	1	0.975	9.30138e-35				GDA	0	0		TRBV9	0	0
PRDX1	6.16099e-44	0.589481	0.97	0.983	1.324e-39				PMP2	0	0		TRAV12-2	0	0
MANF	2.22229e-39	0.579226	0.9	0.793	4.77571e-35				ZNF521	0	0		GATA5	0	0
RAN	7.36171e-43	0.563474	0.96	0.922	1.58203e-38				NCAN	0	0		FABP6	0	0
RPL41	2.87423e-95	0.559384	1	0.995	6.17672e-91				RNF180	0	0		LINC02446	0	0
SEC11C	2.59722e-42	0.553882	0.96	0.911	5.58142e-38				ST8SIA5	0	0		CES1	0	0
NASP	2.56934e-25	0.546202	0.78	0.539	5.52151e-21				GRIK3	0	0		SCT	0	0
SNRPD1	4.66951e-43	0.543414	0.97	0.956	1.00348e-38				DPP10	0	0		ICOS	0	0
HMGA2	8.44111e-27	0.537782	0.875	0.618	1.81399e-22				ZC2HC1C	0	0		WT1	0	0
SRSF7	9.12811e-36	0.531371	0.95	0.928	1.96163e-31				TDRD1	0	0		CD8B	0	0
LIMK2	6.56394e-35	0.521002	0.95	0.855	1.41059e-30				NIM1K	0	0		OR2B6	0	0
CACYBP	2.32432e-36	0.519744	0.885	0.768	4.99497e-32				PAM	0	0		CCL19	0	0
TIMP1	1.60384e-11	0.518874	0.78	0.66	3.44666e-07				ELF5	0	0		PCDHA1	0	0
RPL6	1.08692e-42	0.512814	0.9	0.666	2.33579e-38				TRIM9	0	0		ADAMDEC1	0	0
POLR2L	8.70195e-44	0.502497	0.94	0.69	1.87005e-39				ASXL3	0	0		KLRG2	0	0
HNRNPA3	8.20127e-34	0.494285	0.995	0.991	1.76245e-29				RPL35P5	0	0		LINC00892	0	0
ACTG1	1.99308e-30	0.493212	0.99	0.943	4.28312e-26				LRRC3B	0	0		CYP26A1	0	0
CYCS	1.70294e-29	0.488041	0.975	0.876	3.65961e-25				RASEF	0	0		CTLA4	0	0
FTL	8.28622e-33	0.479693	1	0.978	1.78071e-28				SLC39A12	0	0		MYL2	0	0
RPS29	2.72923e-31	0.478086	0.92	0.801	5.86512e-27				SLC1A6	0	0		TBX1	0	0
SERP1	1.29004e-34	0.478048	0.895	0.855	2.77229e-30				ATP1A2	0	0		GPC3	0	0
ATP6V1G1	1.45371e-34	0.472944	0.94	0.951	3.12402e-30				WNT16	0	0		CD8A	0	0
PSMD1	1.11412e-34	0.469288	0.925	0.845	2.39424e-30				NUDT12	0	0		KIAA1210	0	0
TUBA1B	1.48126e-27	0.467083	0.95	0.881	3.18323e-23				PLPPR4	0	0		TRBV28	0	0
PMEPA1	2.78276e-14	0.466342	0.86	0.814	5.98015e-10				ETNPPL	0	0		TRBC2	0	0
PSMD7	2.40133e-41	0.464577	0.9	0.899	5.16045e-37				ELL2	0	0		DUOX1	0	0
INHBA	1.64209e-08	0.461797	0.74	0.625	0.000352884				PAG1	0	0		KLK11	0	0
CKB	8.31788e-51	0.460845	0.565	0.075	1.78751e-46				KCTD16	0	0		LINC02570	0	0
PPP1R14B	8.01499e-27	0.44997	0.985	0.986	1.72242e-22				DLX6	0	0		CXCL11	0	0
RPL21	2.44046e-37	0.446231	0.985	0.97	5.24455e-33				SPOCK1	0	0		SKAP1	0	0
RBX1	9.03067e-44	0.445853	0.91	0.785	1.94069e-39				PPP2R2C	0	0		SCML4	0	0
SRP14	4.05635e-55	0.444842	0.52	0.043	8.7171e-51				SIM2	0	0		TNIP3	0	0
C1QBP	1.98982e-37	0.444633	0.865	0.664	4.27611e-33				EML6	0	0		LINC02345	0	0
TPM3	6.83236e-27	0.442911	0.935	0.937	1.46827e-22				TRGC1	0	0		CNTN6	0	0
HSP90AA1	7.9683e-24	0.441868	0.96	0.953	1.71239e-19				ADCYAP1	0	0		GNLY	0	0
SRSF2	4.84947e-23	0.435062	0.955	0.918	1.04215e-18				LYPD1	0	0		AZU1	0	0
EIF5	1.3579e-31	0.431467	0.97	0.973	2.91812e-27				PIK3R1	0	0		FBN3	0	0
VDAC2	2.49615e-33	0.42889	0.945	0.95	5.36422e-29				CDH20	0	0		PAMR1	0	0
UQCC2	7.47468e-37	0.428395	0.98	0.973	1.60631e-32				TFAP2B	0	0		IDI2	0	0
PTGES3	1.50361e-25	0.426029	0.965	0.929	3.23127e-21				EGR3	0	0		LY9	0	0
ATP6V0B	2.38727e-26	0.425606	0.935	0.96	5.13025e-22				DDN	0	0		CXCL10	0	0
SNRPD3	1.22865e-35	0.425037	0.95	0.97	2.64038e-31				UPP2	0	0		SIT1	0	0
PRKG2	6.58541e-11	0.424569	0.785	0.599	1.4152e-06				AMER2	0	0		THRSP	0	0
PSMA7	9.44109e-31	0.424149	0.985	0.979	2.02889e-26				TLL2	0	0		IGHG2	0	0
TGFB1	4.47459e-16	0.423655	0.835	0.766	9.61589e-12				DRC1	0	0		TEX19	0	0
IGFBP2	5.08543e-73	0.423546	0.455	0	1.09286e-68				COLGALT2	0	0		CCR5	0	0
ARPC2	1.6739e-34	0.412187	0.98	0.988	3.59722e-30				ELOVL4	0	0		GBP5	0	0
GSPT1	1.35632e-28	0.411115	0.93	0.894	2.91474e-24				SLF1	0	0		CD27	0	0
SET	1.07671e-26	0.40771	0.955	0.924	2.31386e-22				LRP8	0	0		CCL5	0	0
UQCRH	1.26671e-67	0.402259	0.425	0	2.72217e-63				LINC02242	0	0		SUCNR1	0	0
TPM1	1.70604e-16	0.402124	0.955	0.942	3.66628e-12				GUCY1A2	0	0		CLEC10A	0	0
MDK	4.81069e-88	0.400416	0.535	0	1.03382e-83				LINC01909	0	0		IGHG1	0	0
DNAJA1	2.57933e-31	0.399322	0.935	0.939	5.54298e-27				ELOVL7	0	0		LYZ	0	0
NHP2	2.40066e-29	0.397751	0.725	0.417	5.15902e-25				KIAA0319	0	0		TLR8	0	0
UCHL3	2.06791e-26	0.396947	0.89	0.831	4.44394e-22				CTXN2	0	0		UBASH3A	0	0
PSMC5	2.69254e-25	0.395833	0.94	0.873	5.78627e-21				GOLGA7B	0	0		IL33	0	0
CDC34	3.68087e-25	0.394752	0.895	0.745	7.9102e-21				DTNA	0	0		GBP1P1	0	0
PDAP1	3.12608e-33	0.393649	0.94	0.887	6.71795e-29				CNDP1	0	0		ISM2	0	0
NOP58	1.15356e-16	0.388851	0.885	0.709	2.479e-12				MOG	0	0		VAX2	0	0
DYNLL2	1.08835e-27	0.388228	0.925	0.912	2.33886e-23				FBXO15	0	0		GBP4	0	0
NOP56	7.73235e-23	0.387528	0.79	0.534	1.66168e-18				SPSB4	0	0		TFPI2	0	0
PSMB3	3.9279e-22	0.385427	0.975	0.974	8.44105e-18				PTPRR	0	0		CD96	0	0
HSPA4	2.81299e-23	0.384456	0.91	0.827	6.04511e-19				SPOCK3	0	0		IL2RG	0	0
HSPA5	2.01239e-18	0.383672	0.945	0.959	4.32463e-14				CYP19A1	0	0		CCL17	0	0
MTDH	1.58062e-31	0.382883	0.95	0.968	3.39675e-27				FHOD3	0	0		LINC00426	0	0
NOP10	1.29721e-22	0.38156	0.935	0.853	2.7877e-18				GOLGA2P5	0	0		LINC02356	0	0
LSM6	2.47307e-20	0.379346	0.905	0.783	5.31462e-16				SERPINA5	0	0		ZBED2	0	0
HSPE1	2.70834e-33	0.378461	0.995	0.999	5.82022e-29				FOSB	0	0		FCN1	0	0
SSB	4.25891e-25	0.374261	0.925	0.885	9.1524e-21				ACTN2	0	0		LCK	0	0
MRPL52	3.4272e-34	0.372135	0.985	0.984	7.36506e-30				HRASLS5	0	0		RPL13P12	0	0
REXO2	4.73138e-23	0.371816	0.925	0.833	1.01677e-18				NRSN1	0	0		GCSAM	0	0
TIMM13	7.59312e-26	0.371754	0.91	0.825	1.63176e-21				RPH3A	0	0		TBC1D10C	0	0
TXNRD1	6.39543e-20	0.371708	0.72	0.549	1.37438e-15				CHRDL1	0	0		KANK4	0	0
KIF5B	1.4088e-22	0.365431	0.94	0.922	3.02751e-18				CHI3L1	0	0		HNRNPA1P21	0	0
POMP	1.75605e-26	0.363766	0.885	0.829	3.77375e-22				SCRG1	0	0		GJA5	0	0
SLC25A5	5.11664e-17	0.359776	0.885	0.746	1.09957e-12				PCDH17	0	0		C15orf59-AS1	0	0
TMA7	3.44963e-29	0.359692	0.965	0.922	7.41326e-25				RORB	0	0		HIST1H2AE	0	0
ADRM1	2.07156e-23	0.358255	0.83	0.655	4.45178e-19				TRGC2	0	0		IKZF3	0	0
PEG10	1.23459e-61	0.355513	0.46	0.01	2.65314e-57				MARCH4	0	0		PYHIN1	0	0
SRRM1	2.31443e-24	0.354788	0.94	0.881	4.97371e-20				PCLO	0	0		CALHM6	0	0
PSMD6	4.257e-25	0.354023	0.91	0.889	9.1483e-21				ZNF365	0	0		SFRP4	0	0
PSMC4	2.40519e-22	0.351248	0.935	0.898	5.16875e-18				HHATL	0	0		SH2D1A	0	0
ERH	2.76751e-25	0.350796	0.765	0.519	5.94737e-21				B3GALT2	0	0		WNT11	0	0
DNAJC8	2.60805e-18	0.350493	0.86	0.74	5.60469e-14				LRRIQ1	0	0		CD300LF	0	0
NES	5.87915e-69	0.350256	0.45	0.001	1.26343e-64				DNAJC6	0	0		GPR171	0	0
PIN4	5.19028e-26	0.34912	0.95	0.952	1.11539e-21				SYT16	0	0		NCF1	0	0
DYNLL1	1.41162e-23	0.348729	0.99	0.992	3.03356e-19				SLC6A12	0	0		HSH2D	0	0
LDHB	3.22676e-22	0.346125	0.535	0.232	6.9343e-18				COL28A1	0	0		EPHX3	0	0
BEX3	1.18503e-20	0.345578	0.58	0.332	2.54663e-16				FAM19A2	0	0		HAPLN3	0	0
FUBP1	4.60935e-14	0.345262	0.86	0.754	9.90549e-10				PEG3	0	0		CCDC36	0	0
MT-ND5	1.22956e-37	0.344171	0.445	0.062	2.64233e-33				ZNF236	0	0		CD3E	0	0
COX5A	1.72116e-23	0.343744	0.98	0.997	3.69878e-19				FAXC	0	0		CD300LG	0	0
RPL13A	3.3126e-19	0.342076	0.91	0.84	7.11877e-15				SLC35F1	0	0		LINC02036	0	0
TUBB2B	3.58107e-42	0.341417	0.435	0.041	7.69571e-38				ADRA2B	0	0		SIRPG	0	0
PA2G4	1.84873e-18	0.340049	0.855	0.814	3.97293e-14				LINC01579	0	0		HIST1H1D	0	0
RPS26	6.92745e-18	0.339466	0.875	0.837	1.48871e-13				TMOD2	0	0		MYB	0	0
CCT6A	2.00685e-21	0.33928	0.86	0.84	4.31273e-17				SLC35F3	0	0		MRAP	0	0
ACTB	9.91428e-14	0.338717	0.995	0.999	2.13058e-09				OSTM1-AS1	0	0		TNFSF13B	0	0
PSMD11	3.96179e-18	0.338148	0.935	0.89	8.51388e-14				SLC24A2	0	0		PTPN22	0	0
PSMA3	6.62422e-26	0.337759	0.97	0.97	1.42355e-21				CLSTN1	0	0		IL7R	0	0
RPS27L	1.39291e-22	0.336019	0.985	0.981	2.99337e-18				BEX5	0	0		GFI1	0	0
NCL	5.75765e-16	0.334317	0.965	0.944	1.23732e-11				PSD2	0	0		TREML3P	0	0
HNRNPD	1.15435e-17	0.32765	0.95	0.962	2.4807e-13				NRIP3	0	0		HBE1	0	0
LSM12	8.45221e-21	0.326848	0.965	0.95	1.81638e-16				GABRA1	0	0		PAX8-AS1	0	0
DNAJC2	6.53149e-16	0.325354	0.775	0.633	1.40362e-11				DLGAP2	0	0		SLA2	0	0
ALCAM	2.26666e-11	0.325268	0.75	0.624	4.87105e-07				PPP2R2B	0	0		HLA-DQB1	0	0
AMD1	6.56717e-20	0.324983	0.795	0.627	1.41128e-15				MAP3K9	0	0		TNFRSF9	0	0
ZNF706	2.06797e-19	0.323873	0.935	0.93	4.44406e-15				DOC2B	0	0		IGKC	0	0
NDUFS6	1.88451e-19	0.323676	0.755	0.567	4.04982e-15				STC1	0	0		DLX4	0	0
VPS29	1.67088e-22	0.32344	0.92	0.886	3.59072e-18				LHX6	0	0		C16orf54	0	0
SNRPF	8.80465e-21	0.323141	0.99	0.988	1.89212e-16				KLHL4	0	0		HLA-DRB1	0	0
NDUFS5	7.49908e-66	0.322979	0.415	0	1.61155e-61				SLC27A6	0	0		TYMP	0	0
ZCRB1	1.17319e-20	0.321669	0.97	0.977	2.52119e-16				NEK5	0	0		SP140	0	0
H2AFZ	8.64627e-08	0.321261	0.99	0.994	0.00185808				CFAP74	0	0		TC2N	0	0
NME1	6.12823e-17	0.320476	0.905	0.829	1.31696e-12				PDE1C	0	0		BEAN1	0	0
MAP1B	1.42154e-15	0.320062	0.825	0.662	3.0549e-11				SOX5	0	0		SULT1B1	0	0
COX7B	3.41952e-20	0.319197	0.635	0.343	7.34855e-16				CA4	0	0		RPL21P4	0	0
CNIH4	2.23112e-20	0.318778	0.93	0.934	4.79467e-16				NEDD4L	0	0		GRIK1-AS1	0	0
UQCR10	9.40089e-16	0.317601	0.91	0.859	2.02025e-11				MT-TH	0	0		BNC1	0	0
APEX1	1.39888e-22	0.317356	0.82	0.744	3.0062e-18				LRAT	0	0		LINC00922	0	0
RASA1	2.598e-09	0.316148	0.77	0.708	5.58311e-05				GLYATL2	0	0		ADAMTS7P1	0	0
ACTL6A	1.3374e-17	0.312294	0.83	0.6	2.87408e-13				PKIA	0	0		BTLA	0	0
NUCKS1	2.6563e-13	0.308754	0.95	0.929	5.7084e-09				ST6GAL2	0	0		RBP5	0	0
MARCKSL1	2.40101e-14	0.308449	0.735	0.529	5.15977e-10				LINC02523	0	0		FCMR	0	0
FBL	2.78599e-19	0.308141	0.89	0.842	5.98709e-15				TTYH1	0	0		PTPN7	0	0
ESD	1.06621e-12	0.307035	0.99	0.996	2.29129e-08				CDH10	0	0		CRTAM	0	0
TIMM17A	5.10172e-18	0.306298	0.635	0.503	1.09636e-13				EDIL3	0	0		CTSV	0	0
FRMD4A	9.29162e-09	0.30427	0.765	0.599	0.000199677				CLVS1	0	0		IL12RB1	0	0
TBCB	4.34825e-20	0.304133	0.96	0.878	9.34439e-16				KLHDC8A	0	0		GRAP2	0	0
RPL39	5.50536e-23	0.300796	1	0.995	1.1831e-18				UNC80	0	0		GBP2	0	0
NDUFAB1	9.4363e-18	0.300569	0.97	0.979	2.02786e-13				GPR75	0	0		ABCG2	0	0
PCBP1	1.19924e-26	0.299746	0.955	0.977	2.57716e-22				FAM155A	0	0		ITGAL	0	0
RBM8A	1.29976e-15	0.298298	0.825	0.712	2.79318e-11				PSD3	0	0		RGL4	0	0
HMGN1	3.35607e-15	0.29773	0.53	0.286	7.2122e-11				POU5F1	0	0		RPS3AP6	0	0
NAP1L1	7.2306e-13	0.296719	0.98	0.991	1.55386e-08				HSD3BP4	0	0		IL18RAP	0	0
AK6	5.39632e-17	0.294563	0.735	0.577	1.15967e-12				REM1	0	0		GVINP1	0	0
SLC25A6	2.11923e-43	0.294312	0.31	0.003	4.55422e-39				GUSBP1	0	0		KCNQ4	0	0
NDUFB2	4.60187e-14	0.294225	0.43	0.212	9.88942e-10				CNTN2	0	0		JAML	0	0
LRRC59	5.46947e-14	0.293735	0.79	0.652	1.17539e-09				MAP1A	0	0		HLA-F	0	0
CNBP	6.86174e-18	0.293616	0.97	0.979	1.47459e-13				GRM8	0	0		CUBN	0	0
NMD3	2.65706e-15	0.293103	0.8	0.669	5.71002e-11				PCDHGA3	0	0		SPN	0	0
TOMM20	5.34022e-19	0.290989	0.93	0.887	1.14761e-14				AKAP6	0	0		CEBPA-DT	0	0
ATP5F1E	1.14001e-19	0.290902	0.995	0.988	2.44987e-15				CCDC184	0	0		RPL37P6	0	0
TPM4	3.97109e-11	0.289779	0.72	0.636	8.53386e-07				PON3	0	0		B3GNT8	0	0
LBH	6.44118e-09	0.28941	0.845	0.798	0.000138421				CTNND2	0	0		MIR222HG	0	0
HNRNPA2B1	1.82583e-16	0.288904	0.985	0.978	3.92371e-12				TDO2	0	0		TSPAN1	0	0
PSMB5	2.57653e-17	0.287438	0.965	0.968	5.53695e-13				RXFP1	0	0		RPS15P5	0	0
EIF1AX	7.56319e-14	0.287409	0.88	0.793	1.62533e-09				KCNN2	0	0		LCP1	0	0
WDR74	9.13401e-15	0.28633	0.85	0.736	1.9629e-10				KIF1B	0	0		HBG2	0	0
RWDD1	2.41132e-16	0.285719	0.955	0.942	5.18194e-12				NDRG2	0	0		GCH1	0	0
PPID	6.25323e-11	0.285351	0.73	0.661	1.34382e-06				ANGPTL1	0	0		RPS3AP26	0	0
SLIRP	5.03306e-21	0.285115	0.4	0.124	1.08161e-16				GPM6B	0	0		RPL23AP74	0	0
BOLA3	3.94168e-12	0.283924	0.78	0.603	8.47067e-08				PDZPH1P	0	0		SNHG8	0	0
COX6C	2.06423e-47	0.283871	0.38	0.012	4.43603e-43				RIT2	0	0		MCOLN2	0	0
EIF5A	1.87255e-11	0.283731	0.765	0.643	4.02411e-07				ATP1A4	0	0		RPSAP19	0	0
NAA15	5.11592e-14	0.283003	0.8	0.644	1.09941e-09				TRMT9B	0	0		RPL30P4	0	0
CCT3	2.95557e-15	0.282916	0.73	0.63	6.35152e-11				EPPIN-WFDC6	0	0		ANXA2R	0	0
RALA	1.62335e-18	0.282676	0.94	0.938	3.48857e-14				SLC24A4	0	0		RPL29	1	0
ZFAS1	3.5455e-57	0.280881	0.365	0	7.61928e-53				RERG	0	0		LRRC75A-AS1	0	0
SUMO2	1.71616e-21	0.28086	0.99	0.991	3.68804e-17				GRIN2C	0	0		RPL22L1	0	0
SRSF10	2.58574e-15	0.28074	0.9	0.862	5.55676e-11				CDH2	0	0		EEF1B2P3	0	0
EIF4G1	6.81143e-14	0.280513	0.87	0.781	1.46378e-09
PSMA4	1.61136e-18	0.27969	0.88	0.872	3.46282e-14
TIMM8A	4.47259e-12	0.279078	0.605	0.413	9.61159e-08
SYNCRIP	1.96129e-13	0.278141	0.905	0.88	4.21482e-09
EIF4E	1.32645e-14	0.278014	0.9	0.907	2.85053e-10
ZNF593	1.24259e-18	0.277987	0.755	0.617	2.67033e-14
COTL1	6.30806e-28	0.276587	0.41	0.084	1.3556e-23
PSMB6	2.44949e-16	0.276232	0.97	0.974	5.26395e-12
FKBP11	2.28467e-11	0.275845	0.7	0.595	4.90976e-07
CD63	1.17735e-09	0.27547	0.68	0.493	2.53012e-05
MAT2A	3.92119e-09	0.274799	0.905	0.815	8.42665e-05
IFITM3	3.57913e-09	0.274581	0.79	0.705	7.69155e-05
ENY2	3.28097e-19	0.274313	0.98	0.982	7.0508e-15
TXN	1.45326e-17	0.273217	0.485	0.232	3.12306e-13
SMAP1	5.53452e-17	0.273126	0.915	0.928	1.18937e-12
MRPL18	1.47934e-16	0.27305	0.78	0.607	3.1791e-12
ARPC5	9.12863e-15	0.273033	0.75	0.586	1.96174e-10
TXNL1	9.39588e-22	0.272577	0.91	0.95	2.01917e-17
POLR2K	4.73295e-19	0.272407	0.94	0.935	1.01711e-14
UBE2K	1.39783e-16	0.272047	0.89	0.849	3.00393e-12
STMN1	1.58557e-14	0.271959	0.84	0.547	3.40739e-10
EIF2S2	4.2953e-14	0.271846	0.965	0.964	9.23059e-10
PFDN2	1.80029e-17	0.2711	0.96	0.961	3.86881e-13
PDCD5	7.05671e-25	0.270559	0.94	0.966	1.51649e-20
BZW1	5.7605e-17	0.270478	0.875	0.864	1.23793e-12
SERBP1	1.28446e-16	0.269957	0.995	0.997	2.76031e-12
JPT1	6.42446e-12	0.269115	0.84	0.657	1.38062e-07
AHSA1	1.03208e-14	0.268965	0.825	0.775	2.21794e-10
HNRNPU	3.97192e-15	0.268952	0.955	0.977	8.53566e-11
NGF	2.02055e-10	0.268375	0.41	0.22	4.34217e-06
NEFM	6.99754e-16	0.268338	0.35	0.102	1.50377e-11
CAMTA1	1.29941e-13	0.267877	0.775	0.62	2.79244e-09
UQCRB	4.04798e-16	0.267389	0.985	0.978	8.6991e-12
CCT7	1.86357e-15	0.266773	0.65	0.397	4.00482e-11
TBCA	5.73961e-15	0.266617	0.65	0.458	1.23344e-10
XRCC5	9.17467e-27	0.265208	0.365	0.063	1.97164e-22
SRP9	7.07853e-14	0.264095	0.62	0.397	1.52118e-09
YWHAB	2.6783e-09	0.26394	0.925	0.909	5.75566e-05
MYL12B	1.09333e-11	0.263673	0.735	0.561	2.34957e-07
LSM5	2.06084e-09	0.262137	0.86	0.854	4.42874e-05
SNRPG	2.69086e-16	0.260962	0.985	0.987	5.78265e-12
FKBP3	1.08611e-08	0.260958	0.92	0.841	0.000233405
EIF1AD	3.17496e-12	0.259921	0.765	0.576	6.82298e-08
SLC20A1	6.4426e-12	0.259797	0.325	0.12	1.38451e-07
SNU13	1.18588e-14	0.259733	0.85	0.818	2.54847e-10
ELOC	8.76661e-17	0.259138	0.97	0.979	1.88394e-12
EN2	4.39681e-43	0.259018	0.28	0	9.44875e-39
MRPL20	3.12961e-15	0.258469	0.7	0.483	6.72553e-11
PEBP1	2.01073e-23	0.258453	0.425	0.119	4.32106e-19
SELENOH	8.85691e-08	0.257712	0.575	0.441	0.00190335
EIF6	1.14611e-12	0.25765	0.8	0.737	2.46299e-08
HDAC2	1.09174e-12	0.25561	0.845	0.763	2.34615e-08
CKAP4	4.42523e-10	0.255464	0.81	0.743	9.50981e-06
HMGN2	1.21968e-08	0.255013	0.8	0.633	0.000262109
DENR	5.17e-15	0.253751	0.865	0.799	1.11103e-10
WBP4	2.49227e-14	0.253254	0.84	0.745	5.35588e-10
CCT2	2.92626e-15	0.253059	0.895	0.912	6.28854e-11
COPS9	3.63285e-25	0.252999	0.39	0.088	7.80699e-21
SEM1	1.66867e-26	0.25236	0.99	0.995	3.58597e-22
DCUN1D5	4.23371e-09	0.252249	0.86	0.785	9.09825e-05
PHB	8.55348e-13	0.252074	0.91	0.924	1.83814e-08
MRPL51	1.6762e-46	0.251951	0.32	0.001	3.60216e-42
NUTF2	3.61914e-12	0.251784	0.965	0.935	7.77754e-08
MAGOH	6.22179e-15	0.251238	0.905	0.903	1.33706e-10
CALR	1.41732e-11	0.2505	0.845	0.774	3.04582e-07
WLS	1.6053e-07	-0.253954	0.8	0.894	0.00344979
BLOC1S1	1.04556e-12	-0.255439	0.96	0.992	2.24691e-08
APP	1.27516e-07	-0.25593	0.73	0.855	0.00274033
JUND	4.86109e-08	-0.256995	0.695	0.838	0.00104465
PRDX4	1.20647e-08	-0.257621	0.945	0.968	0.00025927
TXNIP	3.83198e-11	-0.259227	0.255	0.514	8.23493e-07
GSTM3	2.13234e-12	-0.264667	0.81	0.906	4.58241e-08
TCF4	7.22216e-09	-0.266301	0.915	0.969	0.000155204
ZNF90	1.81934e-50	-0.266675	0.99	0.999	3.90975e-46
REV3L	2.27361e-14	-0.272045	0.4	0.684	4.88599e-10
EIF4B	1.14614e-14	-0.272211	0.755	0.897	2.46305e-10
PCK2	5.17521e-16	-0.275965	0.33	0.643	1.11215e-11
LGALS3	1.98757e-06	-0.28172	0.865	0.944	0.0427128
S100A13	3.57191e-11	-0.282273	0.835	0.928	7.67603e-07
EMP3	1.68604e-09	-0.284107	0.94	0.988	3.6233e-05
ITM2B	1.17674e-09	-0.286988	0.805	0.912	2.52881e-05
SSBP2	9.88795e-15	-0.290328	0.435	0.688	2.12492e-10
ZEB2	5.55661e-09	-0.290524	0.62	0.779	0.000119412
VCAN	3.91198e-09	-0.290917	0.67	0.811	8.40685e-05
ALDOA	7.69603e-16	-0.295237	0.435	0.721	1.65388e-11
MBNL2	1.69663e-13	-0.29638	0.795	0.937	3.64605e-09
YPEL3	6.56598e-15	-0.298694	0.415	0.695	1.41103e-10
GJA1	2.19983e-09	-0.300185	0.535	0.737	4.72743e-05
NRN1	5.7197e-11	-0.302644	0.27	0.525	1.22916e-06
TECR	2.05315e-12	-0.305862	0.835	0.93	4.41221e-08
MT1F	2.89264e-07	-0.307674	0.685	0.842	0.00621627
RPS7	1.86424e-68	-0.309934	1	1	4.00626e-64
LRP1	9.79007e-16	-0.314883	0.675	0.899	2.10389e-11
HSPB11	7.47371e-20	-0.317342	0.82	0.928	1.6061e-15
NDUFB11	1.22817e-18	-0.319247	0.925	0.981	2.63933e-14
ZFP36L1	1.41456e-11	-0.319393	0.615	0.823	3.03989e-07
ERRFI1	3.04462e-09	-0.32614	0.54	0.713	6.5429e-05
PNRC1	8.76185e-19	-0.329022	0.435	0.735	1.88292e-14
RPL9	2.70057e-69	-0.330985	0.995	0.999	5.80353e-65
RPL18	8.80571e-46	-0.331293	0.99	0.994	1.89235e-41
MT1E	2.46181e-11	-0.344975	0.54	0.771	5.29043e-07
ERO1A	3.94582e-17	-0.345353	0.18	0.488	8.47957e-13
CAV1	1.1881e-13	-0.346843	0.78	0.916	2.55323e-09
VIM	3.01071e-13	-0.347371	0.995	0.999	6.47003e-09
DDAH2	6.02945e-13	-0.349944	0.59	0.781	1.29573e-08
NFIA	8.26558e-19	-0.351622	0.49	0.811	1.77627e-14
RORA	1.61717e-15	-0.355029	0.375	0.69	3.4753e-11
NFIX	7.52489e-21	-0.3642	0.91	0.966	1.6171e-16
COL6A2	5.4267e-10	-0.364612	0.45	0.682	1.1662e-05
C12orf57	2.86958e-24	-0.366461	0.955	0.977	6.16673e-20
PRDX5	9.15134e-15	-0.367886	0.92	0.961	1.96662e-10
MXI1	5.4905e-19	-0.371305	0.405	0.691	1.17991e-14
RPS10	5.91538e-46	-0.374782	0.99	0.997	1.27121e-41
RPL7	4.55173e-86	-0.376973	1	0.999	9.78166e-82
OGT	3.51794e-15	-0.37757	0.835	0.935	7.56005e-11
MT2A	1.53304e-08	-0.384871	0.855	0.937	0.00032945
EEF1B2	1.15757e-65	-0.393252	0.995	0.999	2.48762e-61
SP3	2.14925e-16	-0.39517	0.785	0.928	4.61874e-12
PTN	1.21072e-06	-0.402414	0.72	0.715	0.0260184
PLPP3	5.15611e-16	-0.408491	0.68	0.873	1.10805e-11
PDGFRA	1.72412e-28	-0.422382	0.155	0.555	3.70512e-24
PAFAH1B3	1.2631e-23	-0.423736	0.57	0.81	2.71441e-19
MT1M	1.19304e-08	-0.428849	0.965	0.981	0.000256385
AHNAK	8.82382e-18	-0.431664	0.84	0.947	1.89624e-13
RPL3	4.41181e-76	-0.468423	0.995	1	9.48099e-72
COL1A2	1.07387e-16	-0.472201	0.885	0.969	2.30774e-12
THRA	1.38785e-28	-0.494887	0.595	0.864	2.98249e-24
HIF1A	1.28737e-23	-0.495702	0.75	0.917	2.76656e-19
PKM	2.49775e-17	-0.500365	0.645	0.833	5.36765e-13
CEBPB	2.26585e-12	-0.508975	0.865	0.946	4.86932e-08
MAGED2	2.53345e-18	-0.515313	0.775	0.909	5.44439e-14
BTG1	6.27718e-25	-0.517372	0.93	0.972	1.34897e-20
PRELID2	6.39627e-28	-0.52352	0.44	0.765	1.37456e-23
PGK1	9.25059e-29	-0.523538	0.665	0.882	1.98795e-24
PCOLCE	1.16126e-15	-0.531715	0.835	0.938	2.49556e-11
BNIP3L	2.51185e-26	-0.532082	0.785	0.935	5.39798e-22
COL5A2	4.08389e-14	-0.543405	0.755	0.916	8.77628e-10
FN1	3.03084e-21	-0.55681	0.95	0.988	6.51327e-17
COL1A1	5.80475e-15	-0.562995	0.91	0.969	1.24744e-10
BTG2	5.08819e-21	-0.566424	0.16	0.511	1.09345e-16
SELENBP1	1.17986e-22	-0.577903	0.11	0.445	2.53552e-18
JUNB	1.50565e-20	-0.595647	0.55	0.819	3.23564e-16
GAS1	2.99638e-28	-0.629337	0.515	0.841	6.43921e-24
TIMP3	2.26604e-11	-0.701163	0.315	0.525	4.86971e-07
P4HA1	2.5064e-61	-0.826817	0.58	0.924	5.38626e-57
COL3A1	6.26776e-24	-0.847084	0.92	0.973	1.34694e-19
GAPDH	1.81887e-70	-0.901074	0.995	1	3.90875e-66
EGR1	7.7479e-28	-0.988838	0.525	0.811	1.66502e-23
FAM162A	2.36316e-91	-1.38968	0.99	0.995	5.07842e-87
FOS	5.99575e-45	-1.39726	0.125	0.643	1.28849e-40

## Sheet: Co-Culturev3D_14d
gene	p_val	avg_logFC	pct.1	pct.2	p_val_adj				ADC High	14d hA	14d 3D		ADC Low	14d hA	14d 3D		Total	ADC High	ADC Low
MT-CO2	0	3.01229	0.989	0	0				SLC1A2	0	0		PLA2G2D	0	0		14d hA	7	0
MT-CO3	0	2.82737	0.977	0.003	0				PHACTR3	0	0		GSTA1	0	0		14d 3D	13	3
MT-ATP6	0	2.5914	0.973	0.001	0				GFAP	0	0		CXCL13	0	0
MT-CO1	0	2.52037	0.954	0.003	0				APOD	0	0		KLK7	0	0
MT-CYB	0	2.50874	0.957	0.002	0				LINC00485	0	0		SULT1E1	0	0
MT-ND4	0	2.4212	0.954	0.003	0				LHX4	0	0		KLK8	0	0
MT-ND1	0	2.1198	0.92	0.002	3.29017e-306				COL4A3	0	0		LINC00960	0	0
MT-ND3	6.04445e-300	2.04538	0.895	0	1.29895e-295				MYRFL	0	0		C5orf17	0	0
S100A4	2.05138e-172	1.93897	0.979	0.806	4.40842e-168				SPESP1	0	0		TUNAR	0	0
MT-ND2	1.0482e-274	1.88878	0.856	0.001	2.25258e-270				PTPRZ1	1	0		SLC51B	0	0
RPS15A	1.89218e-191	1.32653	0.763	0.123	4.06629e-187				MTCYBP18	0	0		TRBV5-1	0	0
RPL29	2.44023e-186	1.23818	0.799	0.298	5.24405e-182				HCN1	0	0		ADRA1D	0	0
RPL6	1.66417e-163	1.10811	0.82	0.502	3.57631e-159				TTLL7	0	0		TRBV29-1	0	0
TUBB2B	7.21465e-149	1.08135	0.626	0.047	1.55043e-144				POU3F2	1	0		TRBV7-9	0	0
MT-ND5	3.66703e-111	1.02707	0.566	0.063	7.88045e-107				PCDH9	0	0		KLK5	0	0
NES	3.21338e-131	0.961962	0.543	0.02	6.90555e-127				PTPRB	0	0		FGF19	0	0
NDUFA4	1.1561e-121	0.885081	0.491	0.01	2.48446e-117				DNAH11	0	0		ASS1P11	0	0
CKB	3.86192e-82	0.822563	0.689	0.285	8.29926e-78				MAP7	0	0		TRAV14DV4	0	0
SRP14	5.26834e-100	0.816532	0.466	0.037	1.13217e-95				GDA	0	0		TRBV9	0	0
RPS29	1.17184e-125	0.811438	0.772	0.596	2.51828e-121				PMP2	0	0		TRAV12-2	0	0
IGFBP2	1.37305e-113	0.809629	0.452	0.005	2.95069e-109				ZNF521	0	0		GATA5	0	0
LDHB	1.75087e-89	0.783259	0.47	0.096	3.76263e-85				NCAN	0	0		FABP6	0	0
NEAT1	1.42394e-79	0.764693	0.372	0.012	3.06006e-75				RNF180	0	0		LINC02446	0	0
BEX3	1.5555e-109	0.751973	0.53	0.212	3.34278e-105				ST8SIA5	0	0		CES1	0	0
RPL13A	3.84271e-95	0.74595	0.824	0.708	8.25797e-91				GRIK3	0	0		SCT	0	0
PEG10	8.71583e-85	0.664418	0.363	0.007	1.87303e-80				DPP10	0	0		ICOS	0	0
PEBP1	1.1738e-82	0.64682	0.411	0.131	2.5225e-78				ZC2HC1C	0	0		WT1	0	0
SLC25A6	1.82349e-88	0.64346	0.358	0.001	3.91868e-84				TDRD1	0	0		CD8B	0	0
ASPN	3.39565e-60	0.636086	0.361	0.057	7.29725e-56				NIM1K	0	0		OR2B6	0	0
NDUFS5	5.39473e-87	0.631692	0.342	0	1.15933e-82				PAM	0	0		CCL19	0	0
UQCC2	9.10697e-81	0.62224	0.982	0.855	1.95709e-76				ELF5	0	0		PCDHA1	0	0
UQCRH	1.03365e-85	0.611681	0.338	0	2.22131e-81				TRIM9	0	0		ADAMDEC1	0	0
COX4I1	1.64961e-74	0.598366	0.379	0.201	3.54501e-70				ASXL3	0	0		KLRG2	0	0
JUNB	3.16518e-37	0.595326	0.785	0.698	6.80198e-33				RPL35P5	0	0		LINC00892	0	0
NFKBIA	1.36073e-39	0.594481	0.719	0.645	2.92422e-35				LRRC3B	0	0		CYP26A1	0	0
CAV1	1.81725e-41	0.587317	0.4	0.223	3.90527e-37				RASEF	0	0		CTLA4	0	0
ATP5IF1	2.93049e-81	0.581353	0.322	0	6.29763e-77				SLC39A12	0	0		MYL2	0	0
ZFAS1	5.55927e-75	0.575129	0.308	0.001	1.19469e-70				SLC1A6	0	0		TBX1	0	0
GSN	1.56302e-57	0.569988	0.543	0.488	3.35893e-53				ATP1A2	0	0		GPC3	0	0
PARK7	1.04723e-70	0.565367	0.354	0.12	2.25049e-66				WNT16	0	0		CD8A	0	0
MRPS6	4.26049e-71	0.561605	0.292	0.001	9.15579e-67				NUDT12	0	0		KIAA1210	0	0
DBI	8.0136e-72	0.558588	0.304	0.002	1.72212e-67				PLPPR4	0	0		TRBV28	0	0
RPS4Y1	6.31069e-69	0.555407	0.313	0.016	1.35617e-64				ETNPPL	0	0		TRBC2	0	0
NDUFC2	1.58639e-82	0.551573	0.326	0	3.40915e-78				ELL2	0	0		DUOX1	0	0
ILF2	2.24889e-63	0.549636	0.623	0.58	4.83287e-59				PAG1	0	0		KLK11	0	0
COX6C	4.29477e-68	0.539606	0.322	0.009	9.22947e-64				KCTD16	0	0		LINC02570	0	0
TBCA	3.8913e-78	0.535583	0.479	0.376	8.3624e-74				DLX6	0	0		CXCL11	0	0
RPL7A	1.41397e-48	0.53527	0.913	0.818	3.03861e-44				SPOCK1	0	0		SKAP1	0	0
HES6	4.57484e-72	0.533576	0.304	0.003	9.83133e-68				PPP2R2C	0	0		SCML4	0	0
APOE	2.38421e-27	0.526787	0.233	0.036	5.12366e-23				SIM2	0	0		TNIP3	0	0
MZT2B	2.79604e-65	0.525708	0.283	0.004	6.00869e-61				EML6	0	0		LINC02345	0	0
PPP1CC	1.94924e-48	0.518138	0.872	0.807	4.18892e-44				TRGC1	0	0		CNTN6	0	0
MAP1B	4.36213e-47	0.516712	0.763	0.635	9.37422e-43				ADCYAP1	0	0		GNLY	0	0
SNX9	9.13005e-68	0.514998	0.578	0.551	1.96205e-63				LYPD1	0	0		AZU1	0	0
ZFP36L1	2.64859e-38	0.50889	0.838	0.712	5.69182e-34				PIK3R1	0	0		FBN3	0	0
XRCC6	1.95292e-61	0.508382	0.285	0.018	4.19682e-57				CDH20	0	0		PAMR1	0	0
SEPT4	3.33934e-21	0.505514	0.18	0.101	7.17625e-17				TFAP2B	1	0		IDI2	0	0
POU3F3	9.41974e-74	0.50551	0.295	0	2.0243e-69				EGR3	0	0		LY9	0	0
ENO1	2.25468e-70	0.502878	0.511	0.4	4.84532e-66				DDN	0	0		CXCL10	0	0
PTN	2.16215e-23	0.495808	0.584	0.358	4.64645e-19				UPP2	0	0		SIT1	0	0
HIF1A	2.48022e-42	0.494193	0.658	0.595	5.33e-38				AMER2	0	0		THRSP	0	0
TFDP2	2.24854e-55	0.494128	0.459	0.365	4.83211e-51				TLL2	0	0		IGHG2	0	0
SEPT6	2.46651e-50	0.492036	0.557	0.554	5.30054e-46				DRC1	0	0		TEX19	0	0
CPLX2	1.23794e-48	0.490197	0.313	0.137	2.66032e-44				COLGALT2	0	0		CCR5	0	0
CRYAB	1.24557e-31	0.489823	0.221	0.089	2.67673e-27				ELOVL4	0	0		GBP5	0	0
TUBB2A	2.73635e-48	0.482141	0.418	0.259	5.88041e-44				SLF1	0	0		CD27	0	0
BRI3	3.43621e-58	0.481942	0.345	0.18	7.38441e-54				LRP8	0	0		CCL5	0	0
PHPT1	4.6777e-70	0.481871	0.281	0	1.00524e-65				LINC02242	0	0		SUCNR1	0	0
BDNF	3.06934e-34	0.479773	0.559	0.471	6.59601e-30				GUCY1A2	0	0		CLEC10A	0	0
SOX2	2.73938e-69	0.47393	0.29	0.002	5.88693e-65				LINC01909	0	0		IGHG1	0	0
XRCC5	1.14792e-48	0.47326	0.29	0.091	2.46688e-44				ELOVL7	0	0		LYZ	0	0
ATP5MPL	8.94583e-63	0.472874	0.253	0	1.92246e-58				KIAA0319	0	0		TLR8	0	0
ATP5MF	2.13267e-66	0.464297	0.267	0	4.5831e-62				CTXN2	0	0		UBASH3A	0	0
ATP5PO	5.3347e-58	0.459995	0.235	0	1.14643e-53				GOLGA7B	0	0		IL33	0	0
MT-ND4L	8.78066e-60	0.457825	0.242	0	1.88696e-55				DTNA	0	0		GBP1P1	0	0
COMMD6	4.72047e-51	0.454755	0.242	0.016	1.01443e-46				CNDP1	0	0		ISM2	0	0
IFITM3	7.22321e-62	0.452098	0.53	0.448	1.55227e-57				MOG	0	0		VAX2	0	0
GTF2I	6.42903e-45	0.450958	0.388	0.203	1.3816e-40				FBXO15	0	0		GBP4	0	0
ACTG1	1.63511e-43	0.448354	0.977	0.882	3.51386e-39				SPSB4	0	0		TFPI2	0	0
SRP9	2.95186e-81	0.447334	0.432	0.397	6.34355e-77				PTPRR	0	0		CD96	0	0
MDK	1.18487e-56	0.446033	0.24	0.001	2.5463e-52				SPOCK3	0	0		IL2RG	0	0
AURKAIP1	1.45916e-55	0.445837	0.233	0.001	3.13574e-51				CYP19A1	0	0		CCL17	0	0
KHDRBS3	2.03048e-30	0.44579	0.247	0.112	4.3635e-26				FHOD3	0	0		LINC00426	0	0
S100B	6.52687e-58	0.445453	0.251	0.003	1.40263e-53				GOLGA2P5	0	0		LINC02356	0	0
STMN1	7.4891e-21	0.440308	0.785	0.566	1.60941e-16				SERPINA5	0	0		ZBED2	0	0
SKA2	1.64532e-56	0.439666	0.242	0.004	3.5358e-52				FOSB	0	0		FCN1	0	0
C4orf48	7.99191e-49	0.438236	0.256	0.021	1.71746e-44				ACTN2	0	0		LCK	0	0
BTG1	1.47124e-29	0.436789	0.959	0.861	3.1617e-25				HRASLS5	0	0		RPL13P12	0	0
HSBP1	4.20846e-52	0.433017	0.231	0.002	9.04397e-48				NRSN1	0	0		GCSAM	0	0
HOPX	8.14701e-25	0.432641	0.63	0.645	1.75079e-20				RPH3A	0	0		TBC1D10C	0	0
TMEM158	2.03821e-28	0.432241	0.491	0.413	4.38012e-24				CHRDL1	0	0		KANK4	0	0
FBLN1	5.11648e-29	0.430617	0.642	0.576	1.09953e-24				CHI3L1	0	0		HNRNPA1P21	0	0
UQCRQ	7.72244e-49	0.430085	0.215	0.002	1.65955e-44				SCRG1	0	0		GJA5	0	0
ATP5ME	8.78066e-60	0.43005	0.242	0	1.88696e-55				PCDH17	0	0		C15orf59-AS1	0	0
UBB	1.81758e-59	0.428702	1	0.983	3.90598e-55				RORB	0	0		HIST1H2AE	0	0
HIST1H4C	5.3347e-58	0.428557	0.235	0	1.14643e-53				TRGC2	0	0		IKZF3	0	0
CD9	5.90147e-30	0.428311	0.895	0.821	1.26823e-25				MARCH4	0	0		PYHIN1	0	0
MPP6	1.73699e-41	0.424362	0.648	0.738	3.73278e-37				PCLO	0	0		CALHM6	0	0
UCHL1	2.16193e-55	0.423831	0.242	0.006	4.64598e-51				ZNF365	0	0		SFRP4	0	0
B2M	6.67417e-55	0.41971	0.233	0.002	1.43428e-50				HHATL	0	0		SH2D1A	0	0
SDC2	9.11802e-37	0.418396	0.756	0.726	1.95946e-32				B3GALT2	0	0		WNT11	0	0
ENPP2	9.92573e-15	0.414842	0.498	0.365	2.13304e-10				LRRIQ1	0	0		CD300LF	0	0
FAM213A	1.40453e-48	0.414393	0.221	0.01	3.01833e-44				DNAJC6	0	0		GPR171	0	0
HMGN1	1.0862e-67	0.41027	0.368	0.301	2.33423e-63				SYT16	0	0		NCF1	0	0
IRX2	3.78619e-50	0.409347	0.265	0.061	8.13652e-46				SLC6A12	0	0		HSH2D	0	0
A2M	5.00388e-55	0.407416	0.237	0.002	1.07533e-50				COL28A1	0	0		EPHX3	0	0
FTH1	1.75186e-32	0.407165	1	0.973	3.76475e-28				FAM19A2	0	0		HAPLN3	0	0
COX6A1	5.89807e-66	0.406415	0.582	0.612	1.26749e-61				PEG3	0	0		CCDC36	0	0
GUK1	2.01482e-55	0.405958	0.233	0.001	4.32985e-51				ZNF236	0	0		CD3E	0	0
PFDN2	3.27657e-34	0.403065	0.954	0.872	7.04134e-30				FAXC	0	0		CD300LG	0	0
CD63	4.41137e-55	0.402954	0.516	0.501	9.48003e-51				SLC35F1	0	0		LINC02036	0	0
MRPL51	2.31524e-53	0.402142	0.24	0.006	4.97545e-49				ADRA2B	0	0		SIRPG	0	0
PTPRZ1	2.28359e-50	0.400714	0.205	0	4.90743e-46				LINC01579	0	0		HIST1H1D	0	0
COX7B	2.95176e-65	0.400408	0.317	0.261	6.34333e-61				TMOD2	0	0		MYB	0	0
GEM	4.38736e-21	0.398891	0.212	0.076	9.42844e-17				SLC35F3	0	0		MRAP	0	0
ITM2B	4.79206e-34	0.396244	0.79	0.783	1.02981e-29				OSTM1-AS1	0	0		TNFSF13B	0	0
COPS9	6.54308e-44	0.396178	0.269	0.087	1.40611e-39				SLC24A2	0	0		PTPN22	0	0
CCND1	2.34009e-45	0.395943	0.281	0.135	5.02886e-41				CLSTN1	0	0		IL7R	0	0
SRSF9	1.73589e-65	0.393745	0.438	0.395	3.73043e-61				BEX5	0	0		GFI1	0	0
UBE2E3	3.57743e-32	0.393169	0.881	0.82	7.68791e-28				PSD2	0	0		TREML3P	0	0
POU3F2	5.98521e-51	0.391093	0.208	0	1.28622e-46				NRIP3	0	0		HBE1	0	0
EN2	5.98521e-51	0.388976	0.208	0	1.28622e-46				GABRA1	0	0		PAX8-AS1	0	0
GSTM3	6.43977e-56	0.388667	0.61	0.621	1.38391e-51				DLGAP2	0	0		SLA2	0	0
HMGN3	1.543e-40	0.386558	0.628	0.595	3.3159e-36				PPP2R2B	0	0		HLA-DQB1	0	0
PSAP	2.41572e-40	0.385553	0.231	0.035	5.19137e-36				MAP3K9	0	0		TNFRSF9	0	0
HDGF	6.27933e-46	0.385024	0.578	0.564	1.34943e-41				DOC2B	0	0		IGKC	0	0
RPL21	2.78994e-28	0.378126	0.89	0.845	5.99557e-24				STC1	1	0		DLX4	0	0
SLC5A3	4.02615e-33	0.378086	0.322	0.193	8.6522e-29				LHX6	0	0		C16orf54	0	0
SKP1	1.24182e-62	0.378051	0.541	0.563	2.66867e-58				KLHL4	0	0		HLA-DRB1	0	0
TTYH1	1.23581e-55	0.377802	0.226	0	2.65577e-51				SLC27A6	0	0		TYMP	0	0
NDUFB3	4.48324e-48	0.372743	0.215	0.005	9.63448e-44				NEK5	0	0		SP140	0	0
NDUFB2	1.04861e-42	0.372704	0.249	0.127	2.25346e-38				CFAP74	0	0		TC2N	0	0
NDUFB4	1.79017e-47	0.370976	0.194	0	3.84708e-43				PDE1C	0	0		BEAN1	0	0
PRKDC	1.27119e-32	0.370545	0.21	0.045	2.73179e-28				SOX5	0	0		SULT1B1	0	0
CD99	2.28359e-50	0.370317	0.205	0	4.90743e-46				CA4	0	0		RPL21P4	0	0
ITM2C	2.9574e-36	0.369467	0.212	0.052	6.35544e-32				NEDD4L	0	0		GRIK1-AS1	0	0
H3F3A	9.39887e-43	0.367765	0.995	0.931	2.01982e-38				MT-TH	0	0		BNC1	0	0
SOD1	9.36909e-51	0.367725	0.509	0.488	2.01342e-46				LRAT	0	0		LINC00922	0	0
LAPTM4B	2.56322e-45	0.364606	0.215	0.016	5.50836e-41				GLYATL2	0	0		ADAMTS7P1	0	0
STRAP	1.81833e-42	0.364554	0.272	0.14	3.90758e-38				PKIA	0	0		BTLA	0	0
MYL6B	6.1855e-48	0.362388	0.215	0.006	1.32926e-43				ST6GAL2	0	0		RBP5	0	0
STMN2	1.34634e-33	0.360919	0.176	0.006	2.89327e-29				LINC02523	0	0		FCMR	0	0
CDKN1C	1.25271e-48	0.358534	0.199	0	2.69208e-44				TTYH1	1	0		PTPN7	0	0
PTX3	9.71074e-48	0.358109	0.212	0.002	2.08684e-43				CDH10	0	0		CRTAM	0	0
CITED2	3.52277e-21	0.356883	0.612	0.65	7.57044e-17				EDIL3	0	0		CTSV	0	0
RPS3A	2.88215e-43	0.355494	1	0.973	6.19375e-39				CLVS1	0	0		IL12RB1	0	0
REXO2	3.97011e-41	0.355003	0.756	0.766	8.53176e-37				KLHDC8A	0	0		GRAP2	0	0
NR2F1	2.5454e-31	0.354964	0.619	0.578	5.47006e-27				UNC80	0	0		GBP2	0	0
BRK1	1.51366e-53	0.351639	0.267	0.19	3.25286e-49				GPR75	0	0		ABCG2	0	0
MEG3	6.88904e-43	0.351422	0.176	0	1.48045e-38				FAM155A	0	0		ITGAL	0	0
ABALON	9.41749e-52	0.350727	0.37	0.368	2.02382e-47				PSD3	0	0		RGL4	0	0
RNASEH2C	3.30117e-45	0.348511	0.194	0.002	7.09421e-41				POU5F1	0	0		RPS3AP6	0	0
FZD3	1.42194e-33	0.346879	0.187	0.025	3.05576e-29				HSD3BP4	0	0		IL18RAP	0	0
BMP1	2.90151e-34	0.34685	0.607	0.6	6.23533e-30				REM1	0	0		GVINP1	0	0
BCAT1	4.16435e-42	0.343823	0.189	0.003	8.94919e-38				GUSBP1	0	0		KCNQ4	0	0
MARCKSL1	5.95277e-43	0.343624	0.482	0.497	1.27925e-38				CNTN2	0	0		JAML	0	0
SEPT2	2.72697e-43	0.343378	0.429	0.401	5.86026e-39				MAP1A	0	0		HLA-F	0	0
TFAP2B	3.5682e-45	0.343272	0.185	0	7.66805e-41				GRM8	0	0		CUBN	0	0
MEST	1.0177e-34	0.343178	0.192	0.009	2.18703e-30				PCDHGA3	0	0		SPN	0	0
ANXA5	9.33535e-37	0.341471	0.406	0.354	2.00617e-32				AKAP6	0	0		CEBPA-DT	0	0
ATP1B1	6.87345e-25	0.340496	0.128	0.01	1.4771e-20				CCDC184	0	0		RPL37P6	0	0
RAB13	8.73201e-27	0.339892	0.169	0.046	1.87651e-22				PON3	0	0		B3GNT8	0	0
SARAF	6.62104e-41	0.339866	0.187	0.004	1.42286e-36				CTNND2	0	0		MIR222HG	0	0
CLNS1A	5.24431e-42	0.339201	0.215	0.034	1.127e-37				TDO2	0	0		TSPAN1	0	0
RPL18A	1.95095e-41	0.3384	1	0.971	4.19259e-37				RXFP1	0	0		RPS15P5	0	0
MAZ	2.9588e-33	0.336174	0.258	0.146	6.35846e-29				KCNN2	0	0		LCP1	0	0
KPNA2	5.52029e-29	0.335016	0.281	0.161	1.18631e-24				KIF1B	0	0		HBG2	0	0
CKS1B	8.45466e-34	0.334767	0.196	0.054	1.81691e-29				NDRG2	0	0		GCH1	0	0
NDUFC1	9.52506e-46	0.333958	0.187	0	2.04693e-41				ANGPTL1	0	0		RPS3AP26	0	0
RPL22L1	5.45914e-37	0.333153	1	0.932	1.17317e-32				GPM6B	1	0		RPL23AP74	0	0
HSPH1	3.5336e-34	0.332958	0.251	0.157	7.5937e-30				PDZPH1P	0	0		SNHG8	0	0
EID1	6.05733e-38	0.332869	0.29	0.22	1.30172e-33				RIT2	0	0		MCOLN2	0	0
PSENEN	2.61022e-26	0.332604	0.879	0.848	5.60936e-22				ATP1A4	0	0		RPSAP19	0	0
PSME2	9.79261e-30	0.331686	0.84	0.837	2.10443e-25				TRMT9B	0	0		RPL30P4	0	0
ENAH	3.91576e-52	0.330704	0.263	0.188	8.41498e-48				EPPIN-WFDC6	0	0		ANXA2R	0	0
PTTG1IP	9.52506e-46	0.329713	0.187	0	2.04693e-41				SLC24A4	0	0		RPL29	1	0
FADS1	6.8604e-41	0.327375	0.205	0.073	1.4743e-36				RERG	0	0		LRRC75A-AS1	0	0
PCBP1	9.85008e-27	0.326008	0.977	0.876	2.11678e-22				GRIN2C	0	0		RPL22L1	1	0
PON2	6.01354e-26	0.325873	0.217	0.065	1.29231e-21				CDH2	1	0		EEF1B2P3	0	0
CENPX	1.33403e-44	0.324998	0.183	0	2.86682e-40								RPL31P49	0	0
GPC4	1.09645e-32	0.324853	0.37	0.316	2.35627e-28								ZFAS1	1	0
OLFM1	2.73203e-31	0.322447	0.274	0.16	5.87113e-27								ZNF581	0	0
CPNE1	2.87129e-32	0.321656	0.194	0.046	6.1704e-28								TOP1MT	0	0
DGUOK	6.22657e-38	0.320751	0.194	0.023	1.33809e-33								C6orf48	0	0
NDUFA1	6.88904e-43	0.320253	0.176	0	1.48045e-38								BTN3A3	0	0
ATP5F1D	1.8536e-43	0.319622	0.178	0	3.98338e-39								GAS5	0	0
GPM6A	6.88904e-43	0.318458	0.176	0	1.48045e-38								RPLP0P6	0	0
PNRC1	7.85133e-37	0.317013	0.443	0.439	1.68725e-32								RPL10P3	0	0
CDK6	7.14618e-28	0.315413	0.192	0.063	1.53571e-23								RPL3P2	0	0
TUFM	2.17374e-33	0.314836	0.167	0.031	4.67136e-29								FMOD	0	0
C1orf61	1.33403e-44	0.314588	0.183	0	2.86682e-40								RPL24P2	0	0
PSMA1	4.0799e-32	0.313283	0.187	0.05	8.76771e-28								RPS6	0	0
C19orf53	1.8536e-43	0.313034	0.178	0	3.98338e-39								RPS7P14	0	0
PPM1G	5.69333e-40	0.312194	0.484	0.485	1.2235e-35								RPL8	1	0
NDUFA11	2.33892e-38	0.310815	0.158	0	5.02634e-34								RPL7A	1	0
LSM3	1.52604e-43	0.310633	0.201	0.128	3.27947e-39								RPL39	0	0
ATP6V0B	1.64584e-20	0.308411	0.861	0.827	3.53691e-16								RPS3	0	0
CRNDE	4.97759e-44	0.308172	0.18	0	1.06968e-39								RPS5	0	0
GAS1	9.83554e-28	0.308064	0.562	0.622	2.11366e-23								RPL12	0	0
MIAT	6.88904e-43	0.306903	0.176	0	1.48045e-38								RPS15A	1	0
CBX5	1.06679e-25	0.305297	0.833	0.788	2.29253e-21								SLC27A5	0	0
SNHG25	1.79017e-47	0.304642	0.194	0	3.84708e-43								RPL37	0	0
B4GALNT4	2.55535e-42	0.302851	0.174	0	5.49146e-38								RPS2	0	0
HMGN2	6.57315e-38	0.302274	0.436	0.433	1.41257e-33								RPL35	0	0
LINC00461	6.17133e-34	0.300572	0.171	0.006	1.32622e-29								RPS9	0	0
COTL1	2.76862e-41	0.299532	0.274	0.237	5.94977e-37								NOP53	0	0
RPL7L1	1.40238e-33	0.299216	0.18	0.049	3.01371e-29								RPS17	0	0
CACYBP	4.26539e-23	0.299018	0.749	0.747	9.16633e-19								KCNK15	0	0
LAMTOR5	5.27035e-48	0.298048	0.26	0.25	1.1326e-43								RPSA	0	0
PGAM1	3.70057e-42	0.297445	0.237	0.149	7.95252e-38								RPS15	0	0
EIF1B	4.91384e-38	0.296869	0.192	0.08	1.05598e-33								RPL18	0	0
PGM2L1	3.8182e-34	0.296696	0.169	0.02	8.20531e-30								RPS24P8	0	0
ACOT13	9.50652e-49	0.296497	0.509	0.582	2.04295e-44								RPL38	0	1
NDUFB1	4.74456e-40	0.29632	0.164	0	1.01961e-35								RPL26	0	0
BANF1	1.92943e-39	0.295426	0.194	0.092	4.14635e-35								PDE3A	0	0
GPM6B	1.41519e-13	0.295259	0.333	0.166	3.04125e-09								RPL31	0	1
NR1H3	3.37312e-23	0.295133	0.16	0.052	7.24884e-19								RPL28	0	1
NDUFS6	4.16326e-54	0.293889	0.507	0.555	8.94685e-50								RPL13A	1	0
RPS24	5.04114e-33	0.29326	1	0.953	1.08334e-28								RPS20P10	0	0
DPT	3.9421e-19	0.292425	0.187	0.069	8.47158e-15								RPL27A	0	0
LIFR	3.17221e-29	0.292186	0.151	0.009	6.81707e-25								RPS16	0	0
SUMO2	1.8283e-29	0.290911	0.998	0.925	3.92901e-25								EEF1D	0	0
RND2	3.25425e-32	0.2883	0.155	0.005	6.99338e-28								NBPF2P	0	0
TMEM14C	2.93111e-32	0.285906	0.171	0.013	6.29896e-28								FAU	0	0
CRISPLD2	1.80869e-53	0.284878	0.475	0.569	3.88687e-49								RPL41P2	0	0
SYT1	7.48211e-29	0.284643	0.146	0.012	1.60791e-24								RPL27	0	0
PTTG1	1.16453e-36	0.283561	0.199	0.061	2.50258e-32								RPS24	1	0
RPL8	2.68179e-38	0.283439	1	0.974	5.76317e-34								RPS19	0	0
HIST1H1C	1.64452e-21	0.282646	0.162	0.034	3.53407e-17								RPS20	0	0
MYLIP	3.23196e-26	0.282625	0.24	0.164	6.94548e-22								RPL18A	1	0
FKBP8	1.72862e-24	0.282617	0.174	0.068	3.7148e-20								RPL19	0	0
C4orf3	1.16853e-31	0.282182	0.13	0	2.51116e-27								RPL34	0	0
HERPUD1	2.45789e-22	0.281722	0.674	0.661	5.28201e-18								RPL23	0	0
CENPV	1.31823e-25	0.28115	0.171	0.061	2.83287e-21								TEAD2	0	0
OST4	2.40498e-15	0.281079	0.975	0.896	5.16831e-11								EEF1B2	0	0
USP22	2.73832e-36	0.280898	0.301	0.248	5.88466e-32								RPL14	0	0
NRGN	5.19092e-11	0.280567	0.347	0.323	1.11553e-06								RPL37A	0	0
STC1	1.51406e-18	0.279473	0.251	0.262	3.25371e-14								RPS27A	0	0
SCD	2.35086e-32	0.278651	0.311	0.291	5.05199e-28								AHCY	0	0
METRN	1.71479e-33	0.278491	0.151	0.002	3.68509e-29								ZNF433-AS1	0	0
COX7A2L	5.17167e-53	0.278453	0.329	0.392	1.11139e-48								FANCG	0	0
MCRIP1	7.29845e-27	0.278209	0.148	0.011	1.56844e-22								RPS11	0	0
QPRT	8.54368e-38	0.276995	0.155	0	1.83604e-33								RPL23A	0	0
LAMTOR1	6.31007e-48	0.274929	0.231	0.171	1.35603e-43								RPL35A	0	0
MINOS1	4.91753e-42	0.274729	0.194	0.145	1.05678e-37								RPS13	0	0
PRMT2	1.02123e-26	0.274693	0.135	0.006	2.19462e-22								RPL24	0	0
NDUFB8	3.31523e-45	0.273861	0.21	0.143	7.12443e-41								RPLP0	0	0
NDN	1.31246e-31	0.272928	0.146	0.002	2.82048e-27								TAF1A	0	0
RTN4	1.01974e-36	0.272073	0.564	0.616	2.19142e-32								SNHG6	0	0
CSTB	5.40306e-35	0.271679	0.144	0	1.16112e-30								NAGS	0	0
FASN	2.87805e-30	0.271172	0.16	0.021	6.18494e-26								RPL30	0	0
SLIRP	4.3859e-40	0.271128	0.187	0.111	9.42531e-36								UQCC2	1	0
FIBP	4.10451e-19	0.270876	0.822	0.819	8.82059e-15								RPS7	0	0
CALM2	1.1007e-16	0.270824	0.979	0.883	2.36541e-12								RPS3A	1	0
VAV3	9.18154e-22	0.270632	0.416	0.39	1.97311e-17								RPS25	0	0
EEF2	9.38931e-30	0.268532	0.733	0.776	2.01776e-25								RPS29	1	0
NORAD	2.4554e-33	0.267176	0.158	0.006	5.27666e-29								LMAN2L	0	0
DTYMK	5.88471e-32	0.267019	0.146	0.003	1.26463e-27								OSTC	0	0
TPI1	7.76105e-39	0.266756	0.347	0.377	1.66785e-34								TRMT112	0	0
DNAJA1	1.01372e-14	0.266147	0.938	0.877	2.17849e-10								BYSL	0	0
PPP2R1A	4.10593e-21	0.265414	0.162	0.07	8.82365e-17								RPUSD4	0	0
RAB21	1.15856e-32	0.26483	0.703	0.744	2.48974e-28								COMMD6	1	0
ZMYND8	1.14558e-27	0.263438	0.338	0.318	2.46185e-23								TAF1D	0	0
CDH2	5.38861e-26	0.263389	0.196	0.149	1.15801e-21								SEC11A	0	0
SOX9	1.30573e-17	0.262897	0.397	0.363	2.80602e-13								EXOSC7	0	0
TTYH3	6.43712e-24	0.262427	0.139	0.016	1.38334e-19								CHIC2	0	0
TXNDC17	9.23705e-31	0.262425	0.192	0.11	1.98504e-26								GTPBP8	0	0
DNMT1	1.29061e-23	0.261901	0.162	0.051	2.77353e-19								TGDS	0	0
SQLE	1.38087e-31	0.261849	0.208	0.171	2.96749e-27								TATDN1	0	0
FADS2	1.10205e-31	0.260529	0.185	0.108	2.36831e-27								HINFP	0	0
ALDH1A3	2.9076e-12	0.260521	0.187	0.119	6.24844e-08								WDR75	0	0
AES	3.88375e-42	0.26026	0.201	0.197	8.34618e-38								ILKAP	0	0
SYT11	1.44869e-20	0.259965	0.162	0.05	3.11323e-16								ZNF263	0	0
SLC38A2	5.07413e-33	0.259409	0.384	0.409	1.09043e-28
MT-ND6	7.37281e-17	0.259357	0.231	0.08	1.58442e-12
CLTA	2.24253e-11	0.257907	0.943	0.871	4.81919e-07
RHOBTB3	2.35768e-33	0.257592	0.541	0.599	5.06666e-29
AKIRIN1	2.62431e-47	0.257527	0.432	0.494	5.63964e-43
MLF2	1.50194e-30	0.2569	0.189	0.1	3.22766e-26
ATP6V0E1	2.51665e-20	0.256166	0.153	0.049	5.40827e-16
UQCR11	1.71687e-33	0.25568	0.139	0.001	3.68955e-29
AMD1	4.23904e-29	0.255275	0.587	0.603	9.10971e-25
SPRY1	1.89341e-13	0.254552	0.792	0.639	4.06894e-09
MRPL33	2.53315e-33	0.254537	0.137	0	5.44373e-29
DNAJC8	2.61839e-39	0.254486	0.628	0.693	5.62693e-35
ATP5PD	1.58166e-28	0.253772	0.155	0.063	3.39898e-24
KRT10	2.58822e-32	0.253592	0.155	0.004	5.56209e-28
IFITM1	5.86196e-41	0.253572	0.324	0.354	1.25973e-36
TTC3	3.37199e-45	0.252939	0.548	0.651	7.2464e-41
COX7A2	2.91063e-49	0.25276	0.358	0.407	6.25495e-45
RNF7	2.16752e-30	0.251864	0.189	0.11	4.658e-26
DCAF7	7.14815e-22	0.250617	0.158	0.078	1.53614e-17
FEZ1	1.65413e-25	0.250494	0.233	0.185	3.55472e-21
IDH1	6.78982e-25	0.250471	0.269	0.215	1.45913e-20
EMP3	1.24225e-07	-0.250911	0.779	0.863	0.00266961
TET3	6.00193e-20	-0.25197	0.231	0.459	1.28981e-15
UHRF2	5.53751e-28	-0.252691	0.16	0.431	1.19001e-23
EEA1	1.23993e-19	-0.252853	0.479	0.73	2.6646e-15
VDAC2	3.42877e-09	-0.253431	0.833	0.867	7.36843e-05
JMJD1C	4.6375e-13	-0.253522	0.511	0.7	9.96599e-09
CSNK1A1	2.44868e-23	-0.25403	0.957	0.936	5.26221e-19
APP	1.29804e-16	-0.254072	0.603	0.816	2.78948e-12
SENP6	2.86848e-33	-0.254523	0.285	0.599	6.16436e-29
HDGFL3	6.41689e-31	-0.254548	0.349	0.657	1.37899e-26
SEM1	2.01333e-44	-0.254975	0.968	0.899	4.32664e-40
TUBA1C	8.54108e-21	-0.255842	0.258	0.511	1.83548e-16
PDAP1	1.69604e-12	-0.256251	0.68	0.844	3.64478e-08
PSMD12	1.06212e-18	-0.256748	0.598	0.828	2.28249e-14
MEX3C	1.51322e-30	-0.259001	0.395	0.702	3.25192e-26
NOP56	1.52909e-10	-0.259068	0.397	0.581	3.28602e-06
PHLDB2	4.2349e-20	-0.259195	0.082	0.287	9.10079e-16
LGALS3	2.69465e-13	-0.259207	0.292	0.502	5.79081e-09
PER1	4.52842e-13	-0.259427	0.1	0.262	9.73158e-09
EXOC6B	7.02136e-15	-0.259599	0.164	0.349	1.50889e-10
FERMT2	2.37869e-09	-0.260062	0.744	0.876	5.11181e-05
VLDLR	2.31191e-25	-0.26012	0.269	0.536	4.9683e-21
SOCS2	3.73471e-24	-0.260221	0.048	0.26	8.0259e-20
PABPC1	3.24474e-30	-0.260892	0.984	0.974	6.97295e-26
CHD8	6.09907e-25	-0.260999	0.345	0.608	1.31069e-20
HNRNPAB	6.35468e-07	-0.261168	0.822	0.878	0.0136562
HINT1	2.50328e-45	-0.261959	0.975	0.901	5.37955e-41
FOXN3	4.3971e-35	-0.263257	0.167	0.477	9.44937e-31
LUZP1	3.53083e-11	-0.263306	0.582	0.756	7.58775e-07
BAZ2A	1.56812e-19	-0.263765	0.297	0.522	3.3699e-15
HERC1	1.94278e-20	-0.263948	0.297	0.533	4.17503e-16
KIAA1109	8.33296e-17	-0.264299	0.301	0.519	1.79075e-12
DLX1	1.92541e-18	-0.264808	0.046	0.219	4.1377e-14
ATOX1	1.38693e-13	-0.265621	0.616	0.8	2.98051e-09
RBBP7	6.85233e-18	-0.265669	0.557	0.791	1.47257e-13
AGFG1	2.93655e-37	-0.266051	0.331	0.67	6.31065e-33
NARS	1.92842e-18	-0.266452	0.603	0.83	4.14418e-14
TPM4	5.83714e-38	-0.267798	0.333	0.68	1.2544e-33
HERC2	7.90637e-19	-0.267992	0.217	0.442	1.69908e-14
RPL36	8.73599e-55	-0.268266	0.982	0.922	1.87736e-50
TRIP12	1.58791e-21	-0.269038	0.502	0.751	3.41242e-17
HOXA9	2.02263e-27	-0.269074	0.094	0.347	4.34662e-23
CACNA1C	5.74717e-12	-0.269537	0.082	0.23	1.23507e-07
MAP4K4	9.98556e-14	-0.270207	0.637	0.827	2.1459e-09
WLS	2.97199e-14	-0.270375	0.621	0.819	6.38681e-10
RALGAPA1	5.45962e-17	-0.270611	0.103	0.288	1.17327e-12
PICALM	6.67481e-24	-0.271006	0.47	0.729	1.43442e-19
LAMC1	1.027e-37	-0.271474	0.24	0.567	2.20702e-33
DDR2	6.74713e-25	-0.271501	0.153	0.405	1.44996e-20
TAF15	2.84224e-17	-0.271909	0.578	0.786	6.10798e-13
PGK1	7.62727e-38	-0.271972	0.263	0.606	1.6391e-33
ASIP	7.6328e-23	-0.272438	0.064	0.272	1.64029e-18
THRA	5.36587e-40	-0.272799	0.358	0.713	1.15313e-35
NSD1	9.31603e-21	-0.272859	0.468	0.714	2.00201e-16
NKTR	3.24328e-16	-0.274005	0.413	0.621	6.9698e-12
FER	3.43517e-38	-0.274331	0.21	0.543	7.38217e-34
CPSF6	5.28993e-20	-0.274849	0.5	0.736	1.13681e-15
TNRC6B	1.76166e-10	-0.275162	0.66	0.821	3.78581e-06
STOX2	4.93271e-20	-0.275771	0.114	0.332	1.06004e-15
CTNNB1	2.83888e-13	-0.276167	0.699	0.867	6.10075e-09
SMC4	1.80538e-10	-0.276238	0.534	0.714	3.87976e-06
RPL31	3.45539e-63	-0.276353	0.993	0.922	7.42563e-59
GGNBP2	1.22564e-20	-0.27707	0.523	0.767	2.6339e-16
NUFIP2	2.227e-26	-0.277566	0.468	0.751	4.78583e-22
SMAD7	6.23683e-34	-0.277856	0.078	0.362	1.3403e-29
MATR3.1	2.11809e-17	-0.277973	0.087	0.272	4.55178e-13
NDFIP1	7.67933e-24	-0.279475	0.53	0.802	1.65029e-19
MME	2.68766e-13	-0.28067	0.082	0.244	5.77579e-09
ASCC3	1.18085e-25	-0.281407	0.178	0.434	2.53764e-21
BIRC6	1.24241e-26	-0.281587	0.438	0.719	2.66994e-22
MEF2A	1.67488e-17	-0.281725	0.473	0.7	3.59931e-13
MBNL2	6.76013e-15	-0.282811	0.658	0.845	1.45275e-10
STAG1	1.11254e-28	-0.282828	0.422	0.717	2.39086e-24
ELN	8.34291e-19	-0.284824	0.075	0.265	1.79289e-14
PRKCA	9.9643e-19	-0.284969	0.322	0.551	2.14133e-14
TLN2	1.73416e-30	-0.285195	0.292	0.601	3.72672e-26
THBS1	1.81516e-10	-0.286126	0.066	0.196	3.90079e-06
YTHDC1	1.07171e-21	-0.286168	0.432	0.689	2.30309e-17
SFRP1	1.54035e-11	-0.286245	0.139	0.307	3.31022e-07
RPL28	9.85272e-35	-0.286436	1	0.961	2.11735e-30
BTBD1	4.48347e-41	-0.286474	0.267	0.629	9.63498e-37
KDM7A	1.5178e-21	-0.287842	0.295	0.546	3.26175e-17
KDM5A	4.23376e-20	-0.287875	0.368	0.612	9.09835e-16
HNRNPL	9.73158e-25	-0.288471	0.119	0.369	2.09132e-20
ANP32B	2.84074e-12	-0.288951	0.667	0.827	6.10474e-08
VIM	8.12804e-26	-0.289246	0.998	0.943	1.74672e-21
MLLT10	4.25745e-13	-0.290408	0.381	0.577	9.14927e-09
ARID2	1.037e-33	-0.290809	0.374	0.692	2.22851e-29
PRPF4B	5.53496e-11	-0.291684	0.537	0.704	1.18946e-06
CSNK1A1L	5.37319e-30	-0.291935	0.055	0.306	1.1547e-25
FRMD4A	4.94737e-16	-0.293037	0.388	0.604	1.06319e-11
HNRNPM	7.61517e-13	-0.293741	0.763	0.904	1.6365e-08
SMG6	6.72583e-20	-0.293865	0.151	0.381	1.44538e-15
PLEC	9.07993e-27	-0.29428	0.393	0.689	1.95128e-22
ZMYM2	3.08445e-17	-0.294484	0.187	0.397	6.62848e-13
GJA1	2.74043e-27	-0.295032	0.331	0.634	5.88919e-23
DOCK7	2.46205e-33	-0.295118	0.235	0.552	5.29094e-29
BICC1	2.4085e-25	-0.295385	0.185	0.449	5.17586e-21
CNOT6	1.38606e-31	-0.295433	0.144	0.435	2.97865e-27
VPS13B	1.05148e-13	-0.295997	0.11	0.281	2.25962e-09
CCNY	1.55796e-31	-0.296307	0.285	0.589	3.34807e-27
XRN2	2.66359e-24	-0.296498	0.543	0.811	5.72405e-20
SFSWAP	1.64001e-27	-0.297487	0.194	0.47	3.52439e-23
ADAM19	3.00609e-27	-0.298157	0.05	0.279	6.46008e-23
LMAN1	8.92903e-14	-0.299345	0.763	0.876	1.91885e-09
BRD1	2.10967e-13	-0.300563	0.671	0.853	4.53368e-09
PAXBP1	1.52036e-17	-0.301665	0.169	0.378	3.26726e-13
LXN	3.51681e-51	-0.30189	0.089	0.455	7.55763e-47
BMPR2	1.14017e-31	-0.301972	0.345	0.661	2.45022e-27
AL136454.1	1.80147e-55	-0.302155	0.982	0.923	3.87135e-51
TAOK1	3.63377e-28	-0.303013	0.42	0.716	7.80898e-24
BNC2	2.7039e-09	-0.303091	0.153	0.297	5.81068e-05
PHIP	4.89415e-16	-0.30379	0.406	0.62	1.05175e-11
PRRX2	4.40054e-42	-0.30441	0.066	0.374	9.45676e-38
PFN1	9.15041e-35	-0.304468	0.961	0.922	1.96642e-30
LAMB2	3.20858e-22	-0.304619	0.242	0.497	6.89523e-18
TXNRD1	1.40894e-30	-0.304648	0.299	0.618	3.0278e-26
EIF4G1	6.25899e-12	-0.305062	0.628	0.81	1.34506e-07
ATRX	2.31467e-14	-0.305088	0.639	0.822	4.97422e-10
R3HDM1	8.75095e-30	-0.305843	0.425	0.736	1.88058e-25
LCOR	1.05353e-13	-0.306241	0.244	0.433	2.26404e-09
SELENBP1	3.44396e-20	-0.306277	0.064	0.264	7.40108e-16
SREK1	7.1765e-12	-0.306777	0.614	0.78	1.54223e-07
KRTCAP2	3.05979e-18	-0.309329	0.781	0.873	6.57549e-14
SPAG9	8.8524e-15	-0.309454	0.637	0.834	1.90238e-10
MYL6	2.04311e-30	-0.31107	0.998	0.949	4.39064e-26
HNRNPA3	5.54955e-17	-0.311151	0.966	0.975	1.1926e-12
MAFG	1.43652e-21	-0.311409	0.16	0.403	3.08707e-17
RSRC1	1.50341e-40	-0.311921	0.317	0.678	3.23083e-36
MSCARLET	3.69106e-19	-0.312072	0.025	0.186	7.9321e-15
ILK	2.3825e-30	-0.31219	0.427	0.743	5.12e-26
ESF1	1.19e-30	-0.31221	0.404	0.724	2.55732e-26
PLPP3	7.06284e-34	-0.312246	0.345	0.68	1.5178e-29
GCLM	1.63666e-45	-0.312944	0.158	0.532	3.51719e-41
GPI	2.57111e-52	-0.313108	0.098	0.473	5.52532e-48
SEMA7A	1.47171e-25	-0.313187	0.151	0.419	3.16271e-21
CSNK1G3	9.27939e-25	-0.313945	0.468	0.751	1.99414e-20
CREBZF	2.38924e-21	-0.314108	0.256	0.502	5.13449e-17
PHF14	6.63909e-19	-0.314432	0.568	0.798	1.42674e-14
C8orf59	3.99575e-20	-0.314944	0.61	0.831	8.58687e-16
HIST2H2AC	3.60693e-41	-0.314992	0.354	0.726	7.75129e-37
TUBB4B	2.8909e-10	-0.315042	0.548	0.729	6.21255e-06
HIST1H2AJ	1.38989e-07	-0.315148	0.082	0.192	0.00298688
ASH1L	7.17826e-16	-0.315231	0.607	0.814	1.54261e-11
ZNF608	7.61187e-27	-0.316054	0.308	0.601	1.63579e-22
PTGIS	1.62946e-39	-0.316274	0.082	0.399	3.50172e-35
CHD2	1.25303e-15	-0.316852	0.21	0.413	2.69276e-11
OGA	1.45518e-30	-0.317086	0.148	0.441	3.12718e-26
ANKRD17	1.12839e-20	-0.317297	0.516	0.76	2.42492e-16
ANKRD12	3.56047e-10	-0.318166	0.525	0.699	7.65145e-06
GLG1	7.28756e-40	-0.318369	0.258	0.616	1.5661e-35
REEP5	8.01727e-20	-0.31858	0.779	0.875	1.72291e-15
PDIA3	8.98151e-18	-0.318989	0.886	0.897	1.93013e-13
NAA15	7.22216e-28	-0.319181	0.418	0.713	1.55204e-23
ATP5F1B	1.50861e-33	-0.319451	0.963	0.93	3.242e-29
ZCCHC7	4.65747e-16	-0.32051	0.107	0.295	1.00089e-11
ZSWIM6	1.52018e-20	-0.320541	0.203	0.446	3.26687e-16
ARSJ	1.48463e-21	-0.321516	0.048	0.245	3.19047e-17
TGFBR1	8.01818e-20	-0.321645	0.171	0.403	1.72311e-15
CASC4	1.48774e-32	-0.322272	0.26	0.586	3.19716e-28
DERL1	7.54684e-37	-0.322734	0.416	0.765	1.62182e-32
FYN	3.36358e-25	-0.322814	0.489	0.773	7.22834e-21
SKIL	5.7339e-35	-0.323869	0.251	0.583	1.23222e-30
NCAM1	1.09586e-25	-0.325627	0.167	0.44	2.35501e-21
TOP2B	2.52909e-26	-0.325635	0.457	0.748	5.43502e-22
HNRNPU	1.37522e-12	-0.325886	0.952	0.957	2.95536e-08
ALDOA	2.91621e-62	-0.326172	0.16	0.6	6.26693e-58
FUBP1	1.46861e-13	-0.326684	0.605	0.803	3.15605e-09
KANSL1	1.99668e-24	-0.326701	0.397	0.675	4.29087e-20
COL4A1	9.18615e-10	-0.32675	0.671	0.828	1.9741e-05
CTDSPL2	5.30079e-32	-0.327004	0.311	0.63	1.13914e-27
HUWE1	4.19373e-22	-0.327121	0.543	0.8	9.01233e-18
MIRLET7BHG	3.12635e-18	-0.327502	0.062	0.245	6.71853e-14
FMR1	1.73885e-24	-0.327815	0.347	0.63	3.73679e-20
SPARC	1.65381e-11	-0.327871	0.975	0.938	3.55404e-07
KMT2D	3.81291e-18	-0.328427	0.217	0.441	8.19395e-14
FUS	5.22493e-23	-0.328515	0.55	0.806	1.12284e-18
GRIA3	3.95755e-09	-0.330452	0.13	0.265	8.50479e-05
PCDH7	6.92883e-20	-0.330754	0.242	0.489	1.48901e-15
ACTB	1.05272e-24	-0.331228	0.995	0.968	2.26229e-20
RPS27L	2.02283e-18	-0.332197	0.767	0.864	4.34707e-14
HMGB1	9.75214e-27	-0.332202	0.995	0.975	2.09574e-22
TIPARP	1.53918e-34	-0.335714	0.153	0.473	3.3077e-30
HAS2	6.92512e-28	-0.336414	0.162	0.437	1.48821e-23
TNC	4.68628e-15	-0.338569	0.176	0.38	1.00708e-10
ZC3H7A	1.0891e-17	-0.340044	0.135	0.342	2.34047e-13
RAI14	4.73596e-28	-0.341302	0.137	0.413	1.01776e-23
EIF4G2	1.70756e-37	-0.341392	0.959	0.957	3.66954e-33
RC3H1	5.45442e-17	-0.341962	0.153	0.365	1.17215e-12
NID1	3.63546e-44	-0.342935	0.203	0.578	7.8126e-40
TIAL1	8.45819e-31	-0.343784	0.372	0.692	1.81766e-26
GPATCH8	1.15441e-34	-0.343829	0.352	0.686	2.48083e-30
HIST1H4L	3.81961e-35	-0.344271	0.064	0.355	8.20835e-31
VCL	2.53287e-31	-0.344436	0.267	0.589	5.44314e-27
RARG	1.19928e-46	-0.345817	0.26	0.659	2.57725e-42
INO80	6.09033e-39	-0.347314	0.279	0.628	1.30881e-34
TNRC6A	5.8489e-24	-0.348149	0.368	0.64	1.25693e-19
SYNCRIP	3.25318e-15	-0.349314	0.728	0.897	6.99109e-11
FAM19A1	2.45988e-36	-0.350308	0.041	0.314	5.28629e-32
USP9X	1.41305e-24	-0.351161	0.381	0.667	3.03664e-20
HOXC9	1.48188e-36	-0.351394	0.422	0.767	3.18456e-32
FAM104A	3.75742e-29	-0.35294	0.425	0.743	8.07469e-25
RPL38	2.65832e-53	-0.356228	0.927	0.901	5.71273e-49
SOX4	4.98291e-08	-0.356367	0.842	0.891	0.00107083
COL8A1	2.89434e-12	-0.356885	0.317	0.523	6.21993e-08
TRIO	1.30953e-22	-0.357926	0.299	0.567	2.81418e-18
BCLAF1	2.48126e-14	-0.358195	0.683	0.865	5.33222e-10
UBR3	8.38598e-21	-0.358758	0.219	0.466	1.80215e-16
PRDX1	9.43897e-20	-0.359358	0.863	0.866	2.02843e-15
COL14A1	6.54403e-29	-0.360174	0.016	0.222	1.40631e-24
BNIP3L	6.38869e-23	-0.361546	0.514	0.784	1.37293e-18
MYO1B	2.74807e-36	-0.363112	0.329	0.681	5.9056e-32
CHD4	8.8579e-09	-0.363823	0.877	0.929	0.000190356
CAPG	2.37709e-14	-0.36502	0.642	0.829	5.10837e-10
S100A6	6.74652e-11	-0.367222	1	0.99	1.44983e-06
HSP90B1	2.35236e-32	-0.367638	0.991	0.952	5.05522e-28
S100A10	7.08036e-15	-0.36785	0.687	0.841	1.52157e-10
FIBIN	8.73937e-08	-0.368342	0.126	0.254	0.00187809
KRAS	1.23398e-21	-0.368472	0.454	0.728	2.65181e-17
EMP1	7.23338e-11	-0.369041	0.733	0.864	1.55445e-06
TPR	7.72834e-15	-0.37023	0.831	0.908	1.66082e-10
PTBP2	6.70047e-12	-0.371066	0.283	0.466	1.43993e-07
MBTD1	2.12613e-24	-0.371495	0.142	0.402	4.56905e-20
TPM1	1.37259e-16	-0.371515	0.763	0.891	2.94971e-12
PRRX1	1.04561e-16	-0.372135	0.822	0.901	2.24702e-12
EWSR1	2.28991e-15	-0.372169	0.687	0.875	4.92102e-11
FKBP11	2.37496e-42	-0.372316	0.265	0.649	5.10378e-38
SHOX2	6.75989e-34	-0.373083	0.374	0.716	1.4527e-29
CPEB4	1.13637e-16	-0.374149	0.358	0.586	2.44207e-12
CDC37L1	2.87065e-31	-0.374885	0.267	0.588	6.16902e-27
COX7C	2.21202e-74	-0.375896	0.934	0.908	4.75362e-70
NRDC	1.00579e-35	-0.377549	0.381	0.726	2.16144e-31
ARHGAP5	1.87274e-12	-0.379519	0.74	0.889	4.02452e-08
PMP22	2.45791e-41	-0.379557	0.322	0.702	5.28205e-37
ROCK2	8.1083e-27	-0.379719	0.459	0.758	1.74247e-22
SPRED1	6.60864e-32	-0.380766	0.306	0.639	1.4202e-27
S100A11	1.94872e-32	-0.38216	0.854	0.886	4.18779e-28
HNRNPA2B1	6.32859e-07	-0.382473	0.977	0.991	0.0136001
PALLD	8.78556e-29	-0.383535	0.372	0.692	1.88802e-24
PRRC2C	1.34895e-13	-0.386142	0.902	0.92	2.89889e-09
RBMS1	2.68547e-08	-0.386479	0.826	0.914	0.000577107
MACF1	8.632e-18	-0.386781	0.491	0.732	1.85502e-13
SRSF10	3.53059e-12	-0.386884	0.689	0.858	7.58724e-08
LENG8	1.95024e-17	-0.387026	0.139	0.354	4.19107e-13
PCDH19	2.01506e-25	-0.390421	0.201	0.485	4.33037e-21
UBR5	6.95235e-25	-0.39331	0.555	0.825	1.49406e-20
RBM25	2.94466e-10	-0.393354	0.687	0.845	6.32808e-06
ESD	4.22171e-20	-0.394214	0.909	0.896	9.07245e-16
REV3L	2.02745e-16	-0.39436	0.377	0.609	4.357e-12
ZEB2	1.11302e-17	-0.394859	0.555	0.786	2.39188e-13
EFNB1	2.4058e-26	-0.395829	0.244	0.543	5.17006e-22
CHD6	5.13793e-23	-0.396197	0.331	0.599	1.10414e-18
SMC5	1.05784e-24	-0.396667	0.107	0.359	2.27329e-20
TCF7L2	2.22094e-27	-0.398759	0.352	0.655	4.77279e-23
CDK13	8.20309e-34	-0.399668	0.288	0.625	1.76284e-29
HSP90AB1	6.16614e-50	-0.400124	0.995	0.959	1.3251e-45
SLC20A1	9.87613e-17	-0.401015	0.103	0.299	2.12238e-12
SFPQ	9.51452e-16	-0.403294	0.701	0.886	2.04467e-11
MTRNR2L6	3.32651e-27	-0.403337	0.699	0.929	7.14868e-23
SPTBN1	2.14801e-09	-0.404287	0.863	0.938	4.61608e-05
SMTN	9.87476e-32	-0.404295	0.178	0.496	2.12209e-27
CELF1	1.45945e-20	-0.405033	0.521	0.77	3.13635e-16
RBM26	4.45158e-15	-0.405475	0.543	0.754	9.56645e-11
HMGA2	4.04663e-20	-0.407193	0.247	0.503	8.69621e-16
SRSF2	5.81443e-13	-0.407265	0.833	0.915	1.24952e-08
ARHGAP31	5.2911e-23	-0.408948	0.224	0.495	1.13706e-18
RBFOX2	2.56712e-10	-0.410887	0.792	0.902	5.51674e-06
IFRD1	1.67824e-23	-0.411437	0.409	0.698	3.60654e-19
TMEM256	1.65763e-32	-0.413436	0.53	0.837	3.56225e-28
RB1CC1	4.00331e-27	-0.414297	0.411	0.712	8.6031e-23
SETD5	5.3077e-28	-0.415341	0.493	0.788	1.14063e-23
RAI1	1.50244e-14	-0.415718	0.203	0.41	3.22874e-10
EIF2S2	2.03754e-27	-0.418793	0.813	0.896	4.37867e-23
ZBTB20	9.85726e-13	-0.421027	0.664	0.843	2.11832e-08
NCL	3.6627e-19	-0.422677	0.783	0.902	7.87115e-15
CCDC88A	1.14372e-19	-0.424906	0.603	0.836	2.45785e-15
COL16A1	1.56765e-43	-0.425354	0.237	0.622	3.36887e-39
DNAJC1	9.90746e-30	-0.426187	0.505	0.811	2.12911e-25
TSC22D1	6.40008e-38	-0.431874	0.377	0.742	1.37538e-33
MEIS2	4.12512e-37	-0.434637	0.304	0.657	8.86489e-33
DUSP6	1.00263e-13	-0.436455	0.39	0.609	2.15466e-09
PCF11	6.54982e-30	-0.437847	0.174	0.479	1.40756e-25
PURB	8.91545e-20	-0.439211	0.664	0.861	1.91593e-15
HIST1H1E	2.0113e-15	-0.442451	0.368	0.601	4.32229e-11
UPF2	4.38805e-31	-0.442911	0.29	0.613	9.42993e-27
MYCBP2	8.2044e-18	-0.448336	0.639	0.854	1.76313e-13
CDH11	2.0548e-07	-0.44952	0.89	0.939	0.00441577
ASAP2	1.14874e-40	-0.449737	0.123	0.474	2.46865e-36
USP34	3.49704e-15	-0.450768	0.774	0.922	7.51513e-11
PRPF38B	7.8086e-19	-0.453311	0.413	0.665	1.67807e-14
PSME4	1.41366e-36	-0.453827	0.189	0.532	3.03795e-32
FAM120A	3.49854e-33	-0.455214	0.523	0.839	7.51836e-29
HMCN1	2.02188e-25	-0.456251	0.071	0.31	4.34503e-21
SF3B1	6.8778e-08	-0.457514	0.911	0.951	0.00147804
CSRP2	2.08341e-29	-0.4588	0.356	0.682	4.47726e-25
CFL2	2.38749e-56	-0.459201	0.212	0.657	5.13071e-52
SRRM2	1.65379e-26	-0.459393	0.89	0.922	3.55399e-22
KLF7	3.20554e-28	-0.459595	0.441	0.751	6.8887e-24
ERRFI1	1.58408e-31	-0.459943	0.171	0.484	3.40419e-27
CCNL1	3.25253e-14	-0.463039	0.635	0.83	6.98969e-10
JARID2	6.08572e-29	-0.471441	0.192	0.502	1.30782e-24
PHF20L1	9.86831e-26	-0.472512	0.479	0.768	2.1207e-21
THOC2	6.25515e-11	-0.474724	0.689	0.851	1.34423e-06
SRSF11	6.84662e-18	-0.479344	0.578	0.8	1.47134e-13
CD248	1.76633e-28	-0.479729	0.404	0.721	3.79585e-24
RUNX2	1.02287e-35	-0.480804	0.228	0.581	2.19814e-31
CXCL14	1.77392e-31	-0.485328	0.114	0.396	3.81216e-27
LAMB1	1.69439e-34	-0.486439	0.372	0.72	3.64125e-30
VMP1	2.77242e-19	-0.489709	0.553	0.794	5.95793e-15
TBX2	5.21297e-35	-0.49017	0.055	0.339	1.12027e-30
BHLHE41	9.77057e-45	-0.490217	0.073	0.419	2.0997e-40
COL1A2	3.07877e-10	-0.491619	0.982	0.977	6.61628e-06
TPM2	4.02273e-29	-0.491812	0.781	0.898	8.64485e-25
LGALS1	3.18123e-52	-0.49194	1	0.974	6.83647e-48
LRP1	5.53345e-15	-0.492879	0.769	0.906	1.18914e-10
HSPA5	5.9194e-30	-0.495784	0.943	0.945	1.27208e-25
DNM3OS	4.92775e-20	-0.500439	0.331	0.593	1.05897e-15
TEAD1	8.98272e-39	-0.507447	0.386	0.749	1.93039e-34
OSR1	6.82879e-61	-0.508194	0.082	0.509	1.46751e-56
PIEZO2	2.27002e-39	-0.510028	0.037	0.327	4.87827e-35
RASA1	1.92141e-10	-0.512142	0.651	0.808	4.1291e-06
MBNL1	2.84728e-20	-0.512374	0.578	0.82	6.11881e-16
EXT1	1.3195e-28	-0.513523	0.406	0.723	2.83561e-24
KLF9	1.25733e-53	-0.517396	0.13	0.546	2.702e-49
ATP2B1	3.75205e-22	-0.518915	0.664	0.879	8.06315e-18
SEC61G	5.92336e-96	-0.519703	0.954	0.915	1.27293e-91
GSTP1	5.10932e-41	-0.519732	0.872	0.893	1.09799e-36
GLS	2.02039e-34	-0.521769	0.363	0.712	4.34181e-30
GOLIM4	9.12245e-44	-0.525466	0.29	0.689	1.96042e-39
ITGB1	5.28246e-37	-0.527752	0.642	0.86	1.1352e-32
PABPN1	2.81164e-24	-0.534872	0.559	0.827	6.04221e-20
ATP2A2	4.43719e-34	-0.539476	0.463	0.798	9.53552e-30
SMC1A	7.03188e-25	-0.542252	0.648	0.873	1.51115e-20
ERO1A	2.0027e-46	-0.547644	0.05	0.391	4.30381e-42
LAMA2	2.80915e-18	-0.55268	0.333	0.59	6.03686e-14
PDGFRA	9.90589e-40	-0.557332	0.267	0.644	2.12877e-35
BLVRB	1.79169e-40	-0.557703	0.523	0.851	3.85034e-36
COL11A1	2.12714e-24	-0.557709	0.123	0.385	4.57122e-20
PPP1R12A	2.28849e-19	-0.560265	0.594	0.827	4.91797e-15
TWIST1	5.41238e-24	-0.567334	0.591	0.813	1.16312e-19
CCDC85B	8.42788e-35	-0.567454	0.505	0.808	1.81115e-30
HSD17B10	1.44617e-21	-0.5793	0.598	0.817	3.10782e-17
FAM162A	2.81575e-21	-0.579921	0.833	0.874	6.05105e-17
ITGA6	1.04145e-51	-0.58216	0.064	0.442	2.23808e-47
PMEPA1	2.94568e-39	-0.584696	0.354	0.728	6.33027e-35
FBN2	1.6916e-21	-0.588795	0.205	0.472	3.63524e-17
VCAN	6.30283e-22	-0.596728	0.562	0.808	1.35448e-17
ARGLU1	4.57336e-16	-0.601105	0.705	0.883	9.82815e-12
CALD1	6.56161e-39	-0.60242	0.648	0.898	1.41009e-34
PRELID2	7.28173e-74	-0.603593	0.137	0.642	1.56484e-69
TRA2B	6.60844e-31	-0.617295	0.534	0.835	1.42015e-26
CDK12	3.37896e-43	-0.620198	0.386	0.773	7.26139e-39
FBN1	1.03688e-28	-0.622739	0.427	0.742	2.22827e-24
MAT2A	4.43653e-14	-0.622908	0.731	0.873	9.5341e-10
COL1A1	8.6489e-17	-0.637142	0.977	0.983	1.85865e-12
ZRANB2	2.68129e-31	-0.644586	0.715	0.924	5.7621e-27
MYH9	1.19332e-39	-0.651651	0.516	0.848	2.56445e-35
RRBP1	1.85678e-36	-0.658744	0.87	0.957	3.99023e-32
DDX17	7.83919e-13	-0.661288	0.639	0.824	1.68464e-08
ZFC3H1	3.24902e-29	-0.671266	0.256	0.578	6.98214e-25
RBM39	6.6587e-17	-0.67174	0.947	0.939	1.43096e-12
MFAP5	2.54024e-32	-0.677698	0.091	0.386	5.45897e-28
ID3	1.60938e-12	-0.678291	0.452	0.587	3.45855e-08
TTC14	3.59416e-33	-0.686197	0.404	0.744	7.72385e-29
P4HA1	4.83236e-48	-0.698436	0.475	0.84	1.03847e-43
TCF4	8.66434e-19	-0.706021	0.961	0.967	1.86197e-14
SON	1.00806e-20	-0.740373	0.838	0.936	2.16633e-16
MAFB	5.03344e-22	-0.74264	0.224	0.496	1.08169e-17
GAPDH	4.92999e-64	-0.764845	0.984	0.935	1.05945e-59
TUBA4A	1.79927e-51	-0.767876	0.731	0.896	3.86664e-47
VEGFA	4.77168e-46	-0.76977	0.269	0.678	1.02543e-41
HIST1H2AL	1.85795e-20	-0.777202	0.123	0.351	3.99274e-16
TIMP1	1.96681e-28	-0.779656	0.326	0.64	4.22667e-24
AHNAK	6.66897e-44	-0.784064	0.6	0.9	1.43316e-39
HIST3H2A	7.5303e-25	-0.796767	0.877	0.93	1.61826e-20
ANXA1	3.27601e-40	-0.801697	0.484	0.795	7.04014e-36
ACTG2	2.11396e-65	-0.807027	0.183	0.665	4.5429e-61
MTRNR2L10	1.17336e-08	-0.812619	0.879	0.966	0.000252155
COL5A2	5.09727e-34	-0.823534	0.845	0.949	1.0954e-29
FN1	8.4776e-50	-0.872878	0.888	0.962	1.82184e-45
PLCG2	6.49354e-59	-0.925754	0.224	0.684	1.39546e-54
MIF	1.4134e-74	-0.964286	0.42	0.821	3.03741e-70
INHBA	2.7207e-47	-1.01531	0.322	0.718	5.84679e-43
OGT	1.90271e-24	-1.17804	0.589	0.837	4.08893e-20
TMSB10	1.11738e-117	-1.26921	0.982	0.955	2.40126e-113
MTRNR2L12	8.99921e-07	-1.30258	0.838	0.93	0.0193393
ACTA2	5.12238e-46	-1.5387	0.345	0.717	1.1008e-41

## Sheet: Co-culture_MeningCells_14dv12hr
gene	p_val	avg_logFC	pct.1	pct.2	p_val_adj				ADC High	14d hA	12h hA		ADC Low	14d hA	12h hA		Total	ADC High	ADC Low
FOS	4.03478e-67	1.96683	0.726	0.125	8.67075e-63				SLC1A2	0	0		PLA2G2D	0	0		14d hA	7	0
SPRY1	4.88279e-73	1.59476	0.792	0.25	1.04931e-68				PHACTR3	0	0		GSTA1	0	0		12h hA	7	21
MALAT1	1.04148e-127	1.45094	0.998	0.995	2.23813e-123				GFAP	0	0		CXCL13	0	0
JUNB	4.92386e-59	1.44517	0.785	0.55	1.05814e-54				APOD	0	0		KLK7	0	0
CCDC80	3.61887e-37	1.40233	0.587	0.225	7.77696e-33				LINC00485	0	0		SULT1E1	0	0
MT-CO3	1.41181e-80	1.33796	0.977	0.925	3.03398e-76				LHX4	0	0		KLK8	0	0
MT-ATP6	2.18667e-78	1.30861	0.973	0.875	4.69916e-74				COL4A3	0	0		LINC00960	0	0
ENPP2	5.47536e-35	1.29287	0.498	0.095	1.17665e-30				MYRFL	0	0		C5orf17	0	0
CDH11	1.40456e-63	1.27821	0.89	0.795	3.0184e-59				SPESP1	0	0		TUNAR	0	0
MT-ND4	5.77606e-62	1.16846	0.954	0.86	1.24127e-57				PTPRZ1	0	0		SLC51B	0	0
MT-ND2	6.39991e-54	1.16313	0.856	0.67	1.37534e-49				MTCYBP18	0	0		TRBV5-1	0	0
EGR1	9.38278e-54	1.16037	0.829	0.525	2.01636e-49				HCN1	0	0		ADRA1D	0	0
ZFP36L1	3.68546e-58	1.1454	0.838	0.615	7.92006e-54				TTLL7	0	0		TRBV29-1	0	0
MT-CYB	9.39674e-62	1.13437	0.957	0.85	2.01936e-57				POU3F2	1	0		TRBV7-9	0	0
MT-CO1	1.94379e-52	1.13049	0.954	0.9	4.1772e-48				PCDH9	0	0		KLK5	0	0
PCOLCE	4.66033e-56	1.11563	0.913	0.835	1.0015e-51				PTPRB	0	0		FGF19	0	0
IGFBP5	1.43788e-32	1.10849	0.489	0.15	3.09001e-28				DNAH11	0	0		ASS1P11	0	0
MT-ND1	7.69861e-51	1.10123	0.92	0.82	1.65443e-46				MAP7	0	0		TRAV14DV4	0	0
COL1A2	8.65639e-56	1.07317	0.982	0.885	1.86026e-51				GDA	0	0		TRBV9	0	0
RAMP2	1.27401e-37	1.06311	0.541	0.15	2.73785e-33				PMP2	0	0		TRAV12-2	0	0
MT-CO2	4.97123e-59	1.05157	0.989	0.97	1.06832e-54				ZNF521	0	0		GATA5	0	0
COL6A2	8.77085e-36	1.02777	0.653	0.45	1.88486e-31				NCAN	0	0		FABP6	0	0
COL3A1	5.94572e-45	1.00534	0.991	0.92	1.27774e-40				RNF180	0	0		LINC02446	0	0
CD9	8.21676e-59	0.997839	0.895	0.765	1.76578e-54				ST8SIA5	0	0		CES1	0	0
COL1A1	8.58847e-37	0.969857	0.977	0.91	1.84566e-32				GRIK3	0	0		SCT	0	0
COL5A2	2.13068e-38	0.94683	0.845	0.755	4.57884e-34				DPP10	0	0		ICOS	0	0
MTRNR2L12	2.47862e-48	0.940688	0.838	0.69	5.32656e-44				ZC2HC1C	0	0		WT1	0	0
TMEM158	1.18324e-35	0.907757	0.491	0.245	2.54279e-31				TDRD1	0	0		CD8B	0	0
MAFB	4.60723e-14	0.8767	0.224	0.04	9.90094e-10				NIM1K	0	0		OR2B6	0	0
ZFHX4	1.18509e-45	0.859418	0.804	0.69	2.54675e-41				PAM	0	0		CCL19	0	0
COL8A1	1.78921e-19	0.858632	0.317	0.08	3.84501e-15				ELF5	0	0		PCDHA1	0	0
FBLN1	3.73582e-40	0.807605	0.642	0.555	8.02828e-36				TRIM9	0	0		ADAMDEC1	0	0
MMP14	9.07402e-34	0.779487	0.836	0.845	1.95001e-29				ASXL3	0	0		KLRG2	0	0
CXCL14	8.56043e-08	0.779192	0.114	0.01	0.00183964				RPL35P5	0	0		LINC00892	0	0
UBB	1.23874e-102	0.774709	1	0.995	2.66205e-98				LRRC3B	0	0		CYP26A1	0	0
GSN	8.84219e-42	0.762161	0.543	0.5	1.90019e-37				RASEF	0	0		CTLA4	0	0
ID2	4.73452e-30	0.757643	0.498	0.35	1.01745e-25				SLC39A12	0	0		MYL2	0	0
TUBB2B	8.38264e-40	0.755997	0.626	0.435	1.80143e-35				SLC1A6	0	0		TBX1	0	0
NFKBIA	1.80179e-30	0.745516	0.719	0.71	3.87205e-26				ATP1A2	0	0		GPC3	0	0
TCF4	5.31708e-36	0.744426	0.961	0.915	1.14264e-31				WNT16	0	0		CD8A	0	0
MT-ND5	2.98507e-32	0.74395	0.566	0.445	6.41491e-28				NUDT12	0	0		KIAA1210	0	0
RORA	1.12033e-30	0.738514	0.6	0.375	2.40758e-26				PLPPR4	0	0		TRBV28	0	0
LRP1	7.25266e-40	0.737828	0.769	0.675	1.5586e-35				ETNPPL	0	0		TRBC2	0	0
BTG1	4.32296e-34	0.721269	0.959	0.93	9.29004e-30				ELL2	0	0		DUOX1	0	0
PTEN	2.68153e-36	0.71639	0.918	0.92	5.76262e-32				PAG1	0	0		KLK11	0	0
GAS1	3.94939e-32	0.71525	0.562	0.515	8.48724e-28				KCTD16	0	0		LINC02570	0	0
HERPUD1	1.87536e-41	0.715138	0.674	0.6	4.03016e-37				DLX6	0	0		CXCL11	0	0
CKB	1.36461e-43	0.712594	0.689	0.565	2.93255e-39				SPOCK1	0	0		SKAP1	0	0
NRGN	1.31063e-19	0.710645	0.347	0.18	2.81655e-15				PPP2R2C	0	0		SCML4	0	0
FST	9.92594e-16	0.700631	0.4	0.23	2.13309e-11				SIM2	0	0		TNIP3	0	0
MT-ND3	1.11057e-35	0.696115	0.895	0.86	2.38661e-31				EML6	0	0		LINC02345	0	0
HOPX	1.66777e-26	0.690741	0.63	0.675	3.58404e-22				TRGC1	0	0		CNTN6	0	0
EGR2	2.7626e-22	0.688533	0.411	0.175	5.93683e-18				ADCYAP1	0	0		GNLY	0	0
ITM2B	1.69885e-42	0.688423	0.79	0.805	3.65082e-38				LYPD1	0	0		AZU1	0	0
SEPT11	1.90934e-39	0.687856	0.699	0.62	4.10317e-35				PIK3R1	1	0		FBN3	0	0
SEPT6	2.96178e-34	0.687434	0.557	0.52	6.36487e-30				CDH20	0	0		PAMR1	0	0
RPL29	1.19513e-42	0.679831	0.799	0.76	2.56833e-38				TFAP2B	0	0		IDI2	0	0
SERPINF1	9.9524e-41	0.676855	0.603	0.535	2.13877e-36				EGR3	1	0		LY9	0	0
PURA	8.07983e-50	0.676465	0.877	0.89	1.73635e-45				DDN	0	0		CXCL10	0	0
SP3	1.20995e-38	0.660632	0.785	0.785	2.60019e-34				UPP2	0	0		SIT1	0	0
PNISR	2.2573e-48	0.649766	0.765	0.805	4.85094e-44				AMER2	0	0		THRSP	0	0
SEPT4	5.40875e-12	0.642337	0.18	0.03	1.16234e-07				TLL2	0	0		IGHG2	0	0
JUND	1.11909e-45	0.641112	0.721	0.695	2.40493e-41				DRC1	0	0		TEX19	0	0
VAV3	5.10186e-28	0.639156	0.416	0.275	1.09639e-23				COLGALT2	0	0		CCR5	0	0
TIMP3	1.82492e-14	0.632919	0.393	0.315	3.92176e-10				ELOVL4	0	0		GBP5	0	0
LAMA2	1.8637e-23	0.627269	0.333	0.055	4.0051e-19				SLF1	0	0		CD27	0	0
NES	1.01841e-32	0.62458	0.543	0.45	2.18857e-28				LRP8	0	0		CCL5	0	0
EFEMP2	5.64537e-32	0.623526	0.916	0.93	1.21319e-27				LINC02242	0	0		SUCNR1	0	0
NEAT1	3.93633e-19	0.620625	0.372	0.235	8.45917e-15				GUCY1A2	0	0		CLEC10A	0	0
APOE	1.80551e-11	0.620243	0.233	0.15	3.88003e-07				LINC01909	0	0		IGHG1	0	0
BMP1	6.46463e-37	0.618301	0.607	0.565	1.38925e-32				ELOVL7	0	0		LYZ	0	0
H3F3A	7.53844e-63	0.613595	0.995	0.995	1.62001e-58				KIAA0319	0	0		TLR8	0	0
DDRGK1	3.01134e-40	0.613537	0.842	0.85	6.47136e-36				CTXN2	0	0		UBASH3A	0	0
HIPK1	1.25697e-35	0.610046	0.521	0.475	2.70123e-31				GOLGA7B	0	0		IL33	0	0
ASPN	3.60796e-20	0.609892	0.361	0.07	7.7535e-16				DTNA	0	0		GBP1P1	0	0
ID3	1.03443e-32	0.597885	0.452	0.315	2.223e-28				CNDP1	0	0		ISM2	0	0
FNDC3B	6.84211e-34	0.596401	0.769	0.805	1.47037e-29				MOG	0	0		VAX2	0	0
MAP1B	3.44149e-40	0.595935	0.763	0.825	7.39576e-36				FBXO15	0	0		GBP4	0	0
EPRS	2.3712e-32	0.593352	0.813	0.82	5.09572e-28				SPSB4	0	0		TFPI2	0	0
CBX5	2.37443e-43	0.59175	0.833	0.855	5.10264e-39				PTPRR	0	0		CD96	0	0
SMC3	6.08195e-40	0.591412	0.82	0.825	1.30701e-35				SPOCK3	0	0		IL2RG	0	0
BTG2	1.32365e-15	0.590349	0.329	0.16	2.84453e-11				CYP19A1	0	0		CCL17	0	0
TFDP2	1.41057e-32	0.589216	0.459	0.36	3.03132e-28				FHOD3	0	0		LINC00426	0	0
ILF2	4.70223e-38	0.58845	0.623	0.66	1.01051e-33				GOLGA2P5	0	0		LINC02356	0	0
SNX9	2.60176e-44	0.586357	0.578	0.63	5.59118e-40				SERPINA5	0	0		ZBED2	0	0
ARHGAP5	2.56168e-40	0.582631	0.74	0.83	5.50505e-36				FOSB	0	0		FCN1	0	0
ZBTB20	1.76389e-38	0.580456	0.664	0.715	3.79059e-34				ACTN2	0	0		LCK	0	0
RPL6	1.06937e-38	0.568511	0.82	0.9	2.29807e-34				HRASLS5	0	0		RPL13P12	0	0
KMT2E	2.27822e-36	0.563078	0.781	0.815	4.8959e-32				NRSN1	0	0		GCSAM	0	0
MSI2	1.85171e-45	0.559644	0.553	0.595	3.97933e-41				RPH3A	0	0		TBC1D10C	0	0
HIF1A	4.55756e-37	0.556945	0.658	0.75	9.7942e-33				CHRDL1	0	0		KANK4	0	0
SPARC	4.17404e-18	0.556725	0.975	0.95	8.97e-14				CHI3L1	0	0		HNRNPA1P21	0	0
SELENOM	4.06051e-24	0.55196	0.833	0.87	8.72603e-20				SCRG1	0	0		GJA5	0	0
TAF15	2.14813e-37	0.527069	0.578	0.575	4.61633e-33				PCDH17	0	0		C15orf59-AS1	0	0
PFN2	4.4042e-29	0.525577	0.774	0.77	9.46463e-25				RORB	0	0		HIST1H2AE	0	0
NIPBL	1.13907e-33	0.5239	0.824	0.845	2.44786e-29				TRGC2	0	0		IKZF3	0	0
EIF4A2	8.39394e-42	0.521409	0.776	0.84	1.80386e-37				MARCH4	0	0		PYHIN1	0	0
EGR3	1.72937e-19	0.519886	0.32	0.24	3.71641e-15				PCLO	0	0		CALHM6	0	0
ZNF503	3.76014e-26	0.519777	0.393	0.305	8.08054e-22				ZNF365	0	0		SFRP4	0	0
SMARCA2	2.50162e-31	0.518579	0.422	0.355	5.37598e-27				HHATL	0	0		SH2D1A	0	0
RUNX1T1	5.62541e-19	0.518319	0.274	0.025	1.2089e-14				B3GALT2	0	0		WNT11	0	0
COL6A1	2.33766e-30	0.518319	0.393	0.365	5.02362e-26				LRRIQ1	0	0		CD300LF	0	0
ACTG1	1.82825e-34	0.516863	0.977	0.99	3.92891e-30				DNAJC6	0	0		GPR171	0	0
SRSF5	2.00729e-24	0.516124	0.893	0.87	4.31366e-20				SYT16	0	0		NCF1	0	0
VLDLR	1.22422e-18	0.516029	0.269	0.12	2.63084e-14				SLC6A12	0	0		HSH2D	0	0
KIAA2026	6.13149e-41	0.515829	0.58	0.62	1.31766e-36				COL28A1	0	0		EPHX3	0	0
DDX17	1.99184e-48	0.514161	0.639	0.755	4.28046e-44				FAM19A2	0	0		HAPLN3	0	0
MARCKS	8.45511e-24	0.514012	0.879	0.91	1.817e-19				PEG3	0	0		CCDC36	0	0
FZD2	1.88234e-33	0.509192	0.511	0.5	4.04515e-29				ZNF236	0	0		CD3E	0	0
CELF2	1.46419e-39	0.50773	0.463	0.49	3.14655e-35				FAXC	0	0		CD300LG	0	0
C12orf57	5.26982e-27	0.506961	0.954	0.955	1.13248e-22				SLC35F1	0	0		LINC02036	0	0
CPLX2	1.7994e-16	0.500863	0.313	0.12	3.86691e-12				ADRA2B	0	0		SIRPG	0	0
STMN1	5.14152e-15	0.498298	0.785	0.84	1.10491e-10				LINC01579	0	0		HIST1H1D	0	0
HES6	7.4819e-23	0.495395	0.304	0.085	1.60786e-18				TMOD2	0	0		MYB	0	0
CEBPB	5.40575e-22	0.494969	0.831	0.865	1.1617e-17				SLC35F3	0	0		MRAP	0	0
RPL13A	6.71787e-31	0.489313	0.824	0.91	1.44367e-26				OSTM1-AS1	0	0		TNFSF13B	0	0
JUN	2.03832e-19	0.483893	0.781	0.78	4.38034e-15				SLC24A2	0	0		PTPN22	0	0
RND3	1.93895e-19	0.480651	0.566	0.53	4.1668e-15				CLSTN1	0	0		IL7R	0	0
SAT1	6.11161e-18	0.478863	0.799	0.8	1.31339e-13				BEX5	0	0		GFI1	0	0
EEF2	2.02516e-37	0.475504	0.733	0.81	4.35207e-33				PSD2	0	0		TREML3P	0	0
SREK1	2.49979e-40	0.473264	0.614	0.705	5.37205e-36				NRIP3	0	0		HBE1	0	0
ARL3	5.72847e-40	0.472216	0.699	0.775	1.23105e-35				GABRA1	0	0		PAX8-AS1	0	0
WNK1	3.23308e-39	0.471488	0.774	0.84	6.94789e-35				DLGAP2	0	0		SLA2	0	0
TUBB2A	1.82221e-33	0.471202	0.418	0.39	3.91592e-29				PPP2R2B	0	0		HLA-DQB1	0	0
SDC2	1.82291e-30	0.470711	0.756	0.835	3.91743e-26				MAP3K9	0	0		TNFRSF9	0	0
SASH1	3.11393e-32	0.470167	0.477	0.49	6.69184e-28				DOC2B	0	0		IGKC	0	0
FIBP	4.82514e-31	0.468507	0.822	0.885	1.03692e-26				STC1	1	0		DLX4	0	0
DDX5	7.74603e-29	0.466542	0.993	0.98	1.66462e-24				LHX6	0	0		C16orf54	0	0
MRPS6	1.2128e-15	0.466189	0.292	0.11	2.60632e-11				KLHL4	0	0		HLA-DRB1	0	0
P4HA1	5.27938e-42	0.459191	0.475	0.58	1.13454e-37				SLC27A6	0	0		TYMP	0	0
GPM6B	4.28705e-16	0.458706	0.333	0.215	9.21287e-12				NEK5	0	0		SP140	0	0
TMEM47	2.46519e-30	0.457374	0.411	0.365	5.2977e-26				CFAP74	0	0		TC2N	0	0
TNFAIP8	1.28014e-29	0.457261	0.459	0.455	2.75103e-25				PDE1C	0	0		BEAN1	0	0
GTF2I	8.18049e-28	0.456823	0.388	0.29	1.75799e-23				SOX5	0	0		SULT1B1	0	0
GEM	3.78893e-10	0.456685	0.212	0.045	8.14242e-06				CA4	0	0		RPL21P4	0	0
NFAT5	2.54518e-31	0.455176	0.521	0.515	5.4696e-27				NEDD4L	0	0		GRIK1-AS1	0	0
PDGFRA	5.00695e-23	0.454715	0.267	0.155	1.07599e-18				MT-TH	0	0		BNC1	0	0
PKM	1.56604e-37	0.452405	0.534	0.645	3.36541e-33				LRAT	0	0		LINC00922	0	0
ZEB2	2.5069e-35	0.452211	0.555	0.62	5.38732e-31				GLYATL2	0	0		ADAMTS7P1	0	0
ANKRD12	1.63561e-27	0.45032	0.525	0.545	3.51493e-23				PKIA	0	0		BTLA	0	0
DDAH2	7.62398e-29	0.450098	0.566	0.59	1.63839e-24				ST6GAL2	0	0		RBP5	0	0
NPTN	7.40717e-39	0.449609	0.644	0.745	1.5918e-34				LINC02523	0	0		FCMR	0	0
MPRIP	4.95523e-30	0.449358	0.416	0.44	1.06488e-25				TTYH1	1	0		PTPN7	0	0
PNRC1	9.21934e-32	0.448101	0.443	0.435	1.98124e-27				CDH10	0	0		CRTAM	0	0
CUL3	1.35329e-34	0.447848	0.772	0.87	2.90821e-30				EDIL3	0	0		CTSV	0	0
BPTF	1.2467e-41	0.445201	0.605	0.71	2.67915e-37				CLVS1	0	0		IL12RB1	0	0
SLTM	2.31841e-30	0.444578	0.753	0.79	4.98226e-26				KLHDC8A	0	0		GRAP2	0	0
PIK3R1	3.05464e-24	0.4434	0.374	0.315	6.56442e-20				UNC80	0	0		GBP2	0	0
GPBP1	7.3182e-40	0.44325	0.61	0.665	1.57268e-35				GPR75	0	0		ABCG2	0	0
DEK	1.94512e-35	0.441898	0.678	0.78	4.18007e-31				FAM155A	0	0		ITGAL	0	0
ATP5IF1	1.54316e-26	0.44084	0.322	0.235	3.31625e-22				PSD3	0	0		RGL4	0	0
MRFAP1	9.9645e-32	0.439605	0.425	0.465	2.14137e-27				POU5F1	0	0		RPS3AP6	0	0
NRP1	7.44031e-32	0.439211	0.45	0.545	1.59892e-27				HSD3BP4	0	0		IL18RAP	0	0
CREBRF	3.9332e-30	0.439186	0.345	0.3	8.45245e-26				REM1	0	0		GVINP1	0	0
FKBP2	1.93455e-29	0.430599	0.792	0.875	4.15736e-25				GUSBP1	0	0		KCNQ4	0	0
ADGRL1	3.23848e-21	0.428485	0.276	0.095	6.95948e-17				CNTN2	0	0		JAML	0	0
APP	5.23058e-38	0.427421	0.603	0.73	1.12405e-33				MAP1A	0	0		HLA-F	0	0
PPM1G	8.17522e-32	0.426863	0.484	0.495	1.75685e-27				GRM8	0	0		CUBN	0	0
RSRC2	1.17983e-45	0.426468	0.66	0.82	2.53545e-41				PCDHGA3	0	0		SPN	0	0
KHDRBS3	1.38243e-14	0.425971	0.247	0.17	2.97084e-10				AKAP6	0	0		CEBPA-DT	0	0
SMC6	1.72203e-33	0.424491	0.694	0.8	3.70065e-29				CCDC184	0	0		RPL37P6	0	0
VCAN	2.65794e-39	0.424342	0.562	0.67	5.71191e-35				PON3	0	0		B3GNT8	0	0
UBE2E3	6.1291e-23	0.423633	0.881	0.92	1.31714e-18				CTNND2	0	0		MIR222HG	0	0
CRYAB	6.02305e-13	0.423098	0.221	0.18	1.29435e-08				TDO2	0	0		TSPAN1	0	0
CCNL1	3.33276e-32	0.422974	0.635	0.735	7.16209e-28				RXFP1	0	0		RPS15P5	0	0
KLF13	3.22188e-35	0.42241	0.543	0.67	6.92382e-31				KCNN2	0	0		LCP1	0	0
DDX3X	1.2759e-27	0.422127	0.813	0.88	2.7419e-23				KIF1B	1	0		HBG2	0	0
DDX50	2.29948e-37	0.421259	0.678	0.78	4.94158e-33				NDRG2	0	0		GCH1	0	0
FTH1	1.18156e-16	0.41956	1	0.995	2.53917e-12				ANGPTL1	0	0		RPS3AP26	0	0
IGFBP7	8.77385e-15	0.418258	0.525	0.54	1.8855e-10				GPM6B	1	0		RPL23AP74	0	0
RHOBTB3	2.53392e-34	0.416647	0.541	0.62	5.4454e-30				PDZPH1P	0	0		SNHG8	0	0
TPT1	1.59968e-40	0.41613	1	1	3.43772e-36				RIT2	0	0		MCOLN2	0	0
PARK7	7.10436e-22	0.412797	0.354	0.305	1.52673e-17				ATP1A4	0	0		RPSAP19	0	0
ZEB1	6.05901e-38	0.412564	0.55	0.665	1.30208e-33				TRMT9B	0	0		RPL30P4	0	0
RPS15A	9.20626e-32	0.412433	0.763	0.875	1.97843e-27				EPPIN-WFDC6	0	0		ANXA2R	0	0
PRDX5	3.9685e-23	0.412303	0.858	0.92	8.52831e-19				SLC24A4	0	0		RPL29	1	0
CD248	6.12689e-30	0.412292	0.404	0.47	1.31667e-25				RERG	0	0		LRRC75A-AS1	0	0
TOP1	2.68658e-22	0.412169	0.897	0.965	5.77345e-18				GRIN2C	0	0		RPL22L1	0	0
SNTB2	6.9961e-32	0.411798	0.377	0.38	1.50346e-27				CDH2	0	0		EEF1B2P3	0	0
PFDN5	2.16372e-19	0.411602	0.968	0.98	4.64983e-15								RPL31P49	0	0
COX4I1	1.97959e-24	0.410914	0.379	0.385	4.25414e-20								ZFAS1	1	0
FBN2	9.3345e-16	0.409416	0.205	0.005	2.00598e-11								ZNF581	0	0
PEBP1	5.02086e-29	0.409293	0.411	0.425	1.07898e-24								TOP1MT	0	0
FYN	1.63504e-38	0.408292	0.489	0.585	3.51371e-34								C6orf48	0	0
TTC3	2.3227e-42	0.408172	0.548	0.675	4.99149e-38								BTN3A3	0	0
ASNS	9.78747e-31	0.40697	0.555	0.71	2.10333e-26								GAS5	0	0
ZFR	1.99407e-36	0.405598	0.571	0.705	4.28526e-32								RPLP0P6	0	0
ARID5B	3.89277e-28	0.405144	0.58	0.635	8.36555e-24								RPL10P3	0	0
TENT5A	1.2227e-14	0.405143	0.24	0.11	2.62758e-10								RPL3P2	0	0
ERLEC1	4.53779e-30	0.405049	0.747	0.845	9.75171e-26								FMOD	0	0
DNAJA1	3.10722e-17	0.404979	0.938	0.935	6.67741e-13								RPL24P2	0	0
ERGIC3	7.81665e-31	0.404669	0.783	0.875	1.6798e-26								RPS6	0	1
KIF1B	1.13262e-27	0.404197	0.361	0.355	2.43399e-23								RPS7P14	0	0
SEC62	4.87236e-18	0.402016	0.977	0.95	1.04707e-13								RPL8	0	0
MFAP1	5.27743e-35	0.400909	0.674	0.785	1.13412e-30								RPL7A	1	0
H3F3B	4.35597e-23	0.400389	1	0.975	9.36097e-19								RPL39	0	1
STC1	5.53588e-11	0.397442	0.251	0.22	1.18966e-06								RPS3	0	0
DDX6	1.5092e-35	0.396445	0.468	0.52	3.24328e-31								RPS5	0	1
DPYSL3	5.6403e-22	0.395328	0.324	0.27	1.2121e-17								RPL12	0	0
POU3F3	9.58068e-18	0.394835	0.295	0.15	2.05889e-13								RPS15A	1	0
IGFBP4	5.17217e-11	0.394011	0.212	0.065	1.1115e-06								SLC27A5	0	0
ZFAND5	2.40186e-12	0.392917	0.925	0.925	5.1616e-08								RPL37	0	1
IER5	1.00366e-27	0.392787	0.445	0.505	2.15686e-23								RPS2	0	0
HES1	3.16526e-23	0.391583	0.386	0.405	6.80214e-19								RPL35	0	1
HIST1H1E	4.13723e-09	0.389995	0.368	0.305	8.89091e-05								RPS9	0	0
PCM1	4.44893e-33	0.389953	0.454	0.485	9.56076e-29								NOP53	0	0
RERE	7.7527e-29	0.389745	0.361	0.33	1.66605e-24								RPS17	0	0
NSD3	1.24435e-30	0.389549	0.498	0.53	2.6741e-26								KCNK15	0	0
TJP1	3.07341e-26	0.389377	0.395	0.425	6.60476e-22								RPSA	0	0
IGFBP2	1.10335e-24	0.388433	0.452	0.455	2.37111e-20								RPS15	0	0
TNKS2	7.06376e-40	0.388393	0.507	0.6	1.518e-35								RPL18	0	0
KMT2A	1.97536e-38	0.388125	0.582	0.725	4.24504e-34								RPS24P8	0	0
NR3C1	1.47181e-37	0.387827	0.566	0.68	3.16292e-33								RPL38	0	1
KDM7A	6.43261e-22	0.387773	0.295	0.28	1.38237e-17								RPL26	0	0
FBN1	8.26091e-18	0.38636	0.427	0.385	1.77527e-13								PDE3A	0	0
HDGF	2.77942e-42	0.386169	0.578	0.74	5.97298e-38								RPL31	0	1
UQCC2	1.08977e-16	0.385223	0.982	0.98	2.34192e-12								RPL28	0	1
QKI	1.30848e-23	0.384317	0.808	0.88	2.81193e-19								RPL13A	1	0
SUB1	4.06411e-14	0.384003	0.968	0.95	8.73378e-10								RPS20P10	0	0
LAMA4	2.57655e-16	0.383529	0.224	0.135	5.53701e-12								RPL27A	0	1
SRP14	1.80805e-31	0.383287	0.466	0.52	3.88549e-27								RPS16	0	1
PCMTD1	8.23938e-37	0.380693	0.45	0.565	1.77064e-32								EEF1D	0	0
LDHB	1.72894e-28	0.380354	0.47	0.535	3.7155e-24								NBPF2P	0	0
UBXN1	1.95014e-14	0.380009	0.959	0.96	4.19086e-10								FAU	0	0
HNRNPH3	7.36494e-27	0.379464	0.425	0.435	1.58273e-22								RPL41P2	0	0
PPP1CC	3.79355e-16	0.378288	0.872	0.9	8.15233e-12								RPL27	0	1
CCNI	1.40595e-40	0.378273	0.473	0.585	3.02139e-36								RPS24	0	0
YBX3	4.36135e-17	0.377921	0.9	0.96	9.37255e-13								RPS19	0	1
ITM2A	4.72111e-11	0.377062	0.128	0	1.01457e-06								RPS20	0	1
AHCYL1	1.56269e-45	0.375011	0.537	0.685	3.35823e-41								RPL18A	0	0
KCNK2	2.89309e-07	0.374814	0.13	0.08	0.00621725								RPL19	0	0
DOCK11	1.99081e-21	0.37444	0.24	0.195	4.27825e-17								RPL34	0	1
PTMS	1.14297e-12	0.373816	0.986	0.98	2.45623e-08								RPL23	0	0
UBN2	3.49433e-35	0.373413	0.418	0.48	7.50932e-31								TEAD2	0	0
TANC2	1.3006e-24	0.371644	0.292	0.235	2.795e-20								EEF1B2	0	0
SEPT2	9.31761e-34	0.370118	0.429	0.5	2.00235e-29								RPL14	0	0
TSPAN3	5.31721e-20	0.367997	0.831	0.875	1.14267e-15								RPL37A	0	1
DBI	3.36175e-18	0.367636	0.304	0.24	7.22439e-14								RPS27A	0	1
EBF2	3.1484e-28	0.365938	0.34	0.33	6.76592e-24								AHCY	0	0
SLC5A3	2.05748e-21	0.365237	0.322	0.285	4.42152e-17								ZNF433-AS1	0	0
IKBIP	1.26671e-26	0.36509	0.311	0.285	2.72216e-22								FANCG	0	0
SEC11A	3.31384e-30	0.364192	0.724	0.83	7.12143e-26								RPS11	0	1
RNF13	6.63629e-29	0.36369	0.432	0.46	1.42614e-24								RPL23A	0	1
TNRC6B	5.23547e-35	0.363678	0.66	0.795	1.1251e-30								RPL35A	0	1
YTHDC1	2.05675e-30	0.363482	0.432	0.49	4.41996e-26								RPS13	0	1
CYR61	3.97376e-14	0.362986	0.297	0.295	8.53962e-10								RPL24	0	1
OLFM1	3.17029e-18	0.362528	0.274	0.165	6.81295e-14								RPLP0	0	0
MBNL2	3.83993e-34	0.361838	0.658	0.795	8.25201e-30								TAF1A	0	0
CBX6	9.1393e-30	0.360972	0.4	0.48	1.96403e-25								SNHG6	0	0
SPTBN1	4.86202e-16	0.360687	0.863	0.905	1.04485e-11								NAGS	0	0
ITPR2	8.81893e-21	0.360452	0.269	0.205	1.89519e-16								RPL30	0	0
OST4	4.13574e-12	0.358729	0.975	0.985	8.8877e-08								UQCC2	1	0
ROCK1	1.52542e-27	0.358592	0.783	0.895	3.27813e-23								RPS7	0	0
CCS	3.03508e-35	0.357753	0.612	0.75	6.52238e-31								RPS3A	0	0
TRIM24	2.37166e-28	0.357476	0.315	0.315	5.09669e-24								RPS25	0	0
PRPF4B	4.99906e-39	0.357419	0.537	0.655	1.0743e-34								RPS29	0	0
TXNIP	2.799e-20	0.356798	0.297	0.255	6.01505e-16								LMAN2L	0	0
RSBN1	1.26971e-33	0.356134	0.377	0.5	2.7286e-29								OSTC	0	0
PTPN12	1.74333e-40	0.355637	0.363	0.425	3.74641e-36								TRMT112	0	0
RBM5	1.15961e-35	0.355434	0.461	0.595	2.492e-31								BYSL	0	0
STMN2	6.59726e-10	0.354682	0.176	0.035	1.41775e-05								RPUSD4	0	0
BEX3	1.86499e-28	0.354298	0.53	0.58	4.00787e-24								COMMD6	0	0
NFIB	2.95373e-30	0.354292	0.605	0.695	6.34758e-26								TAF1D	0	0
TGFBR2	8.63913e-22	0.3539	0.281	0.225	1.85655e-17								SEC11A	1	0
DST	1.69382e-40	0.352223	0.482	0.655	3.64003e-36								EXOSC7	0	0
LAMB2	4.43466e-19	0.351495	0.242	0.195	9.53009e-15								CHIC2	0	0
RBFOX2	5.18787e-24	0.351377	0.792	0.87	1.11487e-19								GTPBP8	0	0
TSC22D3	1.25981e-14	0.351162	0.221	0.15	2.70734e-10								TGDS	0	0
CHD4	1.91158e-15	0.351006	0.877	0.915	4.10799e-11								TATDN1	0	0
CDKN1C	4.78193e-14	0.350783	0.199	0.015	1.02764e-09								HINFP	0	0
ARCN1	2.91361e-31	0.349785	0.575	0.705	6.26135e-27								WDR75	0	0
WDR33	1.47137e-33	0.349599	0.696	0.815	3.16197e-29								ILKAP	0	0
MAF	2.28086e-10	0.34943	0.164	0.02	4.90158e-06								ZNF263	0	0
AKAP8L	6.41236e-33	0.349347	0.397	0.45	1.37802e-28
SLC25A6	3.47259e-19	0.348507	0.358	0.31	7.4626e-15
HNRNPH1	1.18743e-37	0.348285	0.523	0.66	2.55178e-33
ERBIN	3.32075e-31	0.347931	0.379	0.44	7.1363e-27
C4orf48	6.60343e-21	0.346857	0.256	0.2	1.41908e-16
FILIP1L	7.28213e-16	0.34508	0.269	0.245	1.56493e-11
NCOA1	7.58712e-20	0.345019	0.32	0.29	1.63047e-15
ARID4B	1.11342e-34	0.344662	0.532	0.66	2.39274e-30
AHDC1	2.47652e-26	0.344454	0.288	0.315	5.32203e-22
CDK8	1.19775e-16	0.34354	0.276	0.255	2.57397e-12
PPFIBP1	8.19043e-30	0.341481	0.701	0.83	1.76012e-25
NDUFC2	3.89934e-21	0.340786	0.326	0.295	8.37968e-17
HERC1	3.50515e-24	0.339998	0.297	0.315	7.53256e-20
IER5L	9.20303e-29	0.339934	0.605	0.75	1.97773e-24
SETBP1	8.94315e-16	0.338839	0.26	0.175	1.92188e-11
CDKN1B	4.81399e-19	0.338831	0.276	0.19	1.03453e-14
UBN1	4.56478e-38	0.337162	0.568	0.69	9.80972e-34
MTRNR2L10	1.679e-08	0.336642	0.879	0.97	0.000360818
RPS4Y1	1.71541e-26	0.336361	0.313	0.35	3.68642e-22
MZT2B	2.78386e-18	0.335211	0.283	0.275	5.98252e-14
NFKBIZ	3.29074e-10	0.335189	0.196	0.07	7.0718e-06
TWIST1	1.86743e-31	0.334527	0.591	0.74	4.01311e-27
KDM5B	1.09123e-29	0.333834	0.511	0.62	2.34505e-25
CALU	5.29586e-30	0.333613	0.507	0.63	1.13808e-25
FAM213A	6.36253e-15	0.333218	0.221	0.135	1.36731e-10
PPP1R12A	4.0987e-35	0.332936	0.594	0.73	8.8081e-31
ZMYND8	3.03736e-20	0.332127	0.338	0.32	6.52728e-16
AIP	1.7374e-33	0.33137	0.619	0.76	3.73367e-29
ATRX	1.36562e-38	0.330967	0.639	0.845	2.93473e-34
CP	1.2513e-12	0.330659	0.189	0.12	2.68905e-08
REV3L	3.3439e-28	0.330379	0.377	0.4	7.18604e-24
SEMA6A	2.91066e-14	0.330299	0.205	0.045	6.255e-10
FAM13B	5.68018e-25	0.329512	0.331	0.355	1.22067e-20
THOC2	4.06161e-30	0.329085	0.689	0.81	8.72841e-26
RPL7A	6.30446e-13	0.328732	0.913	0.965	1.35483e-08
TTYH1	1.06972e-15	0.328152	0.226	0.095	2.29882e-11
PPIB	3.98995e-09	0.328119	0.957	0.92	8.57441e-05
MBNL1	7.90559e-25	0.328111	0.578	0.675	1.69891e-20
HMGN3	1.89812e-31	0.326706	0.628	0.77	4.07906e-27
PDCD10	2.13293e-12	0.326552	0.865	0.885	4.58366e-08
MEIS1	8.5068e-17	0.326502	0.253	0.23	1.82811e-12
POSTN	1.54447e-07	0.325676	0.137	0.05	0.00331907
HNRNPA1	6.34053e-35	0.325399	0.671	0.865	1.36258e-30
BTBD7	6.19158e-39	0.324664	0.461	0.625	1.33057e-34
KMT5B	5.35609e-30	0.324652	0.274	0.305	1.15102e-25
PGP	1.94663e-24	0.324456	0.724	0.845	4.18331e-20
HOXC6	1.22357e-39	0.322786	0.457	0.6	2.62946e-35
XRCC6	3.36564e-15	0.322325	0.285	0.225	7.23276e-11
KPNB1	2.71186e-30	0.321637	0.425	0.515	5.8278e-26
STRN3	2.25891e-40	0.321624	0.58	0.79	4.8544e-36
TENM4	4.31934e-13	0.320407	0.183	0.095	9.28227e-09
ZMIZ1	1.65062e-36	0.320327	0.543	0.72	3.54718e-32
TPI1	7.92805e-30	0.319711	0.347	0.425	1.70374e-25
ARID1A	6.65103e-31	0.319412	0.489	0.58	1.42931e-26
PLCG2	1.61757e-18	0.318834	0.224	0.25	3.47615e-14
FBXL15	1.42815e-37	0.318818	0.427	0.54	3.0691e-33
SOX2	4.35727e-14	0.31875	0.29	0.165	9.36378e-10
SLIT3	1.40504e-33	0.317947	0.443	0.555	3.01944e-29
SELENOS	1.56857e-40	0.317669	0.511	0.74	3.37087e-36
CLK1	2.83762e-17	0.317347	0.228	0.18	6.09803e-13
CAPZA2	1.29663e-29	0.316839	0.747	0.87	2.78645e-25
RBM39	2.19226e-14	0.316509	0.947	0.955	4.71116e-10
ASH1L	1.58477e-36	0.316049	0.607	0.79	3.40567e-32
NFIA	2.47179e-16	0.315886	0.466	0.49	5.31188e-12
CITED2	1.46738e-24	0.31563	0.612	0.835	3.1534e-20
TCEA1	4.39155e-34	0.314892	0.541	0.71	9.43744e-30
ITM2C	1.04962e-18	0.314519	0.212	0.175	2.25563e-14
PCBP2	2.87593e-12	0.314394	0.977	0.985	6.18038e-08
SCFD1	3.33591e-28	0.313648	0.543	0.645	7.16886e-24
CHD9	1.21925e-29	0.313572	0.372	0.47	2.62016e-25
DESI2	7.63406e-43	0.3126	0.548	0.715	1.64056e-38
FAM133B	4.18208e-31	0.311461	0.425	0.525	8.98729e-27
TUBB	6.82785e-12	0.311175	0.902	0.945	1.46731e-07
NRBP1	1.07137e-37	0.310692	0.436	0.595	2.30238e-33
SHOX2	3.5191e-26	0.310193	0.374	0.455	7.56254e-22
PCDH18	2.71352e-21	0.309846	0.274	0.265	5.83136e-17
WAC	4.54192e-38	0.309767	0.653	0.83	9.76058e-34
POU3F2	6.7732e-16	0.309203	0.208	0.14	1.45556e-11
BRI3	1.89516e-28	0.308874	0.345	0.425	4.0727e-24
NDUFS5	2.95663e-29	0.308713	0.342	0.415	6.35379e-25
PEG10	4.94838e-29	0.308346	0.363	0.46	1.06341e-24
MT-ND4L	1.11992e-10	0.305871	0.242	0.135	2.4067e-06
TECR	2.66382e-36	0.305294	0.664	0.835	5.72455e-32
ZNF608	1.2391e-21	0.305114	0.308	0.31	2.66283e-17
NUFIP2	2.3591e-37	0.305063	0.468	0.615	5.06971e-33
PHF12	4.88425e-25	0.30471	0.295	0.285	1.04963e-20
NF1	1.02932e-31	0.304472	0.329	0.395	2.212e-27
TOP2A	8.74086e-23	0.303792	0.356	0.47	1.87841e-18
NFKB2	7.55319e-26	0.303758	0.354	0.45	1.62318e-21
PPP4R3B	3.35223e-40	0.303375	0.397	0.555	7.20394e-36
NBEA	2.11532e-25	0.303264	0.315	0.39	4.54583e-21
CCDC174	1.51977e-37	0.302996	0.388	0.545	3.26598e-33
RSF1	5.12693e-44	0.302869	0.527	0.765	1.10178e-39
MAP2	3.24761e-11	0.302613	0.228	0.15	6.97911e-07
PTN	9.28543e-18	0.301762	0.584	0.72	1.99544e-13
YAF2	3.00557e-27	0.301412	0.721	0.865	6.45898e-23
HNRNPDL	1.52277e-19	0.301088	0.82	0.91	3.27243e-15
YIPF4	2.30823e-22	0.301045	0.276	0.31	4.96039e-18
SKA2	9.84939e-15	0.300751	0.242	0.185	2.11663e-10
NFIX	6.3698e-22	0.300692	0.774	0.91	1.36887e-17
SETD5	5.34468e-41	0.299725	0.493	0.695	1.14857e-36
MXI1	5.77111e-33	0.2991	0.317	0.405	1.24021e-28
KLF7	3.56289e-27	0.298992	0.441	0.54	7.65665e-23
SLC16A2	1.40782e-16	0.298984	0.272	0.225	3.02541e-12
ZNF131	3.53838e-36	0.298116	0.406	0.54	7.60398e-32
DNAJB6	3.23155e-45	0.297993	0.42	0.625	6.9446e-41
ENAH	3.46934e-24	0.297826	0.263	0.265	7.45561e-20
FADS1	1.70511e-20	0.296795	0.205	0.15	3.66428e-16
LRP6	1.02722e-23	0.296619	0.326	0.34	2.20749e-19
AL391121.1	3.05974e-30	0.29617	0.333	0.435	6.57539e-26
CPQ	5.92841e-19	0.29599	0.306	0.315	1.27402e-14
MYL6B	1.57714e-15	0.295929	0.215	0.125	3.38928e-11
IP6K2	5.93771e-19	0.295905	0.26	0.24	1.27601e-14
PHF21A	4.66963e-34	0.295783	0.342	0.47	1.0035e-29
CREB3L1	5.29051e-27	0.295716	0.466	0.575	1.13693e-22
HDAC2	5.9157e-32	0.295048	0.669	0.845	1.27128e-27
ATP5MPL	1.85142e-24	0.294851	0.253	0.32	3.9787e-20
ZFAS1	2.00811e-22	0.294672	0.308	0.365	4.31542e-18
MYLIP	5.52429e-20	0.294661	0.24	0.205	1.18717e-15
PPP1R10	7.19256e-28	0.294189	0.354	0.425	1.54568e-23
SF3B1	5.7041e-11	0.293933	0.911	0.91	1.22581e-06
SSBP2	5.9654e-31	0.293895	0.313	0.435	1.28197e-26
TGFBR3	1.97001e-15	0.293846	0.194	0.175	4.23356e-11
RABEP1	1.94003e-42	0.29379	0.589	0.795	4.16912e-38
CPEB4	1.07964e-26	0.293566	0.358	0.445	2.32016e-22
CPNE1	5.69545e-12	0.293482	0.194	0.105	1.22395e-07
ZNF148	5.50385e-37	0.2934	0.573	0.74	1.18278e-32
SNRNP200	1.27052e-33	0.292868	0.386	0.485	2.73036e-29
SARS	4.50627e-42	0.292794	0.411	0.61	9.68398e-38
MARK3	3.88161e-34	0.292673	0.61	0.75	8.34157e-30
ARHGEF12	7.79784e-19	0.292348	0.276	0.27	1.67576e-14
TBCA	9.46493e-34	0.292215	0.479	0.65	2.03401e-29
DAG1	3.0906e-34	0.29158	0.429	0.56	6.64171e-30
OLFML3	7.67937e-20	0.29125	0.205	0.215	1.6503e-15
SLC38A2	2.51012e-28	0.291125	0.384	0.475	5.39425e-24
CBX3	1.93002e-29	0.29079	0.432	0.56	4.14762e-25
POLR2A	1.23879e-19	0.290672	0.256	0.255	2.66216e-15
YY1	7.945e-19	0.289585	0.795	0.89	1.70738e-14
BCL7C	2.15912e-16	0.289402	0.861	0.93	4.63995e-12
COX6A1	9.08372e-32	0.289013	0.582	0.745	1.95209e-27
KMT2C	3.19358e-17	0.288727	0.256	0.24	6.863e-13
ABCA1	2.58874e-11	0.288026	0.16	0.055	5.5632e-07
VMP1	4.6569e-31	0.286689	0.553	0.72	1.00077e-26
PHF20	1.50695e-26	0.286294	0.311	0.365	3.23844e-22
PAX3	1.44605e-17	0.286283	0.228	0.19	3.10757e-13
PRRC2A	1.09404e-34	0.285999	0.596	0.805	2.3511e-30
CNOT4	6.09306e-37	0.285616	0.566	0.74	1.3094e-32
CPSF6	3.01453e-37	0.285541	0.5	0.7	6.47823e-33
TPR	2.43136e-18	0.285528	0.831	0.93	5.22499e-14
COLEC12	1.87578e-30	0.285302	0.411	0.555	4.03106e-26
TUT4	1.0607e-40	0.28477	0.409	0.585	2.27945e-36
MAZ	1.69543e-16	0.284523	0.258	0.235	3.64348e-12
CNOT2	1.58491e-31	0.28437	0.502	0.64	3.40596e-27
MYCBP2	1.13738e-31	0.284136	0.639	0.81	2.44423e-27
PUF60	4.8833e-28	0.283917	0.735	0.885	1.04942e-23
ZFP36	2.65331e-10	0.282825	0.155	0.085	5.70195e-06
TCAF1	5.79906e-21	0.282362	0.231	0.225	1.24622e-16
RANBP9	3.99935e-41	0.282324	0.406	0.56	8.59461e-37
DAB2IP	4.14678e-31	0.281479	0.324	0.435	8.91143e-27
HELZ	5.51839e-21	0.2814	0.256	0.26	1.1859e-16
SGCE	4.71807e-14	0.280976	0.244	0.205	1.01391e-09
PPIL4	1.4769e-35	0.278962	0.473	0.61	3.17385e-31
GRIK2	1.34648e-12	0.278483	0.176	0.06	2.89358e-08
DYNC1I2	3.04297e-32	0.278346	0.484	0.63	6.53933e-28
HNRNPA0	3.42649e-16	0.278254	0.89	0.955	7.36352e-12
NDUFA6	1.49376e-09	0.278128	0.975	0.98	3.21008e-05
FKBP8	2.54754e-10	0.277969	0.174	0.1	5.47465e-06
EIF1B	3.76808e-15	0.277922	0.192	0.125	8.09761e-11
RB1CC1	2.41341e-31	0.277162	0.411	0.525	5.18643e-27
RNASEH2C	1.75391e-12	0.277068	0.194	0.11	3.76916e-08
WSB1	6.10122e-26	0.27675	0.32	0.39	1.31115e-21
PHPT1	9.49896e-17	0.2764	0.281	0.22	2.04133e-12
FUT8	6.98641e-26	0.276362	0.274	0.315	1.50138e-21
SRSF9	1.8843e-29	0.276207	0.438	0.53	4.04937e-25
ATP2B1	4.71678e-24	0.275659	0.664	0.8	1.01364e-19
UBR5	4.63332e-35	0.274984	0.555	0.735	9.957e-31
EP300	3.81976e-33	0.274802	0.372	0.495	8.20867e-29
EBF1	6.52389e-35	0.274616	0.395	0.54	1.40198e-30
CD63	5.63689e-37	0.274162	0.516	0.68	1.21137e-32
VGLL4	1.97117e-19	0.273853	0.26	0.26	4.23604e-15
CCDC47	3.08265e-26	0.273826	0.477	0.59	6.62461e-22
SPEN	3.60215e-29	0.273772	0.237	0.285	7.74102e-25
FAF2	1.69073e-43	0.273223	0.411	0.605	3.63339e-39
A2M	5.22247e-24	0.273095	0.237	0.245	1.12231e-19
HOXC10	4.1921e-33	0.273059	0.505	0.69	9.00882e-29
APLP2	8.36024e-22	0.273015	0.543	0.65	1.79662e-17
DPT	1.56739e-11	0.27284	0.187	0.145	3.36831e-07
TSHZ3	1.1239e-31	0.272818	0.295	0.385	2.41525e-27
CLK4	2.59521e-18	0.272779	0.244	0.235	5.5771e-14
CCND2	2.34082e-36	0.272686	0.381	0.53	5.03042e-32
FIS1	5.59912e-28	0.272554	0.632	0.805	1.20325e-23
MTCH1	3.11412e-35	0.272553	0.358	0.5	6.69224e-31
CCNY	2.56021e-18	0.272024	0.285	0.315	5.50189e-14
HSPH1	1.3868e-24	0.271818	0.251	0.305	2.98023e-20
TOP2B	2.9395e-33	0.271786	0.457	0.61	6.31698e-29
RTN3	1.37676e-41	0.270921	0.447	0.63	2.95865e-37
CTCF	1.23813e-27	0.270852	0.687	0.86	2.66075e-23
MARS	1.62941e-22	0.270781	0.336	0.395	3.5016e-18
NSD1	6.98579e-34	0.269999	0.468	0.64	1.50125e-29
PFDN2	4.59178e-08	0.26998	0.954	0.96	0.000986774
METTL23	2.73946e-27	0.269354	0.269	0.31	5.8871e-23
SRPK2	1.29987e-28	0.269144	0.671	0.77	2.79343e-24
ZNF292	9.94298e-23	0.269142	0.274	0.345	2.13675e-18
CEP350	1.18452e-21	0.268875	0.276	0.295	2.54553e-17
ZNF638	4.63491e-35	0.26869	0.361	0.49	9.96042e-31
PDS5B	1.16756e-17	0.268316	0.276	0.3	2.50908e-13
ATAD2B	1.21111e-23	0.268249	0.253	0.285	2.60268e-19
PON2	1.05421e-16	0.268237	0.217	0.21	2.2655e-12
TM9SF2	9.99531e-32	0.268235	0.61	0.79	2.14799e-27
EID1	3.69992e-24	0.267899	0.29	0.35	7.95113e-20
KPNA2	1.64213e-22	0.267878	0.281	0.31	3.52895e-18
TM9SF3	2.56768e-14	0.267717	0.815	0.9	5.51794e-10
TUT7	1.02301e-24	0.266665	0.253	0.305	2.19844e-20
JAK1	1.16037e-29	0.266302	0.559	0.72	2.49363e-25
OLFML2B	4.24286e-32	0.266279	0.281	0.425	9.11791e-28
RC3H2	3.02896e-28	0.265976	0.377	0.47	6.50924e-24
TRIP12	4.38761e-31	0.265965	0.502	0.67	9.42897e-27
RDX	2.20383e-25	0.265755	0.712	0.855	4.73603e-21
NHSL2	6.62684e-18	0.26501	0.781	0.895	1.42411e-13
IRF2	4.60885e-29	0.264608	0.379	0.51	9.90441e-25
COX6C	6.57761e-22	0.264332	0.322	0.38	1.41353e-17
GPM6A	2.87047e-11	0.26393	0.176	0.095	6.16863e-07
ATP5PO	1.07446e-19	0.263636	0.235	0.27	2.30901e-15
NR1H3	1.91926e-09	0.263406	0.16	0.1	4.12449e-05
UBL3	3.26927e-20	0.262974	0.272	0.3	7.02566e-16
RAB13	1.05065e-11	0.262618	0.169	0.165	2.25785e-07
AURKAIP1	7.55496e-22	0.262526	0.233	0.285	1.62356e-17
WASL	8.78548e-28	0.262159	0.715	0.87	1.888e-23
PGM2L1	2.76237e-10	0.262094	0.169	0.07	5.93634e-06
MAPK1	8.44547e-32	0.26174	0.267	0.345	1.81493e-27
FIBIN	4.8922e-09	0.261642	0.126	0.035	0.000105133
C1orf61	9.52515e-09	0.26161	0.183	0.06	0.000204696
PSAP	1.47868e-22	0.261544	0.231	0.255	3.17769e-18
BAZ2B	2.64222e-34	0.261319	0.365	0.515	5.67813e-30
RHEB	4.72429e-13	0.260866	0.842	0.905	1.01525e-08
PRPF8	7.06112e-32	0.260036	0.358	0.49	1.51744e-27
DDX42	1.77755e-35	0.259903	0.546	0.74	3.81995e-31
GUK1	1.93729e-14	0.259899	0.233	0.19	4.16324e-10
PSMC5	5.13708e-11	0.259781	0.877	0.94	1.10396e-06
SPTAN1	5.98721e-26	0.259704	0.331	0.41	1.28665e-21
MEG3	6.68981e-10	0.259421	0.176	0.125	1.43764e-05
MIAT	1.95707e-11	0.258668	0.176	0.09	4.20575e-07
CD2AP	2.62292e-37	0.258506	0.342	0.455	5.63666e-33
SYT11	4.4183e-12	0.258492	0.162	0.1	9.49493e-08
IVNS1ABP	4.09995e-15	0.258483	0.205	0.18	8.8108e-11
RPN2	1.36184e-21	0.258115	0.342	0.4	2.92658e-17
CCNL2	2.59265e-23	0.258052	0.279	0.32	5.5716e-19
MT-ND6	7.7891e-11	0.256571	0.231	0.17	1.67388e-06
WDR26	8.96069e-29	0.256555	0.623	0.81	1.92565e-24
IMPACT	1.56046e-32	0.256366	0.377	0.505	3.35343e-28
DUSP6	1.27331e-35	0.256005	0.39	0.6	2.73634e-31
FLNA	2.79312e-28	0.255939	0.34	0.455	6.00242e-24
PTTG1IP	1.01971e-13	0.255878	0.187	0.135	2.19135e-09
NCOR1	9.52508e-25	0.255717	0.731	0.86	2.04694e-20
NRN1	1.36534e-10	0.255643	0.263	0.27	2.93412e-06
BRK1	8.50025e-24	0.255552	0.267	0.32	1.8267e-19
ZC3H13	4.93441e-34	0.255478	0.384	0.55	1.0604e-29
NCK1	7.41571e-17	0.255167	0.221	0.225	1.59364e-12
SART1	6.45668e-36	0.255015	0.537	0.71	1.38754e-31
HNRNPR	3.86398e-18	0.254958	0.735	0.84	8.30369e-14
CREBZF	9.96062e-20	0.254897	0.256	0.28	2.14054e-15
RPL7L1	1.49109e-09	0.254799	0.18	0.095	3.20435e-05
PRKDC	3.81995e-15	0.254791	0.21	0.225	8.20907e-11
FBXO11	5.97682e-37	0.254585	0.418	0.59	1.28442e-32
TRIM33	2.9975e-34	0.254383	0.395	0.565	6.44162e-30
UBE2H	1.36709e-27	0.254116	0.358	0.49	2.93787e-23
PRRX1	6.16038e-08	0.253554	0.822	0.845	0.00132387
ERP29	1.88238e-27	0.253523	0.336	0.435	4.04524e-23
HLF	2.85604e-07	0.253381	0.148	0.025	0.00613763
MBD6	2.32951e-23	0.253138	0.21	0.27	5.00612e-19
FAM204A	4.6053e-23	0.253095	0.253	0.31	9.89679e-19
ADGRL2	1.42928e-11	0.253023	0.183	0.16	3.07152e-07
ATXN2	1.89227e-46	0.252942	0.452	0.675	4.06648e-42
CHD8	1.54156e-38	0.252909	0.345	0.52	3.31282e-34
XRCC5	4.79863e-23	0.252222	0.29	0.365	1.03122e-18
ATP1B1	1.86565e-09	0.251868	0.128	0.135	4.00927e-05
TUBA1A	1.30613e-08	0.251793	0.995	0.985	0.000280688
WAPL	4.09138e-29	0.251425	0.626	0.79	8.79237e-25
EVA1B	2.17096e-26	0.251245	0.614	0.81	4.66539e-22
C4orf3	4.26573e-10	0.250607	0.13	0.06	9.16706e-06
UQCRHL	2.92098e-14	-0.250795	0.678	0.94	6.27718e-10
UQCRB	9.63877e-11	-0.251157	0.897	0.985	2.07137e-06
DNAJC19	9.73952e-11	-0.251923	0.781	0.955	2.09302e-06
UBE2S	4.93552e-26	-0.252412	0.543	0.925	1.06064e-21
SAP18	1.40836e-11	-0.2554	0.897	0.96	3.02656e-07
PPIH	4.04904e-32	-0.256918	0.123	0.535	8.70139e-28
PSMA7	2.07535e-10	-0.259931	0.934	0.985	4.45992e-06
UBTD1	1.86129e-36	-0.260394	0.057	0.47	3.99991e-32
VDAC2	1.38845e-08	-0.261236	0.833	0.945	0.000298378
TMEM120A	2.74431e-23	-0.262744	0.073	0.39	5.89752e-19
IFRD1	8.66382e-23	-0.264264	0.409	0.78	1.86186e-18
LSM5	1.26561e-17	-0.265713	0.527	0.86	2.7198e-13
ATP5MC1	8.85416e-11	-0.26611	0.927	0.985	1.90276e-06
HSPB11	1.67156e-45	-0.267158	0.297	0.82	3.59218e-41
NME1	2.82111e-21	-0.26734	0.546	0.905	6.06257e-17
PSMB7	1.81456e-22	-0.268372	0.584	0.94	3.89949e-18
PDCD5	1.38561e-11	-0.26848	0.788	0.94	2.97768e-07
CHIC1	2.28722e-35	-0.268617	0.112	0.535	4.91523e-31
YWHAZ	3.13933e-10	-0.268954	0.813	0.965	6.74641e-06
CCNG1	2.89037e-39	-0.270465	0.164	0.645	6.2114e-35
TIMM13	9.43608e-24	-0.270823	0.532	0.91	2.02781e-19
FKBP11	5.62069e-30	-0.271974	0.265	0.7	1.20789e-25
UBL4A	5.7585e-54	-0.272499	0.098	0.63	1.2375e-49
POLR2K	2.41902e-15	-0.272603	0.667	0.94	5.19847e-11
MSCARLET	2.40221e-35	-0.273004	0.025	0.395	5.16235e-31
VPS29	2.59583e-16	-0.274442	0.616	0.92	5.57845e-12
TOMM20	1.80379e-24	-0.274681	0.55	0.93	3.87635e-20
HSPA5	1.71341e-06	-0.274805	0.943	0.945	0.0368211
MANF	3.67118e-12	-0.275161	0.639	0.9	7.88936e-08
SEC61B	8.79674e-13	-0.275382	0.895	0.975	1.89042e-08
BET1	1.33653e-39	-0.275759	0.297	0.79	2.87221e-35
OAZ1	2.09685e-13	-0.276016	0.913	0.98	4.50613e-09
SNRPB2	4.23051e-41	-0.27653	0.281	0.775	9.09136e-37
MTCH2	8.02744e-26	-0.276604	0.425	0.835	1.7251e-21
GPX4	1.35485e-10	-0.276736	0.854	0.975	2.91157e-06
NGF	4.40633e-22	-0.28073	0.087	0.41	9.4692e-18
CYC1	3.55919e-17	-0.280767	0.587	0.905	7.6487e-13
GLRX3	3.10235e-39	-0.281131	0.386	0.885	6.66696e-35
MORF4L2	1.62901e-10	-0.281351	0.845	0.96	3.50074e-06
RPS20	4.9552e-23	-0.282813	1	1	1.06487e-18
CS	6.8773e-36	-0.283595	0.187	0.65	1.47793e-31
RPL23A	5.50702e-22	-0.284844	0.993	1	1.18346e-17
GSPT1	2.71504e-12	-0.288617	0.699	0.93	5.83463e-08
ATP5MD	4.63925e-15	-0.289469	0.735	0.965	9.96976e-11
TGFB1	1.0824e-18	-0.290384	0.489	0.835	2.32608e-14
FTL	2.57942e-12	-0.293323	0.916	1	5.54317e-08
RPL37A	2.4784e-31	-0.293497	1	1	5.32608e-27
RPS16	7.57818e-17	-0.293646	0.945	0.99	1.62855e-12
COX5B	1.03212e-17	-0.295102	0.55	0.885	2.21802e-13
TIMM50	2.47779e-40	-0.296512	0.167	0.66	5.32478e-36
RPL11	1.28824e-28	-0.297439	1	1	2.76843e-24
RPL36AL	6.02387e-24	-0.298404	0.993	0.99	1.29453e-19
NHP2	3.0661e-42	-0.299043	0.217	0.725	6.58906e-38
RPS19	1.2196e-26	-0.300538	1	1	2.62093e-22
ARL8A	1.75615e-29	-0.30091	0.306	0.75	3.77397e-25
SNRPD1	1.50913e-12	-0.30116	0.87	0.97	3.24313e-08
VMA21	2.59298e-43	-0.305667	0.18	0.7	5.57232e-39
GAPDH	8.5317e-18	-0.307641	0.984	0.995	1.83346e-13
FBL	2.54137e-21	-0.307835	0.516	0.89	5.46141e-17
PPIA	3.53824e-14	-0.309036	0.906	0.97	7.60368e-10
CYTH2	5.12485e-43	-0.309405	0.26	0.78	1.10133e-38
HNRNPAB	2.89238e-13	-0.311858	0.822	0.975	6.21573e-09
INPP5F	2.18207e-42	-0.313657	0.132	0.635	4.68927e-38
RPS13	1.57683e-38	-0.314563	1	0.995	3.38862e-34
BOLA3	4.1021e-39	-0.323214	0.267	0.78	8.8154e-35
RAN	2.62421e-13	-0.326312	0.817	0.96	5.63943e-09
SNRPE	2.99688e-19	-0.327597	0.977	0.995	6.44029e-15
RPL27	8.85262e-32	-0.328166	0.998	0.995	1.90243e-27
TPM3	6.96428e-10	-0.328369	0.797	0.935	1.49662e-05
RPL31	1.02457e-23	-0.330233	0.993	0.995	2.2018e-19
NAP1L1	8.52092e-11	-0.330528	0.95	0.98	1.83115e-06
EIF3F	1.01692e-17	-0.330685	0.895	0.975	2.18535e-13
UFM1	3.65949e-44	-0.331524	0.256	0.79	7.86425e-40
UBE2I	8.26841e-32	-0.334805	0.505	0.945	1.77688e-27
DYNLL1	2.13777e-17	-0.335582	0.982	0.99	4.59407e-13
TIMM17A	1.24107e-30	-0.337768	0.192	0.635	2.66706e-26
HNRNPA3	1.28678e-15	-0.338786	0.966	0.995	2.76528e-11
ATOX1	2.10646e-20	-0.339417	0.616	0.945	4.52678e-16
TUBA1C	3.52057e-26	-0.339423	0.258	0.68	7.5657e-22
CFL2	2.03823e-49	-0.339587	0.212	0.78	4.38017e-45
SEM1	4.17877e-24	-0.343454	0.968	0.99	8.98018e-20
UBE2A	4.4327e-22	-0.344679	0.498	0.885	9.52587e-18
WWTR1	1.73268e-35	-0.348948	0.29	0.785	3.72352e-31
LIMK2	9.40225e-20	-0.353119	0.632	0.95	2.02054e-15
ROMO1	6.53744e-14	-0.353487	0.817	0.97	1.4049e-09
HIST1H2AL	9.26956e-30	-0.354674	0.123	0.505	1.99203e-25
TUBA4A	1.01659e-11	-0.357984	0.731	0.925	2.18465e-07
LMNTD1	1.64685e-56	-0.358017	0.233	0.83	3.53908e-52
YBX1	4.39016e-21	-0.359549	0.984	0.99	9.43445e-17
EMP3	8.21526e-15	-0.36025	0.779	0.94	1.76546e-10
PPP1R14B	9.73966e-16	-0.360629	0.943	0.985	2.09305e-11
NDUFAB1	1.3215e-15	-0.360907	0.918	0.97	2.8399e-11
SNRPG	2.41366e-19	-0.361021	0.872	0.985	5.18695e-15
SH3KBP1	6.56432e-23	-0.365774	0.498	0.89	1.41067e-18
RPL32	1.79812e-46	-0.367873	1	0.995	3.86417e-42
RPL41	7.58707e-28	-0.368338	0.989	1	1.63046e-23
HIST2H2AC	3.21828e-43	-0.370204	0.354	0.895	6.91609e-39
AC073610.3	7.00788e-20	-0.370573	0.817	0.97	1.50599e-15
POLR2L	2.33975e-39	-0.373176	0.438	0.94	5.02812e-35
DYNLL2	1.66993e-18	-0.375489	0.607	0.925	3.58869e-14
RPL24	2.02278e-44	-0.37618	1	1	4.34696e-40
RPLP1	6.93963e-42	-0.376953	1	1	1.49133e-37
RPS21	3.00071e-36	-0.378645	1	1	6.44853e-32
C8orf59	6.72373e-21	-0.378839	0.61	0.94	1.44493e-16
NAA20	1.21521e-45	-0.381083	0.194	0.745	2.61149e-41
DLK1	6.03145e-19	-0.38534	0.126	0.45	1.29616e-14
PRKAR2B	6.86565e-44	-0.388206	0.148	0.675	1.47543e-39
RPL10L	5.45455e-44	-0.389338	0.281	0.835	1.17218e-39
SEMA7A	5.93569e-33	-0.390237	0.151	0.61	1.27558e-28
ANKH	8.73052e-09	-0.393686	0.623	0.845	0.000187619
PSMB2	2.26122e-18	-0.394273	0.671	0.935	4.85937e-14
RANBP1	3.05054e-17	-0.395848	0.74	0.96	6.55561e-13
ALCAM	7.63945e-30	-0.39684	0.288	0.75	1.64172e-25
ELOC	5.26162e-20	-0.39809	0.804	0.97	1.13072e-15
SMS	2.7057e-34	-0.399824	0.397	0.885	5.81456e-30
AKR1A1	2.75577e-22	-0.400856	0.555	0.92	5.92215e-18
TMEM256	2.52658e-30	-0.402787	0.53	0.955	5.42961e-26
MORC4	3.00428e-31	-0.403835	0.253	0.73	6.4562e-27
CDC42	7.23297e-21	-0.404333	0.758	0.975	1.55437e-16
NUTF2	1.00956e-23	-0.40488	0.632	0.965	2.16955e-19
TIMM8A	2.25468e-41	-0.407293	0.1	0.605	4.84531e-37
RPL10A	3.48564e-32	-0.408875	0.979	0.99	7.49064e-28
SAR1A	2.5457e-21	-0.409936	0.603	0.94	5.47071e-17
EIF1AX	1.66566e-38	-0.415205	0.356	0.88	3.57951e-34
HIST3H2A	3.67198e-12	-0.416044	0.877	0.975	7.89109e-08
GCLM	1.76335e-37	-0.422447	0.158	0.66	3.78944e-33
LMNA	6.58065e-20	-0.422872	0.874	0.965	1.41418e-15
LGALS1	1.50011e-27	-0.423965	1	1	3.22374e-23
ACTA2	1.80979e-11	-0.425023	0.345	0.64	3.88923e-07
RPS4X	1.6675e-33	-0.425369	1	0.995	3.58346e-29
RPL34	3.8045e-63	-0.427143	0.998	1	8.17587e-59
RPS28	8.49232e-37	-0.428993	0.991	1	1.825e-32
PA2G4	1.1714e-20	-0.43015	0.473	0.855	2.51733e-16
RPS11	6.99673e-53	-0.430723	1	0.995	1.5036e-48
TAF10	9.59598e-27	-0.431051	0.854	0.99	2.06218e-22
LSM6	2.49308e-33	-0.431667	0.425	0.905	5.35763e-29
RPL39L	9.42756e-45	-0.431839	0.272	0.84	2.02598e-40
RPS27A	4.24189e-61	-0.432099	1	0.995	9.11581e-57
ZNF593	3.83504e-49	-0.439549	0.174	0.755	8.2415e-45
NPM1	2.72096e-27	-0.442644	0.989	1	5.84735e-23
CSRP2	3.78048e-27	-0.443267	0.356	0.81	8.12426e-23
SNRPD2	2.47717e-26	-0.444316	0.87	0.985	5.32344e-22
HSP90AB1	1.81445e-29	-0.448132	0.995	1	3.89926e-25
RPS8	1.59243e-55	-0.451572	1	1	3.42213e-51
MT1M	6.18678e-15	-0.453505	0.728	0.965	1.32954e-10
MSN	3.44227e-18	-0.456113	0.543	0.88	7.39745e-14
SERP1	2.06263e-19	-0.457873	0.584	0.895	4.43258e-15
MIF	3.59743e-39	-0.463011	0.42	0.935	7.73088e-35
PABPC1	3.15175e-28	-0.46758	0.984	0.99	6.77311e-24
VEGFA	1.263e-24	-0.470457	0.269	0.7	2.71418e-20
HMGA1	6.06211e-40	-0.475161	0.144	0.665	1.30275e-35
CRABP1	1.13006e-19	-0.47807	0.358	0.75	2.4285e-15
RPL38	4.15891e-37	-0.483614	0.927	0.99	8.93749e-33
RPL35	8.4129e-61	-0.487099	1	1	1.80793e-56
ZNF706	1.22092e-23	-0.495856	0.623	0.935	2.62375e-19
UBE2L3	5.87138e-29	-0.497404	0.772	0.97	1.26176e-24
COX7C	2.18796e-37	-0.498459	0.934	0.995	4.70193e-33
RPS12	1.30145e-70	-0.499692	1	0.995	2.79681e-66
RPS5	2.40701e-51	-0.505201	1	1	5.17267e-47
ERCC1	1.51642e-43	-0.507399	0.16	0.72	3.25879e-39
BAX	3.99834e-30	-0.511386	0.902	0.98	8.59243e-26
SNRPF	1.22929e-32	-0.514376	0.927	0.99	2.64174e-28
RPL35A	4.33974e-69	-0.515495	1	1	9.3261e-65
RPL27A	5.49256e-62	-0.517055	1	1	1.18035e-57
RPL22	1.24961e-58	-0.529202	1	0.995	2.68541e-54
COX6B1	2.92891e-30	-0.553161	0.662	0.96	6.29422e-26
RPS6	3.33132e-51	-0.555113	0.998	0.995	7.15901e-47
RPL36	2.34263e-54	-0.555579	0.982	1	5.03432e-50
RPLP2	5.72303e-66	-0.557733	1	1	1.22988e-61
HSPE1	7.7884e-51	-0.579103	0.982	0.995	1.67373e-46
HSPD1	2.12206e-31	-0.580644	0.918	1	4.56031e-27
RPL10	2.09185e-52	-0.581683	1	1	4.49539e-48
CLIC1	6.37229e-19	-0.581751	0.653	0.92	1.3694e-14
PFN1	1.89154e-40	-0.585718	0.961	0.99	4.06491e-36
PIN4	4.53621e-34	-0.594297	0.63	0.95	9.74831e-30
CDC34	7.99796e-43	-0.603485	0.333	0.895	1.71876e-38
VIM	8.99802e-32	-0.60583	0.998	0.995	1.93367e-27
AL136454.1	3.33703e-67	-0.612535	0.982	0.995	7.17127e-63
RPL37	4.42782e-96	-0.620034	1	1	9.51538e-92
ATP6V1G1	2.37145e-28	-0.624531	0.612	0.94	5.09624e-24
TIMP1	1.17083e-26	-0.625154	0.326	0.78	2.51611e-22
ZNF90	5.02766e-77	-0.660149	1	0.99	1.08044e-72
LBH	3.75525e-25	-0.663112	0.479	0.845	8.07003e-21
RPL36A	1.83292e-55	-0.671539	0.927	0.995	3.93894e-51
S100A6	5.64033e-60	-0.710688	1	1	1.21211e-55
S100A10	5.42944e-36	-0.739759	0.687	0.98	1.16679e-31
RPL39	1.38778e-72	-0.743896	0.989	1	2.98234e-68
TMSB10	1.28299e-46	-0.746244	0.982	0.995	2.75714e-42
RPL28	2.09221e-109	-0.75397	1	1	4.49616e-105
S100A11	6.56762e-52	-0.774413	0.854	0.975	1.41138e-47
CYCS	3.08134e-38	-0.798375	0.696	0.975	6.6218e-34
LGALS3	1.19782e-43	-0.807976	0.292	0.865	2.57411e-39
GSTP1	4.35213e-53	-0.830366	0.872	0.985	9.35273e-49
HMGA2	4.93141e-53	-0.844771	0.247	0.875	1.05976e-48
INHBA	4.8633e-24	-0.850452	0.322	0.74	1.04512e-19
SEC61G	3.65885e-81	-0.863922	0.954	0.99	7.86286e-77
RPS27L	1.12536e-71	-0.879964	0.767	0.985	2.41841e-67
BLVRB	3.73938e-44	-0.88911	0.523	0.93	8.03592e-40
PRDX1	1.85773e-75	-1.01082	0.863	0.97	3.99226e-71
PMEPA1	4.85662e-40	-1.05432	0.354	0.86	1.04369e-35
ESD	9.63031e-89	-1.1411	0.909	0.99	2.06955e-84
ANXA1	6.43837e-73	-1.29846	0.484	0.965	1.38361e-68

## Sheet: Co-Culture_Astrocytes_14dv12hr
gene	p_val	avg_logFC	pct.1	pct.2	p_val_adj
S100A4	1.77215e-75	1.32924	0.714	0.178	3.80836e-71
UBB	1.76011e-38	1.23801	0.674	0.294	3.78248e-34
STMN2	5.21224e-31	1.17564	0.423	0.1	1.12011e-26
CDKN1C	2.26233e-18	0.971939	0.353	0.161	4.86174e-14
ZNF90	3.4946e-23	0.964476	0.353	0.154	7.5099e-19
COL1A2	7.26284e-42	0.817722	0.294	0.012	1.56078e-37
MRPS6	4.72619e-31	0.736848	0.655	0.482	1.01566e-26
CRABP1	5.81551e-07	0.713585	0.555	0.444	0.0124975
HES6	4.81702e-21	0.700007	0.531	0.332	1.03518e-16
TUBB2B	2.74056e-23	0.693177	0.898	0.713	5.88946e-19
RPL22L1	4.91616e-23	0.692415	0.544	0.427	1.05648e-18
ID1	1.07263e-18	0.681516	0.286	0.109	2.30509e-14
S100A6	6.27268e-48	0.637541	0.728	0.295	1.348e-43
NBEAL1	1.31283e-16	0.606591	0.315	0.231	2.82127e-12
CKB	1.58734e-24	0.60256	0.9	0.725	3.41119e-20
CRNDE	9.05973e-26	0.591022	0.507	0.392	1.94694e-21
AL136454.1	2.00262e-13	0.554762	0.199	0.045	4.30363e-09
RPL13	4.88264e-32	0.54994	1	0.933	1.04928e-27
RPS20	8.7351e-20	0.543327	0.96	0.812	1.87717e-15
COL3A1	4.21662e-13	0.531955	0.458	0.302	9.06151e-09
HIST3H2A	1.25752e-12	0.522477	0.342	0.256	2.70242e-08
SLC25A4	1.96446e-17	0.509203	0.388	0.34	4.22162e-13
RPS3A	4.09034e-29	0.500377	1	0.964	8.79013e-25
PGM2L1	3.84451e-13	0.485315	0.388	0.304	8.26186e-09
TUBA1A	1.00448e-20	0.48091	0.978	0.929	2.15864e-16
RPL3	1.29939e-26	0.453651	0.984	0.883	2.7924e-22
MT-ATP6	6.81349e-18	0.44885	0.992	0.917	1.46422e-13
RPS11	9.99758e-17	0.448387	0.965	0.865	2.14848e-12
TPT1	5.12451e-23	0.441565	0.995	0.924	1.10126e-18
SOX3	9.64091e-12	0.435462	0.253	0.15	2.07183e-07
FAU	2.80188e-19	0.43439	0.989	0.884	6.02123e-15
C14orf132	8.67525e-12	0.433656	0.235	0.171	1.86431e-07
COL1A1	5.14574e-08	0.431712	0.296	0.157	0.00110582
RPLP0	1.32143e-17	0.427017	0.992	0.9	2.83976e-13
RPL8	1.02053e-18	0.423541	0.992	0.921	2.19313e-14
SLC5A3	3.43653e-12	0.423055	0.302	0.195	7.3851e-08
CDH11	1.15019e-12	0.42104	0.143	0.026	2.47175e-08
PCOLCE	7.30603e-11	0.418527	0.189	0.123	1.57007e-06
UBXN1	8.86129e-16	0.415149	0.598	0.511	1.90429e-11
RPL18A	1.26727e-16	0.415143	0.995	0.907	2.72337e-12
EIF4A2	1.05888e-15	0.411886	0.547	0.461	2.27552e-11
RACK1	1.09271e-18	0.411627	0.976	0.858	2.34823e-14
RPS19	7.54479e-16	0.411364	0.997	0.938	1.62137e-11
RPL13A	3.97037e-16	0.409842	0.981	0.865	8.53233e-12
COL5A2	1.54168e-09	0.409834	0.361	0.304	3.31306e-05
LGALS1	1.84324e-13	0.404641	0.528	0.328	3.96113e-09
RPS9	7.96406e-18	0.404203	0.973	0.853	1.71148e-13
EEF2	1.0274e-11	0.403565	0.814	0.68	2.20787e-07
RPS4X	4.37766e-15	0.403471	0.965	0.891	9.40759e-11
ISG15	1.55146e-11	0.399341	0.226	0.192	3.33408e-07
RPL19	1.04656e-18	0.397788	0.992	0.938	2.24905e-14
TAGLN3	5.54386e-12	0.396737	0.342	0.337	1.19138e-07
MAZ	2.3046e-15	0.380274	0.485	0.463	4.95258e-11
MT-CO3	9.16152e-16	0.378339	0.995	0.933	1.96881e-11
ID3	6.89215e-07	0.375817	0.542	0.432	0.0148112
FTH1	2.28846e-14	0.374608	0.984	0.872	4.91791e-10
RPS6	5.57961e-17	0.373493	0.992	0.891	1.19906e-12
HES5	3.83454e-09	0.372047	0.119	0.024	8.24043e-05
RPS5	2.84359e-16	0.37063	0.965	0.808	6.11087e-12
DPYSL3	1.35878e-13	0.370413	0.38	0.347	2.92003e-09
RPL7A	2.18858e-18	0.36615	0.997	0.898	4.70326e-14
STMN1	2.39083e-13	0.365854	0.957	0.813	5.1379e-09
RPS14	1.77432e-17	0.362314	1	0.953	3.81302e-13
UBA52	1.09539e-11	0.361468	0.97	0.853	2.354e-07
SELENOM	8.48162e-15	0.35752	0.221	0.212	1.8227e-10
RND2	2.81691e-13	0.357386	0.399	0.363	6.05355e-09
RPL15	3.10241e-18	0.355307	0.992	0.914	6.66709e-14
FEZ1	2.43435e-13	0.353575	0.48	0.468	5.23141e-09
EIF3H	1.40159e-09	0.350571	0.617	0.547	3.01202e-05
MT-ND6	3.34712e-09	0.350112	0.418	0.344	7.19296e-05
H3F3A	2.84814e-16	0.346883	0.984	0.886	6.12066e-12
CRYAB	9.5659e-11	0.34639	0.127	0.021	2.05571e-06
EEF1A1	5.93118e-23	0.345364	1	0.988	1.27461e-18
FAM89B	4.40075e-13	0.340501	0.345	0.34	9.45721e-09
BASP1	1.04855e-07	0.340307	0.755	0.651	0.00225334
MTRNR2L12	8.5304e-11	0.338219	0.464	0.385	1.83318e-06
SLC38A2	6.17981e-11	0.334805	0.332	0.252	1.32804e-06
SEC11C	1.29519e-14	0.33464	0.326	0.33	2.78337e-10
PCDH18	2.66867e-09	0.330679	0.221	0.161	5.73497e-05
TERF2IP	1.587e-11	0.328743	0.342	0.335	3.41047e-07
RPL23	1.94354e-11	0.327478	0.997	0.938	4.17667e-07
PHF10	2.58375e-13	0.32629	0.21	0.207	5.55249e-09
RPL10	1.29171e-12	0.324861	0.987	0.912	2.77589e-08
DCX	6.2044e-07	0.324592	0.173	0.083	0.0133333
DDX39A	1.07488e-13	0.32376	0.348	0.337	2.30992e-09
PCDH8	2.89149e-08	0.321286	0.17	0.069	0.000621381
EDNRB	6.39363e-08	0.31966	0.108	0.029	0.00137399
GNAS	8.65838e-19	0.319177	0.976	0.812	1.86069e-14
SMDT1	1.05667e-12	0.319069	0.518	0.473	2.27079e-08
BTG1	3.0703e-12	0.318794	0.615	0.515	6.59807e-08
RPL9	1.68676e-13	0.316287	0.992	0.908	3.62485e-09
RPL27A	1.26692e-11	0.315396	0.992	0.919	2.72261e-07
MPC2	2.78572e-12	0.314997	0.426	0.39	5.98652e-08
ELAVL2	1.48635e-07	0.309909	0.283	0.235	0.00319418
ETFB	8.95453e-14	0.30771	0.356	0.373	1.92433e-09
RPL18	3.43988e-14	0.307134	0.976	0.841	7.3923e-10
NR2F1	6.7672e-09	0.305481	0.747	0.604	0.000145427
CUEDC2	8.26e-12	0.305254	0.377	0.368	1.77507e-07
MT-ND2	1.04138e-12	0.30416	0.919	0.741	2.23793e-08
DOK5	7.90117e-09	0.302078	0.264	0.216	0.000169796
CRMP1	4.23386e-10	0.30145	0.294	0.292	9.09857e-06
ARPP19	3.19068e-11	0.301204	0.469	0.472	6.85676e-07
DCTN2	5.95451e-13	0.297105	0.369	0.351	1.27962e-08
GABARAPL2	1.0348e-09	0.29689	0.531	0.485	2.22379e-05
PNRC1	4.21685e-09	0.294634	0.272	0.244	9.06202e-05
HIST1H2AC	1.09269e-06	0.293868	0.326	0.237	0.0234819
RPL10A	6.80426e-10	0.289817	0.957	0.848	1.46223e-05
MT-ND5	5.19347e-08	0.28734	0.811	0.644	0.00111608
EIF3E	7.34514e-08	0.287273	0.666	0.596	0.00157847
ERBIN	2.27404e-09	0.28628	0.38	0.347	4.8869e-05
LIN7C	4.874e-12	0.283767	0.189	0.204	1.04742e-07
MXD4	5.20318e-09	0.279016	0.259	0.252	0.000111816
TUBB	2.64138e-10	0.278918	0.949	0.822	5.67633e-06
PCBP4	1.29235e-09	0.277874	0.221	0.214	2.77726e-05
DNAJC4	4.74659e-12	0.276518	0.216	0.23	1.02004e-07
PTMS	1.78712e-09	0.274592	0.865	0.701	3.84052e-05
ITGB8	1.25126e-08	0.274362	0.264	0.249	0.000268895
RPL30	4.73283e-12	0.272586	1	0.948	1.01708e-07
RNF187	4.37687e-12	0.272432	0.348	0.364	9.40589e-08
LGI2	5.20161e-08	0.272255	0.14	0.071	0.00111783
CAMLG	2.79556e-10	0.269837	0.399	0.382	6.00765e-06
DNAJC19	1.78679e-10	0.269749	0.434	0.44	3.83982e-06
MLLT11	3.9736e-08	0.268912	0.445	0.425	0.000853926
JUND	1.4486e-06	0.268854	0.539	0.497	0.0311304
UBE2E3	8.2289e-11	0.267068	0.531	0.53	1.76839e-06
IVNS1ABP	1.26215e-07	0.266518	0.21	0.185	0.00271236
CPE	3.2464e-07	0.265919	0.183	0.157	0.00697652
RPS3	2.34865e-10	0.264983	0.995	0.938	5.04724e-06
SCAND1	1.53284e-09	0.263291	0.582	0.549	3.29408e-05
HCFC1R1	2.18081e-12	0.262815	0.205	0.223	4.68656e-08
BNIP3	1.65542e-10	0.262793	0.302	0.332	3.5575e-06
OPTN	8.96791e-07	0.26225	0.208	0.18	0.019272
RPS18	2.11029e-09	0.262019	1	0.984	4.535e-05
DEAF1	2.17838e-13	0.259083	0.216	0.269	4.68134e-09
EPB41	1.735e-08	0.258937	0.259	0.288	0.000372851
MAP2K2	8.2495e-09	0.25877	0.415	0.423	0.000177282
PBX3	8.86055e-09	0.256888	0.385	0.364	0.000190413
RPSA	4.04823e-13	0.256769	0.992	0.886	8.69964e-09
RPL11	3.49203e-10	0.255235	0.997	0.976	7.50437e-06
ATP6V0E2	4.36111e-10	0.253359	0.305	0.295	9.37202e-06
SNN	1.41012e-10	0.252339	0.229	0.25	3.03035e-06
SERF2	7.28788e-10	0.251897	0.951	0.82	1.56616e-05
FAM200B	1.21586e-10	0.251635	0.259	0.294	2.61288e-06
CCNB1IP1	8.49105e-11	0.250014	0.348	0.358	1.82473e-06
KIF2C	1.15791e-06	-0.250841	0.113	0.242	0.0248835
GLS	6.54172e-08	-0.251282	0.148	0.299	0.00140582
HDAC7	6.13354e-08	-0.25195	0.067	0.192	0.0013181
ITGB3BP	4.38393e-08	-0.25211	0.129	0.28	0.000942106
DRG1	1.06892e-10	-0.25216	0.124	0.302	2.29711e-06
NCK1	9.49001e-08	-0.253321	0.116	0.259	0.0020394
DOCK7	2.60946e-09	-0.253458	0.116	0.278	5.60773e-05
LHFPL6	2.06116e-10	-0.254822	0.191	0.383	4.42943e-06
DHX30	1.14248e-08	-0.258053	0.216	0.387	0.00024552
SRSF4	6.15493e-07	-0.258107	0.323	0.489	0.0132269
RPS29	1.68097e-14	-0.260321	0.946	0.912	3.61241e-10
DDX11	7.86359e-07	-0.261344	0.075	0.193	0.0168989
RBMS1	6.52903e-08	-0.263973	0.251	0.418	0.00140309
A1BG	6.29086e-10	-0.264329	0.081	0.238	1.35191e-05
RER1	1.24097e-07	-0.264539	0.259	0.435	0.00266684
CDC6	2.09316e-11	-0.264749	0.054	0.209	4.4982e-07
CALB1	1.22513e-11	-0.265226	0.051	0.2	2.6328e-07
IRF2BPL	2.29726e-06	-0.265505	0.218	0.364	0.049368
HYOU1	6.75502e-11	-0.265789	0.116	0.299	1.45165e-06
SNRPB2	6.19988e-08	-0.265972	0.294	0.47	0.00133235
CCDC58	1.06407e-10	-0.266521	0.164	0.356	2.28669e-06
EIF3J	4.90977e-07	-0.267792	0.337	0.513	0.0105511
XRRA1	9.29149e-07	-0.268952	0.086	0.206	0.0199674
TXNRD1	8.9735e-07	-0.269577	0.235	0.392	0.0192841
CNKSR3	7.38592e-07	-0.269599	0.046	0.15	0.0158723
ATAD2	3.42249e-08	-0.270995	0.199	0.361	0.000735493
ETV5	1.14588e-16	-0.271107	0.035	0.218	2.4625e-12
DDX6	1.82243e-07	-0.271329	0.288	0.458	0.0039164
MAP4K3	2.46832e-09	-0.271648	0.102	0.259	5.30442e-05
ATP5F1E	1.56836e-20	-0.273444	0.954	0.9	3.3704e-16
NAA15	3.9771e-07	-0.273829	0.191	0.347	0.00854678
MCFD2	1.99572e-08	-0.274734	0.248	0.427	0.00042888
IFRD1	1.2744e-06	-0.276235	0.248	0.406	0.0273869
BCAP31	4.86258e-08	-0.276407	0.199	0.373	0.00104497
MSH6	7.12196e-08	-0.277231	0.243	0.406	0.00153051
ALG8	7.40161e-07	-0.277234	0.17	0.318	0.0159061
STT3B	1.08846e-06	-0.278164	0.146	0.283	0.0233911
GOSR2	4.74042e-09	-0.280047	0.159	0.328	0.000101872
IQGAP1	4.53945e-08	-0.280303	0.132	0.278	0.000975528
TWISTNB	7.53007e-08	-0.280641	0.14	0.294	0.00161821
PIK3R1	9.69446e-07	-0.281312	0.167	0.316	0.0208334
SRFBP1	6.70239e-13	-0.282315	0.127	0.326	1.44034e-08
TMEM138	1.1665e-07	-0.282661	0.116	0.263	0.00250682
BRCA1	1.52825e-07	-0.285056	0.127	0.273	0.00328421
IQGAP2	6.61308e-11	-0.285592	0.105	0.269	1.42115e-06
DCBLD2	2.91783e-07	-0.286568	0.159	0.313	0.00627042
ACOT7	4.67738e-13	-0.286863	0.108	0.302	1.00517e-08
ARRDC3	3.99111e-13	-0.287696	0.054	0.219	8.5769e-09
TAF7	1.36647e-06	-0.288542	0.332	0.492	0.0293654
CEBPZ	5.72947e-07	-0.289457	0.259	0.425	0.0123126
ATP6V1H	1.25845e-10	-0.289576	0.121	0.294	2.70441e-06
LINC00632	4.79611e-07	-0.290157	0.092	0.221	0.0103068
PCM1	8.39876e-07	-0.292253	0.283	0.446	0.0180489
PDE4B	2.31033e-09	-0.29416	0.081	0.228	4.9649e-05
METTL16	1.45146e-09	-0.295325	0.132	0.299	3.11919e-05
BRD4	1.28175e-08	-0.295973	0.28	0.47	0.000275448
GTPBP4	6.47018e-10	-0.295997	0.229	0.425	1.39044e-05
PHLDA1	3.63136e-08	-0.297239	0.189	0.349	0.000780379
TRMT10C	4.87716e-08	-0.29767	0.205	0.375	0.0010481
PGPEP1	2.49066e-16	-0.299229	0.062	0.254	5.35243e-12
HSPD1	2.67034e-10	-0.301179	0.814	0.8	5.73855e-06
PHLDB1	5.87579e-09	-0.30157	0.086	0.233	0.000126271
MRTO4	4.89134e-09	-0.302186	0.261	0.454	0.000105115
MLX	4.9177e-07	-0.302335	0.183	0.337	0.0105681
NDUFA3	1.04901e-08	-0.303237	0.286	0.48	0.000225433
RPN1	4.8773e-11	-0.303265	0.151	0.342	1.04813e-06
CAMK2N1	2.99568e-08	-0.306166	0.21	0.387	0.000643772
SHROOM3	8.867e-08	-0.307497	0.113	0.259	0.00190552
YME1L1	6.53104e-07	-0.309172	0.235	0.396	0.0140352
SLF2	4.36083e-08	-0.310978	0.124	0.278	0.000937142
DOCK6	2.79854e-11	-0.316235	0.024	0.152	6.01405e-07
RIF1	4.90213e-08	-0.316392	0.243	0.409	0.00105347
BUB1	1.38505e-09	-0.316749	0.073	0.221	2.97648e-05
C8orf33	3.78961e-13	-0.31688	0.173	0.392	8.14388e-09
TBL1XR1	5.68373e-07	-0.317301	0.243	0.401	0.0122143
SEZ6	2.8837e-09	-0.317558	0.024	0.135	6.19706e-05
PTBP1	8.96863e-08	-0.318303	0.27	0.446	0.00192736
ASPSCR1	8.43314e-08	-0.318605	0.146	0.299	0.00181228
NCL	1.65651e-10	-0.319063	0.787	0.796	3.55985e-06
EPB41L2	1.69678e-13	-0.319774	0.111	0.316	3.64639e-09
JMJD1C	5.69e-07	-0.32091	0.272	0.435	0.0122278
GSTO1	1.3719e-11	-0.32173	0.197	0.402	2.94822e-07
LPL	5.88109e-14	-0.324397	0.132	0.333	1.26385e-09
MTREX	1.07912e-07	-0.326289	0.191	0.356	0.00231902
KIAA0586	4.15499e-08	-0.326511	0.092	0.233	0.000892907
CWF19L2	1.02925e-06	-0.326563	0.208	0.356	0.0221186
RBBP4	1.66987e-06	-0.327297	0.375	0.542	0.0358854
DCLRE1C	1.69459e-06	-0.328111	0.105	0.231	0.0364168
ATF3	1.46014e-07	-0.329455	0.065	0.188	0.00313784
CNOT9	1.53963e-12	-0.330051	0.127	0.33	3.30866e-08
CD63	9.70361e-07	-0.330145	0.709	0.717	0.0208531
CCDC144NL-AS1	1.9991e-06	-0.330363	0.235	0.39	0.0429606
SNRPF	4.99015e-07	-0.330411	0.628	0.675	0.0107238
NQO1	8.04408e-11	-0.331234	0.14	0.321	1.72867e-06
SMIM37	1.83025e-11	-0.334008	0.162	0.364	3.93321e-07
CLSPN	9.52844e-09	-0.337193	0.197	0.377	0.000204766
COX8A	2.73304e-13	-0.338503	0.725	0.743	5.8733e-09
HMGA2	1.6446e-08	-0.338613	0.127	0.283	0.000353424
KHDC4	8.40768e-07	-0.339822	0.146	0.288	0.0180681
TACC1	1.81875e-08	-0.340726	0.119	0.276	0.00039085
SRM	2.01979e-07	-0.347514	0.34	0.522	0.00434053
MFSD14C	1.49471e-06	-0.34804	0.111	0.242	0.0321213
DHFR	5.82973e-10	-0.349417	0.221	0.42	1.25281e-05
BCAT1	1.62806e-07	-0.350004	0.291	0.463	0.0034987
ABLIM1	5.60058e-11	-0.350599	0.067	0.228	1.20356e-06
RPL39	1.14034e-21	-0.351586	0.987	0.976	2.4506e-17
HMGXB3	5.91254e-14	-0.35569	0.081	0.273	1.2706e-09
G6PC3	6.2118e-13	-0.359497	0.105	0.306	1.33492e-08
EPN2	3.73257e-07	-0.360571	0.216	0.38	0.00802129
ATXN2	3.3461e-07	-0.362761	0.253	0.421	0.00719076
DNAJC1	5.00757e-07	-0.363961	0.218	0.38	0.0107613
RAB31	2.56347e-17	-0.364015	0.167	0.42	5.5089e-13
HERC2	2.75934e-08	-0.365399	0.213	0.389	0.000592983
ATP5MF	2.57575e-10	-0.367614	0.633	0.699	5.53528e-06
ESF1	1.35862e-10	-0.369013	0.213	0.415	2.91966e-06
TRA2B	1.19933e-07	-0.370028	0.307	0.491	0.00257737
RSL1D1	4.5757e-09	-0.370554	0.315	0.518	9.83318e-05
HSPB1	8.15959e-07	-0.371792	0.332	0.504	0.017535
SEM1	4.87878e-09	-0.373717	0.604	0.724	0.000104845
TRIM71	1.56733e-07	-0.373755	0.1	0.238	0.0033682
SEC61G	3.65191e-11	-0.373823	0.666	0.722	7.84795e-07
NOP58	4.40206e-08	-0.373979	0.318	0.506	0.000946003
DNAJC7	9.06602e-09	-0.374374	0.372	0.572	0.000194829
DIAPH3	1.36251e-06	-0.379493	0.078	0.197	0.0292803
RPL38	1.85005e-21	-0.379658	0.914	0.895	3.97575e-17
WDR60	1.16931e-08	-0.384824	0.146	0.314	0.000251285
TMA7	1.1663e-19	-0.385725	0.768	0.793	2.50637e-15
RNMT	3.87317e-10	-0.388375	0.237	0.44	8.32344e-06
PDIA4	1.32637e-10	-0.390951	0.189	0.392	2.85037e-06
COTL1	5.34485e-08	-0.395573	0.593	0.637	0.00114861
TXN	4.23282e-07	-0.399227	0.569	0.648	0.00909633
ST5	3.85718e-08	-0.402981	0.097	0.24	0.000828907
NDUFS5	6.00638e-16	-0.407098	0.66	0.708	1.29077e-11
SPRY4	5.98355e-10	-0.40822	0.102	0.268	1.28587e-05
PRSS23	2.11184e-08	-0.410581	0.167	0.339	0.000453835
LRRC75A	1.45652e-09	-0.412367	0.175	0.363	3.13007e-05
THUMPD3-AS1	4.43444e-08	-0.417769	0.256	0.44	0.000952961
DUSP4	5.33291e-21	-0.41845	0.097	0.358	1.14604e-16
ATP5MD	2.18661e-10	-0.419586	0.625	0.712	4.69902e-06
SMIM4	1.35697e-18	-0.424618	0.111	0.364	2.91613e-14
UPF2	3.06614e-07	-0.425155	0.181	0.34	0.00658912
NRGN	1.37098e-10	-0.425451	0.243	0.456	2.94625e-06
PPP2R2B	1.08099e-16	-0.425779	0.078	0.294	2.32305e-12
NMU	1.24428e-13	-0.427516	0.059	0.24	2.67396e-09
PFN1	3.29743e-22	-0.428827	0.749	0.729	7.08619e-18
DDX21	2.72101e-09	-0.430989	0.321	0.527	5.84745e-05
PHLDA2	2.76885e-10	-0.436251	0.022	0.138	5.95026e-06
COL4A1	1.25038e-08	-0.437751	0.108	0.263	0.000268708
RPS26	3.25944e-35	-0.444337	0.892	0.845	7.00453e-31
ALYREF	2.52597e-13	-0.446211	0.283	0.53	5.42831e-09
ALKAL2	3.0357e-21	-0.448561	0.051	0.287	6.52373e-17
SPATS2L	2.44183e-09	-0.448577	0.307	0.513	5.2475e-05
BAALC	2.83779e-11	-0.450107	0.189	0.399	6.09842e-07
PDIA3	7.37762e-07	-0.450654	0.383	0.539	0.0158545
KNOP1	1.55852e-09	-0.452337	0.264	0.466	3.34925e-05
AKAP12	5.63967e-08	-0.457094	0.278	0.463	0.00121197
HMGN2	3.16819e-15	-0.458528	0.739	0.794	6.80844e-11
PRTG	1.05642e-07	-0.469889	0.283	0.465	0.00227026
RHOB	2.84552e-10	-0.47098	0.183	0.382	6.11503e-06
MEST	4.22089e-07	-0.475265	0.315	0.485	0.0090707
AAK1	1.98226e-06	-0.476544	0.226	0.383	0.0425987
SLC3A2	1.30648e-06	-0.482243	0.299	0.465	0.0280762
HSPA5	8.79002e-07	-0.482245	0.418	0.542	0.0188897
TFPI2	1.49721e-18	-0.486155	0.092	0.332	3.21751e-14
NRP2	8.89504e-15	-0.487182	0.113	0.335	1.91154e-10
FNBP4	8.34626e-10	-0.492172	0.224	0.425	1.79361e-05
KTN1	1.36487e-07	-0.499243	0.358	0.53	0.00293311
GAL	3.48191e-12	-0.499963	0.008	0.119	7.48262e-08
CTGF	1.25967e-08	-0.505746	0.162	0.335	0.000270704
CALR	3.45717e-08	-0.509309	0.41	0.566	0.000742947
ODC1	7.5208e-12	-0.514168	0.35	0.582	1.61622e-07
MIR99AHG	1.36069e-06	-0.517983	0.275	0.44	0.0292412
TIMP1	3.23619e-11	-0.521489	0.291	0.516	6.95458e-07
TAF1D	1.05411e-07	-0.522941	0.34	0.52	0.00226528
MAML2	2.37031e-12	-0.536266	0.156	0.37	5.09379e-08
UPP1	2.38661e-17	-0.538599	0.067	0.287	5.12882e-13
PUM3	1.73964e-15	-0.539887	0.151	0.394	3.73849e-11
COL4A2	1.36573e-14	-0.553806	0.108	0.321	2.93496e-10
MIR4435-2HG	1.36157e-14	-0.558271	0.127	0.352	2.926e-10
DUSP6	1.37084e-14	-0.560258	0.108	0.325	2.94593e-10
CNPY1	2.24713e-12	-0.56256	0.28	0.509	4.82909e-08
TLE4	1.29787e-07	-0.571116	0.307	0.491	0.00278912
POLR2J3.1	1.46725e-07	-0.576139	0.216	0.383	0.00315312
POLR2L	5.7637e-18	-0.580568	0.585	0.712	1.23862e-13
SPRY1	1.76818e-09	-0.583861	0.313	0.503	3.79982e-05
GNG11	1.27825e-12	-0.5949	0.385	0.591	2.74697e-08
TNFRSF12A	1.15908e-12	-0.617637	0.084	0.269	2.49086e-08
SERPINH1	5.25076e-16	-0.620308	0.189	0.435	1.12839e-11
SQSTM1	9.231e-12	-0.625294	0.272	0.503	1.98374e-07
BRD9	6.76154e-16	-0.638183	0.181	0.435	1.45306e-11
VGF	3.92987e-14	-0.644118	0.084	0.283	8.44529e-10
SMCR5	8.17369e-10	-0.672309	0.049	0.18	1.75653e-05
CYTOR	1.9059e-18	-0.787102	0.208	0.489	4.09577e-14
IFITM3	1.40023e-31	-0.89481	0.566	0.741	3.0091e-27
MDK	1.70655e-34	-1.04883	0.504	0.718	3.66737e-30
