# Supplementary material for: Multiplatform genomic profiling and magnetic resonance imaging identify mechanisms underlying intratumor heterogeneity in meningioma
Source: Nat Commun. 2020 Sep 23;11:4803. doi: 10.1038/s41467-020-18582-7 (PMC7511976; doi:10.1038/s41467-020-18582-7)
Supplement: Supplementary file 7 — Supplementary Data 5 [file 41467_2020_18582_MOESM7_ESM.xlsx]

## Sheet: Sample_key
Supplementary Data 5. In vitro meningioma and organoid single cell RNA sequencing cluster gene ontologies
2D	2D meningioma cell mono-culture
3D	3D meningioma cell mono-culture
hA	Human astrocyte-based cerebral organoid
coc	Co-culture

## Sheet: 2D_Cluster0
GO Biologic process	P-value	Adjusted P-value	Old P-value	Old Adjusted P-value	Odds Ratio	Combined Score	Genes		Bioplanet pathways	P-value	Adjusted P-value	Old P-value	Old Adjusted P-value	Odds Ratio	Combined Score	Genes
extracellular matrix organization (GO:0030198)	7.42912e-13	3.79108e-09	0	0	16.6966	466.307	APP;SPARC;FN1;THBS1;COL1A1;MMP14;VCAN;COL3A1;COL1A2;COL4A1;COL5A2;TIMP2;FBN1		Beta-1 integrin cell surface interactions	1.11245e-12	1.6798e-09	0	0	40.107	1103.92	COL1A1;COL3A1;COL1A2;COL4A1;COL5A2;FN1;THBS1;VEGFA;FBN1
cellular response to decreased oxygen levels (GO:0036294)	7.91676e-08	0.000201996	0	0	27.5735	450.874	BNIP3L;FAM162A;RORA;HIF1A;ZFP36L1;VEGFA		Beta-3 integrin cell surface interactions	1.11808e-10	8.44153e-08	0	0	47.8796	1097.12	COL1A1;COL1A2;COL4A1;FN1;THBS1;VEGFA;FBN1
platelet degranulation (GO:0002576)	2.10358e-07	0.000357819	0	0	16.6034	255.268	APP;SPARC;FN1;TIMP3;MAGED2;THBS1;VEGFA		Extracellular matrix organization	9.45863e-10	4.76084e-07	0	0	25.3004	525.716	COL1A1;MMP14;COL3A1;COL1A2;COL4A1;COL5A2;TIMP2;PCOLCE
cellular response to zinc ion (GO:0071294)	4.55718e-07	0.000581383	0	0	61.9195	904.111	MT2A;MT1M;MT1F;MT1E		Integrins in angiogenesis	5.74785e-09	2.16981e-06	0	0	27.8219	527.906	COL1A1;COL3A1;COL1A2;COL4A1;COL5A2;FN1;VEGFA
eye morphogenesis (GO:0048592)	5.68193e-07	0.000579897	0	0	58.8235	845.93	C12ORF57;COL5A2;VEGFA;FBN1		Oncostatin M	7.50987e-09	2.26798e-06	0	0	10.4029	194.607	COL1A1;MT2A;COL1A2;CDH11;TIMP2;FN1;PCOLCE;VIM;HIF1A;MT1E;VEGFA
cellular response to copper ion (GO:0071280)	7.00092e-07	0.000595428	0	0	56.0224	793.953	MT2A;MT1M;MT1F;MT1E		ECM-receptor interaction	1.40854e-08	3.54482e-06	0	0	24.5098	443.091	COL1A1;COL3A1;COL1A2;COL4A1;COL5A2;FN1;THBS1
regulated exocytosis (GO:0045055)	7.00335e-07	0.000510544	0	0	13.911	197.142	APP;SPARC;FN1;TIMP3;MAGED2;THBS1;VEGFA		Senescence and autophagy	4.44765e-08	9.59423e-06	0	0	20.7962	352.044	COL1A1;MMP14;CEBPB;SPARC;FN1;IGFBP7;THBS1
response to copper ion (GO:0046688)	1.46466e-06	0.000934271	0	0	47.0588	632.183	MT2A;MT1M;MT1F;MT1E		Inflammatory response pathway	5.21829e-08	9.84953e-06	0	0	49.0196	821.986	COL1A1;COL3A1;COL1A2;FN1;THBS1
cellular response to cadmium ion (GO:0071276)	2.72198e-06	0.00154336	0	0	40.568	519.844	MT2A;MT1M;MT1F;MT1E		Collagen biosynthesis and modifying enzymes	7.91676e-08	1.32826e-05	0	0	27.5735	450.874	COL1A1;COL3A1;COL1A2;COL4A1;COL5A2;PCOLCE
collagen fibril organization (GO:0030199)	2.72198e-06	0.00138903	0	0	40.568	519.844	COL1A1;COL3A1;COL1A2;COL5A2		NCAM signaling for neurite out-growth	1.36259e-07	2.05751e-05	0	0	25.2101	398.539	COL1A1;COL3A1;COL1A2;COL4A1;COL5A2;SPTBN1
positive regulation of transcription from RNA polymerase II promoter in response to stress (GO:0036003)	2.72198e-06	0.00126275	0	0	40.568	519.844	CEBPB;CREB3L1;HIF1A;VEGFA		NCAM1 interactions	3.8333e-07	5.26208e-05	0	0	33.4225	493.796	COL1A1;COL3A1;COL1A2;COL4A1;COL5A2
cellular zinc ion homeostasis (GO:0006882)	3.58764e-06	0.00152564	0	0	37.9507	475.826	MT2A;MT1M;MT1F;MT1E		Integrin cell surface interactions	4.36744e-07	5.49569e-05	0	0	20.7612	304.026	COL1A1;COL1A2;COL4A1;FN1;THBS1;FBN1
response to cadmium ion (GO:0046686)	3.58764e-06	0.00140829	0	0	37.9507	475.826	MT2A;MT1M;MT1F;MT1E		Syndecan 1 pathway	4.81305e-07	5.59054e-05	0	0	31.9693	465.05	COL1A1;COL3A1;COL1A2;COL4A1;COL5A2
zinc ion homeostasis (GO:0055069)	3.58764e-06	0.00130769	0	0	37.9507	475.826	MT2A;MT1M;MT1F;MT1E		EGFR1 pathway	8.38313e-07	9.04181e-05	0	0	13.5449	189.518	BTG1;MT1M;MT1F;TIMP3;SPRY2;ZFP36L1;VEGFA
positive regulation of endothelial cell migration (GO:0010595)	3.99035e-06	0.00135752	0	0	21.0084	261.169	SPARC;PLPP3;THBS1;HIF1A;VEGFA		Angiogenesis	1.03052e-06	0.000103739	0	0	51.1509	705.138	TIMP2;TIMP3;HIF1A;VEGFA
response to zinc ion (GO:0010043)	4.08969e-06	0.00130435	0	0	36.7647	456.141	MT2A;MT1M;MT1F;MT1E		Focal adhesion	1.21858e-06	0.000115003	0	0	10.0985	137.519	COL1A1;COL3A1;COL1A2;COL4A1;COL5A2;FN1;THBS1;VEGFA
cellular response to hypoxia (GO:0071456)	5.77056e-06	0.00173219	0	0	13.369	161.267	BNIP3L;FAM162A;RORA;HIF1A;ZFP36L1;VEGFA		Amoebiasis	1.52391e-06	0.000135359	0	0	16.8067	225.113	COL1A1;COL3A1;COL1A2;COL4A1;COL5A2;FN1
response to cytokine (GO:0034097)	7.45304e-06	0.00211294	0	0	12.7877	150.983	IFITM3;IFITM1;COL3A1;IFITM2;TIMP2;TIMP3		Fibroblast growth factor 1	1.72654e-06	0.000144838	0	0	45.2489	600.425	CEBPB;MMP14;TCF4;VEGFA
positive regulation of cell migration (GO:0030335)	1.00082e-05	0.00268799	0	0	9.31594	107.246	COL1A1;MMP14;FN1;SPRY2;THBS1;HIF1A;VEGFA		Matrix metalloproteinases	2.72198e-06	0.000216326	0	0	40.568	519.844	MMP14;MMP23B;TIMP2;TIMP3
cellular transition metal ion homeostasis (GO:0046916)	1.61322e-05	0.00411614	0	0	15.8128	174.489	APP;MT2A;MT1M;MT1F;MT1E		FSH regulation of apoptosis	3.00505e-06	0.000226881	0	0	8.94654	113.757	IFITM3;BNIP3L;IFITM1;IFITM2;S100A6;TIMP3;THBS1;VEGFA
protein complex subunit organization (GO:0071822)	1.6391e-05	0.00398302	0	0	26.1438	288.073	COL1A1;COL3A1;COL1A2;COL5A2		Inhibition of matrix metalloproteinases	3.11165e-06	0.000223742	0	0	98.0392	1243.17	MMP14;TIMP2;TIMP3
negative regulation of viral entry into host cell (GO:0046597)	1.66103e-05	0.00385283	0	0	58.8235	647.382	IFITM3;IFITM1;IFITM2		Signaling by PDGF	3.65851e-06	0.000251107	0	0	14.4648	181.077	COL1A1;COL3A1;COL1A2;COL4A1;COL5A2;THBS1
skin development (GO:0043588)	1.6994e-05	0.00377044	0	0	15.6446	171.819	COL1A1;ERRFI1;COL3A1;COL1A2;COL5A2		Platelet activation, signaling and aggregation	6.12589e-06	0.000402178	0	0	10.043	120.546	COL1A1;APP;SPARC;COL1A2;FN1;THBS1;VEGFA
response to interferon-alpha (GO:0035455)	2.47036e-05	0.00525259	0	0	51.9031	550.617	IFITM3;IFITM1;IFITM2		Response to elevated platelet cytosolic calcium	9.25182e-06	0.000582093	0	0	17.7179	205.363	APP;SPARC;FN1;THBS1;VEGFA
regulation of angiogenesis (GO:0045765)	3.06605e-05	0.00625843	0	0	9.97009	103.615	BTG1;SPARC;SPRY2;THBS1;HIF1A;VEGFA		TGF-beta regulation of extracellular matrix	1.99254e-05	0.00120349	0	0	5.20562	56.3431	COL1A1;GSTM3;VCAN;COL1A2;FN1;TIMP3;PTN;SAT1;VEGFA;FBN1
response to interferon-beta (GO:0035456)	3.50316e-05	0.00687562	0	0	46.4396	476.436	IFITM3;IFITM1;IFITM2		Alpha-9 beta-1 integrin pathway	8.19448e-05	0.0047591	0	0	35.2941	332.099	FN1;SAT1;VEGFA
cellular protein metabolic process (GO:0044267)	3.66843e-05	0.00693334	0	0	5.46913	55.8571	EEF1A1;APP;VCAN;RPS27;RPL10;FN1;IGFBP7;ITM2B;FBN1		Developmental biology	8.6923e-05	0.00486125	0	0	5.60224	52.3837	COL1A1;CEBPB;COL3A1;COL1A2;COL4A1;COL5A2;TCF4;SPTBN1
cytokine-mediated signaling pathway (GO:0019221)	5.22129e-05	0.0095158	0	0	4.64641	45.8144	IFITM3;IFITM1;MT2A;IFITM2;COL1A2;FN1;RORA;VIM;HIF1A;VEGFA		Interleukin-2 signaling pathway	0.000123981	0.00668612	0	0	3.81971	34.3598	IFITM3;APP;BNIP3L;MT2A;BTG1;COL1A2;TIMP2;RORA;VIM;MT1E;VEGFA
negative regulation of growth (GO:0045926)	5.51175e-05	0.00969879	0	0	12.2549	120.172	MT2A;BTG1;MT1M;MT1F;MT1E		BDNF signaling pathway	0.000259348	0.013504	0	0	6.76133	55.8306	VCAN;IFITM2;BTG1;CDH11;VEGFA;FBN1
camera-type eye development (GO:0043010)	7.22871e-05	0.012296	0	0	36.7647	350.547	C12ORF57;VEGFA;FBN1		Interleukin-4 regulation of apoptosis	0.000292935	0.0147444	0	0	6.60939	53.7711	VCAN;CEBPB;TIMP2;FN1;TIMP3;FBN1
regulation of viral entry into host cell (GO:0046596)	9.24081e-05	0.0152116	0	0	33.9367	315.248	IFITM3;IFITM1;IFITM2		Gene expression regulation by hypoxia-inducible factor	0.000403779	0.0196679	0	0	65.3595	510.761	HIF1A;VEGFA
positive regulation of epithelial cell migration (GO:0010634)	0.000117546	0.0187449	0	0	15.8983	143.858	SPARC;THBS1;HIF1A;VEGFA		Diurnally regulated genes with circadian orthologs	0.000582727	0.0274974	0	0	18.3824	136.908	GSTM3;CEBPB;BTG1
skeletal system development (GO:0001501)	0.000139379	0.021553	0	0	10.0725	89.427	COL1A1;VCAN;COL1A2;CDH11;FBN1		Axon guidance	0.000825496	0.0377727	0	0	5.42986	38.5495	COL1A1;COL3A1;COL1A2;COL4A1;COL5A2;SPTBN1
extracellular matrix disassembly (GO:0022617)	0.000144242	0.021649	0	0	15.083	133.394	MMP14;TIMP2;FN1;FBN1		Platelet adhesion to exposed collagen	0.0008672	0.0385139	0	0	45.2489	319.015	COL1A1;COL1A2
regulation of endothelial cell proliferation (GO:0001936)	0.000151548	0.0220956	0	0	14.892	130.97	SPARC;THBS1;HIF1A;VEGFA		Platelet amyloid precursor protein pathway	0.00100951	0.0435533	0	0	42.0168	289.844	APP;COL4A1
cellular response to cytokine stimulus (GO:0071345)	0.000153208	0.0217172	0	0	5.15996	45.3236	MT2A;COL1A2;FN1;RORA;VIM;HIF1A;ZFP36L1;VEGFA		Hemostasis pathway	0.00103987	0.0436166	0	0	4.3992	30.2166	COL1A1;APP;SPARC;COL1A2;FN1;THBS1;VEGFA
positive regulation of extrinsic apoptotic signaling pathway via death domain receptors (GO:1902043)	0.000169354	0.0233571	0	0	98.0392	851.325	TIMP3;THBS1		Hypoxia-inducible factor in the cardivascular system	0.0013254	0.0540905	0	0	36.7647	243.605	HIF1A;VEGFA
regulation of cyclic nucleotide metabolic process (GO:0030799)	0.000236575	0.0317696	0	0	84.0336	701.617	THBS1;VEGFA		Interferon alpha/beta signaling	0.00135031	0.0536572	0	0	13.7868	91.0949	IFITM3;IFITM1;IFITM2
negative regulation of membrane protein ectodomain proteolysis (GO:0051045)	0.000236575	0.030955	0	0	84.0336	701.617	TIMP2;TIMP3		MAPK cascade role in angiogenesis	0.00135031	0.0522814	0	0	13.7868	91.0949	MMP14;TIMP2;VEGFA
regulation of transcription involved in cell fate commitment (GO:0060850)	0.000236575	0.0301811	0	0	84.0336	701.617	CEBPB;RORA		HIF-1 transcriptional activity in hypoxia	0.0014759	0.0557152	0	0	13.369	87.1456	RORA;HIF1A;VEGFA
positive regulation of gene expression (GO:0010628)	0.000262667	0.0326925	0	0	3.81476	31.4512	COL1A1;APP;FN1;SPRY2;RORA;TCF4;VIM;THBS1;HIF1A;VEGFA		Integrin beta-5 pathway	0.00149882	0.0552006	0	0	34.6021	225.02	FN1;FBN1
regulation of cellular amide metabolic process (GO:0034248)	0.000291207	0.0353817	0	0	23.2198	189.044	EEF1A1;APP;RPL10		AP-1 transcription factor network	0.00174852	0.0628634	0	0	12.605	80.0292	MT2A;COL1A2;HIF1A
positive regulation of cell motility (GO:2000147)	0.000358778	0.0425778	0	0	8.21558	65.1726	COL1A1;MMP14;SPRY2;THBS1;VEGFA		Interferon signaling	0.00257562	0.0904463	0	0	7.0028	41.7483	IFITM3;IFITM1;MT2A;IFITM2
cellular response to metal ion (GO:0071248)	0.000374898	0.0434797	0	0	11.7647	92.8101	MT2A;MT1M;MT1F;MT1E		Cellular response to hypoxia	0.00324875	0.111491	0	0	23.5294	134.811	HIF1A;VEGFA
cellular divalent inorganic cation homeostasis (GO:0072503)	0.000389365	0.044154	0	0	11.6482	91.4501	MT2A;MT1M;MT1F;MT1E		VEGFR1 pathway	0.00378442	0.126988	0	0	21.7865	121.5	HIF1A;VEGFA
positive regulation of angiogenesis (GO:0045766)	0.00041949	0.046536	0	0	11.422	88.8232	BTG1;THBS1;HIF1A;VEGFA		Cell surface interactions at the vascular wall	0.00404044	0.132632	0	0	9.38673	51.7341	COL1A1;COL1A2;FN1
positive regulation of vasculature development (GO:1904018)	0.00043516	0.0472473	0	0	11.3122	87.5543	BTG1;THBS1;HIF1A;VEGFA		Activation of matrix metalloproteinases	0.0046594	0.149696	0	0	19.6078	105.272	MMP14;TIMP2
positive regulation of blood vessel endothelial cell migration (GO:0043536)	0.000481576	0.0511975	0	0	19.6078	149.773	THBS1;HIF1A;VEGFA		Syndecan 4 pathway	0.0052896	0.166402	0	0	18.3824	96.3605	FN1;THBS1
cellular copper ion homeostasis (GO:0006878)	0.000503616	0.052448	0	0	58.8235	446.688	APP;MT2A		Interleukin-4 signaling pathway	0.00535835	0.165125	0	0	8.48416	44.3645	COL1A1;CEBPB;COL1A2
peptide cross-linking (GO:0018149)	0.000547634	0.0558916	0	0	18.7735	140.987	COL3A1;FN1;THBS1		Glycoprotein VI-mediated activation cascade	0.00561857	0.169681	0	0	17.8253	92.365	COL1A1;COL1A2
camera-type eye morphogenesis (GO:0048593)	0.00061418	0.0614541	0	0	53.4759	395.466	C12ORF57;VEGFA		HIF-2-alpha transcription factor network	0.00595669	0.176365	0	0	17.301	88.6374	MMP14;VEGFA
positive regulation of transcription from RNA polymerase II promoter in response to endoplasmic reticulum stress (GO:1990440)	0.00061418	0.0602723	0	0	53.4759	395.466	CEBPB;CREB3L1		Leptin influence on immune response	0.00625934	0.181762	0	0	8.02139	40.698	COL1A1;COL1A2;VEGFA
regulation of blood vessel endothelial cell proliferation involved in sprouting angiogenesis (GO:1903587)	0.00061418	0.0591351	0	0	53.4759	395.466	THBS1;VEGFA		Signal transduction	0.00742471	0.211534	0	0	2.59516	12.7239	COL1A1;APP;COL3A1;COL1A2;COL4A1;COL5A2;FN1;HIF1A;FBN1
regulation of blood vessel endothelial cell migration (GO:0043535)	0.000657156	0.0621012	0	0	17.6471	129.31	THBS1;HIF1A;VEGFA		Bladder cancer	0.00898378	0.251213	0	0	14.0056	65.9991	THBS1;VEGFA
negative regulation of viral genome replication (GO:0045071)	0.000657156	0.0609721	0	0	17.6471	129.31	IFITM3;IFITM1;IFITM2		VEGF, hypoxia, and angiogenesis	0.00898378	0.246646	0	0	14.0056	65.9991	HIF1A;VEGFA
regulation of cell migration (GO:0030334)	0.000713351	0.0650041	0	0	5.58451	40.4628	COL1A1;IFITM1;MMP14;SPRY2;THBS1;VEGFA		Gastrin pathway	0.00982772	0.264997	0	0	13.369	61.7988	S100A6;VEGFA
regulation of phosphorylation (GO:0042325)	0.00072336	0.0647597	0	0	9.88631	71.4939	APP;FN1;THBS1;OGT		Adipogenesis	0.0105191	0.278663	0	0	6.63423	30.2161	CEBPB;RORA;HIF1A
collagen metabolic process (GO:0032963)	0.000735398	0.0647024	0	0	49.0196	353.681	COL1A1;HIF1A		Amyloids	0.0130452	0.339624	0	0	11.534	50.05	APP;ITM2B
negative regulation of fibroblast growth factor receptor signaling pathway (GO:0040037)	0.000735398	0.0636057	0	0	49.0196	353.681	SPRY2;THBS1		Translation	0.0147843	0.378378	0	0	5.8434	24.6252	EEF1A1;RPS27;RPL10
positive regulation of vascular endothelial growth factor receptor signaling pathway (GO:0030949)	0.000735398	0.0625456	0	0	49.0196	353.681	HIF1A;VEGFA		Immune system signaling by interferons, interleukins, prolactin, and growth hormones	0.0152016	0.382573	0	0	4.20168	17.5897	IFITM3;IFITM1;MT2A;IFITM2
negative regulation of macromolecule metabolic process (GO:0010605)	0.000843786	0.0705876	0	0	9.48767	67.15	APP;TIPARP;HIF1A;VEGFA		T cell receptor regulation of apoptosis	0.0165376	0.409374	0	0	2.92654	12.005	IFITM3;BNIP3L;IFITM1;BTG1;S100A6;VIM
regulation of cell proliferation (GO:0042127)	0.000865146	0.0712071	0	0	3.57711	25.2279	APP;IFITM1;BTG1;FN1;IGFBP7;PTN;THBS1;ZFP36L1;VEGFA		Kit receptor transcriptional targets	0.0168863	0.411264	0	0	58.8235	240.074	VEGFA
copper ion homeostasis (GO:0055070)	0.0008672	0.0702432	0	0	45.2489	319.015	APP;MT2A		Neurophilin interactions with VEGF and VEGF receptor	0.0168863	0.404736	0	0	58.8235	240.074	VEGFA
branching involved in blood vessel morphogenesis (GO:0001569)	0.00100951	0.080493	0	0	42.0168	289.844	COL4A1;VEGFA		Caspase cascade in apoptosis	0.0172042	0.405911	0	0	9.97009	40.5045	APP;VIM
regulation of epidermal growth factor receptor signaling pathway (GO:0042058)	0.00101467	0.0796597	0	0	15.213	104.866	APP;ERRFI1;SPRY2		RAGE pathway	0.0177588	0.412551	0	0	9.80392	39.5184	FN1;VEGFA
regulation of B cell differentiation (GO:0045577)	0.00116227	0.0898646	0	0	39.2157	264.995	MMP14;ZFP36L1		Circadian rhythm	0.0188906	0.432195	0	0	9.48767	37.6574	RORA;HIF1A
positive regulation of collagen metabolic process (GO:0010714)	0.00116227	0.0885234	0	0	39.2157	264.995	CREB3L1;VIM		Endothelins	0.0200521	0.451921	0	0	9.19118	35.9322	COL3A1;COL1A2
positive regulation of collagen biosynthetic process (GO:0032967)	0.00116227	0.0872215	0	0	39.2157	264.995	CREB3L1;VIM		Endochondral ossification	0.0212429	0.471717	0	0	8.91266	34.3292	TIMP3;VEGFA
negative regulation of viral life cycle (GO:1903901)	0.00117493	0.0868937	0	0	14.4648	97.5875	IFITM3;IFITM1;IFITM2		Renal cell carcinoma	0.0237104	0.518879	0	0	8.40336	31.4441	HIF1A;VEGFA
positive regulation of cellular amide metabolic process (GO:0034250)	0.00117493	0.0856523	0	0	14.4648	97.5875	APP;VIM;THBS1		Pathways in cancer	0.0247255	0.533364	0	0	3.61991	13.3934	COL4A1;FN1;HIF1A;VEGFA
regulation of viral genome replication (GO:0045069)	0.00129014	0.0927264	0	0	14.0056	93.1793	IFITM3;IFITM1;IFITM2		Myc repressed pathway	0.0256345	0.545185	0	0	8.05802	29.5231	COL1A2;ZFP36L1
post-translational protein modification (GO:0043687)	0.00133808	0.0948363	0	0	4.94315	32.7065	APP;VCAN;FN1;IGFBP7;HIF1A;FBN1		Formyl peptide interaction with formyl peptide receptors	0.026883	0.563796	0	0	36.7647	132.951	APP
positive regulation of macromolecule biosynthetic process (GO:0010557)	0.00139493	0.0975112	0	0	8.285	54.4732	CREB3L1;VIM;THBS1;HIF1A		TSP1-induced apoptosis in microvascular endothelial cell	0.026883	0.556073	0	0	36.7647	132.951	THBS1
cellular response to type I interferon (GO:0071357)	0.00141223	0.0973864	0	0	13.5747	89.0849	IFITM3;IFITM1;IFITM2		West Nile virus infection	0.0301929	0.616098	0	0	32.6797	114.384	EEF1A1
type I interferon signaling pathway (GO:0060337)	0.00141223	0.0960879	0	0	13.5747	89.0849	IFITM3;IFITM1;IFITM2		Nuclear beta-catenin signaling and target gene transcription regulation	0.0303607	0.611262	0	0	7.35294	25.6956	VCAN;TCF4
negative regulation of blood vessel morphogenesis (GO:2000181)	0.00141223	0.0948236	0	0	13.5747	89.0849	SPARC;SPRY2;THBS1		SMAD2/3 nuclear pathway	0.03177	0.63122	0	0	7.1736	24.7434	CEBPB;COL1A2
regulation of collagen biosynthetic process (GO:0032965)	0.00149882	0.0993311	0	0	34.6021	225.02	CREB3L1;VIM		Small cell lung cancer	0.0332048	0.651159	0	0	7.0028	23.845	COL4A1;FN1
positive regulation of macrophage activation (GO:0043032)	0.00149882	0.0980576	0	0	34.6021	225.02	APP;THBS1		Deregulation of CDK5 in Alzheimer's disease	0.0334917	0.648365	0	0	29.4118	99.8958	APP
response to interferon-gamma (GO:0034341)	0.00160858	0.103906	0	0	12.9758	83.4654	IFITM3;IFITM1;IFITM2		Dermatan sulfate biosynthesis	0.0334917	0.640158	0	0	29.4118	99.8958	VCAN
regulation of endothelial cell migration (GO:0010594)	0.00167764	0.107012	0	0	12.7877	81.7183	SPARC;THBS1;VEGFA		C-Myb transcription factor network	0.0339316	0.640458	0	0	6.92042	23.4146	CEBPB;COL1A2
negative regulation of angiogenesis (GO:0016525)	0.00167764	0.105691	0	0	12.7877	81.7183	SPARC;SPRY2;THBS1		BTG family proteins and cell cycle regulation	0.0367795	0.685642	0	0	26.738	88.3106	BTG1
response to metal ion (GO:0010038)	0.00189584	0.117981	0	0	12.2549	76.8149	MT2A;THBS1;HIF1A		Bone mineralization regulation	0.0367795	0.677281	0	0	26.738	88.3106	COL4A1
regulation of fat cell differentiation (GO:0045598)	0.00189584	0.11656	0	0	12.2549	76.8149	CEBPB;RORA;ZFP36L1		Signaling by VEGF	0.0367795	0.669121	0	0	26.738	88.3106	VEGFA
regulation of epidermal cell differentiation (GO:0045604)	0.00208021	0.126373	0	0	29.4118	181.626	ERRFI1;ZFP36L1		TGF-beta signaling in gastrointestinal stem cells	0.0367795	0.661155	0	0	26.738	88.3106	SPTBN1
regulation of fibroblast growth factor receptor signaling pathway (GO:0040036)	0.00208021	0.124886	0	0	29.4118	181.626	SPRY2;THBS1		Erythropoietin-mediated neuroprotection through NF-kB	0.0367795	0.653377	0	0	26.738	88.3106	HIF1A
positive regulation of transcription from RNA polymerase II promoter involved in cellular response to chemical stimulus (GO:1901522)	0.00229414	0.136128	0	0	28.0112	170.235	HIF1A;VEGFA		Vitamin C in the brain	0.0367795	0.645779	0	0	26.738	88.3106	COL4A1
positive regulation of macromolecule metabolic process (GO:0010604)	0.00247716	0.145298	0	0	5.32822	31.9727	APP;FN1;SPRY2;HIF1A;VEGFA		Caspase-mediated cleavage of cytoskeletal proteins	0.0400562	0.695229	0	0	24.5098	78.8596	VIM
regulation of vascular endothelial growth factor receptor signaling pathway (GO:0030947)	0.00251803	0.146017	0	0	26.738	160.007	HIF1A;VEGFA		Interferon-gamma signaling pathway	0.043124	0.739969	0	0	6.06428	19.0641	MT2A;CEBPB
regulation of membrane protein ectodomain proteolysis (GO:0051043)	0.00251803	0.144377	0	0	26.738	160.007	TIMP2;TIMP3		TSH regulation of gene expression	0.043124	0.731655	0	0	6.06428	19.0641	TIMP3;VEGFA
regulation of gene expression (GO:0010468)	0.00252993	0.143447	0	0	2.83624	16.9595	APP;CEBPB;BTG1;TIPARP;FN1;SPRY2;RORA;HIF1A;ZFP36L1;VEGFA		Mitochondrial pathway of apoptosis: BH3-only Bcl-2 family	0.043124	0.723526	0	0	6.06428	19.0641	BNIP3L;HIF1A
negative regulation of programmed cell death (GO:0043069)	0.00261949	0.146893	0	0	4.32526	25.7127	BNIP3L;PRDX5;RPL10;SPRY2;THBS1;VEGFA		Advanced glycosylation endproduct receptor signaling	0.043322	0.718859	0	0	22.6244	71.0203	APP
positive regulation of peptidyl-serine phosphorylation (GO:0033138)	0.00284407	0.157753	0	0	10.6308	62.323	APP;SPRY2;VEGFA		Angiotensin-converting enzyme 2 regulation of heart function	0.043322	0.711045	0	0	22.6244	71.0203	COL4A1
positive regulation of vascular endothelial growth factor production (GO:0010575)	0.0029954	0.164361	0	0	24.5098	142.419	RORA;HIF1A		Keap1-Nrf2 pathway	0.043322	0.7034	0	0	22.6244	71.0203	CEBPB
regulation of epidermal growth factor-activated receptor activity (GO:0007176)	0.0029954	0.162612	0	0	24.5098	142.419	ERRFI1;APP		Chondroitin sulfate/dermatan sulfate degradation	0.043322	0.695917	0	0	22.6244	71.0203	VCAN
regulation of peptidyl-serine phosphorylation (GO:0033135)	0.00314494	0.168933	0	0	10.2599	59.1172	APP;SPRY2;VEGFA		Osteoblast signaling	0.0465768	0.740326	0	0	21.0084	64.4255	COL1A1
cellular response to epidermal growth factor stimulus (GO:0071364)	0.00324875	0.172691	0	0	23.5294	134.811	EEF1A1;ZFP36L1		Cytoplasmic ribosomal proteins	0.0522662	0.822104	0	0	5.44662	16.0752	RPS27;RPL10
positive regulation of wound healing (GO:0090303)	0.00351178	0.184748	0	0	22.6244	127.865	PLPP3;THBS1		Sprouty regulation of FGF signaling	0.0530537	0.825888	0	0	18.3824	53.9789	SPRY2
positive regulation of cellular protein metabolic process (GO:0032270)	0.00368848	0.192065	0	0	9.69619	54.3233	VIM;THBS1;OGT		GRB2-SOS provides linkage to MAPK signaling for integrins	0.0562759	0.867108	0	0	17.301	49.7835	FN1
regulation of vascular endothelial growth factor production (GO:0010574)	0.00378442	0.19507	0	0	21.7865	121.5	RORA;HIF1A		Inflammasomes	0.0562759	0.85835	0	0	17.301	49.7835	APP
positive regulation of cellular metabolic process (GO:0031325)	0.00380362	0.194099	0	0	9.59079	53.438	THBS1;HIF1A;VEGFA		Synaptic proteins at the synaptic junction	0.0562759	0.849766	0	0	17.301	49.7835	SPTBN1
positive regulation of phosphate metabolic process (GO:0045937)	0.00406662	0.205465	0	0	21.0084	115.65	APP;THBS1		Syndecan 3 pathway	0.0562759	0.841353	0	0	17.301	49.7835	PTN
positive regulation of fibroblast proliferation (GO:0048146)	0.00406662	0.203451	0	0	21.0084	115.65	FN1;S100A6		mTOR signaling pathway	0.0566311	0.838362	0	0	5.20562	14.9464	HIF1A;VEGFA
positive regulation of cell differentiation (GO:0045597)	0.00430904	0.213486	0	0	6.06428	33.0324	COL1A1;IFITM1;CEBPB;ZFP36L1		Prolactin regulation of apoptosis	0.0611192	0.896019	0	0	4.98504	13.9329	EEF1A1;CEBPB
regulation of keratinocyte differentiation (GO:0045616)	0.0043583	0.21385	0	0	20.284	110.257	ERRFI1;ZFP36L1		p53 activity regulation	0.0611192	0.887403	0	0	4.98504	13.9329	TIMP3;THBS1
lung development (GO:0030324)	0.0043583	0.211814	0	0	20.284	110.257	ERRFI1;VEGFA		Hypoxic and oxygen homeostasis regulation of HIF-1-alpha	0.0626879	0.901512	0	0	15.4799	42.8729	HIF1A
lysosome localization (GO:0032418)	0.0043583	0.209815	0	0	20.284	110.257	BLOC1S1;S100A13		Destabilization of mRNA by butyrate response factor 1 (BRF1)	0.0626879	0.893007	0	0	15.4799	42.8729	ZFP36L1
regulation of myoblast differentiation (GO:0045661)	0.0043583	0.207854	0	0	20.284	110.257	BTG1;ZFP36L1		Interleukin-1 regulation of extracellular matrix	0.0629477	0.888327	0	0	4.90196	13.5561	MT2A;COL1A2
regulation of cell migration involved in sprouting angiogenesis (GO:0090049)	0.0046594	0.220157	0	0	19.6078	105.272	THBS1;VEGFA		Acute myocardial infarction	0.0658778	0.921069	0	0	14.7059	39.9993	COL4A1
negative regulation of endothelial cell proliferation (GO:0001937)	0.0046594	0.218137	0	0	19.6078	105.272	SPARC;THBS1		Golgi-associated vesicle biogenesis	0.0658778	0.912619	0	0	14.7059	39.9993	BLOC1S1
cellular response to transforming growth factor beta stimulus (GO:0071560)	0.00480405	0.222864	0	0	8.82353	47.1026	COL3A1;COL1A2;ZFP36L1		Hypertrophy pathway	0.0658778	0.904322	0	0	14.7059	39.9993	VEGFA
regulation of protein autophosphorylation (GO:0031952)	0.00496986	0.228479	0	0	18.9753	100.652	ERRFI1;VEGFA		ID regulation of gene expression	0.0658778	0.896175	0	0	14.7059	39.9993	THBS1
endodermal cell differentiation (GO:0035987)	0.0052896	0.241007	0	0	18.3824	96.3605	MMP14;FN1		Sprouty regulation of tyrosine kinase signals	0.0658778	0.888174	0	0	14.7059	39.9993	SPRY2
regulation of erythrocyte differentiation (GO:0045646)	0.0052896	0.238875	0	0	18.3824	96.3605	HIF1A;ZFP36L1		Chondroitin sulfate biosynthesis	0.0658778	0.880314	0	0	14.7059	39.9993	VCAN
positive regulation of phosphorylation (GO:0042327)	0.00550781	0.246547	0	0	5.65611	29.4208	APP;THBS1;HIF1A;VEGFA		Influenza viral RNA transcription and replication	0.0675994	0.895396	0	0	4.70588	12.6784	RPS27;RPL10
response to endoplasmic reticulum stress (GO:0034976)	0.00564933	0.250683	0	0	8.32408	43.0873	CEBPB;CREB3L1;THBS1		S1P/S1P1 pathway	0.069057	0.906748	0	0	14.0056	37.4345	VEGFA
epithelial tube morphogenesis (GO:0060562)	0.00595669	0.262043	0	0	17.301	88.6374	COL4A1;VEGFA		Cytosolic sensors of pathogen-associated DNA	0.069057	0.898931	0	0	14.0056	37.4345	APP
regulation of translation (GO:0006417)	0.00598492	0.261035	0	0	5.52334	28.2713	APP;RPL10;VIM;THBS1		Cell-cell communication	0.0714008	0.921497	0	0	4.55996	12.0358	CDH11;SPTBN1
negative regulation of apoptotic process (GO:0043066)	0.00606842	0.262433	0	0	3.63857	18.5736	BNIP3L;PRDX5;RPL10;SPRY2;THBS1;VEGFA		TRAF6 mediated NF-kB activation	0.0722255	0.924242	0	0	13.369	35.1332	APP
endoderm formation (GO:0001706)	0.00666017	0.285604	0	0	16.3399	81.8891	MMP14;FN1		Nephrin interactions	0.0722255	0.916475	0	0	13.369	35.1332	SPTBN1
axonal transport (GO:0098930)	0.00666017	0.283224	0	0	16.3399	81.8891	BLOC1S1;HIF1A		Hypoxia and p53 in the cardiovascular system	0.0753834	0.948575	0	0	12.7877	33.0584	HIF1A
regulation of peptidyl-threonine phosphorylation (GO:0010799)	0.00702538	0.296285	0	0	15.8983	78.8271	APP;SPRY2		Interleukin-11 pathway	0.0753834	0.940735	0	0	12.7877	33.0584	MMP23B
regulation of osteoclast differentiation (GO:0045670)	0.00702538	0.293857	0	0	15.8983	78.8271	CEBPB;FBN1		Plexin D1 signaling	0.0785307	0.971979	0	0	12.2549	31.1797	VEGFA
plasma membrane bounded cell projection organization (GO:0120036)	0.00759369	0.315046	0	0	7.47757	36.4938	APP;BLOC1S1;CDH11		Lysosome vesicle biogenesis	0.0785307	0.964076	0	0	12.2549	31.1797	BLOC1S1
positive regulation of fat cell differentiation (GO:0045600)	0.00778247	0.320274	0	0	15.083	73.2411	CEBPB;ZFP36L1		TAK1 activates NF-kappaB by phosphorylation and activation of IKK complex	0.0785307	0.956301	0	0	12.2549	31.1797	APP
negative regulation of protein catabolic process (GO:0042177)	0.00778247	0.317712	0	0	15.083	73.2411	TIMP2;TIMP3		Endogenous Toll-like receptor signaling	0.0785307	0.948651	0	0	12.2549	31.1797	VCAN
response to peptide hormone (GO:0043434)	0.00817421	0.331056	0	0	14.7059	70.6878	OGT;ZFP36L1		Disease	0.0790124	0.946894	0	0	2.18188	5.53795	APP;RPS27;RPL10;SPRY2;ITM2B
negative regulation of ERK1 and ERK2 cascade (GO:0070373)	0.00817421	0.328449	0	0	14.7059	70.6878	TIMP3;SPRY2		p53 signaling pathway	0.0811979	0.965424	0	0	4.23191	10.6258	BNIP3L;VCAN
negative regulation of epidermal growth factor receptor signaling pathway (GO:0042059)	0.00817421	0.325883	0	0	14.7059	70.6878	ERRFI1;SPRY2		EGF/EGFR signaling pathway	0.0832052	0.981562	0	0	4.17188	10.3732	ERRFI1;SPRY2
odontogenesis (GO:0042476)	0.00857467	0.339198	0	0	14.3472	68.2775	COL1A1;COL1A2		Influenza infection	0.0842146	0.985768	0	0	4.1425	10.2502	RPS27;RPL10
cellular response to peptide (GO:1901653)	0.00857467	0.336589	0	0	14.3472	68.2775	APP;ZFP36L1		Interaction between L1-type proteins and ankyrins	0.0847937	0.984911	0	0	11.3122	27.9133	SPTBN1
negative regulation of proteolysis (GO:0045861)	0.00857467	0.334019	0	0	14.3472	68.2775	TIMP2;TIMP3		TGF-beta signaling in development	0.0847937	0.977393	0	0	11.3122	27.9133	SPTBN1
negative regulation of ERBB signaling pathway (GO:1901185)	0.00940149	0.363453	0	0	13.6799	63.8425	ERRFI1;SPRY2		Tetrasaccharide linker sequence formation in glycosaminoglycan biosynthesis	0.0847937	0.969989	0	0	11.3122	27.9133	VCAN
eye development (GO:0001654)	0.00940149	0.36072	0	0	13.6799	63.8425	COL5A2;FBN1		RORA activates circadian expression	0.0879095	0.99807	0	0	10.8932	26.4864	RORA
branching morphogenesis of an epithelial tube (GO:0048754)	0.00940149	0.358028	0	0	13.6799	63.8425	COL4A1;VEGFA		TWEAK regulation of gene expression	0.0879095	0.990621	0	0	10.8932	26.4864	COL1A1
negative regulation of cellular process (GO:0048523)	0.00953036	0.360248	0	0	3.30469	15.3776	APP;BNIP3L;IFITM1;BTG1;IGFBP7;HOPX		EGFR downregulation	0.0879095	0.983283	0	0	10.8932	26.4864	SPRY2
regulation of macromolecule metabolic process (GO:0060255)	0.00968395	0.363362	0	0	6.83995	31.7188	APP;HIF1A;ZFP36L1		Adherens junction actin cytoskeletal organization	0.0941096	1	0	0	10.142	23.9685	CDH11
regulation of focal adhesion assembly (GO:0051893)	0.00982772	0.366065	0	0	13.369	61.7988	THBS1;VEGFA		S1P/S1P3 pathway	0.0941096	1	0	0	10.142	23.9685	VEGFA
sprouting angiogenesis (GO:0002040)	0.00982772	0.363412	0	0	13.369	61.7988	THBS1;VEGFA		CDO in myogenesis	0.0941096	1	0	0	10.142	23.9685	TCF4
posttranscriptional regulation of gene expression (GO:0010608)	0.00982772	0.360798	0	0	13.369	61.7988	APP;RPL10		Ovarian infertility genes	0.0971941	1	0	0	9.80392	22.8534	CEBPB
regulation of ERK1 and ERK2 cascade (GO:0070372)	0.00997263	0.363503	0	0	4.76304	21.9477	APP;FN1;TIMP3;SPRY2		Prostaglandin biosynthesis and regulation	0.100268	1	0	0	9.48767	21.8207	S100A6
regulation of immune response (GO:0050776)	0.0105321	0.381172	0	0	4.68713	21.3421	COL1A1;IFITM1;COL3A1;COL1A2		Prothrombin activation intrinsic pathway	0.103332	1	0	0	9.19118	20.8622	COL4A1
regulation of fibroblast proliferation (GO:0048145)	0.0107055	0.384721	0	0	12.7877	58.0178	FN1;S100A6		Syndecan 2 pathway	0.106386	1	0	0	8.91266	19.9705	FN1
cellular response to organic cyclic compound (GO:0071407)	0.0109518	0.390819	0	0	6.53595	29.5049	TIPARP;RORA;ZFP36L1		Platelet aggregation (plug formation)	0.118498	1	0	0	7.94913	16.9544	FN1
negative regulation of mitotic cell cycle (GO:0045930)	0.0116168	0.411669	0	0	12.2549	54.5993	BTG1;ZFP36L1		FRA pathway	0.118498	1	0	0	7.94913	16.9544	COL1A2
positive regulation of chemotaxis (GO:0050921)	0.0116168	0.40883	0	0	12.2549	54.5993	THBS1;VEGFA		BMAL1-CLOCK/NPAS2 activates circadian expression	0.1215	1	0	0	7.73994	16.3145	RORA
cellular response to growth factor stimulus (GO:0071363)	0.011848	0.414112	0	0	6.34786	28.1566	EEF1A1;ZFP36L1;VEGFA		Striated muscle contraction	0.1215	1	0	0	7.73994	16.3145	VIM
regulation of protein phosphorylation (GO:0001932)	0.0120188	0.417224	0	0	4.50755	19.9292	APP;FN1;PLPP3;VEGFA		Nuclear receptors	0.1215	1	0	0	7.73994	16.3145	RORA
regulation of cellular protein metabolic process (GO:0032268)	0.0125609	0.433096	0	0	11.7647	51.4961	APP;RPL10		p38 alpha/beta MAPK downstream pathway	0.1215	1	0	0	7.73994	16.3145	CEBPB
neuron development (GO:0048666)	0.0130261	0.446121	0	0	6.12745	26.5981	APP;BLOC1S1;CDH11		Aurora B signaling	0.124493	1	0	0	7.54148	15.7127	VIM
heart development (GO:0007507)	0.0142689	0.485429	0	0	5.92183	25.1658	COL3A1;VEGFA;FBN1		Negative regulation of FGFR signaling	0.127476	1	0	0	7.35294	15.1458	SPRY2
negative regulation of cell differentiation (GO:0045596)	0.0145253	0.490879	0	0	5.88235	24.8933	COL5A2;RORA;HOPX		ERBB1 internalization pathway	0.130448	1	0	0	7.1736	14.6111	SPRY2
positive regulation of cell proliferation (GO:0008284)	0.0146306	0.491185	0	0	3.46837	14.6526	S100A6;FN1;PTN;THBS1;VEGFA		TGF-beta signaling pathway	0.130738	1	0	0	3.17965	6.46918	THBS1;SPTBN1
negative regulation of cellular response to growth factor stimulus (GO:0090288)	0.0150621	0.502366	0	0	10.6952	44.8724	SPRY2;THBS1		Signaling events mediated by T cell protein tyrosine phosphatase (TC-PTP)	0.133411	1	0	0	7.0028	14.1059	VEGFA
ribosome assembly (GO:0042255)	0.0155861	0.516465	0	0	10.5042	43.712	RPS27;RPL10		Urokinase-type plasminogen activator (uPA) and uPAR-mediated signaling	0.133411	1	0	0	7.0028	14.1059	FN1
chordate embryonic development (GO:0043009)	0.0155861	0.513133	0	0	10.5042	43.712	COL1A1;VEGFA		Mitotic prometaphase	0.136363	1	0	0	6.83995	13.6281	RPS27
phosphatidylinositol-mediated signaling (GO:0048015)	0.0155861	0.509844	0	0	10.5042	43.712	OGT;ZFP36L1		HNF3A pathway	0.139306	1	0	0	6.68449	13.1757	CEBPB
negative regulation of cellular catabolic process (GO:0031330)	0.0155861	0.506596	0	0	10.5042	43.712	TIMP2;TIMP3		Heart development	0.139306	1	0	0	6.68449	13.1757	VEGFA
regulation of glycolytic process (GO:0006110)	0.0161177	0.520562	0	0	10.3199	42.5989	HIF1A;OGT		Vasopressin-regulated water reabsorption	0.139306	1	0	0	6.68449	13.1757	CREB3L1
positive regulation of cellular biosynthetic process (GO:0031328)	0.0169508	0.544025	0	0	5.54939	22.6273	VIM;THBS1;HIF1A		HNF3B pathway	0.142239	1	0	0	6.53595	12.7467	CEBPB
positive regulation of leukocyte chemotaxis (GO:0002690)	0.018321	0.584325	0	0	9.6432	38.57	THBS1;VEGFA		Wnt interactions in lipid metabolism and immune response	0.142239	1	0	0	6.53595	12.7467	TCF4
negative regulation of peptidase activity (GO:0010466)	0.0188906	0.598751	0	0	9.48767	37.6574	TIMP2;TIMP3		Actions of nitric oxide in the heart	0.148075	1	0	0	6.25782	11.9527	VEGFA
neuron projection development (GO:0031175)	0.0192861	0.607512	0	0	5.28355	20.8614	APP;BLOC1S1;CDH11		Regulation of transcription by NOTCH1 intracellular domain	0.148075	1	0	0	6.25782	11.9527	HIF1A
cellular protein modification process (GO:0006464)	0.0198628	0.621838	0	0	2.35059	9.21175	APP;VCAN;COL3A1;FN1;IGFBP7;THBS1;HIF1A;FBN1		Nucleotide-binding domain, leucine rich repeat containing receptor (NLR) signaling pathways	0.148075	1	0	0	6.25782	11.9527	APP
regulation of cellular macromolecule biosynthetic process (GO:2000112)	0.0202	0.628542	0	0	2.79668	10.9128	APP;CEBPB;BTG1;RPL10;RORA;HIF1A		HES/HEY pathway	0.150978	1	0	0	6.12745	11.5847	HIF1A
polyamine biosynthetic process (GO:0006596)	0.0202297	0.625651	0	0	49.0196	191.206	SAT1		Chondroitin sulfate/dermatan sulfate metabolism	0.150978	1	0	0	6.12745	11.5847	VCAN
regulation of oxidative stress-induced neuron intrinsic apoptotic signaling pathway (GO:1903376)	0.0202297	0.621882	0	0	49.0196	191.206	HIF1A		Angiopoietin receptor Tie2-mediated signaling	0.153872	1	0	0	6.0024	11.2343	FN1
positive regulation of axon guidance (GO:1902669)	0.0202297	0.618158	0	0	49.0196	191.206	VEGFA		Muscle contraction	0.153872	1	0	0	6.0024	11.2343	VIM
neuron projection maintenance (GO:1990535)	0.0202297	0.614478	0	0	49.0196	191.206	APP		Translation factors	0.156756	1	0	0	5.88235	10.9004	EEF1A1
regulation of histone H3-K27 methylation (GO:0061085)	0.0202297	0.610842	0	0	49.0196	191.206	OGT		Glutathione metabolism	0.15963	1	0	0	5.76701	10.5819	GSTM3
transmembrane receptor protein tyrosine phosphatase signaling pathway (GO:0007185)	0.0202297	0.607249	0	0	49.0196	191.206	PTN		Malaria	0.15963	1	0	0	5.76701	10.5819	THBS1
regulation of keratinocyte apoptotic process (GO:1902172)	0.0202297	0.603698	0	0	49.0196	191.206	ZFP36L1		Nuclear receptor transcription pathway	0.15963	1	0	0	5.76701	10.5819	RORA
positive regulation of deacetylase activity (GO:0090045)	0.0202297	0.600188	0	0	49.0196	191.206	VEGFA		Antigen-activated B-cell receptor generation of second messengers	0.161168	1	0	0	2.78784	5.08867	IFITM1;REV3L
regulation of transforming growth factor beta2 production (GO:0032909)	0.0202297	0.596719	0	0	49.0196	191.206	HIF1A		Apoptotic execution phase	0.162494	1	0	0	5.65611	10.2778	VIM
positive regulation of hormone metabolic process (GO:0032352)	0.0202297	0.593289	0	0	49.0196	191.206	HIF1A		Heparan sulfate/heparin glycosaminoglycan (HS-GAG) metabolism	0.162494	1	0	0	5.65611	10.2778	VCAN
negative regulation of erythrocyte differentiation (GO:0045647)	0.0202297	0.589899	0	0	49.0196	191.206	ZFP36L1		Signaling events mediated by PTP1B	0.162494	1	0	0	5.65611	10.2778	SPRY2
positive regulation of microglial cell activation (GO:1903980)	0.0202297	0.586547	0	0	49.0196	191.206	APP		Arginine and proline metabolism	0.168195	1	0	0	5.44662	9.70933	SAT1
collagen biosynthetic process (GO:0032964)	0.0202297	0.583234	0	0	49.0196	191.206	COL1A1		Activation of mRNA upon binding of the cap-binding complex and eIFs, and subsequent binding to 43S	0.176674	1	0	0	5.15996	8.94454	RPS27
positive regulation of fibroblast migration (GO:0010763)	0.0202297	0.579957	0	0	49.0196	191.206	THBS1		SHP2 signaling	0.176674	1	0	0	5.15996	8.94454	VEGFA
vascular smooth muscle cell development (GO:0097084)	0.0202297	0.576717	0	0	49.0196	191.206	VEGFA		Selenium pathway	0.185067	1	0	0	4.90196	8.26979	PRDX5
regulation of skeletal muscle contraction (GO:0014819)	0.0202297	0.573513	0	0	49.0196	191.206	C12ORF57		Androgen receptor proteolysis and transcription regulation	0.187846	1	0	0	4.8216	8.06235	TCF4
oxygen homeostasis (GO:0032364)	0.0202297	0.570345	0	0	49.0196	191.206	HIF1A		Clathrin derived vesicle budding	0.187846	1	0	0	4.8216	8.06235	BLOC1S1
platelet dense granule organization (GO:0060155)	0.0202297	0.567211	0	0	49.0196	191.206	BLOC1S1		FGF signaling pathway	0.187846	1	0	0	4.8216	8.06235	SPRY2
maintenance of protein location in extracellular region (GO:0071694)	0.0202297	0.564111	0	0	49.0196	191.206	FBN1		Protein metabolism	0.190215	1	0	0	1.99627	3.31302	EEF1A1;RPS27;RPL10
venous blood vessel morphogenesis (GO:0048845)	0.0202297	0.561045	0	0	49.0196	191.206	VEGFA		Signaling events mediated by focal adhesion kinase	0.190616	1	0	0	4.74383	7.86287	MMP14
spermine metabolic process (GO:0008215)	0.0202297	0.558013	0	0	49.0196	191.206	SAT1		Validated nuclear estrogen receptor alpha network	0.196128	1	0	0	4.59559	7.48616	CEBPB
regulation of histone deacetylase activity (GO:1901725)	0.0202297	0.555013	0	0	49.0196	191.206	VEGFA		Apoptosis	0.198911	1	0	0	2.43072	3.92537	BNIP3L;VIM
surfactant homeostasis (GO:0043129)	0.0202297	0.552045	0	0	49.0196	191.206	VEGFA		Retinoblastoma protein regulation	0.201602	1	0	0	4.45633	7.13662	CEBPB
negative regulation of cell cycle phase transition (GO:1901988)	0.0202297	0.549108	0	0	49.0196	191.206	ZFP36L1		G1 to S cell cycle control	0.204326	1	0	0	4.38982	6.9712	CREB3L1
astrocyte activation (GO:0048143)	0.0202297	0.546203	0	0	49.0196	191.206	APP		SIDS susceptibility pathways	0.204326	1	0	0	4.38982	6.9712	RORA
chemical homeostasis within a tissue (GO:0048875)	0.0202297	0.543328	0	0	49.0196	191.206	VEGFA		Pancreatic cancer	0.212442	1	0	0	4.20168	6.50877	VEGFA
positive regulation of fibroblast apoptotic process (GO:2000271)	0.0202297	0.540484	0	0	49.0196	191.206	BTG1		Signaling events mediated by VEGFR1 and VEGFR2	0.212442	1	0	0	4.20168	6.50877	VEGFA
regulation of chemokine-mediated signaling pathway (GO:0070099)	0.0202297	0.537669	0	0	49.0196	191.206	HIF1A		Bacterial invasion of epithelial cells	0.215129	1	0	0	4.1425	6.36503	FN1
regulation of osteoclast development (GO:2001204)	0.0202297	0.534883	0	0	49.0196	191.206	FBN1		Interleukin-6 signaling pathway	0.215129	1	0	0	4.1425	6.36503	CEBPB
neuron remodeling (GO:0016322)	0.0202297	0.532126	0	0	49.0196	191.206	APP		Signaling by NOTCH1	0.220476	1	0	0	4.02901	6.09173	HIF1A
regulation of apoptotic process (GO:0042981)	0.0204597	0.535414	0	0	2.52616	9.82501	BNIP3L;PRDX5;RPL10;FAM162A;SPRY2;THBS1;VEGFA		Cap-dependent translation initiation	0.220476	1	0	0	4.02901	6.09173	RPL10
negative regulation of epithelial cell proliferation (GO:0050680)	0.0212429	0.553074	0	0	8.91266	34.3292	SPARC;THBS1		RIG-I/MDA5-mediated induction of interferon-alpha/beta pathways	0.228429	1	0	0	3.86997	5.71412	APP
peptide biosynthetic process (GO:0043043)	0.0214686	0.556113	0	0	5.07099	19.4785	EEF1A1;RPS27;RPL10		VEGF signaling pathway	0.228429	1	0	0	3.86997	5.71412	VEGFA
nuclear-transcribed mRNA catabolic process (GO:0000956)	0.0214686	0.553305	0	0	5.07099	19.4785	RPS27;RPL10;ZFP36L1		Transcriptional regulation of white adipocyte differentiation	0.231063	1	0	0	3.81971	5.59613	CEBPB
positive regulation of endothelial cell proliferation (GO:0001938)	0.0218491	0.560281	0	0	8.77963	33.5698	HIF1A;VEGFA		Gene expression	0.232287	1	0	0	1.5192	2.2177	EEF1A1;RPS27;RPL10;RORA;ZFP36L1
negative regulation of cysteine-type endopeptidase activity involved in apoptotic process (GO:0043154)	0.0224624	0.573129	0	0	8.65052	32.8366	THBS1;VEGFA		Peroxisome	0.233687	1	0	0	3.77074	5.48179	PRDX5
regulation of endopeptidase activity (GO:0052548)	0.0224624	0.570278	0	0	8.65052	32.8366	TIMP2;TIMP3		Drug metabolism: cytochrome P450	0.246678	1	0	0	3.54359	4.95986	GSTM3
negative regulation of protein phosphorylation (GO:0001933)	0.0227742	0.575331	0	0	4.95704	18.7481	ERRFI1;SPRY2;PLPP3		Cell junction organization	0.24925	1	0	0	3.5014	4.86449	CDH11
positive regulation of neurogenesis (GO:0050769)	0.0230829	0.580256	0	0	8.52515	32.1284	TCF4;VEGFA		Immune system	0.251377	1	0	0	1.47354	2.03466	IFITM3;APP;IFITM1;MT2A;IFITM2
positive regulation of intracellular signal transduction (GO:1902533)	0.0234298	0.58609	0	0	3.07012	11.5245	APP;S100A13;SPRY2;THBS1;VEGFA		TGF-beta regulation of skeletal system development	0.251813	1	0	0	3.46021	4.77186	THBS1
histone H3-K4 demethylation (GO:0034720)	0.0235619	0.58652	0	0	42.0168	157.484	KDM5B		mRNA stability regulation by proteins that bind AU-rich elements	0.254368	1	0	0	3.41997	4.68185	ZFP36L1
regulation of hormone biosynthetic process (GO:0046885)	0.0235619	0.583673	0	0	42.0168	157.484	HIF1A		HIF-1 degradation in normoxia	0.259451	1	0	0	3.34225	4.50931	HIF1A
positive regulation of neuroblast proliferation (GO:0002052)	0.0235619	0.580853	0	0	42.0168	157.484	VEGFA		Prostate cancer	0.26198	1	0	0	3.30469	4.42659	CREB3L1
positive regulation of cellular senescence (GO:2000774)	0.0235619	0.578061	0	0	42.0168	157.484	YPEL3		Neural crest differentiation	0.267013	1	0	0	3.23206	4.2678	TCF4
positive regulation of protein kinase C signaling (GO:0090037)	0.0235619	0.575295	0	0	42.0168	157.484	VEGFA		L1CAM interactions	0.274498	1	0	0	3.12891	4.04509	SPTBN1
positive regulation of cell migration by vascular endothelial growth factor signaling pathway (GO:0038089)	0.0235619	0.572555	0	0	42.0168	157.484	VEGFA		M phase pathway	0.279447	1	0	0	3.06373	3.90608	RPS27
sequestering of extracellular ligand from receptor (GO:0035581)	0.0235619	0.569842	0	0	42.0168	157.484	FBN1		GnRH signaling pathway	0.291673	1	0	0	2.91206	3.58801	MMP14
positive regulation of blood vessel endothelial cell proliferation involved in sprouting angiogenesis (GO:1903589)	0.0235619	0.567154	0	0	42.0168	157.484	VEGFA		Melanogenesis	0.291673	1	0	0	2.91206	3.58801	CREB3L1
xenobiotic catabolic process (GO:0042178)	0.0235619	0.564491	0	0	42.0168	157.484	GSTM3		Fibroblast growth factor receptor pathway	0.301306	1	0	0	2.80112	3.36031	SPRY2
gas homeostasis (GO:0033483)	0.0235619	0.561853	0	0	42.0168	157.484	HIF1A		Glycosaminoglycan metabolism	0.313166	1	0	0	2.6738	3.10434	VCAN
tooth mineralization (GO:0034505)	0.0235619	0.55924	0	0	42.0168	157.484	COL1A1		Signaling by EGFR in cancer	0.315514	1	0	0	2.64971	3.05657	SPRY2
negative regulation of glycoprotein biosynthetic process (GO:0010561)	0.0235619	0.556651	0	0	42.0168	157.484	ITM2B		Epidermal growth factor receptor (EGFR) pathway	0.315514	1	0	0	2.64971	3.05657	SPRY2
regulation of cell projection organization (GO:0031344)	0.0235619	0.554086	0	0	42.0168	157.484	SPRY2		Lipid metabolism regulation by peroxisome proliferator-activated receptor alpha (PPAR-alpha)	0.317855	1	0	0	2.62605	3.00988	RORA
positive regulation of macrophage chemotaxis (GO:0010759)	0.0235619	0.551544	0	0	42.0168	157.484	THBS1		Immunoregulatory interactions between a lymphoid and a non-lymphoid cell	0.334017	1	0	0	2.47158	2.71024	IFITM1
regulation of microglial cell activation (GO:1903978)	0.0235619	0.549026	0	0	42.0168	157.484	APP		Signaling by NOTCH	0.334017	1	0	0	2.47158	2.71024	HIF1A
positive regulation of B cell differentiation (GO:0045579)	0.0235619	0.54653	0	0	42.0168	157.484	MMP14		Notch signaling pathway	0.338565	1	0	0	2.43072	2.63257	HIF1A
sensory organ morphogenesis (GO:0090596)	0.0235619	0.544057	0	0	42.0168	157.484	COL5A2		p75 neurotrophin receptor-mediated signaling	0.34533	1	0	0	2.37192	2.52195	APP
spermidine metabolic process (GO:0008216)	0.0235619	0.541606	0	0	42.0168	157.484	SAT1		Signaling by FGFR in disease	0.354244	1	0	0	2.29779	2.38458	SPRY2
regulation of cellular response to insulin stimulus (GO:1900076)	0.0235619	0.539178	0	0	42.0168	157.484	OGT		Cell adhesion molecules (CAMs)	0.365218	1	0	0	2.21141	2.22747	VCAN
vascular endothelial growth factor signaling pathway (GO:0038084)	0.0235619	0.536771	0	0	42.0168	157.484	VEGFA		Membrane trafficking	0.365218	1	0	0	2.21141	2.22747	BLOC1S1
positive regulation of macrophage migration (GO:1905523)	0.0235619	0.534385	0	0	42.0168	157.484	THBS1		Interleukin-5 regulation of apoptosis	0.388719	1	0	0	2.04248	1.92994	HIF1A
response to insulin (GO:0032868)	0.0243448	0.549698	0	0	8.285	30.7824	OGT;ZFP36L1		Integrated breast cancer pathway	0.40527	1	0	0	1.93498	1.74768	VEGFA
positive regulation of transcription from RNA polymerase II promoter (GO:0045944)	0.0247768	0.556986	0	0	2.42786	8.97785	APP;CEBPB;RORA;TCF4;HIF1A;OGT;VEGFA		Phagosome	0.409338	1	0	0	1.90985	1.70591	THBS1
negative regulation of cysteine-type endopeptidase activity (GO:2000117)	0.0249862	0.559231	0	0	8.16993	30.1424	THBS1;VEGFA		Toll receptor cascades	0.419389	1	0	0	1.8498	1.60739	APP
regulation of epithelial cell proliferation (GO:0050678)	0.0249862	0.556789	0	0	8.16993	30.1424	ZFP36L1;VEGFA		Alzheimer's disease	0.438988	1	0	0	1.74034	1.43279	APP
positive regulation of monocyte differentiation (GO:0045657)	0.026883	0.596452	0	0	36.7647	132.951	ZFP36L1		Fatty acid, triacylglycerol, and ketone body metabolism	0.446644	1	0	0	1.7001	1.37027	RORA
biomineral tissue development (GO:0031214)	0.026883	0.59387	0	0	36.7647	132.951	COL1A1		Metapathway biotransformation	0.448542	1	0	0	1.69033	1.35523	GSTM3
negative regulation of appetite (GO:0032099)	0.026883	0.59131	0	0	36.7647	132.951	NENF		Huntington's disease	0.467171	1	0	0	1.59847	1.21653	CREB3L1
positive regulation of cell aging (GO:0090343)	0.026883	0.588772	0	0	36.7647	132.951	YPEL3		Peptide G-protein coupled receptors	0.481626	1	0	0	1.53186	1.11916	APP
regulation of fibroblast apoptotic process (GO:2000269)	0.026883	0.586256	0	0	36.7647	132.951	BTG1		G alpha (i) signaling events	0.493957	1	0	0	1.47798	1.04243	APP
mast cell activation involved in immune response (GO:0002279)	0.026883	0.583761	0	0	36.7647	132.951	S100A13		Jak-STAT signaling pathway	0.493957	1	0	0	1.47798	1.04243	SPRY2
regulation of chaperone-mediated autophagy (GO:1904714)	0.026883	0.581288	0	0	36.7647	132.951	EEF1A1		Gastrin-CREB signaling pathway via PKC and MAPK	0.505999	1	0	0	1.42776	0.972615	APP
integrin activation (GO:0033622)	0.026883	0.578835	0	0	36.7647	132.951	FN1		DNA replication	0.507697	1	0	0	1.42086	0.963159	RPS27
response to magnesium ion (GO:0032026)	0.026883	0.576403	0	0	36.7647	132.951	THBS1		Actin cytoskeleton regulation	0.538871	1	0	0	1.30141	0.804632	FN1
basement membrane organization (GO:0071711)	0.026883	0.573991	0	0	36.7647	132.951	COL4A1		Carbohydrate metabolism	0.552951	1	0	0	1.25156	0.741534	VCAN
negative regulation of anion transmembrane transport (GO:1903960)	0.026883	0.571599	0	0	36.7647	132.951	THBS1		Cytokine-cytokine receptor interaction	0.596893	1	0	0	1.10988	0.572716	VEGFA
T-helper 17 cell differentiation (GO:0072539)	0.026883	0.569228	0	0	36.7647	132.951	RORA		Innate immune system	0.665524	1	0	0	0.921999	0.37542	APP
amyloid fibril formation (GO:1990000)	0.026883	0.566875	0	0	36.7647	132.951	APP		Generic transcription pathway	0.726437	1	0	0	0.780153	0.249339	RORA
positive regulation of transforming growth factor beta production (GO:0071636)	0.026883	0.564543	0	0	36.7647	132.951	THBS1		GPCR ligand binding	0.756069	1	0	0	0.71736	0.20059	APP
nuclear-transcribed mRNA catabolic process, deadenylation-independent decay (GO:0031086)	0.026883	0.562229	0	0	36.7647	132.951	ZFP36L1		Cell cycle	0.78998	1	0	0	0.649266	0.153063	RPS27
positive regulation of mitochondrial membrane permeability involved in apoptotic process (GO:1902110)	0.026883	0.559934	0	0	36.7647	132.951	BNIP3L		Lipid and lipoprotein metabolism	0.814763	1	0	0	0.601468	0.123216	RORA
coronary vasculature morphogenesis (GO:0060977)	0.026883	0.557658	0	0	36.7647	132.951	VEGFA		Adaptive immune system	0.87703	1	0	0	0.485343	0.0636837	IFITM1
mast cell degranulation (GO:0043303)	0.026883	0.5554	0	0	36.7647	132.951	S100A13		Signaling by GPCR	0.967008	1	0	0	0.301042	0.0100996	APP
regulation of dendritic cell antigen processing and presentation (GO:0002604)	0.026883	0.553161	0	0	36.7647	132.951	THBS1		Metabolism	0.977407	1	0	0	0.364232	0.00832355	REV3L;SAT1
regulation of amyloid fibril formation (GO:1905906)	0.026883	0.550939	0	0	36.7647	132.951	APP
peptidyl-lysine acetylation (GO:0018394)	0.026883	0.548735	0	0	36.7647	132.951	BLOC1S1
regulation of transcription from RNA polymerase II promoter in response to oxidative stress (GO:0043619)	0.026883	0.546549	0	0	36.7647	132.951	HIF1A
regulation of positive chemotaxis (GO:0050926)	0.026883	0.54438	0	0	36.7647	132.951	VEGFA
lung epithelium development (GO:0060428)	0.026883	0.542229	0	0	36.7647	132.951	ERRFI1
positive regulation of tumor necrosis factor biosynthetic process (GO:0042535)	0.026883	0.540094	0	0	36.7647	132.951	THBS1
regulation of transcription from RNA polymerase II promoter (GO:0006357)	0.0270605	0.541528	0	0	1.98997	7.18316	KDM5B;APP;CEBPB;RPL10;RORA;TCF4;HIF1A;OGT;HOPX;VEGFA
transforming growth factor beta receptor signaling pathway (GO:0007179)	0.0276201	0.550568	0	0	7.73994	27.7803	COL3A1;COL1A2
regulation of transcription from RNA polymerase II promoter in response to hypoxia (GO:0061418)	0.0289773	0.575374	0	0	7.54148	26.7062	HIF1A;VEGFA
positive regulation of translation (GO:0045727)	0.0289773	0.573144	0	0	7.54148	26.7062	VIM;THBS1
secretory granule organization (GO:0033363)	0.0301929	0.594882	0	0	32.6797	114.384	BLOC1S1
regulation of Rac protein signal transduction (GO:0035020)	0.0301929	0.592594	0	0	32.6797	114.384	OGT
positive regulation of cell activation (GO:0050867)	0.0301929	0.590323	0	0	32.6797	114.384	APP
positive regulation of hemostasis (GO:1900048)	0.0301929	0.58807	0	0	32.6797	114.384	THBS1
lactation (GO:0007595)	0.0301929	0.585834	0	0	32.6797	114.384	VEGFA
neuron maturation (GO:0042551)	0.0301929	0.583615	0	0	32.6797	114.384	APP
regulation of amyloid precursor protein biosynthetic process (GO:0042984)	0.0301929	0.581413	0	0	32.6797	114.384	ITM2B
engulfment of apoptotic cell (GO:0043652)	0.0301929	0.579227	0	0	32.6797	114.384	THBS1
positive regulation of coagulation (GO:0050820)	0.0301929	0.577057	0	0	32.6797	114.384	THBS1
endothelial cell chemotaxis (GO:0035767)	0.0301929	0.574904	0	0	32.6797	114.384	VEGFA
regulation of endothelial cell differentiation (GO:0045601)	0.0301929	0.572767	0	0	32.6797	114.384	BTG1
ionotropic glutamate receptor signaling pathway (GO:0035235)	0.0301929	0.570646	0	0	32.6797	114.384	APP
positive regulation of long-term synaptic potentiation (GO:1900273)	0.0301929	0.56854	0	0	32.6797	114.384	APP
mast cell mediated immunity (GO:0002448)	0.0301929	0.56645	0	0	32.6797	114.384	S100A13
axonal transport of mitochondrion (GO:0019896)	0.0301929	0.564375	0	0	32.6797	114.384	HIF1A
neuron projection organization (GO:0106027)	0.0301929	0.562315	0	0	32.6797	114.384	APP
negative regulation of fibrinolysis (GO:0051918)	0.0301929	0.56027	0	0	32.6797	114.384	THBS1
positive regulation of astrocyte differentiation (GO:0048711)	0.0301929	0.55824	0	0	32.6797	114.384	APP
interleukin-1 secretion (GO:0050701)	0.0301929	0.556225	0	0	32.6797	114.384	S100A13
histone H3-K4 trimethylation (GO:0080182)	0.0301929	0.554224	0	0	32.6797	114.384	OGT
positive regulation of stress-activated MAPK cascade (GO:0032874)	0.0303607	0.555307	0	0	7.35294	25.6956	APP;VEGFA
negative regulation of MAPK cascade (GO:0043409)	0.0303607	0.553324	0	0	7.35294	25.6956	TIMP3;SPRY2
positive regulation of cellular process (GO:0048522)	0.0316241	0.574297	0	0	2.8335	9.78646	MMP14;FN1;PTN;THBS1;VEGFA
negative regulation of endopeptidase activity (GO:0010951)	0.0324842	0.587826	0	0	7.08717	24.2877	TIMP2;TIMP3
protein maturation (GO:0051604)	0.0324842	0.585749	0	0	7.08717	24.2877	MMP14;OGT
induction of positive chemotaxis (GO:0050930)	0.0334917	0.601789	0	0	29.4118	99.8958	VEGFA
regulation of myeloid leukocyte differentiation (GO:0002761)	0.0334917	0.599678	0	0	29.4118	99.8958	CEBPB
3'-UTR-mediated mRNA destabilization (GO:0061158)	0.0334917	0.597581	0	0	29.4118	99.8958	ZFP36L1
negative regulation of oxidative stress-induced neuron death (GO:1903204)	0.0334917	0.595499	0	0	29.4118	99.8958	HIF1A
positive regulation of amyloid-beta formation (GO:1902004)	0.0334917	0.593431	0	0	29.4118	99.8958	APP
regulation of transforming growth factor beta production (GO:0071634)	0.0334917	0.591378	0	0	29.4118	99.8958	HIF1A
astrocyte development (GO:0014002)	0.0334917	0.589339	0	0	29.4118	99.8958	APP
negative regulation of protein autophosphorylation (GO:0031953)	0.0334917	0.587313	0	0	29.4118	99.8958	ERRFI1
regulation of mRNA 3'-end processing (GO:0031440)	0.0334917	0.585302	0	0	29.4118	99.8958	ZFP36L1
regulation of neuroblast proliferation (GO:1902692)	0.0334917	0.583304	0	0	29.4118	99.8958	VEGFA
regulation of plasminogen activation (GO:0010755)	0.0334917	0.58132	0	0	29.4118	99.8958	THBS1
central nervous system projection neuron axonogenesis (GO:0021952)	0.0334917	0.57935	0	0	29.4118	99.8958	C12ORF57
positive regulation of circadian rhythm (GO:0042753)	0.0334917	0.577393	0	0	29.4118	99.8958	RORA
regulation of peptidyl-tyrosine phosphorylation (GO:0050730)	0.0339316	0.583006	0	0	6.92042	23.4146	APP;VEGFA
negative regulation of cell proliferation (GO:0008285)	0.0350683	0.600515	0	0	3.24097	10.8587	APP;IFITM1;BTG1;IGFBP7
regulation of MAP kinase activity (GO:0043405)	0.0354038	0.604232	0	0	6.76133	22.5892	SPRY2;VEGFA
positive regulation of transcription, DNA-templated (GO:0045893)	0.0356238	0.605961	0	0	2.10084	7.00576	COL1A1;APP;CEBPB;RORA;TCF4;HIF1A;OGT;VEGFA
positive regulation of endothelial cell apoptotic process (GO:2000353)	0.0367795	0.62354	0	0	26.738	88.3106	THBS1
regulation of tumor necrosis factor biosynthetic process (GO:0042534)	0.0367795	0.621476	0	0	26.738	88.3106	THBS1
mononuclear cell differentiation (GO:1903131)	0.0367795	0.619425	0	0	26.738	88.3106	VEGFA
embryonic eye morphogenesis (GO:0048048)	0.0367795	0.617387	0	0	26.738	88.3106	FBN1
T-helper cell differentiation (GO:0042093)	0.0367795	0.615363	0	0	26.738	88.3106	RORA
photoreceptor cell development (GO:0042461)	0.0367795	0.613352	0	0	26.738	88.3106	VEGFA
T cell differentiation in thymus (GO:0033077)	0.0367795	0.611354	0	0	26.738	88.3106	ZFP36L1
negative regulation of chemotaxis (GO:0050922)	0.0367795	0.609369	0	0	26.738	88.3106	THBS1
positive regulation of receptor biosynthetic process (GO:0010870)	0.0367795	0.607397	0	0	26.738	88.3106	HIF1A
regulation of long-term neuronal synaptic plasticity (GO:0048169)	0.0367795	0.605438	0	0	26.738	88.3106	APP
cellular response to sterol (GO:0036315)	0.0367795	0.603491	0	0	26.738	88.3106	RORA
positive regulation of histone deacetylation (GO:0031065)	0.0367795	0.601557	0	0	26.738	88.3106	VEGFA
regulation of protein kinase C signaling (GO:0090036)	0.0367795	0.599635	0	0	26.738	88.3106	VEGFA
monocyte differentiation (GO:0030224)	0.0367795	0.597725	0	0	26.738	88.3106	VEGFA
positive regulation of mesenchymal cell proliferation (GO:0002053)	0.0367795	0.595827	0	0	26.738	88.3106	VEGFA
regulation of receptor biosynthetic process (GO:0010869)	0.0367795	0.593942	0	0	26.738	88.3106	HIF1A
response to sterol (GO:0036314)	0.0367795	0.592068	0	0	26.738	88.3106	RORA
macrophage differentiation (GO:0030225)	0.0367795	0.590206	0	0	26.738	88.3106	VEGFA
positive regulation of sequence-specific DNA binding transcription factor activity (GO:0051091)	0.0368611	0.589661	0	0	4.10397	13.5456	APP;PLPP3;VEGFA
SRP-dependent cotranslational protein targeting to membrane (GO:0006614)	0.0369004	0.588447	0	0	6.60939	21.8079	RPS27;RPL10
regulation of Ras protein signal transduction (GO:0046578)	0.0376578	0.598654	0	0	6.53595	21.4328	SPRY2;OGT
regulation of protein catabolic process (GO:0042176)	0.0384212	0.608892	0	0	6.46412	21.0675	EEF1A1;TIPARP
positive regulation of cytokine production (GO:0001819)	0.0390403	0.616788	0	0	4.0107	13.0073	CEBPB;RORA;HIF1A
regulation of transcription from RNA polymerase II promoter in response to stress (GO:0043618)	0.0399656	0.629458	0	0	6.32511	20.3652	HIF1A;VEGFA
regulation of cysteine-type endopeptidase activity involved in apoptotic process (GO:0043281)	0.0399656	0.627522	0	0	6.32511	20.3652	THBS1;VEGFA
cotranslational protein targeting to membrane (GO:0006613)	0.0399656	0.625597	0	0	6.32511	20.3652	RPS27;RPL10
regulation of mesenchymal cell proliferation (GO:0010464)	0.0400562	0.625097	0	0	24.5098	78.8596	VEGFA
regulation of mononuclear cell migration (GO:0071675)	0.0400562	0.623192	0	0	24.5098	78.8596	THBS1
mitochondrial outer membrane permeabilization (GO:0097345)	0.0400562	0.621298	0	0	24.5098	78.8596	BNIP3L
cardiac muscle fiber development (GO:0048739)	0.0400562	0.619415	0	0	24.5098	78.8596	VEGFA
mitochondrion transport along microtubule (GO:0047497)	0.0400562	0.617543	0	0	24.5098	78.8596	HIF1A
regulation of cholesterol homeostasis (GO:2000188)	0.0400562	0.615683	0	0	24.5098	78.8596	RORA
positive regulation of amyloid precursor protein catabolic process (GO:1902993)	0.0400562	0.613834	0	0	24.5098	78.8596	APP
polyamine metabolic process (GO:0006595)	0.0400562	0.611997	0	0	24.5098	78.8596	SAT1
positive regulation of branching involved in ureteric bud morphogenesis (GO:0090190)	0.0400562	0.61017	0	0	24.5098	78.8596	VEGFA
dermatan sulfate biosynthetic process (GO:0030208)	0.0400562	0.608354	0	0	24.5098	78.8596	VCAN
eye photoreceptor cell development (GO:0042462)	0.0400562	0.606549	0	0	24.5098	78.8596	VEGFA
negative regulation of interleukin-12 production (GO:0032695)	0.0400562	0.604754	0	0	24.5098	78.8596	THBS1
regulation of protein localization to cell periphery (GO:1904375)	0.0400562	0.60297	0	0	24.5098	78.8596	SPTBN1
eye photoreceptor cell differentiation (GO:0001754)	0.0400562	0.601197	0	0	24.5098	78.8596	VEGFA
axonogenesis (GO:0007409)	0.0403789	0.604262	0	0	3.95674	12.699	APP;S100A6;SPTBN1
axon development (GO:0061564)	0.0407466	0.607982	0	0	6.25782	20.0274	APP;S100A6
positive regulation of protein metabolic process (GO:0051247)	0.0423259	0.629705	0	0	6.12745	19.3772	APP;TIPARP
regulation of transcription, DNA-templated (GO:0006355)	0.0428649	0.635871	0	0	1.84054	5.79714	COL1A1;KDM5B;CEBPB;BTG1;RORA;TCF4;HIF1A;OGT;HOPX;VEGFA
cell morphogenesis involved in neuron differentiation (GO:0048667)	0.043124	0.637861	0	0	6.06428	19.0641	APP;S100A6
protein targeting to ER (GO:0045047)	0.043124	0.636017	0	0	6.06428	19.0641	RPS27;RPL10
dermatan sulfate metabolic process (GO:0030205)	0.043322	0.637095	0	0	22.6244	71.0203	VCAN
response to iron ion (GO:0010039)	0.043322	0.635265	0	0	22.6244	71.0203	HIF1A
regulation of endothelial cell chemotaxis (GO:2001026)	0.043322	0.633444	0	0	22.6244	71.0203	THBS1
regulation of granulocyte chemotaxis (GO:0071622)	0.043322	0.631634	0	0	22.6244	71.0203	THBS1
regulation of NMDA receptor activity (GO:2000310)	0.043322	0.629835	0	0	22.6244	71.0203	APP
renal absorption (GO:0070293)	0.043322	0.628046	0	0	22.6244	71.0203	MAGED2
regulation of fibrinolysis (GO:0051917)	0.043322	0.626266	0	0	22.6244	71.0203	THBS1
chondroitin sulfate catabolic process (GO:0030207)	0.043322	0.624497	0	0	22.6244	71.0203	VCAN
negative regulation of epidermal growth factor-activated receptor activity (GO:0007175)	0.043322	0.622738	0	0	22.6244	71.0203	ERRFI1
regulation of axon guidance (GO:1902667)	0.043322	0.620989	0	0	22.6244	71.0203	VEGFA
positive regulation of endothelial cell chemotaxis (GO:2001028)	0.043322	0.619249	0	0	22.6244	71.0203	VEGFA
regulation of leukocyte migration (GO:0002685)	0.043322	0.61752	0	0	22.6244	71.0203	VEGFA
regulation of cellular carbohydrate metabolic process (GO:0010675)	0.043322	0.6158	0	0	22.6244	71.0203	RORA
translation (GO:0006412)	0.0445332	0.631257	0	0	3.80325	11.8339	EEF1A1;RPS27;RPL10
regulation of signal transduction (GO:0009966)	0.0450075	0.636214	0	0	3.78692	11.743	APP;RORA;OGT
protein processing (GO:0016485)	0.0463727	0.653702	0	0	5.82411	17.8861	MMP14;OGT
regulation of fibroblast migration (GO:0010762)	0.0465768	0.65477	0	0	21.0084	64.4255	THBS1
cellular response to osmotic stress (GO:0071470)	0.0465768	0.652971	0	0	21.0084	64.4255	ZFP36L1
positive regulation of neural precursor cell proliferation (GO:2000179)	0.0465768	0.651182	0	0	21.0084	64.4255	VEGFA
negative regulation of endoplasmic reticulum stress-induced intrinsic apoptotic signaling pathway (GO:1902236)	0.0465768	0.649403	0	0	21.0084	64.4255	CREB3L1
regulation of nuclear-transcribed mRNA catabolic process, deadenylation-dependent decay (GO:1900151)	0.0465768	0.647633	0	0	21.0084	64.4255	ZFP36L1
negative regulation of cell migration involved in sprouting angiogenesis (GO:0090051)	0.0465768	0.645873	0	0	21.0084	64.4255	THBS1
positive regulation of myoblast differentiation (GO:0045663)	0.0465768	0.644123	0	0	21.0084	64.4255	BTG1
regulation of monocyte differentiation (GO:0045655)	0.0465768	0.642382	0	0	21.0084	64.4255	ZFP36L1
negative regulation of focal adhesion assembly (GO:0051895)	0.0465768	0.640651	0	0	21.0084	64.4255	THBS1
histone H4-K16 acetylation (GO:0043984)	0.0465768	0.638928	0	0	21.0084	64.4255	OGT
regulation of lymphocyte differentiation (GO:0045619)	0.0465768	0.637215	0	0	21.0084	64.4255	ZFP36L1
hydrogen peroxide catabolic process (GO:0042744)	0.0465768	0.635512	0	0	21.0084	64.4255	PRDX5
cell migration involved in sprouting angiogenesis (GO:0002042)	0.0465768	0.633817	0	0	21.0084	64.4255	VEGFA
myeloid cell development (GO:0061515)	0.0498207	0.676157	0	0	19.6078	58.8103	APP
regulation of branching involved in ureteric bud morphogenesis (GO:0090189)	0.0498207	0.674363	0	0	19.6078	58.8103	VEGFA
vasculature development (GO:0001944)	0.0498207	0.672579	0	0	19.6078	58.8103	ERRFI1
negative regulation of peptidyl-threonine phosphorylation (GO:0010801)	0.0498207	0.670805	0	0	19.6078	58.8103	SPRY2
histone H4-K8 acetylation (GO:0043982)	0.0498207	0.669039	0	0	19.6078	58.8103	OGT
negative regulation of adherens junction organization (GO:1903392)	0.0498207	0.667283	0	0	19.6078	58.8103	THBS1
regulation of macrophage chemotaxis (GO:0010758)	0.0498207	0.665537	0	0	19.6078	58.8103	THBS1
positive regulation of glycolytic process (GO:0045821)	0.0498207	0.663799	0	0	19.6078	58.8103	HIF1A
body fluid secretion (GO:0007589)	0.0498207	0.66207	0	0	19.6078	58.8103	VEGFA
positive regulation of mesonephros development (GO:0061213)	0.0498207	0.660351	0	0	19.6078	58.8103	VEGFA
positive regulation of interleukin-4 production (GO:0032753)	0.0498207	0.65864	0	0	19.6078	58.8103	CEBPB
positive regulation of NF-kappaB import into nucleus (GO:0042346)	0.0498207	0.656938	0	0	19.6078	58.8103	APP
positive regulation of CREB transcription factor activity (GO:0032793)	0.0498207	0.655245	0	0	19.6078	58.8103	VEGFA
transport along microtubule (GO:0010970)	0.0498207	0.65356	0	0	19.6078	58.8103	APP
positive regulation of coenzyme metabolic process (GO:0051197)	0.0498207	0.651885	0	0	19.6078	58.8103	HIF1A
regulation of interleukin-4 production (GO:0032673)	0.0498207	0.650217	0	0	19.6078	58.8103	CEBPB
anterograde synaptic vesicle transport (GO:0048490)	0.0498207	0.648559	0	0	19.6078	58.8103	BLOC1S1
protein O-linked fucosylation (GO:0036066)	0.0498207	0.646908	0	0	19.6078	58.8103	THBS1
negative regulation of protein processing (GO:0010955)	0.0498207	0.645266	0	0	19.6078	58.8103	THBS1
dermatan sulfate proteoglycan biosynthetic process (GO:0050651)	0.0498207	0.643633	0	0	19.6078	58.8103	VCAN
synaptic vesicle transport along microtubule (GO:0099517)	0.0498207	0.642008	0	0	19.6078	58.8103	BLOC1S1
histone H4-K5 acetylation (GO:0043981)	0.0498207	0.64039	0	0	19.6078	58.8103	OGT
cellular biogenic amine biosynthetic process (GO:0042401)	0.0498207	0.638781	0	0	19.6078	58.8103	SAT1
cellular response to corticosteroid stimulus (GO:0071384)	0.0498207	0.63718	0	0	19.6078	58.8103	ZFP36L1
positive regulation of epithelial cell proliferation (GO:0050679)	0.0514085	0.655844	0	0	5.49753	16.3164	HIF1A;VEGFA
positive regulation of epithelial cell apoptotic process (GO:1904037)	0.0530537	0.675145	0	0	18.3824	53.9789	THBS1
regulation of steroid metabolic process (GO:0019218)	0.0530537	0.673465	0	0	18.3824	53.9789	RORA
positive regulation of nuclear-transcribed mRNA catabolic process, deadenylation-dependent decay (GO:1900153)	0.0530537	0.671794	0	0	18.3824	53.9789	ZFP36L1
positive regulation of nitric-oxide synthase activity (GO:0051000)	0.0530537	0.670131	0	0	18.3824	53.9789	HIF1A
mRNA transcription from RNA polymerase II promoter (GO:0042789)	0.0530537	0.668477	0	0	18.3824	53.9789	HIF1A
positive regulation of cell migration involved in sprouting angiogenesis (GO:0090050)	0.0530537	0.66683	0	0	18.3824	53.9789	VEGFA
regulation of stem cell proliferation (GO:0072091)	0.0530537	0.665192	0	0	18.3824	53.9789	ZFP36L1
artery development (GO:0060840)	0.0530537	0.663562	0	0	18.3824	53.9789	VEGFA
positive regulation of lymphocyte differentiation (GO:0045621)	0.0530537	0.661939	0	0	18.3824	53.9789	MMP14
positive regulation of immune system process (GO:0002684)	0.0530537	0.660325	0	0	18.3824	53.9789	VEGFA
positive regulation of leukocyte activation (GO:0002696)	0.0530537	0.658718	0	0	18.3824	53.9789	THBS1
positive regulation of positive chemotaxis (GO:0050927)	0.0530537	0.657119	0	0	18.3824	53.9789	VEGFA
neuron apoptotic process (GO:0051402)	0.0530537	0.655528	0	0	18.3824	53.9789	APP
positive regulation of myotube differentiation (GO:0010831)	0.0530537	0.653945	0	0	18.3824	53.9789	MMP14
circulatory system development (GO:0072359)	0.0531291	0.653296	0	0	5.39665	15.8393	COL3A1;FBN1
viral gene expression (GO:0019080)	0.0539971	0.662373	0	0	5.34759	15.6087	RPS27;RPL10
inflammatory response (GO:0006954)	0.0544959	0.666889	0	0	3.5014	10.1878	CEBPB;PRDX5;THBS1
nuclear-transcribed mRNA catabolic process, nonsense-mediated decay (GO:0000184)	0.0557481	0.68058	0	0	5.2521	15.1624	RPS27;RPL10
peptidyl-lysine trimethylation (GO:0018023)	0.0562759	0.685384	0	0	17.301	49.7835	OGT
regulation of multicellular organism growth (GO:0040014)	0.0562759	0.683752	0	0	17.301	49.7835	APP
positive regulation of focal adhesion assembly (GO:0051894)	0.0562759	0.682128	0	0	17.301	49.7835	VEGFA
regulation of protein localization to membrane (GO:1905475)	0.0562759	0.680512	0	0	17.301	49.7835	SPTBN1
positive regulation of lymphocyte migration (GO:2000403)	0.0562759	0.678903	0	0	17.301	49.7835	APP
positive regulation of nitrogen compound metabolic process (GO:0051173)	0.0562759	0.677302	0	0	17.301	49.7835	APP
positive regulation of striated muscle cell differentiation (GO:0051155)	0.0562759	0.675708	0	0	17.301	49.7835	MMP14
chaperone-mediated protein complex assembly (GO:0051131)	0.0562759	0.674122	0	0	17.301	49.7835	HOPX
regulation of T cell migration (GO:2000404)	0.0562759	0.672543	0	0	17.301	49.7835	APP
negative regulation of cell development (GO:0010721)	0.0562759	0.670972	0	0	17.301	49.7835	FBN1
positive chemotaxis (GO:0050918)	0.0562759	0.669408	0	0	17.301	49.7835	VEGFA
cellular response to glucocorticoid stimulus (GO:0071385)	0.0562759	0.667851	0	0	17.301	49.7835	ZFP36L1
positive regulation of stem cell proliferation (GO:2000648)	0.0562759	0.666301	0	0	17.301	49.7835	VEGFA
viral transcription (GO:0019083)	0.0566311	0.668955	0	0	5.20562	14.9464	RPS27;RPL10
protein O-linked glycosylation (GO:0006493)	0.0584118	0.688396	0	0	5.11509	14.5281	THBS1;OGT
epithelium development (GO:0060429)	0.0584118	0.68681	0	0	5.11509	14.5281	ERRFI1;VEGFA
cellular response to oxidative stress (GO:0034599)	0.0584118	0.685231	0	0	5.11509	14.5281	PRDX5;HIF1A
regulation of amyloid-beta formation (GO:1902003)	0.0594873	0.696247	0	0	16.3399	46.111	APP
regulation of keratinocyte proliferation (GO:0010837)	0.0594873	0.694654	0	0	16.3399	46.111	ZFP36L1
negative regulation of osteoclast differentiation (GO:0045671)	0.0594873	0.693068	0	0	16.3399	46.111	FBN1
positive regulation of p38MAPK cascade (GO:1900745)	0.0594873	0.691489	0	0	16.3399	46.111	VEGFA
acute-phase response (GO:0006953)	0.0594873	0.689917	0	0	16.3399	46.111	CEBPB
negative regulation of oxidative stress-induced intrinsic apoptotic signaling pathway (GO:1902176)	0.0594873	0.688353	0	0	16.3399	46.111	HIF1A
blood vessel endothelial cell migration (GO:0043534)	0.0594873	0.686796	0	0	16.3399	46.111	VEGFA
regulation of cellular response to growth factor stimulus (GO:0090287)	0.0594873	0.685245	0	0	16.3399	46.111	FBN1
regulation of epithelial cell differentiation (GO:0030856)	0.0594873	0.683702	0	0	16.3399	46.111	CEBPB
positive regulation of carbohydrate metabolic process (GO:0045913)	0.0594873	0.682165	0	0	16.3399	46.111	HIF1A
regulation of chemokine production (GO:0032642)	0.0594873	0.680636	0	0	16.3399	46.111	HIF1A
mRNA destabilization (GO:0061157)	0.0594873	0.679113	0	0	16.3399	46.111	ZFP36L1
positive regulation of morphogenesis of an epithelium (GO:1905332)	0.0594873	0.677597	0	0	16.3399	46.111	VEGFA
positive regulation of transforming growth factor beta receptor signaling pathway (GO:0030511)	0.0626879	0.712464	0	0	15.4799	42.8729	THBS1
regulation of gluconeogenesis (GO:0006111)	0.0626879	0.710881	0	0	15.4799	42.8729	OGT
regulation of sprouting angiogenesis (GO:1903670)	0.0626879	0.709305	0	0	15.4799	42.8729	VEGFA
negative regulation of cell junction assembly (GO:1901889)	0.0626879	0.707735	0	0	15.4799	42.8729	THBS1
regulation of neuron migration (GO:2001222)	0.0626879	0.706173	0	0	15.4799	42.8729	COL3A1
macromolecule biosynthetic process (GO:0009059)	0.0626879	0.704618	0	0	15.4799	42.8729	COL1A1
positive regulation of blood coagulation (GO:0030194)	0.0626879	0.703069	0	0	15.4799	42.8729	THBS1
regulation of long-term synaptic potentiation (GO:1900271)	0.0626879	0.701527	0	0	15.4799	42.8729	APP
positive regulation of pri-miRNA transcription from RNA polymerase II promoter (GO:1902895)	0.0626879	0.699992	0	0	15.4799	42.8729	HIF1A
endothelial cell development (GO:0001885)	0.0626879	0.698464	0	0	15.4799	42.8729	GSTM3
regulation of myotube differentiation (GO:0010830)	0.0626879	0.696942	0	0	15.4799	42.8729	MMP14
positive regulation of adherens junction organization (GO:1903393)	0.0626879	0.695427	0	0	15.4799	42.8729	VEGFA
ribosomal small subunit assembly (GO:0000028)	0.0626879	0.693918	0	0	15.4799	42.8729	RPS27
positive regulation of epithelial cell differentiation (GO:0030858)	0.0626879	0.692416	0	0	15.4799	42.8729	BTG1
positive regulation of cellular response to transforming growth factor beta stimulus (GO:1903846)	0.0626879	0.690921	0	0	15.4799	42.8729	THBS1
positive regulation of axon extension (GO:0045773)	0.0626879	0.689432	0	0	15.4799	42.8729	VEGFA
negative regulation of cell migration (GO:0030336)	0.0638689	0.70091	0	0	4.86145	13.3735	IFITM1;COL3A1
sulfur compound biosynthetic process (GO:0044272)	0.0647948	0.709544	0	0	4.8216	13.1945	GSTM3;VCAN
positive regulation of interleukin-2 production (GO:0032743)	0.0658778	0.719859	0	0	14.7059	39.9993	SPTBN1
regulation of endoplasmic reticulum stress-induced intrinsic apoptotic signaling pathway (GO:1902235)	0.0658778	0.718321	0	0	14.7059	39.9993	CREB3L1
hydrogen peroxide metabolic process (GO:0042743)	0.0658778	0.71679	0	0	14.7059	39.9993	PRDX5
positive regulation of T cell migration (GO:2000406)	0.0658778	0.715265	0	0	14.7059	39.9993	APP
response to progesterone (GO:0032570)	0.0658778	0.713746	0	0	14.7059	39.9993	THBS1
error-prone translesion synthesis (GO:0042276)	0.0658778	0.712234	0	0	14.7059	39.9993	REV3L
chondroitin sulfate biosynthetic process (GO:0030206)	0.0658778	0.710728	0	0	14.7059	39.9993	VCAN
glial cell development (GO:0021782)	0.0658778	0.709229	0	0	14.7059	39.9993	APP
dopaminergic neuron differentiation (GO:0071542)	0.0658778	0.707736	0	0	14.7059	39.9993	VEGFA
cellular response to oxygen-containing compound (GO:1901701)	0.066581	0.713788	0	0	3.22027	8.72478	PRDX5;RORA;ZFP36L1
negative regulation of protein tyrosine kinase activity (GO:0061099)	0.069057	0.738779	0	0	14.0056	37.4345	ERRFI1
positive regulation of cellular component movement (GO:0051272)	0.069057	0.737234	0	0	14.0056	37.4345	VEGFA
mRNA transcription (GO:0009299)	0.069057	0.735695	0	0	14.0056	37.4345	HIF1A
negative regulation of viral process (GO:0048525)	0.069057	0.734162	0	0	14.0056	37.4345	IFITM3
histone lysine demethylation (GO:0070076)	0.069057	0.732636	0	0	14.0056	37.4345	KDM5B
mesoderm development (GO:0007498)	0.069057	0.731116	0	0	14.0056	37.4345	VEGFA
positive regulation of receptor internalization (GO:0002092)	0.069057	0.729602	0	0	14.0056	37.4345	VEGFA
embryonic skeletal system development (GO:0048706)	0.069057	0.728095	0	0	14.0056	37.4345	COL1A1
ERK1 and ERK2 cascade (GO:0070371)	0.069057	0.726593	0	0	14.0056	37.4345	ZFP36L1
regulation of macrophage activation (GO:0043030)	0.069057	0.725098	0	0	14.0056	37.4345	THBS1
nervous system development (GO:0007399)	0.0691471	0.724554	0	0	2.58565	6.90761	VCAN;PTN;ITM2B;VEGFA
positive regulation of protein kinase B signaling (GO:0051897)	0.0694914	0.726669	0	0	4.63177	12.3509	SPRY2;THBS1
regulation of mRNA stability (GO:0043488)	0.0704439	0.735124	0	0	4.59559	12.1918	VIM;ZFP36L1
negative regulation of signal transduction (GO:0009968)	0.0718515	0.748282	0	0	3.11785	8.20979	MMP14;SPRY2;THBS1
positive regulation of protein autophosphorylation (GO:0031954)	0.0722255	0.750645	0	0	13.369	35.1332	VEGFA
acylglycerol homeostasis (GO:0055090)	0.0722255	0.749119	0	0	13.369	35.1332	RORA
glutathione derivative biosynthetic process (GO:1901687)	0.0722255	0.7476	0	0	13.369	35.1332	GSTM3
negative regulation of response to endoplasmic reticulum stress (GO:1903573)	0.0722255	0.746087	0	0	13.369	35.1332	CREB3L1
peripheral nervous system development (GO:0007422)	0.0722255	0.744579	0	0	13.369	35.1332	GSTM3
regulation of transcription from RNA polymerase III promoter (GO:0006359)	0.0722255	0.743078	0	0	13.369	35.1332	PRDX5
negative regulation of myeloid cell differentiation (GO:0045638)	0.0722255	0.741583	0	0	13.369	35.1332	ZFP36L1
glutathione derivative metabolic process (GO:1901685)	0.0722255	0.740094	0	0	13.369	35.1332	GSTM3
positive regulation of erythrocyte differentiation (GO:0045648)	0.0722255	0.738611	0	0	13.369	35.1332	HIF1A
negative regulation of sprouting angiogenesis (GO:1903671)	0.0722255	0.737134	0	0	13.369	35.1332	THBS1
positive regulation of ATP metabolic process (GO:1903580)	0.0753834	0.767827	0	0	12.7877	33.0584	HIF1A
phospholipid dephosphorylation (GO:0046839)	0.0753834	0.766298	0	0	12.7877	33.0584	PLPP3
regulation of axon extension involved in axon guidance (GO:0048841)	0.0753834	0.764774	0	0	12.7877	33.0584	VEGFA
negative regulation of viral transcription (GO:0032897)	0.0753834	0.763257	0	0	12.7877	33.0584	IFITM3
melanosome organization (GO:0032438)	0.0753834	0.761746	0	0	12.7877	33.0584	BLOC1S1
cell-cell adhesion mediated by cadherin (GO:0044331)	0.0753834	0.76024	0	0	12.7877	33.0584	CDH11
positive regulation of mRNA catabolic process (GO:0061014)	0.0753834	0.758741	0	0	12.7877	33.0584	ZFP36L1
histone H3-K4 methylation (GO:0051568)	0.0753834	0.757247	0	0	12.7877	33.0584	OGT
cellular response to amyloid-beta (GO:1904646)	0.0753834	0.755759	0	0	12.7877	33.0584	APP
positive regulation of monooxygenase activity (GO:0032770)	0.0753834	0.754278	0	0	12.7877	33.0584	HIF1A
positive regulation of cell junction assembly (GO:1901890)	0.0753834	0.752801	0	0	12.7877	33.0584	VEGFA
membrane assembly (GO:0071709)	0.0753834	0.751331	0	0	12.7877	33.0584	SPTBN1
positive regulation of MAPK cascade (GO:0043410)	0.0754671	0.7507	0	0	3.05312	7.88945	APP;SPRY2;VEGFA
positive regulation of histone methylation (GO:0031062)	0.0785307	0.779654	0	0	12.2549	31.1797	OGT
response to glucocorticoid (GO:0051384)	0.0785307	0.77814	0	0	12.2549	31.1797	ZFP36L1
Golgi to plasma membrane protein transport (GO:0043001)	0.0785307	0.776632	0	0	12.2549	31.1797	SPTBN1
regulation of neuronal synaptic plasticity (GO:0048168)	0.0785307	0.77513	0	0	12.2549	31.1797	APP
intrinsic apoptotic signaling pathway in response to endoplasmic reticulum stress (GO:0070059)	0.0785307	0.773634	0	0	12.2549	31.1797	CEBPB
mammary gland development (GO:0030879)	0.0785307	0.772143	0	0	12.2549	31.1797	VEGFA
regulation of chemotaxis (GO:0050920)	0.0785307	0.770658	0	0	12.2549	31.1797	THBS1
negative regulation of proteasomal ubiquitin-dependent protein catabolic process (GO:0032435)	0.0785307	0.769179	0	0	12.2549	31.1797	OGT
negative regulation of T cell proliferation (GO:0042130)	0.0785307	0.767705	0	0	12.2549	31.1797	CEBPB
regulation of cellular senescence (GO:2000772)	0.0785307	0.766238	0	0	12.2549	31.1797	YPEL3
cellular response to vascular endothelial growth factor stimulus (GO:0035924)	0.0816675	0.795323	0	0	11.7647	29.4718	VEGFA
respiratory tube development (GO:0030323)	0.0816675	0.793808	0	0	11.7647	29.4718	VEGFA
positive regulation of Rho protein signal transduction (GO:0035025)	0.0816675	0.792299	0	0	11.7647	29.4718	COL3A1
in utero embryonic development (GO:0001701)	0.0816675	0.790795	0	0	11.7647	29.4718	VEGFA
response to amyloid-beta (GO:1904645)	0.0816675	0.789298	0	0	11.7647	29.4718	APP
chondroitin sulfate proteoglycan biosynthetic process (GO:0050650)	0.0816675	0.787805	0	0	11.7647	29.4718	VCAN
positive regulation of peptidyl-threonine phosphorylation (GO:0010800)	0.0816675	0.786319	0	0	11.7647	29.4718	APP
regulation of glucose metabolic process (GO:0010906)	0.0816675	0.784838	0	0	11.7647	29.4718	RORA
modulation of excitatory postsynaptic potential (GO:0098815)	0.0816675	0.783363	0	0	11.7647	29.4718	APP
transcription from RNA polymerase II promoter (GO:0006366)	0.0829797	0.794457	0	0	2.42571	6.03798	CEBPB;RORA;TCF4;HIF1A
apoptotic cell clearance (GO:0043277)	0.0847937	0.810304	0	0	11.3122	27.9133	THBS1
lipid modification (GO:0030258)	0.0847937	0.808789	0	0	11.3122	27.9133	PLPP3
regulation of pri-miRNA transcription from RNA polymerase II promoter (GO:1902893)	0.0847937	0.80728	0	0	11.3122	27.9133	HIF1A
regulation of p38MAPK cascade (GO:1900744)	0.0847937	0.805777	0	0	11.3122	27.9133	VEGFA
regulation of NF-kappaB import into nucleus (GO:0042345)	0.0847937	0.804279	0	0	11.3122	27.9133	APP
positive regulation of release of cytochrome c from mitochondria (GO:0090200)	0.0847937	0.802787	0	0	11.3122	27.9133	FAM162A
response to ketone (GO:1901654)	0.0847937	0.801301	0	0	11.3122	27.9133	THBS1
RNA biosynthetic process (GO:0032774)	0.0847937	0.799819	0	0	11.3122	27.9133	TCF4
transmembrane receptor protein serine/threonine kinase signaling pathway (GO:0007178)	0.0862447	0.812005	0	0	4.08497	10.0105	COL3A1;COL1A2
positive regulation of apoptotic process (GO:0043065)	0.0867873	0.815609	0	0	2.87411	7.02518	BNIP3L;BTG1;FAM162A
negative regulation of cell-matrix adhesion (GO:0001953)	0.0879095	0.824636	0	0	10.8932	26.4864	THBS1
mRNA polyadenylation (GO:0006378)	0.0879095	0.823123	0	0	10.8932	26.4864	APP
response to hexose (GO:0009746)	0.0879095	0.821615	0	0	10.8932	26.4864	THBS1
negative regulation of small GTPase mediated signal transduction (GO:0051058)	0.0879095	0.820113	0	0	10.8932	26.4864	SPRY2
cardiac muscle cell development (GO:0055013)	0.0879095	0.818617	0	0	10.8932	26.4864	VEGFA
negative regulation of myeloid leukocyte differentiation (GO:0002762)	0.0879095	0.817126	0	0	10.8932	26.4864	FBN1
muscle fiber development (GO:0048747)	0.0879095	0.81564	0	0	10.8932	26.4864	VEGFA
RNA polyadenylation (GO:0043631)	0.0910147	0.842919	0	0	10.5042	25.1758	APP
regulation of NIK/NF-kappaB signaling (GO:1901222)	0.0910147	0.841392	0	0	10.5042	25.1758	APP
negative regulation of homeostatic process (GO:0032845)	0.0910147	0.83987	0	0	10.5042	25.1758	ZFP36L1
negative regulation of proteasomal protein catabolic process (GO:1901799)	0.0910147	0.838354	0	0	10.5042	25.1758	OGT
acute inflammatory response (GO:0002526)	0.0910147	0.836844	0	0	10.5042	25.1758	CEBPB
triglyceride homeostasis (GO:0070328)	0.0910147	0.835339	0	0	10.5042	25.1758	RORA
regulation of mRNA processing (GO:0050684)	0.0910147	0.833839	0	0	10.5042	25.1758	ZFP36L1
regulation of receptor internalization (GO:0002090)	0.0910147	0.832345	0	0	10.5042	25.1758	VEGFA
aerobic respiration (GO:0009060)	0.0910147	0.830856	0	0	10.5042	25.1758	BLOC1S1
positive regulation of sprouting angiogenesis (GO:1903672)	0.0910147	0.829372	0	0	10.5042	25.1758	VEGFA
positive regulation of extrinsic apoptotic signaling pathway (GO:2001238)	0.0910147	0.827893	0	0	10.5042	25.1758	THBS1
regulation of cell morphogenesis (GO:0022604)	0.0910147	0.82642	0	0	10.5042	25.1758	SPARC
positive regulation of nucleic acid-templated transcription (GO:1903508)	0.0913844	0.828303	0	0	2.34357	5.60741	COL1A1;RORA;TCF4;HIF1A
regulation of striated muscle contraction (GO:0006942)	0.0941096	0.851492	0	0	10.142	23.9685	C12ORF57
positive regulation of myeloid cell differentiation (GO:0045639)	0.0941096	0.849985	0	0	10.142	23.9685	HIF1A
protein alkylation (GO:0008213)	0.0941096	0.848483	0	0	10.142	23.9685	EEF1A1
negative regulation of Notch signaling pathway (GO:0045746)	0.0941096	0.846987	0	0	10.142	23.9685	MMP14
respiratory system development (GO:0060541)	0.0941096	0.845495	0	0	10.142	23.9685	VEGFA
negative regulation of lymphocyte proliferation (GO:0050672)	0.0941096	0.844009	0	0	10.142	23.9685	CEBPB
ribosomal large subunit assembly (GO:0000027)	0.0971941	0.870143	0	0	9.80392	22.8534	RPL10
regulation of developmental growth (GO:0048638)	0.0971941	0.868619	0	0	9.80392	22.8534	APP
aminoglycan metabolic process (GO:0006022)	0.0971941	0.867101	0	0	9.80392	22.8534	VCAN
cellular response to cAMP (GO:0071320)	0.0971941	0.865587	0	0	9.80392	22.8534	ZFP36L1
cellular response to drug (GO:0035690)	0.0971941	0.864079	0	0	9.80392	22.8534	MT2A
phosphatidylinositol 3-kinase signaling (GO:0014065)	0.0971941	0.862577	0	0	9.80392	22.8534	ZFP36L1
artery morphogenesis (GO:0048844)	0.0971941	0.861079	0	0	9.80392	22.8534	VEGFA
regulation of blood coagulation (GO:0030193)	0.0971941	0.859587	0	0	9.80392	22.8534	THBS1
chondroitin sulfate metabolic process (GO:0030204)	0.0971941	0.8581	0	0	9.80392	22.8534	VCAN
ribonucleoprotein complex assembly (GO:0022618)	0.0987269	0.870127	0	0	3.77074	8.73076	RPS27;RPL10
negative regulation of blood vessel endothelial cell migration (GO:0043537)	0.100268	0.882188	0	0	9.48767	21.8207	THBS1
regulation of protein tyrosine kinase activity (GO:0061097)	0.100268	0.880669	0	0	9.48767	21.8207	APP
liver development (GO:0001889)	0.100268	0.879156	0	0	9.48767	21.8207	CEBPB
anterograde axonal transport (GO:0008089)	0.100268	0.877648	0	0	9.48767	21.8207	BLOC1S1
axon guidance (GO:0007411)	0.100855	0.881271	0	0	3.72301	8.54085	SPTBN1;VEGFA
transcription initiation from RNA polymerase II promoter (GO:0006367)	0.102996	0.89844	0	0	3.67647	8.35687	RORA;TCF4
regulation of glutamate receptor signaling pathway (GO:1900449)	0.103332	0.899836	0	0	9.19118	20.8622	APP
substrate adhesion-dependent cell spreading (GO:0034446)	0.103332	0.898303	0	0	9.19118	20.8622	FN1
negative regulation of fat cell differentiation (GO:0045599)	0.103332	0.896775	0	0	9.19118	20.8622	RORA
positive regulation of transcription factor import into nucleus (GO:0042993)	0.103332	0.895252	0	0	9.19118	20.8622	APP
negative regulation of BMP signaling pathway (GO:0030514)	0.103332	0.893735	0	0	9.19118	20.8622	FBN1
negative regulation of receptor activity (GO:2000272)	0.103332	0.892223	0	0	9.19118	20.8622	ERRFI1
positive regulation of myeloid leukocyte differentiation (GO:0002763)	0.103332	0.890716	0	0	9.19118	20.8622	ZFP36L1
vasculogenesis (GO:0001570)	0.103332	0.889214	0	0	9.19118	20.8622	VEGFA
negative regulation of intracellular signal transduction (GO:1902532)	0.104071	0.894064	0	0	3.65364	8.26702	RORA;THBS1
neuron projection morphogenesis (GO:0048812)	0.106231	0.911084	0	0	3.60881	8.09146	APP;S100A6
regulation of protein kinase B signaling (GO:0051896)	0.106231	0.909555	0	0	3.60881	8.09146	SPRY2;THBS1
positive regulation of I-kappaB kinase/NF-kappaB signaling (GO:0043123)	0.106231	0.908032	0	0	3.60881	8.09146	APP;S100A13
positive regulation of protein modification process (GO:0031401)	0.106231	0.906513	0	0	3.60881	8.09146	APP;VEGFA
positive regulation of cell-cell adhesion (GO:0022409)	0.106386	0.90632	0	0	8.91266	19.9705	PLPP3
positive regulation of cytokine-mediated signaling pathway (GO:0001961)	0.106386	0.90481	0	0	8.91266	19.9705	HIF1A
protein acetylation (GO:0006473)	0.106386	0.903304	0	0	8.91266	19.9705	BLOC1S1
negative regulation of neurogenesis (GO:0050768)	0.106386	0.901804	0	0	8.91266	19.9705	COL3A1
positive regulation of cell-matrix adhesion (GO:0001954)	0.106386	0.900308	0	0	8.91266	19.9705	VEGFA
positive regulation of locomotion (GO:0040017)	0.106386	0.898818	0	0	8.91266	19.9705	THBS1
cellular glucose homeostasis (GO:0001678)	0.106386	0.897332	0	0	8.91266	19.9705	OGT
regulation of neurotransmitter receptor activity (GO:0099601)	0.106386	0.895851	0	0	8.91266	19.9705	APP
embryonic organ morphogenesis (GO:0048562)	0.106386	0.894376	0	0	8.91266	19.9705	FBN1
regulation of interleukin-12 production (GO:0032655)	0.106386	0.892905	0	0	8.91266	19.9705	THBS1
regulation of mitotic cell cycle (GO:0007346)	0.108403	0.908339	0	0	3.56506	7.92123	APP;BTG1
positive regulation of leukocyte migration (GO:0002687)	0.109429	0.915436	0	0	8.65052	19.1391	VEGFA
negative regulation of T cell activation (GO:0050868)	0.109429	0.913938	0	0	8.65052	19.1391	CEBPB
regulation of insulin receptor signaling pathway (GO:0046626)	0.109429	0.912444	0	0	8.65052	19.1391	OGT
negative regulation of endothelial cell migration (GO:0010596)	0.109429	0.910956	0	0	8.65052	19.1391	THBS1
positive regulation of muscle cell differentiation (GO:0051149)	0.109429	0.909472	0	0	8.65052	19.1391	BTG1
positive regulation of chemokine production (GO:0032722)	0.109429	0.907993	0	0	8.65052	19.1391	HIF1A
cellular macromolecular complex assembly (GO:0034622)	0.109429	0.906519	0	0	8.65052	19.1391	TCF4
positive regulation of NIK/NF-kappaB signaling (GO:1901224)	0.112462	0.930136	0	0	8.40336	18.3625	APP
negative regulation of cell-substrate adhesion (GO:0010812)	0.112462	0.928631	0	0	8.40336	18.3625	THBS1
regulation of endothelial cell apoptotic process (GO:2000351)	0.112462	0.927131	0	0	8.40336	18.3625	THBS1
erythrocyte differentiation (GO:0030218)	0.112462	0.925635	0	0	8.40336	18.3625	VEGFA
endothelial cell migration (GO:0043542)	0.112462	0.924145	0	0	8.40336	18.3625	VEGFA
negative regulation of epithelial cell migration (GO:0010633)	0.112462	0.922659	0	0	8.40336	18.3625	THBS1
positive regulation of osteoblast differentiation (GO:0045669)	0.112462	0.921178	0	0	8.40336	18.3625	IFITM1
sulfur compound catabolic process (GO:0044273)	0.112462	0.919702	0	0	8.40336	18.3625	VCAN
protein kinase B signaling (GO:0043491)	0.112462	0.91823	0	0	8.40336	18.3625	ZFP36L1
muscle cell differentiation (GO:0042692)	0.115485	0.941405	0	0	8.16993	17.6357	RORA
regulation of smoothened signaling pathway (GO:0008589)	0.115485	0.939904	0	0	8.16993	17.6357	RORA
regulation of muscle cell differentiation (GO:0051147)	0.115485	0.938407	0	0	8.16993	17.6357	ZFP36L1
regulation of nitric-oxide synthase activity (GO:0050999)	0.115485	0.936915	0	0	8.16993	17.6357	HIF1A
glutamate receptor signaling pathway (GO:0007215)	0.115485	0.935428	0	0	8.16993	17.6357	APP
plasma membrane organization (GO:0007009)	0.115485	0.933946	0	0	8.16993	17.6357	SPTBN1
epithelial to mesenchymal transition (GO:0001837)	0.118498	0.956794	0	0	7.94913	16.9544	HIF1A
regulation of carbohydrate catabolic process (GO:0043470)	0.118498	0.955283	0	0	7.94913	16.9544	OGT
negative regulation of Ras protein signal transduction (GO:0046580)	0.118498	0.953776	0	0	7.94913	16.9544	SPRY2
positive regulation of smooth muscle cell proliferation (GO:0048661)	0.118498	0.952274	0	0	7.94913	16.9544	THBS1
response to steroid hormone (GO:0048545)	0.118498	0.950777	0	0	7.94913	16.9544	THBS1
transcription, DNA-templated (GO:0006351)	0.120912	0.968628	0	0	2.47852	5.23634	CEBPB;TCF4;HIF1A
T cell differentiation (GO:0030217)	0.1215	0.971813	0	0	7.73994	16.3145	ZFP36L1
actin-myosin filament sliding (GO:0033275)	0.1215	0.970292	0	0	7.73994	16.3145	VIM
homotypic cell-cell adhesion (GO:0034109)	0.1215	0.968776	0	0	7.73994	16.3145	PLPP3
muscle filament sliding (GO:0030049)	0.1215	0.967264	0	0	7.73994	16.3145	VIM
positive regulation of MAP kinase activity (GO:0043406)	0.121676	0.967156	0	0	3.32336	7.0003	THBS1;VEGFA
positive regulation of reactive oxygen species metabolic process (GO:2000379)	0.124493	0.988006	0	0	7.54148	15.7127	THBS1
regulation of extrinsic apoptotic signaling pathway via death domain receptors (GO:1902041)	0.124493	0.986471	0	0	7.54148	15.7127	THBS1
inositol lipid-mediated signaling (GO:0048017)	0.124493	0.984942	0	0	7.54148	15.7127	OGT
Golgi to plasma membrane transport (GO:0006893)	0.124493	0.983417	0	0	7.54148	15.7127	SPTBN1
regulation of coenzyme metabolic process (GO:0051196)	0.124493	0.981897	0	0	7.54148	15.7127	OGT
organonitrogen compound biosynthetic process (GO:1901566)	0.126187	0.993725	0	0	3.24992	6.72729	GSTM3;PLPP3
regulation of release of cytochrome c from mitochondria (GO:0090199)	0.127476	1	0	0	7.35294	15.1458	FAM162A
neuron migration (GO:0001764)	0.127476	1	0	0	7.35294	15.1458	VEGFA
positive regulation of epithelial to mesenchymal transition (GO:0010718)	0.127476	0.999243	0	0	7.35294	15.1458	COL1A1
cognition (GO:0050890)	0.127476	0.997711	0	0	7.35294	15.1458	C12ORF57
positive regulation of cytokine biosynthetic process (GO:0042108)	0.127476	0.996183	0	0	7.35294	15.1458	THBS1
regulation of viral transcription (GO:0046782)	0.127476	0.99466	0	0	7.35294	15.1458	IFITM3
positive regulation of Ras protein signal transduction (GO:0046579)	0.127476	0.993141	0	0	7.35294	15.1458	COL3A1
response to cAMP (GO:0051591)	0.127476	0.991627	0	0	7.35294	15.1458	ZFP36L1
negative regulation of cytokine secretion (GO:0050710)	0.127476	0.990118	0	0	7.35294	15.1458	FN1
cellular macromolecule biosynthetic process (GO:0034645)	0.129173	1	0	0	2.40423	4.9205	EEF1A1;RPS27;RPL10
mesenchymal cell differentiation (GO:0048762)	0.130448	1	0	0	7.1736	14.6111	HIF1A
calcium-dependent cell-cell adhesion via plasma membrane cell adhesion molecules (GO:0016339)	0.130448	1	0	0	7.1736	14.6111	CDH11
positive regulation of receptor-mediated endocytosis (GO:0048260)	0.130448	1	0	0	7.1736	14.6111	VEGFA
negative regulation of cell projection organization (GO:0031345)	0.130448	1	0	0	7.1736	14.6111	SPRY2
DNA-templated transcription, initiation (GO:0006352)	0.131882	1	0	0	3.16256	6.40686	RORA;TCF4
regulation of protein modification process (GO:0031399)	0.133411	1	0	0	7.0028	14.1059	FN1
translesion synthesis (GO:0019985)	0.133411	1	0	0	7.0028	14.1059	REV3L
regulation of ATP metabolic process (GO:1903578)	0.136363	1	0	0	6.83995	13.6281	OGT
positive regulation of protein localization to plasma membrane (GO:1903078)	0.136363	1	0	0	6.83995	13.6281	SPTBN1
ribosomal small subunit biogenesis (GO:0042274)	0.139306	1	0	0	6.68449	13.1757	RPS27
adherens junction organization (GO:0034332)	0.139306	1	0	0	6.68449	13.1757	CDH11
negative regulation of immune system process (GO:0002683)	0.139306	1	0	0	6.68449	13.1757	COL3A1
positive regulation of macroautophagy (GO:0016239)	0.139306	1	0	0	6.68449	13.1757	BNIP3L
negative regulation of immune response (GO:0050777)	0.139306	1	0	0	6.68449	13.1757	COL3A1
regulation of smooth muscle cell proliferation (GO:0048660)	0.139306	1	0	0	6.68449	13.1757	THBS1
protein methylation (GO:0006479)	0.145162	1	0	0	6.39386	12.3396	EEF1A1
positive regulation of protein localization to cell periphery (GO:1904377)	0.145162	1	0	0	6.39386	12.3396	SPTBN1
regulation of cellular component movement (GO:0051270)	0.145162	1	0	0	6.39386	12.3396	VEGFA
negative regulation of protein modification by small protein conjugation or removal (GO:1903321)	0.145162	1	0	0	6.39386	12.3396	OGT
regulation of generation of precursor metabolites and energy (GO:0043467)	0.145162	1	0	0	6.39386	12.3396	OGT
response to glucose (GO:0009749)	0.148075	1	0	0	6.25782	11.9527	THBS1
negative regulation of I-kappaB kinase/NF-kappaB signaling (GO:0043124)	0.148075	1	0	0	6.25782	11.9527	RORA
histone H4 acetylation (GO:0043967)	0.148075	1	0	0	6.25782	11.9527	OGT
positive regulation of tumor necrosis factor production (GO:0032760)	0.148075	1	0	0	6.25782	11.9527	THBS1
cellular response to heat (GO:0034605)	0.148075	1	0	0	6.25782	11.9527	THBS1
rRNA metabolic process (GO:0016072)	0.148129	1	0	0	2.94118	5.61669	RPS27;RPL10
positive regulation of ERK1 and ERK2 cascade (GO:0070374)	0.149305	1	0	0	2.92654	5.5656	APP;SPRY2
regulation of cell growth (GO:0001558)	0.149305	1	0	0	2.92654	5.5656	MMP14;BTG1
rRNA processing (GO:0006364)	0.150483	1	0	0	2.91206	5.51516	RPS27;RPL10
positive regulation of multicellular organismal process (GO:0051240)	0.150483	1	0	0	2.91206	5.51516	COL1A1;HIF1A
regulation of epithelial cell migration (GO:0010632)	0.150978	1	0	0	6.12745	11.5847	HIF1A
glycoprotein metabolic process (GO:0009100)	0.150978	1	0	0	6.12745	11.5847	HIF1A
regulation of nucleic acid-templated transcription (GO:1903506)	0.151541	1	0	0	1.93817	3.65714	CEBPB;BTG1;RORA;HIF1A
regulation of I-kappaB kinase/NF-kappaB signaling (GO:0043122)	0.152845	1	0	0	2.88351	5.41619	S100A13;RORA
regulation of megakaryocyte differentiation (GO:0045652)	0.153872	1	0	0	6.0024	11.2343	THBS1
glutathione metabolic process (GO:0006749)	0.153872	1	0	0	6.0024	11.2343	GSTM3
regulation of reactive oxygen species metabolic process (GO:2000377)	0.153872	1	0	0	6.0024	11.2343	THBS1
positive regulation of signal transduction (GO:0009967)	0.155214	1	0	0	2.85551	5.31968	HIF1A;VEGFA
heart morphogenesis (GO:0003007)	0.156756	1	0	0	5.88235	10.9004	VEGFA
myeloid leukocyte differentiation (GO:0002573)	0.156756	1	0	0	5.88235	10.9004	VEGFA
wound healing (GO:0042060)	0.156756	1	0	0	5.88235	10.9004	COL3A1
negative regulation of protein ubiquitination (GO:0031397)	0.156756	1	0	0	5.88235	10.9004	OGT
negative regulation of gene expression (GO:0010629)	0.158577	1	0	0	1.90367	3.50564	APP;TIPARP;HIF1A;VEGFA
positive regulation of proteolysis (GO:0045862)	0.162494	1	0	0	5.65611	10.2778	OGT
positive regulation of cell-substrate adhesion (GO:0010811)	0.162494	1	0	0	5.65611	10.2778	FN1
positive regulation of ossification (GO:0045778)	0.162494	1	0	0	5.65611	10.2778	IFITM1
positive regulation of mitotic cell cycle (GO:0045931)	0.162494	1	0	0	5.65611	10.2778	APP
regulation of cell-matrix adhesion (GO:0001952)	0.162494	1	0	0	5.65611	10.2778	THBS1
gene expression (GO:0010467)	0.164087	1	0	0	2.14684	3.88012	EEF1A1;RPS27;RPL10
positive regulation of protein phosphorylation (GO:0001934)	0.164912	1	0	0	2.14163	3.85996	APP;SPRY2;VEGFA
embryonic organ development (GO:0048568)	0.165349	1	0	0	5.54939	9.98721	RPL10
cell morphogenesis involved in differentiation (GO:0000904)	0.168195	1	0	0	5.44662	9.70933	FN1
negative regulation of cellular component organization (GO:0051129)	0.168195	1	0	0	5.44662	9.70933	SPRY2
positive regulation of response to stimulus (GO:0048584)	0.168195	1	0	0	5.44662	9.70933	YPEL3
central nervous system development (GO:0007417)	0.168369	1	0	0	2.71076	4.82949	VCAN;COL4A1
negative regulation of transforming growth factor beta receptor signaling pathway (GO:0030512)	0.17103	1	0	0	5.34759	9.44339	FBN1
viral process (GO:0016032)	0.17199	1	0	0	2.6738	4.70673	RPS27;RPL10
DNA-dependent DNA replication (GO:0006261)	0.173857	1	0	0	5.2521	9.18867	REV3L
glycosaminoglycan catabolic process (GO:0006027)	0.173857	1	0	0	5.2521	9.18867	VCAN
regulation of Rho protein signal transduction (GO:0035023)	0.176674	1	0	0	5.15996	8.94454	COL3A1
cellular respiration (GO:0045333)	0.176674	1	0	0	5.15996	8.94454	BLOC1S1
ribosome biogenesis (GO:0042254)	0.179272	1	0	0	2.60281	4.47384	RPS27;RPL10
integrin-mediated signaling pathway (GO:0007229)	0.179481	1	0	0	5.07099	8.71038	COL3A1
ncRNA processing (GO:0034470)	0.180491	1	0	0	2.59134	4.43658	RPS27;RPL10
regulation of protein metabolic process (GO:0051246)	0.182279	1	0	0	4.98504	8.48563	APP
renal system development (GO:0072001)	0.182279	1	0	0	4.98504	8.48563	VEGFA
mitotic cytokinesis (GO:0000281)	0.182279	1	0	0	4.98504	8.48563	SPTBN1
cell junction assembly (GO:0034329)	0.182279	1	0	0	4.98504	8.48563	CDH11
cell morphogenesis (GO:0000902)	0.182279	1	0	0	4.98504	8.48563	CDH11
regulation of extrinsic apoptotic signaling pathway (GO:2001236)	0.182279	1	0	0	4.98504	8.48563	THBS1
cell chemotaxis (GO:0060326)	0.185067	1	0	0	4.90196	8.26979	VEGFA
response to reactive oxygen species (GO:0000302)	0.185067	1	0	0	4.90196	8.26979	PRDX5
positive regulation of protein binding (GO:0032092)	0.185067	1	0	0	4.90196	8.26979	APP
membrane lipid biosynthetic process (GO:0046467)	0.185067	1	0	0	4.90196	8.26979	PLPP3
apoptotic process (GO:0006915)	0.185377	1	0	0	2.54647	4.29173	APP;OGT
activation of protein kinase activity (GO:0032147)	0.187828	1	0	0	2.52461	4.22174	THBS1;VEGFA
negative regulation of MAP kinase activity (GO:0043407)	0.187846	1	0	0	4.8216	8.06235	SPRY2
glycosaminoglycan metabolic process (GO:0030203)	0.187846	1	0	0	4.8216	8.06235	VCAN
stress-activated MAPK cascade (GO:0051403)	0.190616	1	0	0	4.74383	7.86287	ZFP36L1
positive regulation of catabolic process (GO:0009896)	0.190616	1	0	0	4.74383	7.86287	TIPARP
negative regulation of intrinsic apoptotic signaling pathway (GO:2001243)	0.190616	1	0	0	4.74383	7.86287	CREB3L1
regulation of T cell proliferation (GO:0042129)	0.190616	1	0	0	4.74383	7.86287	CEBPB
cellular protein catabolic process (GO:0044257)	0.190616	1	0	0	4.74383	7.86287	BNIP3L
negative regulation of protein modification process (GO:0031400)	0.193377	1	0	0	4.66853	7.67094	PLPP3
kidney development (GO:0001822)	0.193377	1	0	0	4.66853	7.67094	VEGFA
ribosomal large subunit biogenesis (GO:0042273)	0.193377	1	0	0	4.66853	7.67094	RPL10
regulation of proteolysis (GO:0030162)	0.193377	1	0	0	4.66853	7.67094	OGT
negative regulation of neuron apoptotic process (GO:0043524)	0.193377	1	0	0	4.66853	7.67094	HIF1A
homophilic cell adhesion via plasma membrane adhesion molecules (GO:0007156)	0.196128	1	0	0	4.59559	7.48616	CDH11
positive regulation of cell adhesion (GO:0045785)	0.196128	1	0	0	4.59559	7.48616	VEGFA
regulation of myeloid cell differentiation (GO:0045637)	0.19887	1	0	0	4.52489	7.30817	THBS1
cellular response to reactive oxygen species (GO:0034614)	0.19887	1	0	0	4.52489	7.30817	PRDX5
negative regulation of apoptotic signaling pathway (GO:2001234)	0.19887	1	0	0	4.52489	7.30817	THBS1
sphingolipid biosynthetic process (GO:0030148)	0.201602	1	0	0	4.45633	7.13662	PLPP3
negative regulation of protein serine/threonine kinase activity (GO:0071901)	0.204326	1	0	0	4.38982	6.9712	SPRY2
positive regulation of synaptic transmission (GO:0050806)	0.204326	1	0	0	4.38982	6.9712	APP
positive regulation of autophagy (GO:0010508)	0.204326	1	0	0	4.38982	6.9712	BNIP3L
regulation of protein localization to plasma membrane (GO:1903076)	0.204326	1	0	0	4.38982	6.9712	SPTBN1
regulation of epithelial to mesenchymal transition (GO:0010717)	0.20704	1	0	0	4.32526	6.8116	COL1A1
monocarboxylic acid biosynthetic process (GO:0072330)	0.20704	1	0	0	4.32526	6.8116	VCAN
response to organic cyclic compound (GO:0014070)	0.209746	1	0	0	4.26257	6.65755	TIPARP
regulation of osteoblast differentiation (GO:0045667)	0.209746	1	0	0	4.26257	6.65755	IFITM1
phospholipid metabolic process (GO:0006644)	0.212442	1	0	0	4.20168	6.50877	PLPP3
regulation of Notch signaling pathway (GO:0008593)	0.212442	1	0	0	4.20168	6.50877	MMP14
interferon-gamma-mediated signaling pathway (GO:0060333)	0.212442	1	0	0	4.20168	6.50877	MT2A
negative regulation of developmental process (GO:0051093)	0.212442	1	0	0	4.20168	6.50877	HOPX
vascular endothelial growth factor receptor signaling pathway (GO:0048010)	0.212442	1	0	0	4.20168	6.50877	VEGFA
cytoskeleton-dependent cytokinesis (GO:0061640)	0.212442	1	0	0	4.20168	6.50877	SPTBN1
regulation of cation channel activity (GO:2001257)	0.215129	1	0	0	4.1425	6.36503	APP
positive regulation of growth (GO:0045927)	0.215129	1	0	0	4.1425	6.36503	MMP14
protein deubiquitination (GO:0016579)	0.217554	1	0	0	2.28885	3.49121	HIF1A;OGT
positive regulation of programmed cell death (GO:0043068)	0.217554	1	0	0	2.28885	3.49121	BNIP3L;FAM162A
cell-cell junction organization (GO:0045216)	0.217807	1	0	0	4.08497	6.22609	CDH11
Rho protein signal transduction (GO:0007266)	0.217807	1	0	0	4.08497	6.22609	COL1A2
negative regulation of cell cycle (GO:0045786)	0.217807	1	0	0	4.08497	6.22609	BTG1
canonical Wnt signaling pathway (GO:0060070)	0.220476	1	0	0	4.02901	6.09173	PLPP3
regulation of protein complex assembly (GO:0043254)	0.220476	1	0	0	4.02901	6.09173	VEGFA
positive regulation of cytokine secretion (GO:0050715)	0.220476	1	0	0	4.02901	6.09173	SPTBN1
protein modification by small protein removal (GO:0070646)	0.222554	1	0	0	2.25378	3.38649	HIF1A;OGT
neutrophil degranulation (GO:0043312)	0.222686	1	0	0	1.84207	2.76678	EEF1A1;CRISPLD2;TIMP2
mRNA 3'-end processing (GO:0031124)	0.223136	1	0	0	3.97456	5.96174	APP
endocytosis (GO:0006897)	0.225058	1	0	0	2.23664	3.33572	APP;SPARC
negative regulation of phosphorylation (GO:0042326)	0.225787	1	0	0	3.92157	5.83593	PLPP3
neutrophil activation involved in immune response (GO:0002283)	0.226266	1	0	0	1.82682	2.71473	EEF1A1;CRISPLD2;TIMP2
negative regulation of extrinsic apoptotic signaling pathway (GO:2001237)	0.228429	1	0	0	3.86997	5.71412	THBS1
positive regulation of JNK cascade (GO:0046330)	0.228429	1	0	0	3.86997	5.71412	APP
positive regulation of apoptotic signaling pathway (GO:2001235)	0.228429	1	0	0	3.86997	5.71412	FAM162A
response to interleukin-1 (GO:0070555)	0.228429	1	0	0	3.86997	5.71412	HIF1A
neutrophil mediated immunity (GO:0002446)	0.229857	1	0	0	1.81181	2.66391	EEF1A1;CRISPLD2;TIMP2
sensory perception of mechanical stimulus (GO:0050954)	0.233687	1	0	0	3.77074	5.48179	COL1A1
visual perception (GO:0007601)	0.233687	1	0	0	3.77074	5.48179	COL1A1
negative regulation of inflammatory response (GO:0050728)	0.233687	1	0	0	3.77074	5.48179	RORA
negative regulation of mitotic cell cycle phase transition (GO:1901991)	0.236303	1	0	0	3.72301	5.37096	ZFP36L1
response to calcium ion (GO:0051592)	0.236303	1	0	0	3.72301	5.37096	THBS1
cell-cell junction assembly (GO:0007043)	0.236303	1	0	0	3.72301	5.37096	CDH11
activation of cysteine-type endopeptidase activity involved in apoptotic process (GO:0006919)	0.236303	1	0	0	3.72301	5.37096	FAM162A
regulation of transforming growth factor beta receptor signaling pathway (GO:0017015)	0.236303	1	0	0	3.72301	5.37096	THBS1
RNA transport (GO:0050658)	0.23891	1	0	0	3.67647	5.26349	ZFP36L1
cellular response to hormone stimulus (GO:0032870)	0.23891	1	0	0	3.67647	5.26349	ZFP36L1
negative regulation of defense response (GO:0031348)	0.23891	1	0	0	3.67647	5.26349	RORA
sensory perception of sound (GO:0007605)	0.241508	1	0	0	3.63108	5.15924	COL1A1
positive regulation of binding (GO:0051099)	0.241508	1	0	0	3.63108	5.15924	APP
positive regulation of protein catabolic process (GO:0045732)	0.241508	1	0	0	3.63108	5.15924	TIPARP
sensory perception of light stimulus (GO:0050953)	0.241508	1	0	0	3.63108	5.15924	COL1A1
negative regulation of cell death (GO:0060548)	0.241508	1	0	0	3.63108	5.15924	BNIP3L
MAPK cascade (GO:0000165)	0.2439	1	0	0	2.11595	2.98561	SPTBN1;ZFP36L1
regulation of anatomical structure morphogenesis (GO:0022603)	0.244097	1	0	0	3.5868	5.05807	SPARC
modulation of chemical synaptic transmission (GO:0050804)	0.244097	1	0	0	3.5868	5.05807	APP
positive regulation of transmembrane receptor protein serine/threonine kinase signaling pathway (GO:0090100)	0.244097	1	0	0	3.5868	5.05807	THBS1
positive regulation of cell cycle (GO:0045787)	0.244097	1	0	0	3.5868	5.05807	APP
establishment of protein localization to membrane (GO:0090150)	0.246678	1	0	0	3.54359	4.95986	SPTBN1
positive regulation of homeostatic process (GO:0032846)	0.246678	1	0	0	3.54359	4.95986	HIF1A
regulation of neuron differentiation (GO:0045664)	0.24925	1	0	0	3.5014	4.86449	TCF4
positive regulation of supramolecular fiber organization (GO:1902905)	0.24925	1	0	0	3.5014	4.86449	APP
positive regulation of cellular component biogenesis (GO:0044089)	0.256914	1	0	0	3.38066	4.59437	VEGFA
regulation of proteasomal ubiquitin-dependent protein catabolic process (GO:0032434)	0.259451	1	0	0	3.34225	4.50931	OGT
positive regulation of protein complex assembly (GO:0031334)	0.259451	1	0	0	3.34225	4.50931	VEGFA
proteolysis (GO:0006508)	0.260289	1	0	0	2.02143	2.72076	MMP14;OGT
cell-matrix adhesion (GO:0007160)	0.264501	1	0	0	3.26797	4.34611	COL3A1
positive regulation of response to external stimulus (GO:0032103)	0.264501	1	0	0	3.26797	4.34611	THBS1
regulation of JNK cascade (GO:0046328)	0.264501	1	0	0	3.26797	4.34611	APP
protein-DNA complex assembly (GO:0065004)	0.267013	1	0	0	3.23206	4.2678	TCF4
cellular response to acid chemical (GO:0071229)	0.267013	1	0	0	3.23206	4.2678	VEGFA
cellular response to fibroblast growth factor stimulus (GO:0044344)	0.274498	1	0	0	3.12891	4.04509	ZFP36L1
positive regulation of protein localization to membrane (GO:1905477)	0.276977	1	0	0	3.09598	3.97468	SPTBN1
regulation of B cell activation (GO:0050864)	0.276977	1	0	0	3.09598	3.97468	ZFP36L1
regulation of cell death (GO:0010941)	0.279447	1	0	0	3.06373	3.90608	BNIP3L
protein localization to nucleus (GO:0034504)	0.279447	1	0	0	3.06373	3.90608	COL1A1
epithelial cell differentiation (GO:0030855)	0.279447	1	0	0	3.06373	3.90608	VEGFA
response to tumor necrosis factor (GO:0034612)	0.281908	1	0	0	3.03214	3.83922	ZFP36L1
cellular response to organonitrogen compound (GO:0071417)	0.281908	1	0	0	3.03214	3.83922	ZFP36L1
negative regulation of cell motility (GO:2000146)	0.281908	1	0	0	3.03214	3.83922	IFITM1
protein localization to organelle (GO:0033365)	0.281908	1	0	0	3.03214	3.83922	COL1A1
positive regulation of cell growth (GO:0030307)	0.284362	1	0	0	3.0012	3.77403	MMP14
positive regulation of neuron differentiation (GO:0045666)	0.284362	1	0	0	3.0012	3.77403	TCF4
glycosaminoglycan biosynthetic process (GO:0006024)	0.286807	1	0	0	2.97089	3.71048	VCAN
regulation of lipid metabolic process (GO:0019216)	0.289244	1	0	0	2.94118	3.64849	RORA
regulation of protein ubiquitination (GO:0031396)	0.291673	1	0	0	2.91206	3.58801	OGT
intrinsic apoptotic signaling pathway (GO:0097193)	0.291673	1	0	0	2.91206	3.58801	CEBPB
negative regulation of transcription, DNA-templated (GO:0045892)	0.298869	1	0	0	1.44707	1.7477	CEBPB;PRDX5;RPL10;VEGFA
peptide metabolic process (GO:0006518)	0.29891	1	0	0	2.82805	3.4152	GSTM3
mRNA transport (GO:0051028)	0.29891	1	0	0	2.82805	3.4152	ZFP36L1
phagocytosis, engulfment (GO:0006911)	0.29891	1	0	0	2.82805	3.4152	THBS1
translational elongation (GO:0006414)	0.301306	1	0	0	2.80112	3.36031	EEF1A1
negative regulation of transcription from RNA polymerase II promoter (GO:0000122)	0.301573	1	0	0	1.56169	1.87206	CEBPB;RPL10;VEGFA
positive regulation of cellular component organization (GO:0051130)	0.303694	1	0	0	2.77469	3.3067	VEGFA
positive regulation of cellular catabolic process (GO:0031331)	0.303694	1	0	0	2.77469	3.3067	HIF1A
negative regulation of response to external stimulus (GO:0032102)	0.306074	1	0	0	2.74876	3.25434	RORA
positive regulation of cysteine-type endopeptidase activity involved in apoptotic process (GO:0043280)	0.31081	1	0	0	2.69833	3.15319	FAM162A
Wnt signaling pathway (GO:0016055)	0.31081	1	0	0	2.69833	3.15319	PLPP3
regulation of Wnt signaling pathway (GO:0030111)	0.31081	1	0	0	2.69833	3.15319	APP
negative regulation of cytokine production (GO:0001818)	0.313166	1	0	0	2.6738	3.10434	THBS1
cellular response to insulin stimulus (GO:0032869)	0.313166	1	0	0	2.6738	3.10434	ZFP36L1
cellular response to peptide hormone stimulus (GO:0071375)	0.313166	1	0	0	2.6738	3.10434	ZFP36L1
regulation of protein binding (GO:0043393)	0.315514	1	0	0	2.64971	3.05657	APP
positive regulation of canonical Wnt signaling pathway (GO:0090263)	0.320187	1	0	0	2.60281	2.96421	COL1A1
peptidyl-lysine modification (GO:0018205)	0.324828	1	0	0	2.55754	2.87586	BLOC1S1
negative regulation of cell growth (GO:0030308)	0.324828	1	0	0	2.55754	2.87586	BTG1
regulation of macroautophagy (GO:0016241)	0.327137	1	0	0	2.5355	2.8331	BNIP3L
positive regulation of peptidyl-tyrosine phosphorylation (GO:0050731)	0.327137	1	0	0	2.5355	2.8331	VEGFA
cellular response to interferon-gamma (GO:0071346)	0.327137	1	0	0	2.5355	2.8331	MT2A
sphingolipid metabolic process (GO:0006665)	0.327137	1	0	0	2.5355	2.8331	PLPP3
activation of MAPK activity (GO:0000187)	0.329438	1	0	0	2.51383	2.79127	THBS1
protein localization to cell periphery (GO:1990778)	0.329438	1	0	0	2.51383	2.79127	SPTBN1
positive regulation of protein serine/threonine kinase activity (GO:0071902)	0.331731	1	0	0	2.49252	2.75032	VEGFA
brain development (GO:0007420)	0.334017	1	0	0	2.47158	2.71024	COL4A1
positive regulation of B cell activation (GO:0050871)	0.334017	1	0	0	2.47158	2.71024	MMP14
enzyme linked receptor protein signaling pathway (GO:0007167)	0.336295	1	0	0	2.45098	2.671	PTN
DNA replication (GO:0006260)	0.336295	1	0	0	2.45098	2.671	REV3L
regulation of cell differentiation (GO:0045595)	0.338565	1	0	0	2.43072	2.63257	HOPX
dephosphorylation (GO:0016311)	0.34533	1	0	0	2.37192	2.52195	PLPP3
negative regulation of response to stimulus (GO:0048585)	0.352026	1	0	0	2.31589	2.4179	COL3A1
positive regulation of NF-kappaB transcription factor activity (GO:0051092)	0.354244	1	0	0	2.29779	2.38458	APP
positive regulation of mitochondrion organization (GO:0010822)	0.354244	1	0	0	2.29779	2.38458	FAM162A
protein glycosylation (GO:0006486)	0.358656	1	0	0	2.26244	2.31989	OGT
protein localization to plasma membrane (GO:0072659)	0.358656	1	0	0	2.26244	2.31989	SPTBN1
cellular response to organic substance (GO:0071310)	0.365218	1	0	0	2.21141	2.22747	TIPARP
muscle contraction (GO:0006936)	0.373865	1	0	0	2.14684	2.1122	VIM
neuron differentiation (GO:0030182)	0.378145	1	0	0	2.11595	2.05772	VEGFA
regulation of cellular component organization (GO:0051128)	0.380274	1	0	0	2.10084	2.03123	SPARC
positive regulation of Wnt signaling pathway (GO:0030177)	0.380274	1	0	0	2.10084	2.03123	COL1A1
cell-cell adhesion via plasma-membrane adhesion molecules (GO:0098742)	0.384511	1	0	0	2.07125	1.97967	CDH11
cellular protein complex assembly (GO:0043623)	0.388719	1	0	0	2.04248	1.92994	HOPX
cellular response to interleukin-1 (GO:0071347)	0.401174	1	0	0	1.96078	1.7909	HIF1A
protein stabilization (GO:0050821)	0.40527	1	0	0	1.93498	1.74768	PLPP3
protein localization to membrane (GO:0072657)	0.421379	1	0	0	1.83824	1.58865	SPTBN1
regulation of inflammatory response (GO:0050727)	0.433178	1	0	0	1.77179	1.48229	RORA
mitochondrion organization (GO:0007005)	0.435121	1	0	0	1.76118	1.46554	BNIP3L
positive regulation of protein kinase activity (GO:0045860)	0.44474	1	0	0	1.70999	1.38554	VEGFA
cellular response to lipid (GO:0071396)	0.456069	1	0	0	1.65235	1.29727	RORA
ER to Golgi vesicle-mediated transport (GO:0006888)	0.459795	1	0	0	1.63399	1.26957	SPTBN1
phosphate-containing compound metabolic process (GO:0006796)	0.465336	1	0	0	1.6072	1.2295	PLPP3
regulation of mitotic cell cycle phase transition (GO:1901990)	0.467171	1	0	0	1.59847	1.21653	ZFP36L1
receptor-mediated endocytosis (GO:0006898)	0.474448	1	0	0	1.56446	1.16646	SPARC
protein complex assembly (GO:0006461)	0.476251	1	0	0	1.55618	1.15439	FN1
cellular response to tumor necrosis factor (GO:0071356)	0.485179	1	0	0	1.51607	1.09648	ZFP36L1
regulation of autophagy (GO:0010506)	0.500874	1	0	0	1.44886	1.00174	EEF1A1
regulation of MAPK cascade (GO:0043408)	0.500874	1	0	0	1.44886	1.00174	FN1
regulation of canonical Wnt signaling pathway (GO:0060828)	0.517759	1	0	0	1.38083	0.908928	COL1A1
Ras protein signal transduction (GO:0007265)	0.534081	1	0	0	1.31891	0.827232	COL1A2
endosomal transport (GO:0016197)	0.543612	1	0	0	1.28436	0.78284	BLOC1S1
defense response to bacterium (GO:0042742)	0.562101	1	0	0	1.22041	0.703043	CEBPB
regulation of programmed cell death (GO:0043067)	0.601046	1	0	0	1.09745	0.558696	BNIP3L
Golgi vesicle transport (GO:0048193)	0.605156	1	0	0	1.0853	0.545114	SPTBN1
protein transport (GO:0015031)	0.673531	1	0	0	0.902201	0.356569	SPTBN1
phosphorylation (GO:0016310)	0.734854	1	0	0	0.761963	0.234749	APP
transmembrane receptor protein tyrosine kinase signaling pathway (GO:0007169)	0.743906	1	0	0	0.742721	0.219727	VEGFA
protein modification by small protein conjugation (GO:0032446)	0.745679	1	0	0	0.738989	0.216863	HIF1A
vesicle-mediated transport (GO:0016192)	0.756069	1	0	0	0.71736	0.20059	APP
protein phosphorylation (GO:0006468)	0.802065	1	0	0	0.625782	0.138026	APP
protein ubiquitination (GO:0016567)	0.825441	1	0	0	0.58126	0.111507	HIF1A

## Sheet: 2D_Cluster1
ChEA 2016	P-value	Adjusted P-value	Old P-value	Old Adjusted P-value	Odds Ratio	Combined Score	Genes		Bioplanet Pathways	P-value	Adjusted P-value	Old P-value	Old Adjusted P-value	Odds Ratio	Combined Score	Genes
KDM5B 21448134 ChIP-Seq MESCs Mouse	1.64523e-29	1.06117e-26	0	0	2.71871	180.188	TCERG1;UBE2D3;HNRNPU;HNRNPR;NUCKS1;SMC6;SMC3;SMC4;SMC2;FBL;SMCHD1;PSMD7;SNRPD1;PSMD1;SNRPD3;HMGN2;TMPO;SUPT16H;TPM3;ACTN1;IFRD1;ILF2;SRRM1;EWSR1;DKC1;NCL;SNRPG;SNRPE;PPIH;KIF20A;FKBP3;ASF1A;PPID;DDX5;SET;PSMD11;GMPS;CDCA8;GSPT1;GJC1;CCNB2;CCNB1;RAD21;ESD;TPR;PLK4;CBX5;RDX;SMARCA5;PA2G4;NR2F2;SRPK1;CCT6A;TPX2;HNRNPM;H1F0;EIF5;NASP;FUBP1;HNRNPD;CDK1;UBA2;CALM2;CNIH4;EZH2;EIF4G1;TOP2A;YWHAE;PSIP1;KI…		Cell cycle	2.82067e-29	4.25921e-26	0	0	8.42699	553.974	TOP2A;YWHAE;PCNA;PSMD11;MCM7;PRIM1;CDCA8;SMC3;LMNB1;CDC20;CCNB2;CCNB1;PSMD7;TUBA1A;XPO1;RAD21;LMNA;PSMD1;NUP43;RBBP7;HIST1H2AB;PLK4;NPM1;HSP90AA1;RFC3;UBE2I;UBE2C;H2AFZ;TUBB;HIST1H2AJ;SMARCA5;TUBG1;DYNLL1;TUBB4B;SMC1A;CKAP5;TUBA4A;CENPF;PSMC5;TFDP1;KIF2A;INCENP;DKC1;CDK1;MCM3;KIF20A
FOXM1 25889361 ChIP-Seq OE33 AND U2OS Human	3.99102e-29	1.2871e-26	0	0	5.52063	360.999	TOP2A;TCERG1;HMGB2;NUCKS1;KIF11;SMC3;SMC4;LMNB1;CDC20;TUBA1C;TUBA1B;SNRPD3;TMPO;RFC3;CCDC34;ACTL6A;H2AFV;DYNLL1;ILF2;CKAP5;ACTA2;SFPQ;INCENP;KIFC1;DKC1;NCL;CKS2;SRSF3;KIF20A;PCNA;CDCA3;CDCA8;CCNB2;CCNB1;RAD21;LMNA;USP1;HNRNPA0;PLK4;NOP56;NPM1;NOP58;CBX5;UBE2C;PTGES3;ATAD2;HMGA2;TUBB4B;LSM5;TPX2;CENPF;UBE2S;HNRNPF;HNRNPA2B1;HNRNPD;ANP32E;CDK1;HDGF;CALM2;CNIH4;EZH2;CDKN3		Messenger RNA processing	4.6825e-29	3.53529e-26	0	0	13.8994	906.673	SF3B6;SRSF1;HNRNPU;HNRNPR;YBX1;SNRPD1;TRA2B;MAGOH;TPR;NUP43;SNRPD3;SRSF10;EIF4E;HNRNPA0;HNRNPA3;PRMT1;ALYREF;SMC1A;HNRNPAB;CDC40;SRRM1;SRPK1;HNRNPM;SFPQ;HNRNPF;HNRNPA2B1;HNRNPD;SNRPG;SRSF2;SRSF3;SNRPE;SNRPF;SRSF7;RBMX
MYC 19030024 ChIP-ChIP MESCs Mouse	1.43456e-28	3.08431e-26	0	0	2.63895	169.187	TCERG1;UBE2D3;NUCKS1;SMC4;ACTB;SMC2;ACTG1;CDC20;FBL;PSMD7;BASP1;STMN1;MAGOH;CFL1;SNRPD3;TMPO;HIST1H2AB;SUPT16H;TPM3;IFRD1;ILF2;TUBA4A;SRRM1;EWSR1;DKC1;NCL;SNRPG;SMS;SNRPE;KIF20A;PFN1;FKBP4;FKBP3;PPID;DDX5;SET;CDCA3;MRPL18;CDCA8;GSPT1;CCNB1;TPR;JUN;CBX5;UBE2I;H3F3B;UBE2C;RDX;PA2G4;LSM5;CCT6A;EIF5;LSM6;NASP;UBE2S;FUBP1;ANP32E;ANP32B;GCLM;CNIH4;EZH2;EIF4G1;TOP2A;YWHAE;MCM7;AMD1;KIF11;CTCF;HMGB1;YBX1…		Capped intron-containing pre-mRNA processing	1.68234e-26	8.46776e-24	0	0	16.8381	999.288	SF3B6;SRSF1;HNRNPU;HNRNPR;YBX1;SNRPD1;MAGOH;TPR;NUP43;SNRPD3;EIF4E;HNRNPA0;HNRNPA3;ALYREF;SMC1A;CDC40;SRRM1;HNRNPM;HNRNPF;HNRNPA2B1;SNRPG;SRSF2;HNRNPD;SRSF3;SNRPE;SNRPF;SRSF7;RBMX
CREM 20920259 ChIP-Seq GC1-SPG Mouse	5.26462e-26	8.4892e-24	0	0	2.12641	123.77	TCERG1;TES;UBE2D3;HNRNPU;HNRNPR;NUCKS1;SMC6;SMC3;RBPJ;SMC4;ACTB;ACTG1;CDC20;FBL;SMCHD1;PSMD7;STMN1;MAGOH;CFL1;PSMD1;SNRPD3;HMGN2;TMPO;SUPT16H;TPM3;IFRD1;ILF2;TUBA4A;SRRM1;EWSR1;NCL;SNRPG;SNRPF;PFN1;FKBP4;FKBP3;ASF1A;PPID;DDX5;SET;PSMD11;GMPS;ARPP19;GSPT1;GJC1;CCNB2;RAD21;TPR;PLK4;H3F3B;UBE2C;RDX;SMARCA5;LARP7;PA2G4;NR2F2;MAGOHB;SRPK1;MANF;HNRNPM;CCDC88A;H1F0;EIF5;LSM6;NASP;UBE2S;HNRNPF;HNRNPD;ANP…		Spliceosome	2.05264e-23	7.74873e-21	0	0	16.3361	853.405	TCERG1;DDX5;SF3B6;SRSF1;HNRNPU;SNRPD1;TRA2B;MAGOH;SNRPD3;SRSF10;HNRNPA3;ALYREF;LSM5;MAGOHB;CDC40;HNRNPM;LSM6;SNRPG;SRSF2;SRSF3;PPIH;SNRPE;SNRPF;SRSF7;RBMX
EKLF 21900194 ChIP-Seq ERYTHROCYTE Mouse	1.78841e-22	2.30705e-20	0	0	4.15273	207.95	TCERG1;MCM7;YBX1;ACTG1;LMNB1;CDC20;SYNCRIP;FBL;HINT1;SMCHD1;TUBA1A;XPO1;SNRPD1;STMN1;MAGOH;CFL1;CLIC1;HIST1H2AB;HELLS;PARP2;PRMT1;ACTL6A;UCHL3;ILF2;NSMCE4A;TFDP1;NCL;SNRPG;MCM3;SNRPE;PPIH;SNRPF;PFN1;FKBP4;PTMA;SET;GMPS;ARPP19;TPR;USP1;EIF4E;RRM1;UBE2I;UBE2C;PTGES3;CNBP;SMARCA5;MSN;NAP1L1;PA2G4;LSM5;MPP6;SRPK1;CENPF;PSMC5;H1F0;LSM6;NASP;SERBP1;GCLM;EZH2;EIF4G1		Messenger RNA splicing: major pathway	9.22261e-23	2.78523e-20	0	0	24.4081	1238.41	HNRNPA3;SF3B6;ALYREF;SRSF1;HNRNPU;HNRNPR;YBX1;SMC1A;CDC40;SRRM1;HNRNPM;HNRNPF;MAGOH;HNRNPA2B1;SRSF2;HNRNPD;SRSF3;SRSF7;RBMX;HNRNPA0
XRN2 22483619 ChIP-Seq HELA Human	6.96119e-22	7.48328e-20	0	0	3.69075	179.8	YWHAE;MCM7;AMD1;HNRNPU;DPY30;HNRNPR;KIF11;YBX1;SMC4;ACTB;SMC2;ACTG1;CDC20;TUBA1C;FBL;TUBA1B;TUBA1A;XPO1;MAGOH;SUMO2;H2AFZ;ACTN1;TUBB;H2AFV;NUTF2;ILF2;SRRM1;NME1;SFPQ;NCL;CKS2;KIF20A;PFN1;PTMA;FKBP3;DDX5;SET;CDCA8;BCLAF1;NUP43;RBBP7;SUZ12;NOP56;JUN;NPM1;NOP58;H3F3B;UBE2C;PTGES3;CNBP;SMARCA5;LARP7;PA2G4;HNRNPAB;SRPK1;MANF;CCT6A;NASP;UBE2S;FUBP1;IMPDH2;HNRNPA2B1;HDGF;CALM1;CALM2;RBMX;RAN;EIF4G1		Gene expression	6.93318e-18	1.74485e-15	0	0	4.20082	165.975	UBE2D3;HNRNPU;HNRNPR;YBX1;RBPJ;PSMD7;XPO1;SNRPD1;MAGOH;PSMD1;SNRPD3;HIST1H2AB;SUPT16H;H2AFZ;HIST1H2AJ;SMC1A;CDC40;SRRM1;TFDP1;SRSF2;SNRPG;SRSF3;SNRPE;SNRPF;SRSF7;SET;PSMD11;SF3B6;SRSF1;EXOSC8;TPR;NUP43;EIF4E;HNRNPA0;HNRNPA3;ALYREF;MBD2;SSRP1;LSM5;HNRNPM;PSMC5;EIF5;LSM6;HNRNPF;HNRNPA2B1;HNRNPD;RBMX;RAN;EIF4G1
FOXM1 23109430 ChIP-Seq U2OS Human	1.56537e-20	1.44237e-18	0	0	9.32444	425.228	TOP2A;HMGB2;CDCA8;NUCKS1;KIF11;LMNB1;CDC20;TUBA1C;CCNB2;CCNB1;TMPO;UBE2C;H2AFZ;ATAD2;DYNLL1;LSM5;CKAP5;TPX2;CENPF;SFPQ;INCENP;KIFC1;UBE2S;HNRNPA2B1;ANP32E;CDK1;KIF20A;CALM2;CNIH4;CDKN3		Cleavage of growing transcript in the termination region	7.8506e-14	1.69349e-11	0	0	23.1593	698.846	ALYREF;SRSF1;MAGOH;SNRPG;SRSF2;SRSF3;SNRPE;SNRPD3;SNRPF;SRSF7;CDC40;SRRM1
MYCN 18555785 ChIP-Seq MESCs Mouse	8.94352e-20	7.21071e-18	0	0	2.93631	128.789	TOP2A;YWHAE;UBE2D3;HMGB2;NUCKS1;CTCF;YBX1;SMC3;SMC4;LMNB1;CDC20;SYNCRIP;FBL;TUBA1B;STMN1;SUMO2;HSP90AA1;PARP2;H2AFZ;IFRD1;NUTF2;CACYBP;DYNLL1;UCHL3;SMC1A;CKAP4;TSN;SRRM1;DNAJC2;KIF2A;SLTM;NCL;TCP1;CKS2;SNRPG;MCM3;KIF20A;PFN1;PTMA;FKBP3;DDX5;SET;PCNA;MRPL18;CCNB1;EXOSC8;TPR;USP1;CCT8;ADSS;SUZ12;RWDD1;NPM1;RRM1;CBX5;UBE2I;UBE2C;RDX;MBD2;PA2G4;SSRP1;MPP6;CCT6A;TPX2;PSMC5;EIF5;NASP;UBE2S;IMPDH2;SERBP…		DNA replication	8.53259e-14	1.61053e-11	0	0	8.41903	253.348	RFC3;PCNA;PSMD11;MCM7;PRIM1;CDCA8;SMC3;SMC1A;CKAP5;CDC20;CENPF;PSMC5;PSMD7;XPO1;KIF2A;INCENP;RAD21;MCM3;PSMD1;NUP43;KIF20A
E2F4 17652178 ChIP-ChIP JURKAT Human	1.87858e-19	1.34631e-17	0	0	4.30674	185.701	TOP2A;TCERG1;UBE2D3;AMD1;HMGB2;NUCKS1;KIF11;HMGB1;YBX1;LMNB1;XPO1;TMPO;HELLS;HIST1H2AL;SUPT16H;RFC3;CCDC34;HIST1H2AJ;H2AFV;CACYBP;SFPQ;INCENP;KIFC1;SNRPG;SMS;MCM3;PPIH;KIF20A;PTMA;FKBP3;SET;PCNA;CDCA3;PRIM1;CDCA8;CCNB2;CCNB1;USP1;PLK4;NPM1;RRM1;CBX5;ATAD2;DEK;TPX2;CENPF;NASP;UBE2S;FUBP1;SERBP1;ANP32E;CALM2		Chromosome maintenance	1.06127e-13	1.78058e-11	0	0	12.8913	385.116	RFC3;NPM1;UBE2I;PCNA;H2AFZ;PRIM1;HIST1H2AJ;SMARCA5;SMC3;SMC1A;LMNB1;DKC1;RAD21;LMNA;RBBP7;HIST1H2AB
MYC 19079543 ChIP-ChIP MESCs Mouse	3.15157e-18	2.03277e-16	0	0	3.47204	139.919	MCM7;HMGB2;CTCF;YBX1;ACTB;ACTG1;SYNCRIP;FBL;PSMD7;SUMO2;HELLS;HSP90AA1;PARP2;PRMT1;ACTN1;IFRD1;NUTF2;CACYBP;TSN;SRRM1;NME1;TFDP1;EWSR1;INCENP;NCL;TCP1;CKS2;SNRPG;PPIH;KIF20A;PTMA;DDX5;SET;PCNA;CDCA8;CCNB1;LMNA;EXOSC8;CCT8;UBQLN2;SUZ12;RANBP1;NPM1;RRM1;PTGES3;CNBP;TXNL1;SMARCA5;DEK;CCT6A;EIF5;HIST3H2A;LSM6;NASP;SERBP1;ANP32E;HDGF;ANP32B;CALM2;RBMX;RAN		Cooperation of prefoldin and TriC/CCT in actin and tubulin folding	3.77316e-13	5.69748e-11	0	0	30.7361	879.228	CCT6A;TUBA1C;TUBA1B;TUBA1A;TCP1;CCT8;TUBB4B;ACTB;TUBA4A;PFDN6
TTF2 22483619 ChIP-Seq HELA Human	5.29614e-15	3.10546e-13	0	0	3.1285	102.839	YWHAE;UBE2D3;AMD1;RBPJ;ACTB;ACTG1;TUBA1C;TUBA1B;XPO1;STMN1;PSMD1;SNRPD3;HMGN2;PARP2;H2AFZ;NUTF2;UCHL3;ILF2;SFPQ;DDX5;PRIM1;GSPT1;BCLAF1;TRA2B;NUP43;CCT8;RBBP7;ADSS;S100A10;NOP56;RANBP1;JUN;NPM1;HNRNPA3;RRM1;NOP58;H3F3B;LARP7;PA2G4;NR2F2;DEK;HNRNPAB;CENPF;EIF5;NASP;UBE2S;FUBP1;IMPDH2;HNRNPA2B1;SERBP1;HNRNPD;UBA2;HDGF;CALM1;CALM2;RBMX;EZH2		Mitotic G2-G2/M phases	2.31077e-12	3.17205e-10	0	0	13.3543	357.808	YWHAE;PLK4;HSP90AA1;TUBB;DYNLL1;TUBG1;TUBB4B;CKAP5;TUBA4A;CCNB2;CCNB1;TUBA1A;XPO1;CDK1
MYC 18358816 ChIP-ChIP MESCs Mouse	3.13976e-14	1.68762e-12	0	0	2.18836	68.0406	TOP2A;YWHAE;TCERG1;MCM7;AMD1;NUCKS1;KIF11;YBX1;SMC4;CDC20;FBL;HINT1;PSMD7;XPO1;SNRPD1;STMN1;MAGOH;CFL1;SUMO2;SNRPD3;HSP90AA1;PARP2;PRMT1;IFRD1;NUTF2;UCHL3;SMC1A;SRRM1;NME1;DNAJC2;SFPQ;TFDP1;SLTM;EWSR1;INCENP;KIFC1;NCL;TCP1;CKS2;SNRPG;MCM3;KIF20A;PFN1;PTMA;PPID;DDX5;SET;PCNA;CDCA3;MRPL18;GMPS;CDCA8;GSPT1;GJC1;BCLAF1;CCNB1;EXOSC8;TPR;USP1;NUP43;CCT8;SUZ12;RWDD1;RANBP1;NPM1;RRM1;PPP1R14B;CBX5;UBE2I;…		Transcription	7.53755e-12	9.48475e-10	0	0	8.25291	211.366	SUPT16H;H2AFZ;ALYREF;HIST1H2AJ;SRSF1;MBD2;SSRP1;CDC40;SRRM1;MAGOH;SNRPG;SRSF2;SRSF3;SNRPE;SNRPD3;SNRPF;SRSF7;HIST1H2AB
E2F1 21310950 ChIP-Seq MCF-7 Human	1.00534e-13	4.98803e-12	0	0	3.40648	101.95	PCNA;MCM7;GMPS;HMGB2;NUCKS1;SMC6;SMC3;LMNB1;FBL;SNRPD1;ESD;HIST1H1E;TMPO;S100A10;HIST1H2AB;HELLS;HIST1H2AL;RFC3;RRM1;CBX5;H3F3B;TPM3;H2AFZ;CNBP;RDX;ACTL6A;ATAD2;MBD2;H2AFV;CACYBP;MND1;DEK;SSRP1;SMC1A;LSM6;TFDP1;NASP;NCL;TCP1;SERBP1;MCM3;SNRPE;ANP32B;PFN1;CALM2;PTMA;EZH2		RNA polymerase II transcription	1.888e-11	2.19298e-09	0	0	11.5032	284.048	SUPT16H;ALYREF;SRSF1;SSRP1;CDC40;SRRM1;MAGOH;SNRPG;SRSF2;SRSF3;SNRPE;SNRPD3;SNRPF;SRSF7
NELFA 20434984 ChIP-Seq ESCs Mouse	1.75268e-12	8.07484e-11	0	0	2.57261	69.6403	TOP2A;YWHAE;AMD1;HMGB2;HNRNPU;KIF11;HMGB1;YBX1;SMC3;ACTB;CDC20;HINT1;PSMD7;XPO1;STMN1;CFL1;HIST1H1E;HELLS;HSP90AA1;RFC3;H2AFZ;IFRD1;AHSA1;CACYBP;DYNLL1;ILF2;TUBA4A;SFPQ;SLTM;NCL;CKS2;SNRPG;PTMA;FKBP3;DDX5;PCNA;PSMD11;MRPL18;GMPS;GSPT1;CCNB2;BCLAF1;EXOSC8;CCT8;RBBP7;RANBP1;NPM1;CBX5;H3F3B;UBE2C;PTGES3;CNBP;LIMK2;ATAD2;TXNL1;SMARCA5;PA2G4;NASP;IMPDH2;CALM1;CALM2;CNIH4		Protein folding	3.02094e-11	3.2583e-09	0	0	17.2238	417.211	NOP56;CCT6A;TUBA1C;TUBA1B;TUBA1A;TCP1;CCT8;TUBB4B;ACTB;TUBA4A;PFDN6
E2F1 18555785 ChIP-Seq MESCs Mouse	4.68922e-12	2.01636e-10	0	0	1.92948	50.332	TCERG1;NUCKS1;SMC4;ACTB;SMC2;ACTG1;PSMD7;SNRPD1;STMN1;MAGOH;CFL1;PSMD1;SNRPD3;HMGN2;TPM3;IFRD1;TUBA4A;SRRM1;EWSR1;NCL;SMS;SNRPE;KIF20A;PFN1;FKBP4;FKBP3;ASF1A;PPID;DDX5;SET;PSMD11;GMPS;CDCA8;GJC1;CCNB2;S100A10;PLK4;H3F3B;UBE2C;MSN;PA2G4;LSM5;CCT6A;TPX2;H1F0;LSM6;NASP;ANP32E;CALM1;CALM2;EZH2;YWHAE;MCM7;HMGB2;YBX1;LMNB1;TUBA1C;TUBA1B;TUBA1A;XPO1;CLIC1;HSP90AA1;RFC3;PARP2;PRMT1;ACTL6A;EMP1;AHSA1;NUTF…		Transport of mature transcript to cytoplasm	4.64285e-11	4.6738e-09	0	0	16.5975	394.906	ALYREF;MAGOH;SRSF1;TPR;SRSF2;SRSF3;NUP43;SRSF7;EIF4E;CDC40;SRRM1
E2F4 21247883 ChIP-Seq LYMPHOBLASTOID Human	5.91015e-11	2.38253e-09	0	0	2.10375	49.5471	YWHAE;HNRNPU;HNRNPR;NUCKS1;KIF11;CTCF;HMGB1;SMC3;CDC20;TUBA1C;TUBA1B;PSMD7;STMN1;MAGOH;CFL1;HMGN2;TMPO;HELLS;SUPT16H;HSP90AA1;RFC3;CCDC34;PARP2;TPM3;TPM1;NUTF2;CACYBP;DYNLL1;UCHL3;CKAP5;CKAP4;SRRM1;ACTA2;SFPQ;NSMCE4A;TFDP1;SLTM;INCENP;PPIH;SNRPF;PFN1;FKBP4;FKBP3;CDCA3;PRIM1;CDCA8;GSPT1;CCNB2;EXOSC8;ESD;TPR;USP1;ADSS;JUN;RRM1;CBX5;UBE2I;PTGES3;RDX;NAP1L1;PA2G4;NR2F2;SSRP1;MAGOHB;CENPF;EIF5;DIAPH3;…		Aurora B signaling	7.13529e-10	6.73393e-08	0	0	19.151	403.335	NPM1;CBX5;INCENP;NCL;STMN1;CDCA8;KIF20A;SMC4;SMC2
MYC 18555785 ChIP-Seq MESCs Mouse	3.86124e-10	1.465e-08	0	0	2.90456	62.956	TOP2A;YWHAE;TCERG1;DDX5;SET;PCNA;MCM7;NUCKS1;ACTB;SMC2;TUBA1C;HINT1;BCLAF1;PSMD7;XPO1;SNRPD1;CFL1;TPR;PLK4;RANBP1;NPM1;PRMT1;TPM3;LIMK2;CACYBP;MND1;PA2G4;SRPK1;NME1;CCT6A;DNAJC2;SFPQ;EIF5;LSM6;EWSR1;INCENP;FUBP1;SERBP1;SNRPE;KIF20A;FKBP4;FKBP3		Messenger RNA splicing: minor pathway	1.4549e-09	1.29229e-07	0	0	17.783	361.855	SNRPD1;SF3B6;SRSF1;SNRPG;SRSF2;SNRPE;SNRPD3;SNRPF;SRSF7
CREB1 23762244 ChIP-Seq HIPPOCAMPUS Rat	1.0921e-09	3.91336e-08	0	0	2.1848	45.0836	TCERG1;PPP1R11;MCM7;HNRNPR;NUCKS1;CTCF;HMGB1;RBPJ;ACTB;TUBA1C;SYNCRIP;PSMD7;TUBA1A;XPO1;MAGOH;CFL1;PRMT1;TPM3;ACTN1;IFRD1;ACTL6A;H2AFV;NUTF2;CKAP5;TUBA4A;INCENP;PTMA;PLEC;PCNA;PSMD11;PRIM1;CDCA8;ARPP19;GSPT1;TRA2B;LMNA;TPR;USP1;EIF4E;SUZ12;JUN;NPM1;HNRNPA3;RRM1;NOP58;CBX5;UBE2I;H3F3B;UBE2C;PTGES3;ATAD2;TXNL1;SMARCA5;LARP7;PA2G4;MAGOHB;HNRNPAB;MANF;NASP;HNRNPA2B1;ANP32E;CALM1;CALM2		Mitotic prometaphase	1.82085e-09	1.52749e-07	0	0	17.3695	349.543	CDC20;CENPF;XPO1;KIF2A;INCENP;RAD21;SMC3;SMC1A;CKAP5
MYBL2 22936984 ChIP-ChIP MESCs Mouse	1.91174e-09	6.48985e-08	0	0	2.213	44.4266	TOP2A;PPP1R11;MCM7;HMGB2;NUCKS1;SMC6;KIF11;RBPJ;SMC4;ACTB;SMC2;CDC20;TUBA1B;HINT1;TUBA1A;HIST1H1E;SNRPD3;TMPO;HIST1H2AB;HELLS;HSP90AA1;H2AFZ;H2AFV;AHSA1;NUTF2;SFPQ;TFDP1;INCENP;NCL;TCP1;CKS2;SNRPG;MCM3;KIF20A;FKBP3;SET;PCNA;CDCA3;MRPL18;PRIM1;CDCA8;CCNB2;CCNB1;USP1;NPM1;RRM1;PPP1R14B;CBX5;H3F3B;UBE2C;CNBP;PA2G4;TPX2;ANP32E;HDGF;GCLM;CALM2;RBMX;RAN;EZH2		M phase pathway	1.82151e-09	1.44762e-07	0	0	10.3734	208.751	CDC20;CENPF;XPO1;KIF2A;INCENP;RAD21;CDCA8;NUP43;KIF20A;SMC3;SMC1A;CKAP5
VDR 23849224 ChIP-Seq CD4+ Human	3.72896e-09	1.20259e-07	0	0	2.19465	42.5919	YWHAE;TCERG1;PPP1R11;AMD1;HMGB2;CTCF;SMC2;SMCHD1;TUBA1A;SNRPD1;PSMD1;HIST1H1E;SNRPD3;TMPO;PARP2;AHSA1;TSN;SRRM1;NME1;DNAJC2;SFPQ;SLTM;KIFC1;TCP1;SNRPG;MCM3;SNRPE;PPIH;SNRPF;PFN1;PTMA;PFDN6;PSMD11;CDCA3;BCLAF1;TPR;USP1;NUP43;CCT8;ADSS;PLK4;RWDD1;RANBP1;JUN;NPM1;NOP58;H3F3B;MBD2;SMARCA5;NAP1L1;MAGOHB;NASP;IMPDH2;HNRNPA2B1;SERBP1;ANP32E;NAA15;CALM2;RBMX		Spliceosomal assembly	1.3146e-08	9.92524e-07	0	0	33.195	602.395	SNRPD1;SNRPG;SRSF2;SNRPE;SNRPD3;SNRPF
CLOCK 20551151 ChIP-Seq 293T Human	4.96261e-09	1.52423e-07	0	0	4.48581	85.7747	HSP90AA1;PSMD11;H3F3B;ACTN1;PTGES3;AMD1;NAP1L1;NR2F2;DYNLL1;ACTB;BCLAF1;H1F0;EIF5;TUBA1A;HIST3H2A;FUBP1;NCL;LMNA;FKBP4;CALM2;PPID;S100A10		Cell cycle checkpoints	1.78853e-08	1.28604e-06	0	0	8.51154	151.84	CDC20;CCNB2;CCNB1;RFC3;PSMC5;PSMD7;PSMD11;MCM7;UBE2C;CDK1;MCM3;PSMD1
ZFX 18555785 ChIP-Seq MESCs Mouse	6.27375e-09	1.83935e-07	0	0	1.91569	36.1814	TOP2A;TCERG1;UBE2D3;PSIP1;NUCKS1;SMC6;CTCF;ACTB;ACTG1;FBL;HINT1;PSMD7;SNRPD1;CFL1;PSMD1;SUPT16H;HSP90AA1;CCDC34;PRMT1;IFRD1;AHSA1;NUTF2;CACYBP;ILF2;SRRM1;DNAJC2;SFPQ;SLTM;EWSR1;INCENP;NCL;TCP1;CKS2;SNRPE;FKBP3;ASF1A;PPID;DDX5;SET;PSMD11;GMPS;ARPP19;GSPT1;CCNB2;BCLAF1;RAD21;ESD;TPR;CCT8;EIF4E;S100A10;PLK4;RWDD1;RANBP1;CBX5;UBE2I;PTGES3;CNBP;RDX;ATAD2;TXNL1;NAP1L1;MND1;DEK;SRPK1;CCT6A;HIST3H2A;LSM6…		Meiotic synapsis	1.81068e-08	1.24279e-06	0	0	13.5798	242.086	UBE2I;H2AFZ;RAD21;HIST1H2AJ;LMNA;SMC3;SMC1A;LMNB1;HIST1H2AB
TAL1 20887958 ChIP-Seq HPC-7 Mouse	1.19464e-08	3.3502e-07	0	0	2.20818	40.2835	UBE2D3;HMGB2;NUCKS1;SMC6;SMC3;ACTB;ACTG1;CDC20;TUBA1C;FBL;HINT1;PSMD7;XPO1;STMN1;CFL1;HIST1H1E;CLIC1;NUTF2;DYNLL1;ILF2;TUBA4A;SFPQ;SLTM;EWSR1;NCL;TCP1;CKS2;SNRPG;PFN1;PTMA;PPID;DDX5;SET;PCNA;PSMD11;BCLAF1;TPR;HNRNPA0;NOP56;JUN;NOP58;PPP1R14B;H3F3B;PTGES3;CNBP;H1F0;EIF5;UBE2S;FUBP1;IMPDH2;HNRNPA2B1;SERBP1;CALM1;CNIH4;RAN		Pathogenic Escherichia coli infection	2.50886e-08	1.64712e-06	0	0	13.1033	229.319	TUBA1C;TUBA1B;TUBA1A;TUBB;NCL;TUBB4B;ACTB;TUBA4A;ACTG1
CNOT3 19339689 ChIP-ChIP MESCs Mouse	2.62041e-08	7.04236e-07	0	0	2.41399	42.1418	MCM7;ACTB;GSPT1;ACTG1;GJC1;FBL;BCLAF1;PSMD7;EXOSC8;CFL1;TPR;NUP43;HMGN2;ADSS;TMPO;HIST1H2AB;PLK4;RWDD1;HELLS;RANBP1;PPP1R14B;H2AFZ;CNBP;LIMK2;IFRD1;RDX;HMGA2;MSN;CACYBP;TSN;SRRM1;CCT6A;DNAJC2;H1F0;LSM6;TFDP1;SLTM;FUBP1;NCL;SERBP1;PFN1;CALM1;PTMA;FKBP3;RBMX		Meiosis	6.03084e-08	3.79441e-06	0	0	9.9985	166.213	UBE2I;H2AFZ;RAD21;HIST1H2AJ;LMNA;MND1;SMC3;SMC1A;LMNB1;HIST1H2AB
FOXO3 22982991 ChIP-Seq MACROPHAGES Mouse	2.72061e-08	7.01918e-07	0	0	2.19917	38.3092	UBE2D3;SMC3;SMC2;SMCHD1;PSMD7;XPO1;BASP1;MAGOH;HMGN2;HSP90AA1;RFC3;H2AFV;NUTF2;ILF2;TSN;DNAJC2;SLTM;CKS2;SNRPG;MCM3;SNRPE;FKBP3;PPID;CDCA8;GSPT1;BCLAF1;TRA2B;TPR;USP1;NOP56;RWDD1;NPM1;HNRNPA3;NOP58;PTGES3;MBD2;TXNL1;SMARCA5;LARP7;MAGOHB;TUBB4B;LSM5;TPX2;CENPF;PSMC5;UBE2S;FUBP1;HNRNPA2B1;UBA2;NAA15;CALM2;RAN;EZH2		Polo-like kinase 1 (PLK1) pathway	6.95682e-08	4.20192e-06	0	0	14.4326	237.863	CDC20;TPX2;CCNB1;KIF2A;INCENP;CDK1;KIF20A;TUBG1
SMAD4 19686287 ChIP-ChIP HaCaT Human	1.12228e-07	2.78413e-06	0	0	4.09815	65.5816	TES;ANXA1;MRPL18;TUBB;FST;LIMK2;ATAD2;EMP1;HNRNPR;NUTF2;RBPJ;LSM5;ACTB;EIF5;TCP1;HNRNPA2B1;SNRPE;SNRPD3;EIF4E;S100A10		T cell receptor regulation of apoptosis	8.37458e-08	4.8637e-06	0	0	3.44061	56.0664	TOP2A;HMGB1;YBX1;CDC20;FBL;CCNB2;HINT1;CCNB1;HMGN2;SRSF10;S100A10;JUN;HSP90AA1;ANXA1;TUBB;CNBP;DYNLL1;ILF2;NME1;CENPF;EWSR1;NCL;PTMA;CNIH4;CDKN3
AR 21909140 ChIP-Seq LNCAP Human	1.36996e-07	3.27268e-06	0	0	4.73419	74.8159	CCDC34;H2AFZ;MRPL18;PRIM1;ATAD2;MBD2;AMD1;CDCA8;MND1;UCHL3;TPX2;SFPQ;RAD21;KIF20A;ADSS;PPID;TMPO		Mitotic G1-G1/S phases	8.91659e-08	4.98669e-06	0	0	7.37667	119.744	TOP2A;CCNB1;PSMC5;PSMD7;PSMD11;TFDP1;PCNA;MCM7;PRIM1;CDK1;MCM3;PSMD1
TCF7 22412390 ChIP-Seq EML Mouse	1.7979e-07	4.1416e-06	0	0	2.11618	32.8674	YWHAE;MCM7;UBE2D3;HNRNPU;CTCF;HMGB1;RBPJ;SMC4;ACTB;ACTG1;LMNB1;SYNCRIP;TUBA1B;STMN1;CFL1;TMPO;HSP90AA1;TPM3;H2AFZ;TPM1;CACYBP;TFDP1;7-SEP;KIF2A;PFN1;FKBP4;PTMA;PLEC;DDX5;SET;GSPT1;LMNA;EIF4E;HNRNPA0;H3F3B;SMARCA5;HMGA2;NAP1L1;HNRNPAB;H1F0;EIF5;HNRNPF;HNRNPA2B1;HNRNPD;ANP32E;HDGF;ANP32B;CALM1;GCLM;CALM2;RAN		Telomerase regulation	1.07396e-07	5.79173e-06	0	0	11.1476	178.882	YWHAE;HSP90AA1;JUN;PARP2;DKC1;NCL;PTGES3;RBBP7;NR2F2
CHD1 26751641 Chip-Seq LNCaP Human	1.7979e-07	3.99879e-06	0	0	2.11618	32.8674	YWHAE;NUCKS1;KIF11;HMGB1;SMC3;ACTB;ACTG1;TUBA1C;HINT1;SMCHD1;PSMD7;CFL1;HMGN2;PRMT1;CACYBP;UCHL3;ILF2;CKAP5;SRRM1;SFPQ;FKBP4;ASF1A;PSMD11;GSPT1;ADSS;S100A10;HNRNPA0;SUZ12;JUN;NPM1;NOP58;UBE2I;H3F3C;PTGES3;RDX;NAP1L1;MAGOHB;HNRNPM;EIF5;HIST3H2A;FUBP1;IMPDH2;SERBP1;HNRNPD;ANP32E;CDK1;HDGF;CALM1;GCLM;CALM2;RAN		Apoptosis	2.6394e-07	1.37431e-05	0	0	5.14386	77.9168	HELLS;JUN;PSMD11;HMGB2;HMGB1;DYNLL1;LMNB1;PSMC5;H1F0;PSMD7;TFDP1;LMNA;PSMD1;HIST1H1E;PLEC
FOXP1 21924763 ChIP-Seq HESCs Human	1.99462e-07	4.28844e-06	0	0	1.73819	26.8162	YWHAE;PPP1R11;MCM7;HMGB2;HNRNPU;KIF11;CTCF;SMC3;RBPJ;ACTB;TUBA1C;SNRPD1;CFL1;PSMD1;HMGN2;CLIC1;TMPO;HSP90AA1;PARP2;PRMT1;TUBB;TPM1;NUTF2;DYNLL1;CKAP5;TSN;NME1;KIF2A;SLTM;KIFC1;TCP1;CKS2;SNRPG;SNRPE;SGK1;FKBP4;PTMA;SRSF7;FKBP3;ASF1A;SET;PCNA;PSMD11;CDCA3;MRPL18;GMPS;GSPT1;GJC1;BCLAF1;LMNA;EXOSC8;CCT8;RBBP7;SUZ12;RANBP1;JUN;NPM1;RRM1;CNBP;ATAD2;LARP7;HMGA2;NAP1L1;MND1;PA2G4;INHBA;MANF;CCT6A;H1F0;HN…		HIV factor interactions with host	4.3641e-07	2.1966e-05	0	0	7.13174	104.442	RANBP1;NPM1;PSMC5;PSMD7;PSMD11;XPO1;TPR;PSMD1;PSIP1;NUP43;RAN
FOXP3 21729870 ChIP-Seq TREG Human	3.07297e-07	6.39377e-06	0	0	2.36432	35.454	PPP1R11;HMGB2;PSIP1;NUCKS1;SMC3;EXOSC8;USP1;PSMD1;NUP43;SNRPD3;CCT8;RWDD1;RFC3;HNRNPA3;RRM1;UBE2I;H3F3B;PRMT1;CNBP;ACTL6A;ATAD2;LARP7;MAGOHB;UCHL3;LSM5;CKAP5;TUBA4A;TSN;SRRM1;DNAJC2;LSM6;KIF2A;EWSR1;CDK1;MCM3;HDGF;SNRPE;PFN1;PTMA;FKBP3		Myc active pathway	8.56831e-07	4.1736e-05	0	0	8.78692	122.753	HSP90AA1;CCNB1;NPM1;NCL;ACTL6A;PTMA;EIF4E;NME1;EIF4G1
YY1 23942234 ChIP-Seq MYOBLASTS AND MYOTUBES Mouse	3.47678e-07	7.00788e-06	0	0	2.32093	34.5169	YWHAE;TCERG1;MRPL18;AMD1;SRSF1;DPY30;SMC4;TUBA1B;BCLAF1;PSMD7;TUBA1A;RAD21;TRA2B;SUMO2;PSMD1;RRM1;ANXA1;CBX5;PRMT1;TPM3;CACYBP;INHBA;DEK;MANF;HNRNPM;PSMC5;SFPQ;EIF5;EWSR1;UBE2S;FUBP1;HNRNPA2B1;SERBP1;SRSF2;SRSF3;KIF20A;ANP32B;NAA15;SGK1;PTMA;PLEC		Proteasome degradation	8.65714e-07	4.08509e-05	0	0	10.5381	147.109	PSMC5;PSMD7;PSMD11;H2AFZ;UBE2D3;PSMD1;UCHL3;HIST1H2AB
KLF4 26769127 Chip-Seq PDAC-Cell line Human	4.45623e-07	8.70991e-06	0	0	2.07469	30.3398	HNRNPU;HNRNPR;NUCKS1;KIF11;CTCF;YBX1;ACTB;CDC20;TUBA1C;TUBA1A;XPO1;STMN1;MAGOH;SUPT16H;ANXA1;ACTN1;EMP1;NUTF2;ILF2;SRRM1;SFPQ;NSMCE4A;SLTM;SNRPE;PPIH;SGK1;PRIM1;GMPS;CDCA8;GSPT1;GJC1;USP1;CCT8;ADSS;JUN;PPP1R14B;H3F3B;RDX;MSN;NR2F2;H1F0;EIF5;NASP;HNRNPF;FUBP1;SERBP1;ANP32E;CALM2;CNIH4;RAN		Interactions of HIV Vpr protein with host cellular proteins	8.8619e-07	4.05499e-05	0	0	13.2026	183.995	RANBP1;NPM1;XPO1;TPR;PSIP1;NUP43;RAN
KDM2B 26808549 Chip-Seq HPB-ALL Human	4.45623e-07	8.45374e-06	0	0	2.07469	30.3398	YWHAE;TES;AMD1;HNRNPU;HNRNPR;KIF11;HMGB1;YBX1;RBPJ;SMC4;ACTB;ACTG1;LMNB1;CDC20;TUBA1B;STMN1;HMGN2;CLIC1;TMPO;TPM3;ACTN1;TPM1;H2AFV;CACYBP;ILF2;CKAP5;SRRM1;NSMCE4A;EWSR1;PPIH;FKBP4;PTMA;SET;GSPT1;USP1;ADSS;S100A10;JUN;PTGES3;NAP1L1;EIF5;NASP;HNRNPF;SERBP1;ANP32E;HDGF;ANP32B;CALM1;CNIH4;EIF4G1		mRNA stability regulation by proteins that bind AU-rich elements	9.47038e-07	4.20596e-05	0	0	8.68474	120.457	PSMC5;PSMD7;XPO1;PSMD11;SET;EXOSC8;HNRNPD;PSMD1;EIF4G1
NUCKS1 24931609 ChIP-Seq HEPATOCYTES Mouse	7.80729e-07	1.43877e-05	0	0	3.24611	45.6502	YWHAE;JUN;DDX5;HSP90AA1;PCNA;UBE2I;PRMT1;FST;ACTL6A;UBE2D3;PA2G4;NME1;CCNB1;XPO1;SLTM;NCL;TCP1;CDK1;FKBP4;CALM2;PTMA;EIF4E;EIF4G1		HIV infection	9.85743e-07	4.25278e-05	0	0	5.39419	74.601	RANBP1;NPM1;SUPT16H;PSMD11;PSIP1;SSRP1;PSMC5;PSMD7;XPO1;TPR;PSMD1;NUP43;RAN
FOXM1 26100407 CHIP-SEQ Hek293 flp-in Human	9.86173e-07	1.76689e-05	0	0	2.05967	28.4841	TES;CDCA3;PRIM1;HMGB2;HNRNPU;CDCA8;HNRNPR;NUCKS1;KIF11;SMC3;RBPJ;GSPT1;LMNB1;TUBA1C;FBL;TUBA1B;BASP1;LMNA;USP1;HMGN2;TMPO;S100A10;HNRNPA0;PLK4;NPM1;HNRNPA3;ACTN1;RDX;HMGA2;CACYBP;NR2F2;DYNLL1;LSM5;ILF2;CKAP5;SFPQ;EIF5;DIAPH3;NSMCE4A;UBE2S;FUBP1;ANP32E;HDGF;CALM1;SGK1;GCLM;PTMA;EZH2		Systemic lupus erythematosus	9.97504e-07	4.18397e-05	0	0	6.56736	90.7478	HIST1H2AL;HIST3H2A;H3F3B;SNRPD1;H3F3C;H2AFZ;ACTN1;HIST1H2AJ;H2AFV;SNRPD3;HIST1H2AB
NCOR1 26117541 ChIP-Seq K562 Human	1.07755e-06	1.87843e-05	0	0	2.0332	27.9378	PPP1R11;HNRNPU;HNRNPR;CTCF;HMGB1;RBPJ;ACTG1;TUBA1B;SMCHD1;STMN1;HMGN2;HSP90AA1;TPM3;TUBB;IFRD1;TPM1;NUTF2;CKAP5;KIF2A;EWSR1;DKC1;PFN1;FKBP3;ASF1A;PLEC;DDX5;SET;GMPS;RAD21;TPR;ADSS;RWDD1;RANBP1;JUN;NPM1;HNRNPA3;H3F3B;PTGES3;SMARCA5;MND1;DEK;SSRP1;EIF5;HNRNPF;SERBP1;ANP32E;HDGF;ANP32B;RAN		Post-chaperonin tubulin folding pathway	1.33994e-06	5.46842e-05	0	0	24.4081	330.068	TUBA1C;TUBA1B;TUBA1A;TUBB4B;TUBA4A
KLF4 18555785 ChIP-Seq MESCs Mouse	1.29245e-06	2.19376e-05	0	0	1.90152	25.7826	PPP1R11;UBE2D3;HMGB2;PSIP1;KIF11;CTCF;RBPJ;SMC2;LMNB1;TUBA1C;SYNCRIP;TUBA1B;HINT1;XPO1;CFL1;SUMO2;SNRPD3;TMPO;PARP2;ACTN1;IFRD1;NUTF2;CKAP4;SRRM1;KIF2A;SLTM;TCP1;CKS2;PPIH;FKBP4;PTMA;FKBP3;DDX5;SET;PCNA;MRPL18;CRABP1;ESD;ADSS;SUZ12;RWDD1;PPP1R14B;CNBP;RDX;ATAD2;MND1;PA2G4;SRPK1;CCT6A;CENPF;EIF5;IMPDH2;HDGF;ANP32B;CALM1;RAN		Stathmin and breast cancer resistance to antimicrotubule agents	1.64553e-06	6.53882e-05	0	0	16.0621	213.906	TUBA1C;CCNB1;TUBA1A;STMN1;CDK1;TUBA4A
MYC 22102868 ChIP-Seq BL Human	1.34914e-06	2.23127e-05	0	0	2.81137	37.9986	CTCF;YBX1;LMNB1;TUBA1C;SYNCRIP;TUBA1B;XPO1;ESD;NPM1;TUBB;PTGES3;CNBP;AHSA1;CACYBP;NAP1L1;PA2G4;HNRNPAB;SFPQ;KIF2A;HNRNPF;SERBP1;HNRNPD;ANP32B;PFN1;CALM2;PTMA;RAN		Non-coding RNA metabolism	2.17224e-06	8.41048e-05	0	0	11.6183	151.499	SNRPD1;TPR;SNRPG;SNRPE;NUP43;SNRPD3;SNRPF
SPI1 22790984 ChIP-Seq ERYTHROLEUKEMIA Mouse	1.48386e-06	2.39272e-05	0	0	2.03028	27.2481	YWHAE;TCERG1;PCNA;MRPL18;HMGB2;ARPP19;GSPT1;SMC2;SYNCRIP;CCNB2;SMCHD1;RAD21;LMNA;CFL1;TPR;SNRPD3;HMGN2;SRSF10;ADSS;TMPO;NOP56;RWDD1;PPP1R14B;LIMK2;ATAD2;TXNL1;CACYBP;HNRNPAB;SRPK1;NME1;DNAJC2;CENPF;SFPQ;EIF5;INCENP;KIFC1;UBE2S;HNRNPF;SERBP1;ANP32E;CKS2;SRSF3;SNRPE;PFN1;SGK1;CALM2;SRSF7;PLEC		EGFR1 pathway	2.40944e-06	9.09562e-05	0	0	6.00568	77.6902	NOP56;RANBP1;ANXA1;TUBB;AMD1;MCM3;EMP1;FKBP4;TUBG1;ADSS;HNRNPAB
FOXA1 26769127 Chip-Seq PDAC-Cell line Human	2.54122e-06	3.99777e-05	0	0	1.9917	25.6588	TCERG1;SET;PRIM1;HMGB2;HNRNPR;KIF11;CTCF;HMGB1;SMC3;TUBA1B;SMCHD1;XPO1;STMN1;USP1;CCT8;CLIC1;ADSS;S100A10;HELLS;HIST1H2AL;JUN;PPP1R14B;H2AFZ;ACTN1;FST;IFRD1;RDX;HIST1H2AJ;TXNL1;EMP1;MND1;DEK;UCHL3;CKAP5;SRPK1;TPX2;CENPF;SFPQ;SLTM;INCENP;HNRNPF;SERBP1;ANP32E;HDGF;SNRPE;PPIH;CALM2;PTMA		Folding of actin by CCT/TriC	2.47102e-06	9.10058e-05	0	0	36.8834	476.197	CCT6A;TCP1;CCT8;ACTB
CREB1 20920259 ChIP-Seq GC1-SPG Mouse	4.06098e-06	6.2365e-05	0	0	1.73739	21.5681	YWHAE;PPP1R11;MCM7;AMD1;HNRNPU;NUCKS1;KIF11;HMGB1;SMC3;RBPJ;SMC4;ACTB;ACTG1;TUBA1C;FBL;TUBA1B;SMCHD1;TUBA1A;XPO1;MAGOH;CCDC34;PRMT1;IFRD1;CACYBP;SRRM1;NME1;TFDP1;INCENP;KIFC1;SNRPG;SNRPE;DDX5;PCNA;MRPL18;GSPT1;RAD21;TRA2B;TPR;HNRNPA0;PLK4;NPM1;HNRNPA3;RRM1;NOP58;CBX5;UBE2I;H3F3B;UBE2C;CNBP;ATAD2;LARP7;MAGOHB;SRPK1;HNRNPM;CCDC88A;H1F0;HIST3H2A;UBE2S;HNRNPF;HNRNPA2B1;ANP32E;UBA2;CALM2;CDKN3		Apoptotic execution phase	2.85054e-06	0.000102484	0	0	11.1714	142.636	H1F0;LMNA;HMGB2;HIST1H1E;HMGB1;LMNB1;PLEC
SOX2 18692474 ChIP-Seq MEFs Mouse	5.17848e-06	7.76773e-05	0	0	1.95902	23.8433	TOP2A;YWHAE;TCERG1;SET;CDCA3;UBE2D3;AMD1;CDCA8;KIF11;HMGB1;YBX1;GSPT1;SYNCRIP;PSMD7;MAGOH;PSMD1;HIST1H1E;HELLS;HSP90AA1;CBX5;H3F3B;CCDC34;TPM3;H2AFZ;RDX;TPM1;LARP7;CACYBP;MPP6;SRPK1;NME1;TPX2;SFPQ;7-SEP;KIFC1;IMPDH2;SNRPG;SMS;MCM3;PPIH;KIF20A;PFN1;CALM1;FKBP4;GCLM;PTMA;EZH2		Signaling events mediated by HDAC class II	5.74982e-06	0.000201912	0	0	13.1033	158.109	YWHAE;TUBA1B;HSP90AA1;XPO1;UBE2I;RAN
KLF4 19030024 ChIP-ChIP MESCs Mouse	1.0513e-05	0.000154111	0	0	2.09955	24.0669	SET;PCNA;CRABP1;UBE2D3;CTCF;ACTB;ACTG1;CDC20;TUBA1B;BCLAF1;CCNB1;TUBA1A;STMN1;CFL1;USP1;PRKG2;HMGN2;HIST1H2AB;HELLS;JUN;NPM1;RRM1;PPP1R14B;PRRX1;PTGES3;CNBP;MSN;NUTF2;PA2G4;NR2F2;CCT6A;PSMC5;NASP;FUBP1;NCL;SMS;ANP32B;PTMA		Transport of mature mRNAs derived from intronless transcripts	5.74982e-06	0.000197323	0	0	13.1033	158.109	XPO1;ALYREF;TPR;NUP43;EIF4E;RAN
NANOG 18692474 ChIP-Seq MEFs Mouse	1.13657e-05	0.000162908	0	0	1.91927	21.8507	TOP2A;TCERG1;SET;CDCA3;UBE2D3;AMD1;KIF11;HMGB1;YBX1;SYNCRIP;HINT1;PSMD7;TUBA1A;BASP1;RAD21;STMN1;MAGOH;PRKG2;CCT8;ADSS;S100A10;HELLS;RANBP1;HSP90AA1;PPP1R14B;CBX5;TPM3;PTGES3;RDX;ACTL6A;TPM1;LARP7;CACYBP;MPP6;TUBA4A;NME1;TFDP1;7-SEP;KIFC1;UBE2S;SMS;HDGF;PPIH;CALM1;FKBP4;CALM2		SLBP-dependent processing of replication-dependent histone pre-mRNAs	6.34988e-06	0.000213074	0	0	30.1773	361.134	SNRPG;SNRPE;SNRPD3;SNRPF
CCND1 20090754 ChIP-ChIP RETINA Mouse	1.52518e-05	0.000213857	0	0	1.86402	20.6735	TOP2A;YWHAE;DDX5;SET;PCNA;CDCA3;MRPL18;UBE2D3;HMGB2;ACTB;GSPT1;BCLAF1;STMN1;CFL1;TPR;USP1;CLIC1;RANBP1;JUN;PPP1R14B;UBE2I;H3F3B;PRRX1;UBE2C;H2AFZ;IFRD1;ACTL6A;AHSA1;CACYBP;MND1;PA2G4;NR2F2;TUBG1;PSMC5;SFPQ;EIF5;NASP;EWSR1;INCENP;NCL;TCP1;ANP32E;CKS2;KIF20A;PFN1;PTMA;RBMX;EZH2		APC/C-mediated degradation of cell cycle proteins	6.54478e-06	0.000214839	0	0	8.09635	96.6448	CDC20;CCNB1;PSMC5;PSMD7;PSMD11;UBE2C;CDK1;PSMD1
DCP1A 22483619 ChIP-Seq HELA Human	1.69511e-05	0.000232626	0	0	2.62411	28.8263	SUZ12;NOP56;RWDD1;RANBP1;RFC3;H3F3B;PPP1R11;PARP2;ACTN1;PTGES3;SMC3;TUBG1;TSN;NME1;GJC1;TUBA1C;H1F0;SFPQ;USP1;CDK1;PSMD1;CALM1;CALM2;EZH2		Telomere maintenance	6.76657e-06	0.000217394	0	0	9.84598	117.202	RFC3;PCNA;H2AFZ;DKC1;PRIM1;HIST1H2AJ;HIST1H2AB
ETS1 20019798 ChIP-Seq JURKAT Human	2.04801e-05	0.000275202	0	0	2.01401	21.7434	PSMD11;PPP1R11;CDCA8;KIF11;GSPT1;BCLAF1;PSMD7;SNRPD1;MAGOH;CFL1;TPR;PSMD1;SNRPD3;CCT8;EIF4E;ADSS;RWDD1;RRM1;IFRD1;LARP7;NUTF2;CACYBP;PA2G4;MAGOHB;LSM5;TSN;NME1;PSMC5;EIF5;INCENP;TCP1;SERBP1;MCM3;SNRPE;KIF20A;CALM1;PTMA;CNIH4;PFDN6		Disease	7.62442e-06	0.000239852	0	0	2.83192	33.3718	RANBP1;NPM1;SUPT16H;HSP90AA1;PSMD11;H2AFZ;HIST1H2AJ;PSIP1;SSRP1;ACTB;PSMC5;PSMD7;XPO1;LMNA;EXOSC8;TPR;CDK1;PSMD1;HDGF;NUP43;CALM1;RAN;HIST1H2AB
KDM6A 18722178 ChIP-ChIP U937 AND SAOS2 Human	2.20719e-05	0.000290538	0	0	3.11853	33.4344	RFC3;PCNA;CNBP;IFRD1;HMGB2;CDCA8;DPY30;MND1;ILF2;TSN;SMC2;NME1;CDC20;CENPF;INCENP;MAGOH;TPR;SNRPD3		Licensing factor removal from origins	8.47814e-06	0.000261265	0	0	9.52316	111.212	CDC20;PSMC5;PSMD7;PSMD11;MCM7;MCM3;PSMD1
TRIM28 19339689 ChIP-ChIP MESCs Mouse	3.82165e-05	0.000492993	0	0	1.64786	16.7625	AMD1;CTCF;SMC4;ACTG1;HINT1;PSMD7;XPO1;SNRPD1;MAGOH;CFL1;HMGN2;TMPO;HSP90AA1;IFRD1;NUTF2;CACYBP;DYNLL1;UCHL3;TSN;SRRM1;DNAJC2;TFDP1;SLTM;NCL;TCP1;SNRPE;PFN1;FKBP4;PTMA;ASF1A;DDX5;PSMD11;MRPL18;GSPT1;GJC1;BCLAF1;EXOSC8;TPR;USP1;NUP43;SUZ12;RWDD1;RANBP1;JUN;UBE2I;PTGES3;CNBP;RDX;ATAD2;MBD2;HMGA2;NAP1L1;SRPK1;H1F0;LSM6;FUBP1;SERBP1;ANP32B;CALM1;CNIH4;EZH2		S phase	8.6274e-06	0.000260547	0	0	6.66864	77.7602	RFC3;PSMC5;PSMD7;PSMD11;PCNA;MCM7;PRIM1;MCM3;PSMD1
MAF 26560356 Chip-Seq TH1 Human	6.08294e-05	0.000769313	0	0	1.82573	17.7231	CDCA8;HNRNPR;NUCKS1;KIF11;HMGB1;ACTG1;CDC20;TUBA1C;SYNCRIP;FBL;TUBA1B;XPO1;STMN1;MAGOH;CFL1;CCT8;HMGN2;CLIC1;ADSS;S100A10;JUN;NPM1;SUPT16H;NOP58;PPP1R14B;PRMT1;TUBB;MBD2;DEK;SRRM1;SRPK1;SFPQ;EIF5;INCENP;HNRNPF;FUBP1;IMPDH2;SERBP1;ANP32E;HDGF;PFN1;CALM1;PTMA;PLEC		Oocyte meiosis	9.27682e-06	0.000274667	0	0	6.60963	76.5923	CDC20;YWHAE;CCNB2;CCNB1;CDK1;SMC3;CALM1;SMC1A;CALM2
KLF6 26769127 Chip-Seq PDAC-Cell line Human	6.08294e-05	0.000754518	0	0	1.82573	17.7231	HNRNPU;HNRNPR;NUCKS1;KIF11;HMGB1;RBPJ;CDC20;GJC1;XPO1;STMN1;MAGOH;CFL1;USP1;ADSS;S100A10;HIST1H2AL;JUN;PPP1R14B;ACTN1;PTGES3;TPM1;CACYBP;DEK;SRRM1;SRPK1;CENPF;SFPQ;EIF5;NSMCE4A;SLTM;NASP;INCENP;UBE2S;FUBP1;SERBP1;ANP32E;HDGF;SNRPE;PPIH;CALM1;FKBP4;CALM2;PTMA;FKBP3		G2/M checkpoints	1.20743e-05	0.00035062	0	0	11.5797	131.133	CCNB2;CCNB1;RFC3;MCM7;CDK1;MCM3
KDM2B 26808549 Chip-Seq SIL-ALL Human	6.08294e-05	0.000740282	0	0	1.82573	17.7231	SET;AMD1;HNRNPU;HNRNPR;KIF11;HMGB1;YBX1;RBPJ;SMC4;ACTB;GSPT1;ACTG1;STMN1;USP1;ADSS;TMPO;S100A10;JUN;ACTN1;PTGES3;RDX;TPM1;H2AFV;NAP1L1;SRRM1;SRPK1;H1F0;SFPQ;EIF5;NASP;HNRNPF;SERBP1;ANP32E;HDGF;ANP32B;SNRPF;PFN1;CALM1;FKBP4;GCLM;PTMA;CNIH4;RAN;PLEC		Gap junction pathway	1.31045e-05	0.000373355	0	0	7.37667	82.9326	TUBA1C;TUBA1B;TUBA1A;TUBB;CDK1;PRKG2;TUBB4B;TUBA4A
HOXC9 25013753 ChIP-Seq NEUROBLASTOMA BE2-C Human	7.15946e-05	0.000855158	0	0	1.81303	17.3045	PCNA;MRPL18;PRIM1;DPY30;HNRNPR;HMGB1;RBPJ;ARPP19;ACTB;BCLAF1;SNRPD1;TRA2B;EXOSC8;CFL1;ESD;SUMO2;HIST1H1E;NUP43;SNRPD3;RANBP1;HIST1H2AL;SUPT16H;RFC3;NOP58;CBX5;ACTN1;ACTL6A;MAGOHB;NME1;TPX2;CCDC88A;DNAJC2;KIFC1;NCL;TCP1;SNRPG;SNRPE;PPIH;SNRPF;SGK1;PTMA;CNIH4;PFDN6;EZH2		Activation of DNA fragmentation factor	1.34992e-05	0.000377478	0	0	25.5346	286.317	H1F0;HMGB2;HIST1H1E;HMGB1
KDM5A 27292631 Chip-Seq BREAST Human	9.49636e-05	0.00111366	0	0	2.21409	20.507	YWHAE;GMPS;CDCA8;KIF11;RBPJ;ACTB;GSPT1;RAD21;TRA2B;CFL1;TPR;USP1;JUN;HSP90AA1;TPM3;PA2G4;LSM5;SRRM1;CENPF;EIF5;DIAPH3;HNRNPF;FUBP1;CKS2;HDGF;PFN1;FKBP4		Deposition of new CENP-A-containing nucleosomes at the centromere	1.58105e-05	0.00043407	0	0	11.065	122.322	NPM1;H2AFZ;HIST1H2AJ;SMARCA5;RBBP7;HIST1H2AB
GFI1B 20887958 ChIP-Seq HPC-7 Mouse	0.000123378	0.00142105	0	0	1.81854	16.3673	YWHAE;DDX5;CDCA3;UBE2D3;HMGB2;CTCF;RBPJ;ARPP19;LMNB1;HINT1;XPO1;STMN1;CFL1;PSMD1;HIST1H1E;RBBP7;CLIC1;JUN;RRM1;ACTN1;RDX;MBD2;EMP1;AHSA1;SSRP1;SMC1A;MPP6;TUBA4A;CCDC88A;H1F0;SFPQ;TFDP1;KIFC1;HNRNPF;TCP1;CKS2;HDGF;CALM1;GCLM;PTMA;FKBP3		Integrin-linked kinase signaling	1.58105e-05	0.000426319	0	0	11.065	122.322	HSP90AA1;JUN;PPP1R14B;XPO1;ACTN1;CKAP5
PADI4 21655091 ChIP-ChIP MCF-7 Human	0.00014175	0.00160402	0	0	2.16072	19.1471	DDX5;PPP1R11;UBE2D3;NUCKS1;SMC3;GSPT1;TUBA1A;BASP1;HIST1H1E;SNRPD3;HMGN2;ADSS;TMPO;PTGES3;LIMK2;ATAD2;LARP7;CACYBP;NAP1L1;PA2G4;PSMC5;HIST3H2A;EWSR1;HNRNPA2B1;CALM2;PTMA;FKBP3		Rev-mediated nuclear export of HIV-1 RNA	1.58428e-05	0.000419694	0	0	15.3681	169.86	RANBP1;XPO1;TPR;NUP43;RAN
HSF1 23293686 ChIP-Seq STHDH STRIATAL Mouse	0.000150432	0.00167291	0	0	2.08187	18.3246	SET;MRPL18;UBE2D3;ACTB;LMNB1;XPO1;STMN1;MAGOH;CCT8;TMPO;JUN;HSP90AA1;PTGES3;ATAD2;AHSA1;NUTF2;CACYBP;DYNLL1;ILF2;NME1;CCT6A;CENPF;FUBP1;TCP1;HNRNPA2B1;ANP32E;FKBP4;PTMA;PPID		G1 to S cell cycle control	1.58951e-05	0.000413822	0	0	8.67034	95.8029	CCNB1;TFDP1;PCNA;MCM7;PRIM1;MCM3;CDK1
MYBL1 21750041 ChIP-ChIP SPERMATOCYTES Mouse	0.00015047	0.00164496	0	0	4.63906	40.8318	CDC20;HSP90AA1;CDCA3;PPP1R11;UBE2S;CDCA8;KIF20A;CALM2;CLIC1		FSH regulation of apoptosis	1.9576e-05	0.000501014	0	0	4.10205	44.4711	ACTN1;TUBB;FST;MBD2;TPM1;EMP1;YBX3;ACTB;ACTA2;TUBA1A;PSMD1;PPIH;SGK1
SOX9 26525672 Chip-Seq HEART Mouse	0.000155096	0.00166728	0	0	1.85284	16.2521	TOP2A;TCERG1;MRPL18;HNRNPU;CDCA8;PSIP1;SMC3;LMNB1;CDC20;BASP1;LMNA;TPR;USP1;PSMD1;NOP56;HNRNPA3;ANXA1;CBX5;UBE2I;H3F3B;H2AFZ;ACTL6A;ATAD2;HMGA2;INHBA;SSRP1;UCHL3;CDC40;CENPF;EIF5;EWSR1;INCENP;TCP1;ANP32E;PFN1;CALM1;SGK1;PTMA		AKAP95 role in mitosis and chromosome dynamics	2.52866e-05	0.000636381	0	0	22.13	234.251	DDX5;CCNB1;H3F3B;CDK1
WT1 19549856 ChIP-ChIP CCG9911 Human	0.000156706	0.00165698	0	0	4.17023	36.5359	JUN;CENPF;PCNA;PRRX1;TPM3;IFRD1;ANP32E;NUTF2;NUCKS1;DKK2		Cyclin A/B1-associated events during G2/M transition	2.52866e-05	0.000625948	0	0	22.13	234.251	CCNB2;CCNB1;XPO1;CDK1
WT1 20215353 ChIP-ChIP NEPHRON PROGENITOR Mouse	0.000205095	0.00213365	0	0	1.84639	15.6796	YWHAE;DDX5;UBE2D3;PSIP1;CTCF;GSPT1;ACTG1;SYNCRIP;XPO1;LMNA;USP1;PRKG2;RBBP7;CLIC1;HELLS;JUN;PRRX1;TPM3;UBE2C;H2AFZ;ACTN1;FST;SMARCA5;EMP1;HMGA2;NR2F2;DEK;DYNLL1;UCHL3;DKK2;SRPK1;KIF2A;IMPDH2;SMS;ANP32B;CALM1;CALM2		PRC2 complex long-term gene silencing through modification of histone tails	2.52866e-05	0.000615852	0	0	22.13	234.251	SUZ12;H3F3B;RBBP7;EZH2
ZFP42 18358816 ChIP-ChIP MESCs Mouse	0.000211754	0.00216796	0	0	1.90647	16.1289	TOP2A;YWHAE;DDX5;PPP1R11;MCM7;HMGB2;NUCKS1;KIF11;YBX1;SMC4;ACTG1;XPO1;SNRPD1;BASP1;SUMO2;PSMD1;PLK4;NPM1;RRM1;CBX5;HMGA2;CCT6A;PSMC5;SFPQ;EIF5;HIST3H2A;EWSR1;NCL;HDGF;PPIH;KIF20A;ANP32B;PTMA;RBMX		DNA strand elongation	3.2059e-05	0.000768398	0	0	13.3851	138.508	RFC3;PCNA;MCM7;PRIM1;MCM3
E2F7 22180533 ChIP-Seq HELA Human	0.000223275	0.00225019	0	0	9.02039	75.8353	PCNA;MCM7;ATAD2;MCM3;H2AFV		Phosphorylation of Emi1	3.3646e-05	0.000793835	0	0	41.4938	427.37	CDC20;CCNB1;CDK1
ATF3 23680149 ChIP-Seq GBM1-GSC Human	0.000237871	0.00236041	0	0	1.706	14.2345	DDX5;PCNA;PPP1R11;MCM7;HMGB2;PSIP1;SMC3;GJC1;TUBA1C;TUBA1A;TRA2B;LMNA;USP1;HIST1H1E;CLIC1;SRSF10;EIF4E;S100A10;UBQLN2;JUN;ANXA1;CBX5;H3F3B;PARP2;UBE2C;H2AFZ;ACTN1;TUBB;IFRD1;LARP7;EMP1;H2AFV;CACYBP;PA2G4;INHBA;SMC1A;ILF2;CKAP4;NME1;FUBP1;CKS2;SNRPG;CALM1;CALM2;EIF4G1		Basic mechanisms of SUMOylation	3.3646e-05	0.000781623	0	0	41.4938	427.37	UBE2I;SUMO2;UBA2
BRD4 25478319 ChIP-Seq HGPS Human	0.0002507	0.00245002	0	0	1.67688	13.9034	TOP2A;TES;HMGB2;HMGB1;SMC3;LMNB1;SYNCRIP;BCLAF1;SMCHD1;XPO1;BASP1;DPYSL3;LMNA;PSMD1;CCT8;EIF4E;S100A10;HNRNPA0;JUN;NOP58;PPP1R14B;ANXA1;CCDC34;TUBB;FST;TXNL1;EMP1;HMGA2;MND1;NR2F2;INHBA;MAGOHB;UCHL3;ACTA2;DNAJC2;H1F0;NSMCE4A;SLTM;FUBP1;SRSF3;HDGF;SNRPE;SNRPF;PFN1;GCLM;CALM2;PTMA		E2F-mediated regulation of DNA replication	4.39101e-05	0.00100461	0	0	12.5739	126.158	CCNB1;PCNA;TFDP1;PRIM1;CDK1
MYB 26560356 Chip-Seq TH1 Human	0.000254001	0.00244523	0	0	1.74274	14.4267	HNRNPU;NUCKS1;HMGB1;YBX1;SMC3;GSPT1;CDC20;SYNCRIP;SMCHD1;SNRPD1;STMN1;USP1;PSMD1;HMGN2;CLIC1;TMPO;HNRNPA0;UBQLN2;JUN;NPM1;PPP1R14B;TPM3;ACTN1;PTGES3;ATAD2;NUTF2;CACYBP;MPP6;SRRM1;SFPQ;SLTM;NASP;SERBP1;ANP32E;CKS2;HDGF;PFN1;SGK1;GCLM;EZH2;CDKN3;PLEC		Corticosteroids and cardioprotection	5.50966e-05	0.00124173	0	0	18.4417	180.847	HSP90AA1;ANXA1;CALM1;CALM2
MAF 26560356 Chip-Seq TH2 Human	0.000254001	0.00240927	0	0	1.74274	14.4267	UBE2D3;CDCA8;HNRNPR;NUCKS1;HMGB1;YBX1;RBPJ;ACTB;ACTG1;CDC20;TUBA1C;XPO1;TRA2B;STMN1;MAGOH;USP1;S100A10;JUN;PPP1R14B;UBE2I;TPM3;ACTN1;PTGES3;CACYBP;NAP1L1;ILF2;SRRM1;SRPK1;MANF;CENPF;TFDP1;NASP;FUBP1;IMPDH2;ANP32E;SNRPE;PPIH;ANP32B;CALM1;FKBP4;ASF1A;PLEC		SARS coronavirus protease	5.83561e-05	0.00129585	0	0	35.5661	346.732	FBL;NCL;EIF4E
BCL3 23251550 ChIP-Seq MUSCLE Mouse	0.000298951	0.00279455	0	0	2.22461	18.0532	YWHAE;RWDD1;NPM1;PCNA;PRMT1;CNBP;AMD1;SRSF1;MND1;KIF11;ILF2;GSPT1;PSMC5;H1F0;NCL;SRSF2;NUP43;SNRPD3;PTMA;SRSF7;FKBP3;ADSS;CDKN3		Mitotic metaphase/anaphase transition	9.25386e-05	0.00202512	0	0	31.1203	289.042	RAD21;SMC1A;SMC3
FLI1 20887958 ChIP-Seq HPC-7 Mouse	0.000347739	0.00320417	0	0	1.71698	13.6742	DDX5;TES;PCNA;CDCA3;UBE2D3;ACTB;XPO1;SNRPD1;MAGOH;CFL1;PSMD1;HIST1H1E;CCT8;CLIC1;S100A10;PLK4;JUN;RFC3;RRM1;NOP58;PPP1R14B;ACTN1;MBD2;EMP1;MSN;AHSA1;SSRP1;ILF2;TUBA4A;SFPQ;KIFC1;HNRNPF;NCL;IMPDH2;TCP1;SERBP1;CKS2;SNRPG;PFN1;PTMA;PPID;RAN		HIV life cycle	9.26467e-05	0.00199852	0	0	5.62627	52.2496	RANBP1;SUPT16H;XPO1;TPR;PSIP1;NUP43;SSRP1;RAN
RUNX1 21571218 ChIP-Seq MEGAKARYOCYTES Human	0.000368655	0.00334905	0	0	1.39104	10.997	TOP2A;TCERG1;MCM7;AMD1;PSIP1;NUCKS1;KIF11;HMGB1;SMC3;RBPJ;ACTB;TUBA1C;TUBA1B;PSMD7;TUBA1A;XPO1;STMN1;MAGOH;CFL1;HIST1H1E;SNRPD3;TMPO;HELLS;TPM3;ACTN1;IFRD1;ACTL6A;TPM1;H2AFV;NUTF2;TUBG1;DYNLL1;CKAP5;TSN;SRRM1;DNAJC2;SLTM;EWSR1;TCP1;CKS2;PFN1;PTMA;ASF1A;DDX5;PCNA;PRIM1;CDCA8;ARPP19;GSPT1;BCLAF1;LMNA;USP1;EIF4E;HNRNPA0;NOP56;RANBP1;NPM1;HNRNPA3;RRM1;PPP1R14B;UBE2I;H3F3C;RDX;ATAD2;MBD2;MSN;PA2G4;MAN…		DNA replication pre-Initiation	9.36648e-05	0.00199203	0	0	6.60128	61.2321	PSMC5;PSMD7;PSMD11;MCM7;PRIM1;MCM3;PSMD1
SOX9 26525672 Chip-Seq Limbbuds Mouse	0.000421807	0.00377869	0	0	1.95662	15.2048	TOP2A;AMD1;SRSF1;NUCKS1;ACTG1;BCLAF1;XPO1;NUP43;SNRPD3;TMPO;H3F3B;PRRX1;LIMK2;HMGA2;NAP1L1;PA2G4;HNRNPAB;CDC40;TSN;CENPF;HIST3H2A;EWSR1;CDK1;MCM3;SNRPE;CALM1;SGK1;PTMA;ASF1A		APC/C activator regulation between G1/S and early anaphase	0.000104743	0.00219669	0	0	15.8072	144.857	CDC20;CCNB1;UBE2C;CDK1
P300 27058665 Chip-Seq ZR-75-30cells Human	0.000498278	0.00440259	0	0	1.70124	12.9369	TES;CDCA8;HNRNPR;NUCKS1;KIF11;HMGB1;YBX1;TUBA1A;STMN1;MAGOH;LMNA;USP1;HMGN2;CLIC1;JUN;PPP1R14B;CCDC34;PTGES3;FST;CNBP;RDX;TPM1;EMP1;INHBA;CKAP4;SRRM1;SFPQ;NASP;FUBP1;SERBP1;SMS;CDK1;HDGF;SNRPE;PPIH;CALM1;FKBP4;GCLM;CALM2;PTMA;EIF4G1		Smooth muscle contraction	0.000126813	0.00262312	0	0	15.0886	135.387	ACTA2;TPM3;TPM1;CALM1
BRD4 27068464 Chip-Seq AML-cells Mouse	0.000498278	0.0043431	0	0	1.70124	12.9369	SET;PSMD11;HNRNPU;PSIP1;NUCKS1;GSPT1;ACTG1;TUBA1B;HINT1;XPO1;SUMO2;PSMD1;EIF4E;ADSS;S100A10;RWDD1;JUN;NPM1;NOP58;ACTN1;FST;EMP1;HMGA2;NUTF2;CACYBP;PA2G4;INHBA;TUBA4A;TSN;CENPF;H1F0;EIF5;TFDP1;MCM3;ANP32B;CALM1;SGK1;GCLM;ASF1A;CNIH4;PLEC		Destabilization of mRNA by AUF1 (hnRNP D0)	0.000142855	0.00291502	0	0	7.54432	66.795	PSMC5;PSMD7;PSMD11;HNRNPD;PSMD1;EIF4G1
SMAD2 18955504 ChIP-ChIP HaCaT Human	0.000504512	0.0043388	0	0	1.71462	13.0172	DDX5;TES;HNRNPU;NUCKS1;RBPJ;ACTB;GSPT1;SMC2;TUBA1C;CCNB2;TUBA1A;SUMO2;HMGN2;EIF4E;S100A10;RWDD1;SUPT16H;HSP90AA1;ANXA1;H3F3B;TPM3;ACTN1;TUBB;FST;LIMK2;IFRD1;RDX;ATAD2;EMP1;H2AFV;ILF2;NME1;CCDC88A;FUBP1;HNRNPA2B1;HDGF;SNRPE;PFN1;GCLM;PTMA		Post-elongation processing of intronless pre-mRNA	0.000152065	0.00306157	0	0	14.4326	126.88	SNRPG;SNRPE;SNRPD3;SNRPF
SMAD3 18955504 ChIP-ChIP HaCaT Human	0.000504512	0.00428171	0	0	1.71462	13.0172	DDX5;TES;HNRNPU;NUCKS1;RBPJ;ACTB;GSPT1;SMC2;TUBA1C;CCNB2;TUBA1A;SUMO2;HMGN2;EIF4E;S100A10;RWDD1;SUPT16H;HSP90AA1;ANXA1;H3F3B;TPM3;ACTN1;TUBB;FST;LIMK2;IFRD1;RDX;ATAD2;EMP1;H2AFV;ILF2;NME1;CCDC88A;FUBP1;HNRNPA2B1;HDGF;SNRPE;PFN1;GCLM;PTMA		Apoptotic DNA fragmentation and tissue homeostasis	0.000194785	0.00387006	0	0	24.8963	212.704	TOP2A;HMGB2;HMGB1
ZFP281 18757296 ChIP-ChIP E14 Mouse	0.000518766	0.00434551	0	0	1.69785	12.8426	YWHAE;DDX5;SET;UBE2D3;ACTB;BCLAF1;XPO1;STMN1;CFL1;SNRPD3;RBBP7;HMGN2;SUZ12;HELLS;JUN;HSP90AA1;PPP1R14B;UBE2I;PRMT1;TPM3;UBE2C;H2AFZ;FST;ATAD2;MBD2;HMGA2;MSN;SSRP1;DKK2;SRRM1;H1F0;EIF5;EWSR1;HDGF;PFN1;FKBP4;GCLM;CALM2;PTMA;RBMX;EZH2		Ran role in mitotic spindle regulation	0.000194785	0.0038198	0	0	24.8963	212.704	RANBP1;TPX2;RAN
TAL1 20566737 ChIP-Seq PRIMARY FETAL LIVER ERYTHROID Mouse	0.000525357	0.0043443	0	0	1.72614	13.0348	DDX5;TES;UBE2D3;HMGB1;SMC3;ACTB;SMC2;ACTG1;BCLAF1;STMN1;LMNA;TMPO;HIST1H2AB;JUN;HSP90AA1;H3F3B;IFRD1;ACTL6A;MBD2;TPM1;TXNL1;HMGA2;HNRNPAB;SRRM1;SFPQ;EIF5;KIF2A;INCENP;HNRNPF;NCL;IMPDH2;HNRNPA2B1;SERBP1;CALM1;GCLM;PTMA;ASF1A;PPID;EIF4G1		Tetrahydrobiopterin (BH4) biosynthesis, recycling, salvage and regulation	0.000194785	0.00377083	0	0	24.8963	212.704	HSP90AA1;PRKG2;CALM1
DMRT1 23473982 ChIP-Seq TESTES Mouse	0.000531162	0.0043367	0	0	1.68218	12.6844	YWHAE;PPP1R11;CRABP1;UBE2D3;GMPS;HMGB1;SMC3;RBPJ;ACTB;ACTG1;SMCHD1;XPO1;BASP1;SUMO2;SRSF10;TMPO;NPM1;CBX5;UBE2I;H3F3B;CCDC34;PRMT1;ACTN1;ATAD2;TXNL1;LARP7;HMGA2;H2AFV;NR2F2;TSN;SRPK1;NME1;CCDC88A;EIF5;FUBP1;HNRNPA2B1;ANP32E;HDGF;CALM1;FKBP4;CALM2;EIF4G1		Signaling events mediated by HDAC class I	0.000198059	0.00378569	0	0	7.11322	60.654	XPO1;UBE2I;MBD2;RBBP7;FKBP3;RAN
KLF4 18358816 ChIP-ChIP MESCs Mouse	0.000636828	0.00513443	0	0	1.75738	12.9326	DDX5;SET;PCNA;NUCKS1;YBX1;ACTB;ACTG1;HINT1;XPO1;STMN1;CFL1;TPR;SUMO2;NUP43;CLIC1;RWDD1;HSP90AA1;PPP1R14B;CBX5;UBE2C;ACTN1;IFRD1;RDX;EMP1;HMGA2;MSN;NUTF2;DYNLL1;CCT6A;EWSR1;INCENP;KIFC1;KIF20A;PFN1;PTMA;CNIH4		RhoA signaling pathway	0.000200962	0.00379317	0	0	9.22084	78.4914	JUN;LIMK2;CFL1;RDX;MSN
SPI1 23547873 ChIP-Seq NB4 Human	0.000711446	0.00566521	0	0	1.50509	10.9092	PPP1R11;MCM7;UBE2D3;PSIP1;CTCF;HMGB1;YBX1;RBPJ;TUBA1C;SYNCRIP;HINT1;PSMD7;XPO1;SNRPD3;CLIC1;TMPO;HSP90AA1;ANXA1;TPM3;TUBB;ACTL6A;TPM1;CDC40;ACTA2;SLTM;INCENP;KIFC1;TCP1;CKS2;MCM3;FKBP4;SRSF7;PLEC;SET;ARPP19;CCNB1;LMNA;EXOSC8;CCT8;SRSF10;ADSS;HNRNPA0;PPP1R14B;H3F3B;TEX30;PRRX1;NR2F2;MAGOHB;LSM5;MANF;CENPF;PSMC5;EIF5;UBE2S;HNRNPF;FUBP1;HNRNPD;ANP32B		APC/C- and Cdc20-mediated degradation of Nek2A	0.000213165	0.00397382	0	0	13.278	112.245	CDC20;CCNB1;UBE2C;CDK1
ELK1 19687146 ChIP-ChIP HELA Human	0.000738012	0.00580509	0	0	2.08375	15.0271	PLK4;ANXA1;PPP1R11;TPM3;MRPL18;UBE2D3;TPM1;NUCKS1;SMC6;YBX1;DEK;DYNLL1;NME1;TPX2;CCNB2;XPO1;SLTM;NASP;KIFC1;MAGOH;USP1;SNRPG;SNRPE		G0 and early G1 pathway	0.000213165	0.00392536	0	0	13.278	112.245	TOP2A;PCNA;TFDP1;CDK1
OCT4 18692474 ChIP-Seq MEFs Mouse	0.000880501	0.00684245	0	0	1.66642	11.7233	DDX5;SET;UBE2D3;KIF11;YBX1;ACTB;GSPT1;LMNB1;SYNCRIP;HINT1;PSMD7;TUBA1A;RAD21;CFL1;SNRPD3;HELLS;RANBP1;NPM1;HSP90AA1;RRM1;H3F3B;PARP2;H2AFZ;ACTL6A;LARP7;CACYBP;PA2G4;MPP6;TUBA4A;NME1;TFDP1;KIFC1;IMPDH2;SERBP1;CKS2;SMS;PPIH;CALM1;FKBP4;EZH2		Purine ribonucleoside monophosphate biosynthesis	0.000265448	0.00482924	0	0	22.633	186.362	IMPDH2;GMPS;ADSS
FOXM1 26456572 ChIP-Seq MCF-7 Human	0.000950796	0.00730076	0	0	1.65975	11.5489	TES;HMGB2;NUCKS1;ARPP19;LMNB1;CDC20;FBL;CCNB2;BASP1;RAD21;TMPO;S100A10;HNRNPA3;ANXA1;CCDC34;UBE2C;RDX;EMP1;HMGA2;CACYBP;NR2F2;DYNLL1;LSM5;CKAP5;DKK2;CENPF;SFPQ;LSM6;INCENP;HNRNPA2B1;SERBP1;ANP32E;SMS;CDK1;HDGF;SNRPE;KIF20A;CALM2;CNIH4;EZH2		Recruitment of NuMA to mitotic centrosomes	0.000265448	0.00477175	0	0	22.633	186.362	CCNB1;CDK1;TUBG1
GATA6 25053715 ChIP-Seq YYC3 Human	0.000950796	0.00721487	0	0	1.65975	11.5489	PSMD11;CDCA3;HNRNPU;HNRNPR;NUCKS1;LMNB1;CDC20;HINT1;TRA2B;EXOSC8;TMPO;S100A10;PLK4;HELLS;JUN;HNRNPA3;NOP58;PPP1R14B;CCDC34;PRMT1;TPM3;FST;CACYBP;NAP1L1;NR2F2;ILF2;SRRM1;H1F0;HIST3H2A;KIFC1;HNRNPF;FUBP1;NCL;SERBP1;ANP32E;MCM3;PPIH;ANP32B;CALM1;PLEC		Sonic Hedgehog (SHH) receptor PTCH1 regulation of cell cycle	0.000265448	0.00471561	0	0	22.633	186.362	CCNB1;XPO1;CDK1
PU 27001747 Chip-Seq BMDM Mouse	0.000950796	0.00713097	0	0	1.65975	11.5489	YWHAE;HNRNPU;NUCKS1;ACTG1;TUBA1C;HINT1;BCLAF1;PSMD1;CLIC1;ADSS;TMPO;HNRNPA0;RWDD1;NPM1;NOP58;ACTN1;PTGES3;FST;IFRD1;HMGA2;PA2G4;INHBA;UCHL3;HNRNPAB;TUBA4A;CKAP4;TSN;CCDC88A;CENPF;HIST3H2A;FUBP1;NCL;CDK1;MCM3;SNRPE;SGK1;GCLM;PTMA;ASF1A;CNIH4		E2F transcription factor network	0.000268858	0.00472064	0	0	6.72872	55.319	RANBP1;RRM1;TFDP1;CBX5;MCM3;CDK1
ATF3 27146783 Chip-Seq COLON Human	0.000950796	0.00704901	0	0	1.65975	11.5489	TCERG1;HMGB2;HNRNPU;PSIP1;KIF11;CTCF;SMC3;ACTG1;TUBA1C;TUBA1B;BCLAF1;RAD21;LMNA;CFL1;SNRPD3;CCT8;EIF4E;S100A10;HNRNPA0;HNRNPA3;RRM1;ANXA1;CBX5;UBE2I;UBE2C;H2AFZ;IFRD1;MBD2;NR2F2;MAGOHB;UCHL3;CKAP4;TSN;HDGF;SNRPF;PFN1;CALM1;ASF1A;RAN;PLEC		Kinesins	0.000290198	0.00503677	0	0	12.2945	100.138	KIF2A;KIFC1;KIF11;KIF20A
EOMES 20176728 ChIP-ChIP TSCs Mouse	0.0010092	0.00739701	0	0	1.71305	11.8176	TES;CDCA3;PPP1R11;KIF11;SMC3;SMC4;ACTG1;PSMD7;XPO1;RAD21;TMPO;S100A10;HELLS;SUPT16H;HSP90AA1;H2AFZ;PTGES3;LIMK2;TXNL1;SMARCA5;AHSA1;CACYBP;NAP1L1;NR2F2;CKAP4;SRRM1;TFDP1;SLTM;EWSR1;ANP32E;CKS2;SNRPG;HDGF;ANP32B;FKBP4;RAN		Deadenylation-dependent mRNA decay	0.000301624	0.00517559	0	0	8.46812	68.6454	LSM6;EXOSC8;LSM5;EIF4E;EIF4G1
SOX2 18692474 ChIP-Seq MESCs Mouse	0.00104354	0.00756273	0	0	1.47522	10.1276	TOP2A;YWHAE;TCERG1;UBE2D3;AMD1;PSIP1;NUCKS1;KIF11;HMGB1;YBX1;SYNCRIP;SMCHD1;PSMD7;MAGOH;SUMO2;PSMD1;HIST1H1E;CLIC1;HIST1H2AB;HELLS;HSP90AA1;CCDC34;TPM3;H2AFZ;ACTN1;TPM1;AHSA1;CACYBP;CKAP4;NME1;SFPQ;KIFC1;SNRPG;SMS;MCM3;PPIH;KIF20A;PFN1;FKBP4;PTMA;SET;CDCA3;CDCA8;GSPT1;USP1;RBBP7;CBX5;H3F3B;RDX;LARP7;MPP6;SRPK1;TPX2;HIST3H2A;IMPDH2;CALM1;GCLM;CNIH4;EZH2		FoxO family signaling	0.000301624	0.00511744	0	0	8.46812	68.6454	YWHAE;CCNB1;XPO1;SGK1;RAN
SMAD1 18555785 ChIP-Seq MESCs Mouse	0.00121899	0.00873613	0	0	2.31277	15.518	HSP90AA1;H3F3B;PPP1R11;NUCKS1;MND1;RBPJ;ARPP19;CKAP4;TUBA1C;SYNCRIP;BCLAF1;TUBA1A;STMN1;MCM3;FKBP4;PTMA;HIST1H2AB		Extension of telomeres	0.000335381	0.00562695	0	0	11.8554	94.8458	RFC3;PCNA;DKC1;PRIM1
CHD1 19587682 ChIP-ChIP MESCs Mouse	0.00138173	0.00979356	0	0	2.06731	13.612	PCNA;CBX5;CDCA3;CDCA8;GSPT1;HINT1;PSMC5;CCNB1;NASP;INCENP;UBE2S;RAD21;SERBP1;CFL1;SUMO2;USP1;SNRPD3;KIF20A;CCT8;GCLM;RBMX		Granzyme A-mediated apoptosis pathway	0.000350787	0.00582075	0	0	20.7469	165.048	SET;HMGB2;NME1
ETS1 22383799 ChIP-Seq G1ME Mouse	0.00176412	0.012368	0	0	1.61826	10.2599	YWHAE;SET;MCM7;HNRNPR;SMC3;RBPJ;ACTG1;TUBA1C;XPO1;LMNA;HMGN2;EIF4E;ADSS;TMPO;HNRNPA0;NPM1;SUPT16H;RRM1;H3F3B;TPM3;CNBP;TPM1;H2AFV;CACYBP;NAP1L1;H1F0;EIF5;TFDP1;KIF2A;HNRNPF;SERBP1;CDK1;MCM3;SNRPE;CALM1;CALM2;PTMA;ASF1A;EIF4G1		Association of TriC/CCT with target proteins during biosynthesis	0.000385386	0.00632536	0	0	11.4466	89.9844	NOP56;CCT6A;TCP1;CCT8
MYB 26560356 Chip-Seq TH2 Human	0.00176412	0.012235	0	0	1.61826	10.2599	TES;PSIP1;HMGB1;ACTB;GSPT1;SMC2;CDC20;TUBA1B;PSMD7;RAD21;TRA2B;STMN1;USP1;HMGN2;CLIC1;TMPO;HNRNPA0;JUN;HNRNPA3;RRM1;NOP58;PPP1R14B;ANXA1;PTGES3;IFRD1;NAP1L1;PA2G4;DEK;LSM5;ILF2;SFPQ;NASP;KIFC1;UBE2S;ANP32E;CALM1;PPID;EZH2;PLEC		BARD1 signaling events	0.000385386	0.00625735	0	0	11.4466	89.9844	NPM1;PCNA;EWSR1;UBE2D3
UTX 26944678 Chip-Seq JUKART Human	0.00176412	0.0121049	0	0	1.61826	10.2599	HNRNPU;PSIP1;NUCKS1;YBX1;ACTB;SMC2;ACTG1;BCLAF1;XPO1;RAD21;STMN1;CFL1;HIST1H1E;SNRPD3;HMGN2;HNRNPA0;JUN;HNRNPA3;ANXA1;UBE2I;H3F3B;UBE2C;ACTN1;MSN;H2AFV;CACYBP;PA2G4;SSRP1;LSM5;NASP;HNRNPF;IMPDH2;SERBP1;ANP32E;PFN1;CALM1;SGK1;PTMA;EZH2		TGF-beta signaling pathway	0.000422246	0.00678289	0	0	4.03723	31.369	YWHAE;CCNB2;JUN;UBE2I;TFDP1;FST;LIMK2;CDK1;INHBA
ZFP281 27345836 Chip-Seq ESCs Mouse	0.00176412	0.0119775	0	0	1.61826	10.2599	YWHAE;DDX5;CDCA3;HNRNPU;NUCKS1;ACTB;ACTG1;GJC1;TUBA1C;BCLAF1;SMCHD1;CCNB1;TUBA1A;CFL1;TPR;CLIC1;EIF4E;TMPO;HNRNPA0;SUZ12;HSP90AA1;PPP1R14B;H3F3B;PTGES3;FST;IFRD1;HMGA2;NR2F2;DEK;TUBA4A;CKAP4;TSN;NSMCE4A;EWSR1;HDGF;PFN1;SGK1;GCLM;PTMA		RNA polymerase I promoter opening	0.000501009	0.00796341	0	0	10.7081	81.3694	H2AFZ;HIST1H2AJ;MBD2;HIST1H2AB
NANOG 18555785 ChIP-Seq MESCs Mouse	0.00249822	0.0167849	0	0	2.2967	13.7623	TOP2A;RRM1;SET;UBE2C;H2AFZ;ACTL6A;HMGB2;NUCKS1;SYNCRIP;BASP1;STMN1;MAGOH;CKS2;SMS;MCM3		Leading strand biosynthesis	0.000570135	0.00896774	0	0	17.783	132.833	RFC3;PCNA;PRIM1
TCFAP2C 20176728 ChIP-ChIP TROPHOBLAST STEM CELLS Mouse	0.0026574	0.0176703	0	0	1.49359	8.85759	DDX5;CDCA3;AMD1;PSIP1;YBX1;SMC3;SMC4;ACTB;GSPT1;ACTG1;HINT1;XPO1;RAD21;RBBP7;CLIC1;ADSS;TMPO;SUPT16H;HSP90AA1;PPP1R14B;PTGES3;CNBP;LIMK2;RDX;ACTL6A;TXNL1;LARP7;SSRP1;DYNLL1;UCHL3;LSM5;SRRM1;CCT6A;EIF5;LSM6;SLTM;EWSR1;INCENP;KIFC1;CKS2;HDGF;ANP32B;CALM1;PTMA;FKBP3;RAN;EZH2;EIF4G1		Phagosome	0.000570574	0.00888213	0	0	4.31104	32.1986	TUBA1C;TUBA1B;TUBA1A;TUBB;TUBB4B;ACTB;TUBA4A;ACTG1
POU5F1 18555785 ChIP-Seq MESCs Mouse	0.0031214	0.0205439	0	0	2.24291	12.9404	SUPT16H;HSP90AA1;PPP1R11;TPM3;ATAD2;SSRP1;RBPJ;LMNB1;CCT6A;SFPQ;EIF5;EXOSC8;CALM1;GCLM;ASF1A		Autodegradation of Cdh1 by Cdh1-APC/C	0.000663823	0.0102283	0	0	7.1541	52.3501	PSMC5;PSMD7;PSMD11;UBE2C;PSMD1
KLF5 25053715 ChIP-Seq YYC3 Human	0.00318157	0.0207284	0	0	1.57676	9.06699	DDX5;HNRNPR;NUCKS1;CTCF;ACTB;SMC2;LMNB1;CDC20;TUBA1C;XPO1;BASP1;DPYSL3;LMNA;CFL1;S100A10;NOP56;JUN;SUPT16H;ANXA1;PRMT1;TPM3;ACTN1;TUBB;PTGES3;LIMK2;IFRD1;ATAD2;EMP1;CACYBP;MND1;PA2G4;NR2F2;DYNLL1;ANP32B;CALM1;PTMA;RAN;CDKN3		Control of cell cycle and breast tumor growth by estrogen-responsive protein Efp	0.000861644	0.0131423	0	0	15.5602	109.803	CCNB2;CCNB1;CDK1
FOXO1 25302145 ChIP-Seq T-LYMPHOCYTE Mouse	0.00318157	0.0205211	0	0	1.57676	9.06699	TES;SET;MCM7;HNRNPU;CTCF;HMGB1;SMC3;RBPJ;SMCHD1;TUBA1A;DPYSL3;LMNA;EXOSC8;SNRPD3;S100A10;HNRNPA3;TPM3;IFRD1;MBD2;TPM1;EMP1;MSN;SSRP1;MPP6;SRRM1;SRPK1;ACTA2;HNRNPM;NSMCE4A;HNRNPF;FUBP1;HNRNPD;NAA15;PFN1;CALM1;GCLM;PTMA;ASF1A		Protein metabolism	0.000995422	0.0150309	0	0	2.62856	18.1695	NOP56;TUBB4B;ACTB;TUBA4A;CCT6A;TUBA1C;TUBA1B;EIF5;TUBA1A;TCP1;CCT8;EIF4E;PFDN6;EIF4G1
RUNX2 24764292 ChIP-Seq MC3T3 Mouse	0.00318157	0.020318	0	0	1.57676	9.06699	PCNA;MCM7;NUCKS1;ACTB;ACTG1;TUBA1C;SMCHD1;XPO1;LMNA;CLIC1;EIF4E;TMPO;NPM1;HSP90AA1;NOP58;PPP1R14B;ANXA1;TPM3;H2AFZ;ACTN1;FST;LIMK2;ATAD2;TPM1;CACYBP;MAGOHB;NSMCE4A;UBE2S;HNRNPF;HNRNPD;CKS2;MCM3;UBA2;ANP32B;PFN1;CALM1;PTMA;EZH2		SUMOylation by RanBP2 regulates transcriptional repression	0.00103701	0.0155039	0	0	14.6449	100.631	UBE2I;XPO1;RAN
CTCF 21964334 Chip-Seq Bcells Human	0.00318157	0.0201188	0	0	1.57676	9.06699	CDCA8;HNRNPR;CTCF;ACTB;CDC20;GJC1;FBL;TUBA1B;HINT1;TPR;USP1;HMGN2;EIF4E;ADSS;S100A10;HNRNPA0;NOP58;TPM3;H2AFZ;FST;EMP1;AHSA1;CACYBP;NR2F2;UCHL3;MPP6;NSMCE4A;INCENP;FUBP1;HNRNPA2B1;CDK1;SNRPE;KIF20A;SGK1;GCLM;PTMA;ASF1A;RAN		Endocytotic role of NDK, phosphins and dynamin	0.00103701	0.0153519	0	0	14.6449	100.631	CALM1;CALM2;NME1
ELF3 26769127 Chip-Seq PDAC-Cell line Human	0.00318157	0.0199234	0	0	1.57676	9.06699	HNRNPU;CDCA8;HNRNPR;NUCKS1;KIF11;YBX1;CDC20;GJC1;PSMD7;XPO1;MAGOH;LMNA;TPR;USP1;HMGN2;ADSS;HELLS;JUN;H3F3B;TUBB;RDX;EMP1;H2AFV;SRRM1;CENPF;SFPQ;EIF5;SLTM;NASP;FUBP1;SERBP1;ANP32E;HDGF;SNRPE;PPIH;ANP32B;CALM1;CNIH4		Eukaryotic protein translation	0.00103701	0.0152028	0	0	14.6449	100.631	EIF5;EIF4E;EIF4G1
SOX2 16153702 ChIP-ChIP HESCs Human	0.00324489	0.0201246	0	0	1.75326	10.0473	TOP2A;DDX5;SET;PPP1R11;UBE2D3;KIF11;BCLAF1;DPYSL3;CFL1;SNRPD3;HELLS;HIST1H2AL;CBX5;H3F3B;TPM3;UBE2C;TUBB;ATAD2;HIST1H2AJ;INHBA;TUBG1;ILF2;SFPQ;HIST3H2A;DIAPH3;ANP32B;CALM2		G1/S-specific transcription	0.00103701	0.0150566	0	0	14.6449	100.631	PCNA;TFDP1;CDK1
PRDM5 23873026 ChIP-Seq MEFs Mouse	0.00330373	0.0202944	0	0	1.85492	10.5966	RWDD1;TES;SET;PPP1R11;MCM7;TUBB;IFRD1;DEK;SMC2;SRPK1;SYNCRIP;BCLAF1;TCP1;CKS2;SMS;SRSF3;ANP32B;RBBP7;SGK1;CLIC1;ASF1A;EZH2;PLEC		Nitric oxide metabolism	0.00103701	0.0149132	0	0	14.6449	100.631	HSP90AA1;PRKG2;CALM1
VDR 21846776 ChIP-Seq THP-1 Human	0.00360341	0.0219264	0	0	1.98585	11.1721	H3F3B;SMARCA5;HNRNPU;YBX1;SMC4;HNRNPAB;ACTB;SRPK1;ACTG1;LMNB1;CDC20;TPX2;DIAPH3;NASP;HNRNPF;IMPDH2;PTMA;PFDN6;TMPO		Striated muscle contraction	0.00110034	0.0156746	0	0	8.73553	59.5077	ACTA2;TPM3;TPM1;ACTG1
GABP 19822575 ChIP-Seq HepG2 Human	0.00363702	0.0219241	0	0	1.47799	8.30126	PSMD11;CDCA3;PPP1R11;MCM7;MRPL18;PRIM1;HNRNPU;DPY30;KIF11;ACTB;GSPT1;HINT1;PSMD7;RAD21;MAGOH;CFL1;PLK4;RWDD1;SUPT16H;HSP90AA1;PPP1R14B;CBX5;H3F3B;TPM3;TPM1;TXNL1;LSM5;SRRM1;SRPK1;NME1;TPX2;HNRNPM;DNAJC2;DIAPH3;NSMCE4A;TFDP1;KIF2A;KIFC1;HNRNPF;SERBP1;UBA2;SNRPE;PPIH;PTMA;PPID;EZH2;EIF4G1		G13 signaling pathway	0.00121461	0.0171408	0	0	8.51154	57.1408	CFL1;CALM1;PFN1;CALM2
MYB 21317192 ChIP-Seq ERMYB Mouse	0.00403714	0.0241107	0	0	1.88812	10.4078	HSP90AA1;SET;EMP1;PA2G4;HMGB1;SMC3;SLTM;NASP;TCP1;LMNA;SERBP1;ESD;ANP32E;SNRPF;RBBP7;CALM1;SGK1;GCLM;CALM2;PPID;S100A10		Pertussis toxin-insensitive CCR5 signaling in macrophage	0.0012334	0.0172447	0	0	13.8313	92.6415	JUN;CALM1;CALM2
SRF 21415370 ChIP-Seq HL-1 Mouse	0.00438166	0.0259282	0	0	1.62522	8.82545	DDX5;PPP1R11;MCM7;PRIM1;UBE2D3;GMPS;CDCA8;SMC6;TUBA1C;FBL;CCNB2;PSMD7;LMNA;ESD;TPR;CLIC1;ADSS;RFC3;CBX5;PARP2;PRMT1;TXNL1;LARP7;PA2G4;LSM5;MPP6;ILF2;CCT6A;PSMC5;TFDP1;UBE2S;EZH2		Chk1/Chk2(Cds1)-mediated inactivation of cyclin B-Cdk1 complex	0.00141179	0.0195578	0	0	33.195	217.856	CCNB1;CDK1
SMARCA4 20176728 ChIP-ChIP TSCs Mouse	0.00448521	0.0262997	0	0	1.78149	9.63244	TOP2A;HSP90AA1;CNBP;LIMK2;TXNL1;SMARCA5;EMP1;NUTF2;SMC3;DYNLL1;ACTB;SRRM1;EWSR1;RAD21;PSMD1;HDGF;ANP32B;RBBP7;CALM2;CLIC1;PTMA;EIF4E;RAN;S100A10		Cyclin B2-mediated events	0.00141179	0.01938	0	0	33.195	217.856	CCNB2;CDK1
RUNX1 17652178 ChIP-ChIP JURKAT Human	0.00502806	0.0292171	0	0	1.82027	9.63416	HELLS;HIST1H2AL;NPM1;SUPT16H;RRM1;SET;ANXA1;PSMD11;H3F3B;CCDC34;FST;ACTL6A;TPM1;PSIP1;H2AFV;YBX1;DEK;NME1;H1F0;RAD21;EIF4E;S100A10		Cycling of Ran in nucleocytoplasmic transport	0.00141179	0.0192054	0	0	33.195	217.856	RANBP1;RAN
NCOR 22465074 ChIP-Seq MACROPHAGES Mouse	0.00557537	0.0321082	0	0	1.53527	7.96712	YWHAE;HNRNPU;NUCKS1;ACTB;ACTG1;TUBA1C;TUBA1B;BCLAF1;PSMD7;TRA2B;ESD;S100A10;JUN;H3F3B;PRMT1;H2AFZ;IFRD1;MBD2;MSN;PA2G4;INHBA;DEK;SSRP1;HNRNPAB;CDC40;TUBA4A;TSN;HIST3H2A;TFDP1;HNRNPA2B1;HDGF;ANP32B;CALM1;SGK1;ASF1A;CNIH4;EZH2		FOXM1 transcription factor network	0.00146762	0.0197866	0	0	8.09635	52.8215	CCNB2;CCNB1;CENPF;CDK1
KDM2B 26808549 Chip-Seq JURKAT Human	0.00557537	0.031824	0	0	1.53527	7.96712	SET;AMD1;GMPS;HNRNPU;HNRNPR;KIF11;HMGB1;YBX1;RBPJ;CDC20;SYNCRIP;LMNA;SUMO2;PSMD1;HMGN2;TMPO;S100A10;JUN;H3F3B;ACTN1;TUBB;FST;TPM1;H2AFV;NAP1L1;ILF2;CKAP5;SRRM1;HNRNPM;TFDP1;NASP;HNRNPF;ANP32E;HDGF;ANP32B;CALM1;PTMA		MicroRNA regulation of DNA damage response	0.00156011	0.0208475	0	0	5.92768	38.3106	CCNB2;CCNB1;MCM7;CDK1;SMC1A
RACK7 27058665 Chip-Seq MCF-7 Human	0.00557537	0.0315449	0	0	1.53527	7.96712	CDCA8;HNRNPR;NUCKS1;KIF11;YBX1;ACTG1;LMNA;CFL1;USP1;S100A10;HELLS;JUN;PPP1R14B;TPM3;ACTN1;TUBB;FST;LIMK2;RDX;HIST1H2AJ;PA2G4;NR2F2;CKAP5;CKAP4;SRRM1;CENPF;H1F0;HNRNPF;SERBP1;ANP32E;CDK1;HDGF;PPIH;CALM1;FKBP4;PTMA;RAN		Nucleotide metabolism	0.00156011	0.0206646	0	0	5.92768	38.3106	RRM1;IMPDH2;GMPS;ADSS;NME1
SOX17 20123909 ChIP-Seq XEN Mouse	0.00631044	0.0353934	0	0	1.53444	7.77277	UBE2D3;NUCKS1;ACTG1;LMNB1;CDC20;GJC1;SYNCRIP;CFL1;PSMD1;RBBP7;CLIC1;ADSS;RRM1;ANXA1;H3F3B;ACTN1;PTGES3;LARP7;AHSA1;TUBG1;UCHL3;TSN;SRRM1;NME1;TPX2;SFPQ;KIF2A;NASP;INCENP;MCM3;HDGF;CALM1;FKBP4;PTMA;RBMX;RAN		Actin cytoskeleton regulation	0.0017372	0.0228102	0	0	3.30481	21.0037	DIAPH3;ACTN1;LIMK2;RDX;CFL1;MSN;PFN1;ACTB;ACTG1
PPARG 23326641 ChIP-Seq C3H10T1-2 Mouse	0.00636012	0.0353644	0	0	1.88158	9.51648	RWDD1;RANBP1;HSP90AA1;CBX5;UBE2I;HNRNPU;CACYBP;TUBG1;ILF2;ACTB;SRRM1;TUBA1B;NSMCE4A;KIFC1;RAD21;EXOSC8;SUMO2;PFN1;PTMA		Degradation of beta-catenin by the destruction complex	0.00188056	0.0244797	0	0	5.68408	35.6743	CDC20;PSMC5;PSMD7;PSMD11;PSMD1
ERG 20887958 ChIP-Seq HPC-7 Mouse	0.00749962	0.0413441	0	0	1.51729	7.42397	YWHAE;TCERG1;TES;SET;GMPS;HMGB2;HNRNPR;NUCKS1;SMC6;ARPP19;SMC2;BCLAF1;XPO1;STMN1;CFL1;HIST1H2AB;RRM1;PRMT1;PTGES3;RDX;ACTL6A;MSN;TUBG1;SMC1A;MPP6;H1F0;SFPQ;HIST3H2A;SLTM;DKC1;ANP32E;ANP32B;PFN1;GCLM;CNIH4;EIF4G1		Actions of nitric oxide in the heart	0.00244335	0.0315339	0	0	7.06277	42.4782	HSP90AA1;PRKG2;CALM1;CALM2
GATA4 21415370 ChIP-Seq HL-1 Mouse	0.00755332	0.0412872	0	0	1.5059	7.3575	DDX5;TES;PPP1R11;MCM7;GMPS;SMC6;CTCF;RBPJ;FBL;HINT1;PSMD7;MAGOH;TPR;CLIC1;ADSS;HELLS;RANBP1;RFC3;UBE2I;PRRX1;TPM3;H2AFZ;ATAD2;AHSA1;TUBA4A;ACTA2;CCDC88A;H1F0;KIF2A;NCL;SERBP1;ANP32E;SNRPE;PFN1;CALM1;CALM2;EZH2		Cyclins and cell cycle regulation	0.00256067	0.0327678	0	0	10.8245	64.5949	CCNB1;TFDP1;CDK1
EWS 26573619 Chip-Seq HEK293 Human	0.00771523	0.0418179	0	0	1.84633	8.98157	HSP90AA1;HNRNPA3;ANXA1;CBX5;NAP1L1;HMGB1;MPP6;ACTB;PSMD7;DIAPH3;FUBP1;TRA2B;IMPDH2;HNRNPA2B1;SERBP1;HNRNPD;PTMA;RAN;CDKN3		Amino acid metabolism	0.00257909	0.0327262	0	0	3.40462	20.2926	PSMC5;PSMD7;PSMD11;AMD1;SMS;PSMD1;INHBA;GCLM
ASH2L 23239880 ChIP-Seq MESCs Mouse	0.00813043	0.0437011	0	0	1.3682	6.58397	PPP1R11;DPY30;KIF11;CTCF;RBPJ;SMC4;SMC2;LMNB1;TUBA1C;TUBA1B;TUBA1A;XPO1;DPYSL3;MAGOH;CFL1;PSMD1;SNRPD3;HELLS;RFC3;PRMT1;TPM3;ACTN1;H2AFV;SMC1A;TUBA4A;SFPQ;SNRPF;SGK1;FKBP3;PPID;GJC1;LMNA;NUP43;EIF4E;HNRNPA0;PLK4;RWDD1;NOP58;PPP1R14B;CBX5;UBE2I;HMGA2;MAGOHB;LSM5;HNRNPAB;PSMC5;LSM6;UBE2S;SERBP1;HDGF;CALM1;GCLM;CALM2;RAN;CDKN3		Myometrial relaxation and contraction pathways	0.00278247	0.0350127	0	0	3.74782	22.0538	YWHAE;ACTA2;JUN;CALM1;CALM2;ACTB;ACTG1
MYC 18940864 ChIP-ChIP HL60 Human	0.00918826	0.0489787	0	0	1.89114	8.86911	RWDD1;TCERG1;CBX5;UBE2I;MCM7;MBD2;AHSA1;CACYBP;NR2F2;LMNB1;BCLAF1;H1F0;NASP;SERBP1;ESD;CALM1;GCLM		Muscle contraction	0.00284852	0.0355477	0	0	6.77449	39.705	ACTA2;TPM3;TPM1;CALM1
TFEB 21752829 ChIP-Seq HELA Human	0.00928341	0.0490803	0	0	1.84873	8.65119	JUN;NPM1;SUPT16H;DDX5;HNRNPA3;H2AFZ;TXNL1;HNRNPM;TUBA1C;CCNB1;FUBP1;NCL;STMN1;CFL1;HNRNPD;HDGF;EIF4E;EIF4G1		Endothelial NOS activation	0.00291787	0.0361146	0	0	23.7107	138.397	HSP90AA1;CALM1
UBF1/2 26484160 Chip-Seq HMECs Human	0.00949025	0.049766	0	0	1.49378	6.95725	HNRNPU;ACTB;ACTG1;GJC1;TUBA1C;STMN1;MAGOH;LMNA;EXOSC8;USP1;HMGN2;ADSS;S100A10;JUN;NPM1;SUPT16H;H3F3B;PRRX1;TUBB;FST;RDX;NR2F2;INHBA;CKAP5;CKAP4;SFPQ;EIF5;SLTM;NASP;SERBP1;ANP32E;HDGF;GCLM;PTMA;CNIH4;PLEC		Internal ribosome entry pathway	0.00291787	0.035821	0	0	23.7107	138.397	EIF4E;EIF4G1
KDM2B 26808549 Chip-Seq DND41 Human	0.00949025	0.0493646	0	0	1.49378	6.95725	SET;CDCA8;KIF11;HMGB1;YBX1;RBPJ;GSPT1;ACTG1;TUBA1C;STMN1;MAGOH;CFL1;SUMO2;USP1;PSMD1;HMGN2;ADSS;JUN;ACTN1;TPM1;CACYBP;SRRM1;HNRNPM;SFPQ;EIF5;NSMCE4A;NASP;HNRNPF;SERBP1;ANP32E;ANP32B;PFN1;CALM1;FKBP4;PTMA;CNIH4		Regular glucocorticoid receptor pathway	0.0031307	0.0381239	0	0	5.06022	29.1797	HSP90AA1;JUN;SUMO2;FKBP4;SGK1
CIITA 25753668 ChIP-Seq RAJI Human	0.0100697	0.0519595	0	0	2.16961	9.97635	YWHAE;PSMC5;DDX5;SFPQ;RRM1;TRA2B;HNRNPA2B1;HNRNPD;SRSF3;CALM1;PTMA;ACTB		Toll receptor cascades	0.0032057	0.0387248	0	0	3.65354	20.9816	JUN;UBE2I;UBE2C;UBE2S;UBE2D3;CDK1;HMGB1
TCF3 18347094 ChIP-ChIP MESCs Mouse	0.0102868	0.0526584	0	0	1.45723	6.66961	TCERG1;SET;CDCA3;AMD1;NUCKS1;SMC6;KIF11;YBX1;CDC20;SYNCRIP;TUBA1A;BASP1;STMN1;LMNA;USP1;CCT8;RBBP7;S100A10;HIST1H2AB;JUN;HSP90AA1;CBX5;TPM3;ACTN1;RDX;LARP7;HMGA2;NAP1L1;NR2F2;DYNLL1;SRRM1;TFDP1;NASP;SMS;CALM1;FKBP4;GCLM;PTMA;EZH2		Response to elevated platelet cytosolic calcium	0.00329929	0.0395391	0	0	4.99925	28.566	ACTN1;CFL1;PFN1;CALM1;TUBA4A
ZFP281 18358816 ChIP-ChIP MESCs Mouse	0.010673	0.0542056	0	0	2.01008	9.12583	DDX5;SET;UBE2I;PRMT1;MBD2;HMGA2;AHSA1;NR2F2;BCLAF1;EWSR1;SERBP1;CFL1;HDGF;PTMA		Physiological and pathological hypertrophy of the heart	0.00366073	0.0435252	0	0	9.57549	53.7194	JUN;CALM1;CALM2
CREB1 15753290 ChIP-ChIP HEK293T Human	0.0120925	0.0609351	0	0	1.73433	7.65734	TCERG1;RFC3;RRM1;PCNA;CBX5;H3F3B;PPP1R11;MRPL18;IFRD1;SMARCA5;HMGB2;NME1;CCT6A;PSMD7;EIF5;MAGOH;TPR;CKS2;USP1;CALM2		Stabilization of mRNA by HuR	0.00385965	0.0455318	0	0	20.7469	115.294	SET;XPO1
NANOG 18692474 ChIP-Seq MESCs Mouse	0.0132458	0.0662289	0	0	1.35956	5.87884	TOP2A;TCERG1;UBE2D3;AMD1;NUCKS1;KIF11;HMGB1;YBX1;SYNCRIP;HINT1;PSMD7;TUBA1A;BASP1;STMN1;MAGOH;PRKG2;HIST1H2AB;HELLS;HSP90AA1;TPM3;ACTN1;ACTL6A;TPM1;CACYBP;TUBA4A;NME1;TFDP1;KIFC1;SMS;PPIH;FKBP4;SET;CDCA3;RAD21;CCT8;RBBP7;ADSS;S100A10;RANBP1;PPP1R14B;CBX5;PTGES3;RDX;LARP7;DEK;MPP6;UBE2S;HDGF;CALM1;CALM2		Antigen presentation: folding, assembly, and peptide loading of class I MHC proteins	0.00389245	0.0455627	0	0	2.92897	16.252	CDC20;PSMC5;PSMD7;PSMD11;UBE2C;UBE2S;UBE2D3;PSMD1;UBA2
YAP1 20516196 ChIP-Seq MESCs Mouse	0.0132464	0.0657223	0	0	1.42529	6.163	YWHAE;DDX5;HNRNPU;CTCF;YBX1;ACTB;GSPT1;SMC2;BCLAF1;PSMD7;XPO1;BASP1;DPYSL3;LMNA;CFL1;TMPO;ANXA1;H3F3B;LIMK2;TPM1;TXNL1;SMARCA5;LARP7;HMGA2;NR2F2;INHBA;DKK2;EIF5;LSM6;KIF2A;HNRNPA2B1;SERBP1;HNRNPD;ANP32E;SNRPE;PFN1;SGK1;GCLM;CALM2;PTMA		Meiotic recombination	0.00405745	0.0471288	0	0	6.14723	33.854	H2AFZ;HIST1H2AJ;MND1;HIST1H2AB
NR1H3 23393188 ChIP-Seq ATHEROSCLEROTIC-FOAM Human	0.0141928	0.0698806	0	0	1.93961	8.25307	TOP2A;JUN;TUBB;YBX1;ACTB;TUBA1C;TUBA1B;TUBA1A;TFDP1;KIFC1;BASP1;EXOSC8;CKS2;MCM3		Control of gene expression by vitamin D receptor	0.00408205	0.0470526	0	0	9.22084	50.7253	SUPT16H;PRMT1;ACTL6A
STAT3 24763339 ChIP-Seq IMN-ESCs Mouse	0.0154362	0.0754268	0	0	1.48524	6.19498	TCERG1;NUCKS1;RBPJ;SMC2;LMNB1;TUBA1B;SMCHD1;PSMD7;TUBA1A;BASP1;RBBP7;TMPO;JUN;HSP90AA1;HNRNPA3;CBX5;ACTL6A;EMP1;NR2F2;INHBA;UCHL3;TUBA4A;CKAP4;TSN;SFPQ;LSM6;IMPDH2;SERBP1;CDK1;CALM1;SGK1;CDKN3		Androgen receptor signaling, proteolysis, and transcription regulation	0.00424153	0.0485205	0	0	4.7152	25.7584	JUN;UBE2I;LIMK2;FKBP4;RAN
MNX1 26342078 ChIP-Seq MIN6-4N Mouse	0.015686	0.076071	0	0	1.45228	6.03422	PRIM1;NUCKS1;TUBA1C;HINT1;BCLAF1;PSMD7;BASP1;TPR;PSMD1;EIF4E;ADSS;TMPO;PLK4;SUZ12;RWDD1;SUPT16H;HSP90AA1;NOP58;CCDC34;PRMT1;PTGES3;FST;HMGA2;NAP1L1;PA2G4;INHBA;TSN;NME1;ACTA2;CENPF;KIFC1;SNRPE;PTMA;ASF1A;EIF4G1		HIF-1 degradation in normoxia	0.00424153	0.0481557	0	0	4.7152	25.7584	HSP90AA1;PSMC5;PSMD7;PSMD11;PSMD1
CEBPA 20513432 ChIP-Seq MACROPHAGES Mouse	0.015686	0.0755033	0	0	1.45228	6.03422	TOP2A;TES;CDCA3;DPY30;GSPT1;TUBA1C;TUBA1B;CCNB1;TUBA1A;STMN1;CFL1;PSMD1;RBBP7;JUN;ANXA1;CNBP;ATAD2;MBD2;EMP1;H2AFV;NUTF2;CACYBP;NAP1L1;DEK;DYNLL1;TSN;SRPK1;HIST3H2A;ANP32E;MCM3;KIF20A;CNIH4;CDKN3;EIF4G1;PLEC		RNA polymerase I transcription	0.00433498	0.0488494	0	0	6.03546	32.8392	H2AFZ;HIST1H2AJ;MBD2;HIST1H2AB
FOXA1 21915096 ChIP-Seq LNCaP-1F5 Human	0.015686	0.074944	0	0	1.45228	6.03422	TES;MCM7;GMPS;ARPP19;GSPT1;FBL;HINT1;BCLAF1;SMCHD1;PSMD7;PSMD1;NOP56;HSP90AA1;ANXA1;H3F3B;TPM3;RDX;ACTL6A;ATAD2;H2AFV;NR2F2;INHBA;MAGOHB;UCHL3;TSN;SRPK1;HNRNPM;DIAPH3;SERBP1;ANP32E;CDK1;SNRPE;PPIH;KIF20A;CALM2		Calcium/calmodulin-dependent protein kinase activation	0.0049231	0.0550658	0	0	18.4417	97.9957	CALM1;CALM2
GATA3 24758297 ChIP-Seq MCF-7 Human	0.015686	0.0743929	0	0	1.45228	6.03422	TES;CRABP1;HMGB2;NUCKS1;TUBA1C;HINT1;XPO1;TRA2B;PRKG2;EIF4E;S100A10;HELLS;TPM3;TUBB;FST;RDX;AHSA1;CACYBP;MND1;NR2F2;DEK;LSM5;ILF2;SRPK1;HNRNPF;HNRNPA2B1;ANP32E;CKS2;MCM3;CALM1;SGK1;FKBP4;CALM2;CNIH4;PLEC		G2/M DNA damage checkpoint	0.0049231	0.0546609	0	0	18.4417	97.9957	CCNB1;CDK1
UBF1/2 26484160 Chip-Seq HMEC-DERIVED Human	0.015686	0.0738499	0	0	1.45228	6.03422	HNRNPR;KIF11;HMGB1;YBX1;ACTB;CDC20;SYNCRIP;STMN1;LMNA;USP1;RBBP7;CLIC1;ADSS;S100A10;HIST1H2AL;PPP1R14B;PRRX1;PRMT1;TUBB;IFRD1;TPM1;EMP1;CACYBP;NR2F2;ILF2;SRRM1;ACTA2;H1F0;SFPQ;EIF5;ANP32E;SNRPG;HDGF;PPIH;CALM1		Interleukin-4 regulation of apoptosis	0.00523959	0.0577502	0	0	2.79733	14.6902	TOP2A;JUN;ANXA1;MCM7;ACTN1;RDX;MCM3;INHBA;DKK2
SOX2 27498859 Chip-Seq STOMACH Mouse	0.015686	0.0733148	0	0	1.45228	6.03422	YWHAE;TCERG1;DDX5;HNRNPU;HMGB1;SYNCRIP;BCLAF1;PSMD7;RAD21;TRA2B;USP1;RANBP1;HSP90AA1;HNRNPA3;NOP58;CCDC34;TPM1;H2AFV;PA2G4;MAGOHB;TUBG1;DYNLL1;SRRM1;EIF5;INCENP;TCP1;SERBP1;CKS2;MCM3;HDGF;SGK1;GCLM;PTMA;ASF1A;CNIH4		Activation of the pre-replicative complex	0.0055178	0.0603759	0	0	8.29876	43.1517	MCM7;PRIM1;MCM3
TCF3 18467660 ChIP-ChIP MESCs Mouse	0.0168826	0.07834	0	0	1.55452	6.34474	LMNB1;GJC1;BASP1;STMN1;EXOSC8;RBBP7;RANBP1;HSP90AA1;UBE2I;PTGES3;FST;RDX;NR2F2;DEK;SRRM1;SRPK1;SFPQ;EIF5;KIF2A;SLTM;FUBP1;SERBP1;SMS;GCLM;PTMA;RAN		Signaling pathway from G-protein families	0.0055178	0.0599416	0	0	8.29876	43.1517	JUN;CALM1;CALM2
SFPI1 20887958 ChIP-Seq HPC-7 Mouse	0.0171494	0.0790098	0	0	1.40123	5.69709	YWHAE;TES;UBE2D3;GMPS;SMC6;CTCF;ARPP19;FBL;HINT1;BCLAF1;SNRPD1;CFL1;TPR;USP1;RBBP7;CLIC1;SUZ12;NOP56;HNRNPA3;ACTL6A;MBD2;AHSA1;NUTF2;TUBG1;UCHL3;MANF;SFPQ;EIF5;SLTM;KIFC1;HNRNPF;FUBP1;ANP32E;CKS2;CALM1;GCLM;PPID;CNIH4;RAN;EIF4G1		TNFR1 signaling pathway	0.0055178	0.0595134	0	0	8.29876	43.1517	JUN;LMNA;LMNB1
THAP11 20581084 ChIP-Seq MESCs Mouse	0.0173504	0.0793689	0	0	1.72891	7.00923	YWHAE;PSMD11;CDCA3;PRIM1;IFRD1;CDCA8;NUTF2;CACYBP;PA2G4;GSPT1;NME1;EWSR1;STMN1;SERBP1;CFL1;TPR;EIF4E;CNIH4		Interferon-beta enhancer pathway	0.0055178	0.0590913	0	0	8.29876	43.1517	JUN;HMGB1;ACTB
SOX2 18555785 ChIP-Seq MESCs Mouse	0.017817	0.0809294	0	0	2.00372	8.0702	RFC3;SFPQ;MCM7;BASP1;FUBP1;STMN1;SUMO2;HMGB1;RBBP7;SSRP1;DYNLL1;PTMA		Activation of Src by protein tyrosine phosphatase alpha	0.00610518	0.0649213	0	0	16.5975	84.6243	CCNB1;CDK1
EST1 17652178 ChIP-ChIP JURKAT Human	0.0187841	0.0847254	0	0	1.65809	6.5905	RWDD1;SUPT16H;CBX5;H3F3B;SMARCA5;AHSA1;CACYBP;PA2G4;LSM5;GSPT1;BCLAF1;PSMC5;PSMD7;INCENP;SERBP1;SNRPG;MCM3;SNRPD3;CCT8;FKBP3		E2F-enabled inhibition of pre-replication complex formation	0.00610518	0.0644673	0	0	16.5975	84.6243	CCNB1;CDK1
PPARG 20887899 ChIP-Seq 3T3-L1 Mouse	0.0192408	0.0861827	0	0	1.30359	5.15013	TES;HNRNPU;DPY30;HMGB1;RBPJ;ACTB;TUBA1C;XPO1;SNRPD3;HELLS;ANXA1;FST;IFRD1;SMC1A;CDC40;SRRM1;SLTM;INCENP;PTMA;PPID;DDX5;CDCA3;PRIM1;GMPS;ARPP19;TRA2B;LMNA;TPR;CCT8;S100A10;HNRNPA0;NOP56;JUN;HNRNPA3;RRM1;H3F3B;PRRX1;UBE2C;CNBP;LARP7;MND1;NR2F2;INHBA;CCT6A;CCDC88A;PSMC5;LSM6;FUBP1;HNRNPA2B1;SERBP1;HNRNPD;CDK1;UBA2;HDGF;GCLM;EIF4G1		Ubiquitin-mediated proteolysis	0.00616113	0.0646063	0	0	3.66122	18.6337	CDC20;UBE2I;UBE2C;UBE2S;UBE2D3;UBA2
NANOG 16153702 ChIP-ChIP HESCs Human	0.0202197	0.0899428	0	0	1.47665	5.76054	TOP2A;TCERG1;DDX5;SET;PCNA;UBE2D3;BCLAF1;DPYSL3;CFL1;HIST1H1E;CLIC1;HELLS;HIST1H2AL;JUN;ANXA1;CBX5;H2AFZ;ATAD2;AHSA1;TUBG1;LSM5;MPP6;ILF2;TPX2;HIST3H2A;UBE2S;CKS2;SNRPE;ANP32B;CALM2		Packaging of telomere ends	0.00662305	0.0689711	0	0	7.78008	39.0342	H2AFZ;HIST1H2AJ;HIST1H2AB
DACH1 20351289 ChIP-Seq MDA-MB-231 Human	0.0220382	0.0973603	0	0	1.46621	5.59357	DDX5;CDCA3;DPY30;KIF11;LMNB1;TUBA1C;HINT1;SNRPD1;TRA2B;MAGOH;USP1;TMPO;HIST1H2AB;NPM1;H3F3B;PARP2;PRMT1;HMGA2;NUTF2;DYNLL1;MPP6;ILF2;HNRNPAB;CKAP4;SRPK1;CKS2;UBA2;CALM2;PTMA;RAN		p53 signaling pathway	0.00683491	0.0706899	0	0	3.5822	17.8598	DDX5;CCNB1;JUN;TFDP1;PCNA;PRMT1
TCFCP2L1 18555785 ChIP-Seq MESCs Mouse	0.023135	0.101511	0	0	1.42002	5.34837	YWHAE;DDX5;MRPL18;CRABP1;UBE2D3;HMGB2;SMC6;ACTG1;CDC20;TUBA1C;XPO1;CFL1;USP1;PRKG2;RBBP7;TMPO;RWDD1;RRM1;NUTF2;MND1;TUBG1;MPP6;TSN;SRRM1;FUBP1;IMPDH2;HDGF;CALM1;FKBP4;PTMA;FKBP3;RBMX;CNIH4;RAN		Dilated cardiomyopathy	0.00726025	0.0745781	0	0	4.14938	20.4371	TPM3;TPM1;LMNA;ACTB;ACTG1
NOTCH1 17114293 ChIP-ChIP T-ALL Human	0.0232481	0.101318	0	0	3.09655	11.6478	TES;CFL1;IFRD1;AHSA1;GSPT1		SUMOylation as a mechanism to modulate CtBP-dependent gene responses	0.00740291	0.0755297	0	0	15.0886	74.0231	UBE2I;UBA2
NANOG 18358816 ChIP-ChIP MESCs Mouse	0.0248134	0.107414	0	0	1.54928	5.72672	RANBP1;HSP90AA1;CBX5;CDCA3;H3F3B;IFRD1;RDX;UBE2D3;CACYBP;NUCKS1;XPO1;KIFC1;BASP1;DPYSL3;CKS2;SMS;MCM3;PRKG2;HDGF;CCT8;RBBP7;GCLM;RBMX		Unwinding of DNA	0.00740291	0.0750228	0	0	15.0886	74.0231	MCM7;MCM3
NFI 21473784 ChIP-Seq ESCs Mouse	0.0251675	0.10822	0	0	1.41079	5.19481	HMGB2;HNRNPU;PSIP1;SMC6;HMGB1;SMC4;ACTB;CDC20;SNRPD1;RAD21;LMNA;SUMO2;EIF4E;HNRNPA0;HELLS;SUPT16H;ANXA1;CCDC34;PRRX1;PTGES3;FST;TPM1;LARP7;HMGA2;MSN;MND1;MAGOHB;SRPK1;ACTA2;NCL;HNRNPA2B1;CDK1;MCM3;NAA15		Mammalian target of rapamycin complex 1 (mTORC1)-mediated signaling	0.00740291	0.0745226	0	0	15.0886	74.0231	EIF4E;EIF4G1
CREB1 26743006 Chip-Seq LNCaP Human	0.0251675	0.107504	0	0	1.41079	5.19481	SET;UBE2D3;HNRNPU;CDCA8;NUCKS1;KIF11;HMGB1;YBX1;RBPJ;CDC20;TUBA1B;STMN1;ESD;USP1;HMGN2;JUN;UBE2I;TUBB;DYNLL1;LSM5;ILF2;SRRM1;SFPQ;EIF5;NASP;HNRNPF;SERBP1;CDK1;ANP32B;PFN1;CALM1;SGK1;GCLM;PTMA		Mechanism of protein import into the nucleus	0.00740291	0.0740291	0	0	15.0886	74.0231	NUTF2;RAN
CTCF 27219007 Chip-Seq ERYTHROID Human	0.0251675	0.106796	0	0	1.41079	5.19481	HNRNPU;KIF11;HMGB1;YBX1;SMC4;GSPT1;CDC20;FBL;TUBA1B;BCLAF1;BASP1;RAD21;STMN1;LMNA;CFL1;USP1;HMGN2;ADSS;S100A10;JUN;PPP1R14B;TPM3;TUBB;AHSA1;PA2G4;SSRP1;ILF2;SRRM1;SFPQ;FUBP1;SERBP1;ANP32E;KIF20A;CALM1		Ubiquitin-mediated degradation of phosphorylated Cdc25A	0.00742579	0.0737693	0	0	5.18672	25.4294	PSMC5;PSMD7;PSMD11;PSMD1
YY1 21170310 ChIP-Seq MESCs Mouse	0.0255931	0.107892	0	0	1.96738	7.21129	HINT1;NPM1;PSMC5;RRM1;PSMD7;SET;NSMCE4A;TCP1;CALM1;PTMA;ACTB		Semaphorin interactions	0.00826793	0.0815985	0	0	5.02955	24.1186	HSP90AA1;LIMK2;CFL1;DPYSL3
NANOG 21062744 ChIP-ChIP HESCs Human	0.0261343	0.109459	0	0	1.67951	6.12098	CBX5;LIMK2;CDCA8;HMGA2;CACYBP;NUCKS1;DEK;TUBA1B;PSMC5;PSMD7;XPO1;NASP;CKS2;SMS;PRKG2;RBBP7;RBMX		Base excision repair	0.00851155	0.0834574	0	0	7.11322	33.904	PCNA;PARP2;HMGB1
RELA 24523406 ChIP-Seq FIBROSARCOMA Human	0.0286726	0.119315	0	0	1.54461	5.48616	HELLS;JUN;SUPT16H;HSP90AA1;PPP1R14B;CBX5;H3F3B;MCM7;PRMT1;TPM1;TXNL1;INHBA;SMCHD1;HNRNPF;LMNA;HDGF;PFN1;GCLM;CLIC1;PTMA;S100A10;PLEC		Inhibition of replication initiation of damaged DNA by RB1/E2F1	0.00881334	0.085859	0	0	13.8313	65.4424	TFDP1;PRIM1
LMO2 26923725 Chip-Seq MACROPHAGESS Mouse	0.0288861	0.119433	0	0	1.92994	6.84048	TUBA1C;RANBP1;7-SEP;CCDC34;IMPDH2;ESD;HNRNPD;HNRNPR;KIF11;HMGN2;PLEC		Activation of NF-kappaB in B cells	0.00917034	0.0887642	0	0	4.88162	22.9035	PSMC5;PSMD7;PSMD11;PSMD1
HOXD13 18407260 ChIP-ChIP DEVELOPING-LIMBS Mouse	0.031763	0.130491	0	0	2.54044	8.76311	CENPF;TES;PCNA;DIAPH3;ESD;NAP1L1		Immune system	0.00952689	0.0916281	0	0	1.74623	8.12632	JUN;PSMD11;UBE2C;UBE2D3;KIF11;HMGB1;DYNLL1;CDC20;PSMC5;PSMD7;KIF2A;UBE2S;TPR;CDK1;PSMD1;UBA2;NUP43;KIF20A;CALM1;EIF4E;EIF4G1
FUS 26573619 Chip-Seq HEK293 Human	0.0323797	0.132183	0	0	1.83398	6.29096	HELLS;HNRNPA3;PSMD7;DIAPH3;FUBP1;HNRNPA2B1;PSIP1;NR2F2;RBBP7;PTMA;DKK2;CDC40		Antiviral mechanism by interferon-stimulated genes	0.0101346	0.0968562	0	0	4.74215	21.775	TPR;NUP43;EIF4E;EIF4G1
CEBPB 21427703 ChIP-Seq 3T3-L1 Mouse	0.0391872	0.158967	0	0	1.36929	4.4357	UBE2D3;HNRNPU;SMC6;CTCF;TUBA1C;SYNCRIP;FBL;TPR;PRKG2;EIF4E;PLK4;JUN;ANXA1;CCDC34;H2AFZ;CNBP;LIMK2;EMP1;MSN;H2AFV;NR2F2;ILF2;CDC40;ACTA2;H1F0;SFPQ;HNRNPA2B1;SNRPG;SMS;MCM3;SNRPF;SGK1;PTMA		CDC42 signaling events	0.0101346	0.096247	0	0	4.74215	21.775	JUN;DIAPH3;LIMK2;CFL1
JUN 26020271 ChIP-Seq SMOOTH MUSCLE Human	0.0391872	0.157974	0	0	1.36929	4.4357	HMGB2;NUCKS1;SMC3;RBPJ;GSPT1;GJC1;SMCHD1;TUBA1A;XPO1;LMNA;RBBP7;CLIC1;EIF4E;HNRNPA0;RWDD1;HIST1H2AL;ANXA1;PARP2;LIMK2;IFRD1;EMP1;CACYBP;NR2F2;INHBA;KIF2A;UBE2S;FUBP1;SMS;SNRPE;PFN1;CALM1;GCLM;PLEC		Cyclin A-Cdk2-associated events at S phase entry	0.0111623	0.105344	0	0	4.61042	20.7248	PSMC5;PSMD7;PSMD11;PSMD1
PU.1 20513432 ChIP-Seq MACROPHAGES Mouse	0.0391872	0.156992	0	0	1.36929	4.4357	DPY30;ACTB;GSPT1;TUBA1C;TUBA1B;TUBA1A;XPO1;BASP1;RAD21;LMNA;RBBP7;PPP1R14B;ANXA1;PRRX1;PTGES3;ATAD2;MBD2;H2AFV;CACYBP;NAP1L1;DEK;DYNLL1;ACTA2;CCDC88A;PSMC5;7-SEP;SLTM;ANP32E;PFN1;ASF1A;CNIH4;CDKN3;PLEC		Angiotensin II-mediated activation of JNK pathway via Pyk2-dependent signaling	0.0114743	0.107616	0	0	6.38366	28.5199	JUN;CALM1;CALM2
ETS1 21867929 ChIP-Seq TH2 Mouse	0.0391872	0.156023	0	0	1.36929	4.4357	TES;TUBA1C;FBL;TUBA1B;TUBA1A;XPO1;SNRPD1;CFL1;SUMO2;HIST1H1E;HMGN2;EIF4E;HIST1H2AB;HSP90AA1;PPP1R14B;CBX5;H3F3B;FST;IFRD1;NUTF2;DYNLL1;UCHL3;ILF2;CKAP5;HNRNPAB;CCDC88A;CENPF;LSM6;TFDP1;SNRPE;PPIH;PFN1;CNIH4		FAS pathway and stress induction of heat shock protein regulation	0.0114743	0.106952	0	0	6.38366	28.5199	JUN;LMNA;LMNB1
CREB1 26743006 Chip-Seq LNCaP-abl Human	0.0391872	0.155066	0	0	1.36929	4.4357	HMGB2;HNRNPU;CDCA8;HNRNPR;NUCKS1;KIF11;HMGB1;YBX1;CDC20;TUBA1B;STMN1;CFL1;PSMD1;HMGN2;ADSS;HELLS;JUN;PPP1R14B;TPM3;UBE2C;CACYBP;ILF2;H1F0;SFPQ;EIF5;NASP;FUBP1;SERBP1;ANP32B;CALM1;FKBP4;GCLM;CNIH4		Polyamine metabolism	0.0119608	0.110803	0	0	11.8554	52.4732	AMD1;SMS
POU5F1 18358816 ChIP-ChIP MESCs Mouse	0.0397864	0.156477	0	0	1.65314	5.3301	DDX5;SET;PCNA;CBX5;PPP1R11;UBE2D3;NUCKS1;CTCF;UCHL3;CDC20;CCT6A;HIST3H2A;SMS;ADSS;CNIH4		RANKL regulation of apoptosis and immune response	0.0122548	0.112834	0	0	4.48581	19.7458	JUN;FUBP1;CDK1;CALM1
CUX1 19635798 ChIP-ChIP MULTIPLE HUMAN CANCER TYPES Human	0.0431213	0.168565	0	0	1.27799	4.01766	TCERG1;CDCA3;PPP1R11;MCM7;UBE2D3;AMD1;HMGB2;KIF11;LMNB1;HINT1;XPO1;CFL1;ESD;TPR;USP1;NUP43;CCT8;RBBP7;EIF4E;ADSS;UBQLN2;RWDD1;HELLS;SUPT16H;CBX5;H2AFZ;IFRD1;MBD2;EMP1;NAP1L1;PA2G4;DEK;LSM5;MPP6;ILF2;ACTA2;TPX2;CENPF;SFPQ;ANP32E;MCM3;PPIH;KIF20A;GCLM;CALM2;PTMA;FKBP3		Fas signaling pathway	0.0128142	0.117269	0	0	3.60815	15.7215	ACTA2;SLTM;ACTB;ACTG1;PLEC
JARID1A 20064375 ChIP-Seq MESCs Mouse	0.045343	0.176182	0	0	1.33789	4.13877	DDX5;PCNA;PPP1R11;MRPL18;CDCA8;CTCF;PSMD7;SNRPD1;MAGOH;TPR;NUP43;SNRPD3;CCT8;RANBP1;RRM1;PARP2;ACTN1;ACTL6A;TXNL1;AHSA1;NUTF2;CACYBP;MAGOHB;LSM5;TSN;NME1;CCT6A;DNAJC2;PSMC5;EIF5;IMPDH2;CKS2;SNRPG;KIF20A;PPID		Arrhythmogenic right ventricular cardiomyopathy (ARVC)	0.0128259	0.116669	0	0	4.426	19.281	ACTN1;LMNA;ACTB;ACTG1
RARG 19884340 ChIP-ChIP MEFs Mouse	0.0474342	0.183204	0	0	1.9151	5.83801	DDX5;ANXA1;UBE2C;FUBP1;DPYSL3;IFRD1;ESD;EMP1;CNIH4		Fc epsilon receptor I signaling in mast cells	0.0131512	0.118912	0	0	6.07226	26.3004	JUN;CALM1;CALM2
EGR1 19374776 ChIP-ChIP THP-1 Human	0.0488929	0.187714	0	0	3.66122	11.05	TCERG1;JUN;NPM1		Sema3A/PAK-dependent axon repulsion	0.0136923	0.123068	0	0	11.065	47.4791	HSP90AA1;CFL1
TDRD3 21172665 ChIP-Seq MCF-7 Human	0.0545682	0.208263	0	0	1.64708	4.79021	NOP56;H2AFV;LSM5;CKAP4;SYNCRIP;CENPF;PSMD7;DIAPH3;RAD21;HIST1H1E;CALM1;FKBP4;EZH2		Lagging strand processive biosynthesis	0.0136923	0.12234	0	0	11.065	47.4791	PCNA;PRIM1
SALL4 18804426 ChIP-ChIP MESCs Mouse	0.0558344	0.211842	0	0	1.48471	4.28393	PTGES3;RDX;PSIP1;DEK;SRPK1;GJC1;SYNCRIP;EIF5;KIF2A;BASP1;FUBP1;STMN1;SERBP1;SMS;RBBP7;GCLM;RAN;S100A10;EZH2		Mechanisms of transcriptional repression by DNA methylation	0.0136923	0.12162	0	0	11.065	47.4791	MBD2;RBBP7
TAL1 22897851 ChIP-Seq JUKARTE6-1 Human	0.0592	0.223298	0	0	1.3278	3.75347	PSMD11;UBE2D3;HNRNPU;NUCKS1;SMC3;LMNB1;SMCHD1;TUBA1A;STMN1;DPYSL3;ESD;SNRPD3;EIF4E;JUN;PRRX1;H3F3C;FST;MSN;H2AFV;MND1;MAGOHB;DYNLL1;MANF;ACTA2;TPX2;7-SEP;EWSR1;CKS2;MCM3;CALM1;RAN;EZH2		Messenger RNA decay by 5' to 3' exoribonuclease	0.0136923	0.120909	0	0	11.065	47.4791	LSM6;LSM5
LUZP1 20508642 ChIP-Seq ESCs Mouse	0.0592	0.222	0	0	1.3278	3.75347	YWHAE;PSMD11;PRIM1;SMC6;ACTG1;GJC1;HINT1;BCLAF1;XPO1;NUP43;SNRPD3;TMPO;SUZ12;RWDD1;NPM1;LIMK2;HMGA2;H2AFV;AHSA1;NAP1L1;PA2G4;HNRNPAB;CDC40;CKAP4;NME1;CCDC88A;7-SEP;EWSR1;CDK1;SNRPF;SGK1;ASF1A		BDNF signaling pathway	0.0141153	0.123919	0	0	2.54368	10.8373	JUN;CENPF;SFPQ;TUBB;DPYSL3;LMNA;CLIC1;S100A10
KAP1 27257070 Chip-Seq ESCs Mouse	0.0592	0.220717	0	0	1.3278	3.75347	HNRNPU;HMGB1;ACTB;ACTG1;CDC20;GJC1;FBL;TUBA1B;BCLAF1;XPO1;STMN1;LMNA;PSMD1;SNRPD3;RBBP7;CLIC1;TMPO;HSP90AA1;PA2G4;UCHL3;DKK2;SRPK1;NSMCE4A;SLTM;UBA2;HDGF;SNRPE;PFN1;CALM1;SGK1;CALM2;PTMA		Interleukin-2 signaling pathway	0.0144728	0.126324	0	0	1.76361	7.46973	NOP56;JUN;HSP90AA1;TES;PCNA;ACTN1;LIMK2;PA2G4;SMC4;HNRNPAB;ACTB;NME1;SFPQ;DKC1;FUBP1;CDK1;SGK1;EZH2
CDKN2AIP 20523734 ChIP-Seq CORTICAL Neurons	0.0617088	0.228748	0	0	2.69878	7.517	NPM1;LIMK2;TPM1;RBMX		Apoptosis regulation	0.0146398	0.127047	0	0	4.25577	17.9764	PSMC5;PSMD7;PSMD11;PSMD1
CRX 20693478 ChIP-Seq ADULT RETINA Mouse	0.0617507	0.227595	0	0	1.61503	4.49729	TCERG1;LIMK2;SMC1A;ILF2;LMNB1;XPO1;IMPDH2;DPYSL3;LMNA;ANP32E;SNRPG;CALM1;PTMA		Purine metabolism	0.0146675	0.12656	0	0	3.03613	12.8189	RRM1;PRIM1;IMPDH2;GMPS;ADSS;NME1
VDR 24763502 ChIP-Seq THP-1 Human	0.0625981	0.229408	0	0	1.41749	3.92789	HSP90AA1;H3F3B;PTGES3;AMD1;SMARCA5;HNRNPU;INHBA;SMC4;HNRNPAB;ACTB;LMNB1;TUBA1B;SMCHD1;DIAPH3;BASP1;HNRNPF;CFL1;HNRNPD;CLIC1;PTMA;ASF1A;TMPO		Antigen processing: cross presentation	0.0152786	0.131084	0	0	4.2019	17.5694	PSMC5;PSMD7;PSMD11;PSMD1
SMAD 19615063 ChIP-ChIP OVARY Human	0.0631908	0.230272	0	0	2.67702	7.39284	NASP;UBE2D3;MSN;EMP1		Gap-filling DNA repair biosynthesis and ligation in global genomic nucleotide excision repair	0.0155253	0.132447	0	0	10.3734	43.2084	RFC3;PCNA
SPI1 22096565 ChIP-ChIP GC-B Mouse	0.0744348	0.269722	0	0	1.33691	3.47307	TCERG1;DDX5;SET;PCNA;PPP1R11;MCM7;GMPS;HMGB1;ARPP19;ACTB;CFL1;TPR;NUP43;S100A10;HIST1H2AB;HELLS;RANBP1;AHSA1;PA2G4;INHBA;CKAP4;SRRM1;NME1;DNAJC2;INCENP;UBE2S;CKS2		Hypoxia-inducible factor in the cardivascular system	0.0155253	0.131703	0	0	10.3734	43.2084	HSP90AA1;JUN
SPI1 20517297 ChIP-Seq HL60 Human	0.0771072	0.277844	0	0	1.39531	3.57556	SUZ12;HIST1H2AL;SMARCA5;CDCA8;MSN;DPY30;SMC6;PA2G4;TUBG1;UCHL3;ACTB;SRPK1;LMNB1;ACTA2;TPX2;MAGOH;LMNA;SERBP1;SMS;ANP32B;NAA15		Adaptive immune system	0.0155465	0.131147	0	0	1.9172	7.98308	PSMD11;UBE2C;UBE2D3;KIF11;DYNLL1;CDC20;PSMC5;PSMD7;KIF2A;UBE2S;PSMD1;UBA2;KIF20A;CALM1
HCFC1 20581084 ChIP-Seq MESCs Mouse	0.077911	0.279181	0	0	1.89841	4.8451	PSMC5;CDCA3;PRIM1;IFRD1;UBE2D3;CCT8;ILF2		Nuclear beta-catenin signaling and target gene transcription regulation	0.0159348	0.133675	0	0	4.14938	17.1753	YWHAE;JUN;XPO1;INCENP
TBX5 21415370 ChIP-Seq HL-1 Mouse	0.0855007	0.304685	0	0	1.26505	3.11106	DDX5;PSMD11;CRABP1;UBE2D3;HNRNPU;PSIP1;SMC6;CTCF;SMC3;ACTB;GSPT1;SMC2;BCLAF1;XPO1;SNRPD1;SNRPD3;TMPO;HELLS;PPP1R14B;PARP2;ATAD2;TXNL1;LARP7;H2AFV;NUTF2;SRRM1;SRPK1;TFDP1;SLTM;KIFC1;IMPDH2;FKBP4;PPID;CNIH4;EZH2		Activation of BH3-only proteins	0.017457	0.145636	0	0	9.76324	39.5217	TFDP1;DYNLL1
CEBPB 20176806 ChIP-Seq MACROPHAGES Mouse	0.0867546	0.307454	0	0	1.28631	3.1446	TOP2A;SET;PSMD11;CDCA3;YBX1;TUBA1C;TUBA1A;TPR;PSMD1;HIST1H1E;CCT8;JUN;ANXA1;CNBP;ATAD2;MBD2;H2AFV;CACYBP;MND1;MAGOHB;DYNLL1;TSN;SRPK1;7-SEP;HNRNPF;ANP32E;MCM3;SNRPE;KIF20A;CNIH4;PLEC		HIV-1 elongation complex formation in the absence of HIV-1 Tat	0.017457	0.144836	0	0	9.76324	39.5217	SUPT16H;SSRP1
HOXB7 26014856 ChIP-Seq BT474 Human	0.0867546	0.305774	0	0	1.28631	3.1446	YWHAE;TCERG1;CDCA3;CRABP1;CDCA8;CTCF;GSPT1;ACTG1;TUBA1B;DPYSL3;SUMO2;USP1;HMGN2;NPM1;RRM1;H3F3C;ACTN1;PTGES3;EMP1;MSN;CACYBP;DEK;TUBG1;UCHL3;TPX2;KIF2A;SLTM;FUBP1;PPIH;SNRPF;RBMX		Factors involved in megakaryocyte development and platelet production	0.0177951	0.146834	0	0	3.3195	13.3737	CBX5;KIF2A;KIFC1;KIF20A;KIF11
POU3F1 26484290 ChIP-Seq ESCss Mouse	0.0867546	0.304113	0	0	1.28631	3.1446	PSMD11;NUCKS1;CTCF;SMC2;SMCHD1;TUBA1A;BASP1;STMN1;DPYSL3;LMNA;PSMD1;SNRPD3;TMPO;NPM1;HSP90AA1;PPP1R14B;H3F3B;PRRX1;ACTN1;IFRD1;ILF2;TSN;HNRNPM;LSM6;NSMCE4A;HNRNPF;SNRPE;GCLM;CALM2;PTMA;FKBP3		Interleukin-1 signaling pathway	0.0177951	0.146036	0	0	3.3195	13.3737	JUN;UBE2I;UBE2C;UBE2S;UBE2D3
PU.1 20513432 ChIP-Seq Bcells Mouse	0.0867546	0.302469	0	0	1.28631	3.1446	YWHAE;SET;NUCKS1;ACTB;TUBA1C;TUBA1B;TUBA1A;XPO1;SNRPD1;RAD21;STMN1;SUMO2;NPM1;CBX5;PRRX1;PTGES3;CNBP;ATAD2;H2AFV;CACYBP;NAP1L1;DYNLL1;HNRNPAB;SRPK1;CCDC88A;EWSR1;ANP32E;SNRPE;NAA15;PFN1;ASF1A		Delta Np63 pathway	0.0189809	0.154925	0	0	5.29708	20.9993	TOP2A;CCNB2;HELLS
GATA2 21186366 ChIP-Seq BM-HSCs Mouse	0.0867546	0.300843	0	0	1.28631	3.1446	YWHAE;SMC6;ACTG1;BCLAF1;XPO1;NUP43;SNRPD3;TMPO;RWDD1;NPM1;ACTN1;PTGES3;LIMK2;IFRD1;HMGA2;NAP1L1;PA2G4;INHBA;CDC40;CKAP4;NME1;CCDC88A;7-SEP;EWSR1;CDK1;SNRPF;CALM1;SGK1;ASF1A;CDKN3;PLEC		C-Myb transcription factor network	0.0194797	0.158142	0	0	3.9053	15.3805	CCNB1;UBE2I;H2AFZ;PPID
SOX6 21985497 ChIP-Seq MYOTUBES Mouse	0.0867546	0.299234	0	0	1.28631	3.1446	PSMD11;HNRNPU;NUCKS1;BCLAF1;TPR;PSMD1;NUP43;ADSS;TMPO;RWDD1;NPM1;NOP58;PRRX1;LIMK2;HMGA2;CACYBP;INHBA;CDC40;TUBA4A;CKAP4;TSN;CCDC88A;CENPF;CDK1;MCM3;SNRPE;SNRPF;SGK1;PTMA;ASF1A;CNIH4		CDK regulation of DNA replication	0.019485	0.157339	0	0	9.22084	36.3127	MCM7;MCM3
CBX2 22325352 ChIP-Seq 293T-Rex Human	0.0867546	0.297642	0	0	1.28631	3.1446	HNRNPU;CDCA8;HNRNPR;SMC6;YBX1;XPO1;STMN1;MAGOH;TPR;USP1;HMGN2;ADSS;S100A10;JUN;HNRNPA3;PRRX1;TPM3;CACYBP;TSN;SRRM1;CENPF;SFPQ;NASP;FUBP1;SERBP1;ANP32E;SNRPE;PPIH;GCLM;CALM2;CNIH4		Downregulation of MTA-3 in ER-negative breast tumors	0.019485	0.156502	0	0	9.22084	36.3127	TUBA1A;TUBA4A
SMRT 22465074 ChIP-Seq MACROPHAGES Mouse	0.0867546	0.296067	0	0	1.28631	3.1446	PPP1R11;UBE2D3;HNRNPU;ACTB;TUBA1C;TUBA1B;BCLAF1;XPO1;BASP1;TRA2B;PSMD1;SNRPD3;CLIC1;RWDD1;JUN;H3F3B;ACTN1;FST;H2AFV;PA2G4;CDC40;TUBA4A;MANF;HNRNPM;CCDC88A;SFPQ;EIF5;FUBP1;CKS2;SGK1;PLEC		Nucleotide di- and triphosphate biosynthesis and interconversion	0.019485	0.155674	0	0	9.22084	36.3127	RRM1;NME1
SOX11 23321250 ChIP-ChIP Z138-A519-JVM2 Human	0.0920238	0.312397	0	0	1.39044	3.31719	PCNA;TPM3;UBE2D3;TPM1;NR2F2;DEK;ILF2;NME1;ACTG1;CENPF;H1F0;HIST3H2A;TFDP1;SUMO2;PFN1;CALM2;CLIC1;RBMX;EZH2		ATM pathway	0.0200703	0.159506	0	0	5.18672	20.2724	JUN;SMC3;SMC1A
HIF1A 21447827 ChIP-Seq MCF-7 Human	0.0944431	0.318931	0	0	1.8097	4.27045	FBL;PPP1R14B;INHBA;DYNLL1;RAN;SMC2;S100A10		Presenilin action in Notch and Wnt signaling	0.0200703	0.158671	0	0	5.18672	20.2724	JUN;RBPJ;DKK2
ELK1 22589737 ChIP-Seq MCF10A Human	0.0961864	0.323126	0	0	1.43082	3.35022	JUN;ANXA1;ACTN1;MSN;CACYBP;YBX1;ACTB;TPX2;PSMC5;KIFC1;TRA2B;MAGOH;TCP1;SNRPG;SNRPE;PFN1		Progesterone-mediated oocyte maturation	0.0202424	0.159198	0	0	3.85989	15.0535	CCNB2;HSP90AA1;CCNB1;CDK1
GRHL2 25758223 ChIP-Seq PLACENTA Mouse	0.0971201	0.324572	0	0	1.41079	3.28969	PLK4;TCERG1;RRM1;CRABP1;UBE2D3;PSIP1;NR2F2;SMC3;TSN;ACTG1;BASP1;RAD21;USP1;NAA15;GCLM;CDKN3;HNRNPA0		Calcineurin in effects in keratinocyte differentiation	0.0216066	0.169046	0	0	8.73553	33.4986	CALM1;CALM2
GF1 26923725 Chip-Seq HPCs Mouse	0.0972327	0.323274	0	0	1.3329	3.10652	JUN;HSP90AA1;SMARCA5;NUCKS1;NR2F2;KIF11;DKK2;GSPT1;CENPF;CCNB1;SFPQ;XPO1;7-SEP;INCENP;DPYSL3;MAGOH;SERBP1;CKS2;PSMD1;PPIH;SNRPD3;SGK1;CDKN3		Cell cycle progression regulation by PLK3	0.0216066	0.168175	0	0	8.73553	33.4986	CCNB1;CDK1
E2F1 17053090 ChIP-ChIP MCF-7 Human	0.0972719	0.321746	0	0	1.29818	3.02508	PCNA;CDCA3;FBL;CCNB2;ESD;TMPO;RFC3;RRM1;CBX5;CCDC34;UBE2C;LIMK2;RDX;TPM1;PA2G4;SSRP1;UCHL3;CKAP4;H1F0;DIAPH3;TFDP1;DKC1;UBE2S;SMS;SNRPF;RBMX;RAN		ER-associated degradation (ERAD) pathway	0.0216066	0.167312	0	0	8.73553	33.4986	UBE2I;UBA2
JUN 21703547 ChIP-Seq K562 Human	0.100681	0.331322	0	0	1.30895	3.00509	TOP2A;TCERG1;PCNA;GJC1;SYNCRIP;BCLAF1;SNRPD1;BASP1;DPYSL3;PRKG2;RANBP1;NPM1;HSP90AA1;TXNL1;INHBA;DEK;MPP6;ACTA2;DIAPH3;SNRPF;RBMX;PPID;CNIH4;RAN;EZH2		Translation factors	0.0223504	0.17219	0	0	4.97925	18.9257	EIF5;EIF4E;EIF4G1
CEBPD 21427703 ChIP-Seq 3T3-L1 Mouse	0.101828	0.333395	0	0	1.29145	2.95028	TES;CRABP1;CTCF;HMGB1;ACTB;BASP1;SUMO2;PRKG2;ANXA1;CCDC34;H2AFZ;CNBP;EMP1;CACYBP;NR2F2;INHBA;DKK2;CDC40;TPX2;HNRNPF;HNRNPA2B1;SERBP1;CDK1;MCM3;SGK1;CALM2;PTMA		Amyloids	0.0235413	0.180443	0	0	4.88162	18.3012	H2AFZ;HIST1H2AJ;HIST1H2AB
POU5F1 18347094 ChIP-ChIP MESCs Mouse	0.102102	0.332606	0	0	1.25918	2.87316	DDX5;SET;NUCKS1;SMC6;KIF11;YBX1;XPO1;RAD21;STMN1;SUMO2;USP1;RBBP7;HMGN2;JUN;HSP90AA1;UBE2I;PRRX1;ACTN1;FST;IFRD1;LARP7;HMGA2;NAP1L1;PSMC5;EWSR1;SMS;PFN1;CALM1;GCLM;PTMA;ASF1A;EZH2		Glutathione metabolism	0.0235413	0.179532	0	0	4.88162	18.3012	RRM1;SMS;GCLM
CEBPB 20176806 ChIP-Seq THIOMACROPHAGE Mouse	0.102286	0.331531	0	0	1.30648	2.97875	SET;AMD1;HMGB1;TUBA1C;TUBA1B;CCNB1;TUBA1A;CFL1;TMPO;PPP1R14B;MBD2;SMARCA5;CACYBP;NAP1L1;MAGOHB;SRPK1;ACTA2;CCDC88A;NASP;EWSR1;HNRNPF;ANP32E;SNRPE;CNIH4;CDKN3		Hypertrophy pathway	0.0238192	0.180739	0	0	8.29876	31.0146	IFRD1;EIF4E
EZH2 27294783 Chip-Seq NPCs Mouse	0.105751	0.341047	0	0	1.32877	2.9853	NOP58;PRRX1;HNRNPU;CACYBP;NUCKS1;CDC40;TUBA4A;CKAP4;TSN;BCLAF1;CENPF;TPR;CDK1;MCM3;PSMD1;SNRPE;SGK1;PTMA;ADSS;ASF1A;CNIH4;TMPO		Interleukin-2 receptor beta chain in T cell activation	0.0247659	0.186983	0	0	4.78774	17.7065	CCNB1;TFDP1;PCNA
ASXL1 24218140 ChIP-Seq BMDM Mouse	0.110431	0.354367	0	0	1.43968	3.17215	SUZ12;SET;TEX30;MBD2;TXNL1;HMGA2;NUCKS1;KIF11;TSN;INCENP;UBE2S;CFL1;SNRPE;CLIC1		Inactivation of APC/C via direct inhibition of the APC/C complex	0.0261205	0.196228	0	0	7.90358	28.8088	CDC20;UBE2C
PDX1 19855005 ChIP-ChIP MIN6 Mouse	0.111387	0.355667	0	0	1.48857	3.26702	CCT6A;FBL;DDX5;PCNA;CBX5;MCM7;PRMT1;SERBP1;CACYBP;NUCKS1;KIF20A;EIF4E		Hemostasis pathway	0.0270211	0.201989	0	0	1.95056	7.04375	CBX5;KIF2A;KIFC1;ACTN1;CFL1;PRKG2;KIF20A;KIF11;PFN1;CALM1;TUBA4A
SREBP2 21459322 ChIP-Seq LIVER Mouse	0.112955	0.358896	0	0	1.36418	2.97496	PLK4;NPM1;PPP1R14B;LIMK2;ATAD2;H2AFV;HNRNPAB;GJC1;CCDC88A;TFDP1;SNRPD1;EWSR1;KIFC1;RAD21;IMPDH2;CFL1;SRSF3;PLEC		RNA polymerase I, RNA polymerase III, and mitochondrial transcription	0.0279351	0.207793	0	0	3.49421	12.5018	H2AFZ;HIST1H2AJ;MBD2;HIST1H2AB
TCF3 18692474 ChIP-Seq MEFs Mouse	0.117088	0.370205	0	0	1.4481	3.10594	HSP90AA1;SET;CBX5;RDX;LARP7;CACYBP;KIF11;MPP6;SYNCRIP;TFDP1;KIFC1;SMS;FKBP4		EGF/EGFR signaling pathway	0.0281638	0.208467	0	0	2.94282	10.505	JUN;PCNA;LIMK2;CFL1;STMN1
JUND 26020271 ChIP-Seq SMOOTH MUSCLE Human	0.123313	0.387984	0	0	1.24481	2.60543	TES;PSIP1;SMC3;GJC1;SMCHD1;TUBA1A;XPO1;LMNA;RBBP7;CLIC1;EIF4E;ADSS;HNRNPA0;HIST1H2AL;ANXA1;UBE2I;PRMT1;CNBP;IFRD1;CACYBP;NR2F2;INHBA;MAGOHB;UCHL3;KIF2A;SMS;PFN1;CALM1;FKBP3;PLEC		Nitric oxide signaling pathway	0.0285079	0.209985	0	0	7.54432	26.8395	CALM1;CALM2
CEBPA 26348894 ChIP-Seq LIVER Mouse	0.123313	0.3861	0	0	1.24481	2.60543	PSMD11;DPY30;PSIP1;YBX1;ARPP19;SYNCRIP;CCNB2;HINT1;BCLAF1;DPYSL3;LMNA;ESD;PRKG2;SUPT16H;RFC3;RRM1;PRRX1;PARP2;ACTN1;CNBP;NR2F2;HNRNPM;DIAPH3;SLTM;IMPDH2;SERBP1;MCM3;PPIH;PFDN6;EZH2		Calcineurin-dependent NFAT signaling role in lymphocytes	0.0286423	0.209951	0	0	4.52659	16.0824	YWHAE;XPO1;RAN
BCL6 25482012 ChIP-Seq CML-JURL-MK1 Human	0.123313	0.384235	0	0	1.24481	2.60543	TCERG1;CDCA8;KIF11;SMC3;ACTB;SMC2;LMNB1;SYNCRIP;BCLAF1;RAD21;HIST1H1E;HIST1H2AL;RRM1;CBX5;UBE2I;TPM1;EMP1;H2AFV;MND1;LSM5;CKAP4;SRRM1;MANF;SFPQ;NASP;PPIH;NAA15;SGK1;FKBP4;CNIH4		Influenza infection	0.0289157	0.210931	0	0	2.9221	10.3541	HSP90AA1;XPO1;TPR;NUP43;RAN
ELK3 25401928 ChIP-Seq HUVEC Human	0.123313	0.382388	0	0	1.24481	2.60543	AMD1;CDCA8;HNRNPR;KIF11;YBX1;ACTB;GSPT1;ACTG1;LMNB1;TUBA1B;LMNA;CFL1;TPR;S100A10;JUN;RRM1;TPM1;INHBA;LSM5;CKAP4;SRRM1;SFPQ;EIF5;NSMCE4A;SERBP1;PPIH;PFN1;SGK1;PTMA;PLEC		TSH regulation of gene expression	0.0298504	0.216703	0	0	3.42217	12.0171	JUN;EMP1;HMGB1;CALM2
CRX 20693478 ChIP-Seq RETINA Mouse	0.123313	0.380558	0	0	1.24481	2.60543	YWHAE;HNRNPU;NUCKS1;ACTG1;BCLAF1;XPO1;TPR;PSMD1;SNRPD3;ADSS;TMPO;NOP58;PRRX1;LIMK2;CACYBP;NAP1L1;CDC40;TUBA4A;CKAP4;TSN;CENPF;CDK1;MCM3;SNRPE;SNRPF;SGK1;PTMA;FKBP3;ASF1A;CNIH4		Interleukin-5 regulation of apoptosis	0.0304575	0.220052	0	0	2.88151	10.0606	SFPQ;LIMK2;INHBA;SGK1;LMNB1
CTCF 21964334 ChIP-Seq BJAB-B Human	0.123313	0.378746	0	0	1.24481	2.60543	PSMD11;GMPS;LMNB1;FBL;TUBA1B;TPR;USP1;PSMD1;HMGN2;S100A10;HNRNPA0;JUN;PRMT1;TPM3;AHSA1;CACYBP;NAP1L1;MND1;DYNLL1;UCHL3;CENPF;NSMCE4A;FUBP1;HNRNPA2B1;ANP32E;UBA2;SNRPE;SGK1;GCLM;PTMA		Downstream signaling events Of B cell receptor (BCR)	0.0308366	0.22173	0	0	3.38725	11.7844	PSMC5;PSMD7;PSMD11;PSMD1
TBX20 22080862 ChIP-Seq HEART Mouse	0.123313	0.376951	0	0	1.24481	2.60543	YWHAE;TES;ACTB;ACTG1;LMNB1;HINT1;RAD21;LMNA;CFL1;TPR;SNRPD3;H2AFZ;FST;MBD2;EMP1;H2AFV;MND1;NR2F2;DEK;MPP6;CCT6A;HNRNPM;CENPF;7-SEP;HNRNPA2B1;SERBP1;HNRNPD;MCM3;RAN;PLEC		Progesterone-initiated oocyte maturation	0.030979	0.221698	0	0	7.21631	25.0727	CCNB1;CDK1
TBX20 22328084 ChIP-Seq HEART Mouse	0.123313	0.375173	0	0	1.24481	2.60543	YWHAE;TES;ACTB;ACTG1;LMNB1;HINT1;RAD21;LMNA;CFL1;TPR;SNRPD3;H2AFZ;FST;MBD2;EMP1;H2AFV;MND1;NR2F2;DEK;MPP6;CCT6A;HNRNPM;CENPF;7-SEP;HNRNPA2B1;SERBP1;HNRNPD;MCM3;RAN;PLEC		Rho cell motility signaling pathway	0.030979	0.220653	0	0	7.21631	25.0727	CFL1;PFN1
GATA2 22383799 ChIP-Seq G1ME Mouse	0.123313	0.373412	0	0	1.24481	2.60543	TOP2A;MCM7;MRPL18;TUBA1C;BCLAF1;XPO1;TRA2B;STMN1;CFL1;EIF4E;TMPO;HNRNPA0;SUZ12;RWDD1;SUPT16H;H2AFZ;H2AFV;NUTF2;DEK;SSRP1;TSN;SRPK1;HIST3H2A;TFDP1;7-SEP;NCL;SNRPE;ANP32B;CALM2;FKBP3		Deadenylation of mRNA	0.030979	0.219617	0	0	7.21631	25.0727	EIF4E;EIF4G1
GATA1 22383799 ChIP-Seq G1ME Mouse	0.123313	0.371667	0	0	1.24481	2.60543	TOP2A;SET;PSMD11;HNRNPR;NUCKS1;TUBA1C;HINT1;BCLAF1;TMPO;ATAD2;MBD2;AHSA1;DEK;SSRP1;HNRNPAB;CDC40;TSN;SRRM1;NME1;SFPQ;EIF5;HIST3H2A;CKS2;SNRPE;CALM1;FKBP4;GCLM;PTMA;ASF1A;PPID		Mismatch repair	0.030979	0.21859	0	0	7.21631	25.0727	RFC3;PCNA
RUNX1 22412390 ChIP-Seq EML Mouse	0.123313	0.369938	0	0	1.24481	2.60543	UBE2D3;HMGB2;HNRNPU;TUBA1C;XPO1;SUMO2;HIST1H2AB;HNRNPA0;HSP90AA1;HNRNPA3;ANXA1;CBX5;H3F3B;PTGES3;SMARCA5;EMP1;MSN;NUTF2;PA2G4;LSM5;SMC1A;CKAP4;FUBP1;CKS2;NAA15;CALM1;FKBP4;GCLM;PTMA;RAN		Activation of mRNA upon binding of the cap-binding complex and eIFs, and subsequent binding to 43S	0.0313948	0.220494	0	0	4.36777	15.1173	EIF5;EIF4E;EIF4G1
SPI1 26923725 Chip-Seq HPCs Mouse	0.123313	0.368225	0	0	1.24481	2.60543	HNRNPU;HNRNPR;NUCKS1;KIF11;HMGB1;SMC4;ARPP19;ACTB;GSPT1;SYNCRIP;CCNB2;TUBA1B;TUBA1A;CFL1;ESD;SUMO2;PRKG2;CLIC1;CNBP;TPM1;CACYBP;HNRNPM;PSMC5;LSM6;EWSR1;INCENP;CKS2;SNRPE;PPIH;PTMA		Pre-NOTCH expression and processing	0.0313948	0.219473	0	0	4.36777	15.1173	JUN;TFDP1;RBPJ
SA1 27219007 Chip-Seq Bcells Human	0.123313	0.366528	0	0	1.24481	2.60543	HNRNPR;KIF11;HMGB1;YBX1;CDC20;TUBA1A;USP1;HMGN2;ADSS;S100A10;HELLS;JUN;PPP1R14B;H3F3B;PRRX1;TPM3;TUBB;ILF2;CKAP5;DKK2;SRRM1;SFPQ;NSMCE4A;HNRNPF;SERBP1;HDGF;SNRPE;PPIH;CALM1;GCLM		Developmental biology	0.0316353	0.220135	0	0	1.97589	6.82372	HSP90AA1;LIMK2;DPYSL3;RDX;CFL1;CDK1;MSN;NR2F2;RBPJ;PFN1
MEF2A 21415370 ChIP-Seq HL-1 Mouse	0.131627	0.389447	0	0	1.34617	2.72974	PPP1R14B;PPP1R11;PRRX1;ATAD2;AHSA1;NUCKS1;SMC6;SMC3;LSM5;CCDC88A;NCL;PSMD1;SNRPE;SNRPD3;CALM1;CLIC1;EZH2		HIV-1 Nef as negative effector of Fas and TNF	0.0328212	0.22734	0	0	4.29246	14.666	LMNA;ACTG1;LMNB1
HNF4A 19761587 ChIP-ChIP CACO-2 Human	0.135678	0.399599	0	0	1.32662	2.64989	TCERG1;PPP1R11;ATAD2;UBE2D3;EMP1;NUCKS1;INHBA;UCHL3;NME1;LMNB1;CCNB1;HIST3H2A;EWSR1;SNRPE;SNRPD3;SNRPF;RBBP7;CLIC1		RNA degradation	0.034281	0.236367	0	0	4.21971	14.2338	LSM6;EXOSC8;LSM5
PPARG 20176806 ChIP-Seq THIOMACROPHAGE Mouse	0.135853	0.398295	0	0	1.38808	2.77087	JUN;AMD1;EMP1;MAGOHB;NME1;TUBA1C;CCNB2;RAD21;NCL;STMN1;ANP32E;CCT8;SGK1;CNIH4		MHC class II antigen presentation	0.0360534	0.247457	0	0	3.22282	10.7086	KIF2A;KIF20A;KIF11;DYNLL1
NACC1 18358816 ChIP-ChIP MESCs Mouse	0.138873	0.405307	0	0	1.40291	2.76962	CDCA3;H3F3B;PSIP1;CACYBP;SRRM1;SYNCRIP;TFDP1;BASP1;STMN1;USP1;SMS;CCT8;PTMA		Signaling by the B cell receptor (BCR)	0.0362562	0.247723	0	0	2.74793	9.11529	PSMC5;PSMD7;PSMD11;PSMD1;CALM1
CTNNB1 20460455 ChIP-Seq HCT116 Human	0.141894	0.41226	0	0	1.34393	2.62425	HELLS;RANBP1;PARP2;RDX;HNRNPR;NUTF2;NR2F2;KIF11;DEK;ACTB;DKK2;KIF2A;USP1;HMGN2;EIF4E;EZH2		Androgen receptor proteolysis and transcription regulation	0.0372999	0.253706	0	0	4.08136	13.4226	UBE2I;PA2G4;FKBP4
SIN3B 21632747 ChIP-Seq MESCs Mouse	0.146975	0.425106	0	0	1.13814	2.18237	YWHAE;HMGB2;DPY30;KIF11;CTCF;RBPJ;ACTB;ACTG1;LMNB1;TUBA1C;SYNCRIP;PSMD7;TUBA1A;BASP1;STMN1;MAGOH;HIST1H1E;HMGN2;CLIC1;TMPO;HSP90AA1;CCDC34;TPM3;NUTF2;DYNLL1;NME1;SFPQ;CKS2;SNRPG;SNRPE;KIF20A;SNRPF;SRSF7;PPID;SET;CDCA3;SRSF1;CDCA8;CCNB1;RAD21;LMNA;TPR;NPM1;CBX5;NAP1L1;NR2F2;LSM5;HNRNPAB;MANF;HNRNPM;CCDC88A;H1F0;HNRNPF;HNRNPD;CDK1;HDGF;CALM1;CALM2;RAN		Shigellosis	0.0388587	0.263124	0	0	4.01553	13.0417	PFN1;ACTB;ACTG1
KLF1 20508144 ChIP-Seq FETAL-LIVER-ERYTHROID Mouse	0.150009	0.431946	0	0	1.30575	2.47708	EMP1;NR2F2;HMGB1;ACTB;SMC2;TPX2;TUBA1C;HINT1;SFPQ;HNRNPF;FUBP1;LMNA;SUMO2;HDGF;CALM2;PPID;CNIH4;RAN		Segmentation clock	0.0388719	0.262038	0	0	6.38366	20.7308	RBPJ;DKK2
ZIC3 20872845 ChIP-ChIP MESCs Mouse	0.153086	0.438846	0	0	1.59154	2.98694	H3F3B;BASP1;ACTN1;STMN1;RDX;SMS;RBBP7		Inhibition of activated T cell apoptosis by neuropeptides VIP and PACAP	0.0388719	0.260873	0	0	6.38366	20.7308	CALM1;CALM2
GABP 17652178 ChIP-ChIP JURKAT Human	0.153187	0.437192	0	0	1.32647	2.4886	SUPT16H;PPP1R11;UBE2D3;CACYBP;YBX1;LSM5;NME1;PSMC5;PSMD7;MAGOH;SERBP1;UBA2;SNRPE;PPIH;FKBP3;PPID		PGC-1a regulation	0.0388719	0.259719	0	0	6.38366	20.7308	CALM1;CALM2
HOXB4 20404135 ChIP-ChIP EML Mouse	0.154332	0.43852	0	0	1.22843	2.29551	TOP2A;TCERG1;MRPL18;AMD1;NUCKS1;GSPT1;SYNCRIP;FBL;BCLAF1;RAD21;SUMO2;CCT8;HIST1H2AB;PLK4;LIMK2;NUTF2;SFPQ;HIST3H2A;EWSR1;INCENP;UBE2S;FUBP1;ANP32E;CKS2;MCM3;ASF1A;PPID		Integrin signaling pathway	0.0398549	0.265114	0	0	2.67702	8.62672	ACTA2;JUN;ACTN1;ACTB;ACTG1
NANOG 18347094 ChIP-ChIP MESCs Mouse	0.159586	0.45146	0	0	1.21785	2.23496	SET;CDCA3;PPP1R11;AMD1;NUCKS1;KIF11;YBX1;SYNCRIP;BASP1;STMN1;DPYSL3;USP1;CCT8;RBBP7;HIST1H2AB;HSP90AA1;CBX5;TPM3;H2AFZ;ACTN1;RDX;LARP7;SERBP1;CKS2;SMS;CALM1;GCLM;EZH2		Cell cycle: G2/M checkpoint	0.0416551	0.275873	0	0	6.14723	19.5379	CCNB1;CDK1
SOX2 19030024 ChIP-ChIP MESCs Mouse	0.160329	0.451581	0	0	1.34626	2.46437	MCM7;TXNL1;LARP7;CACYBP;NME1;CCT6A;DNAJC2;SFPQ;BASP1;SERBP1;RBBP7;PTMA;ADSS;HIST1H2AB		eIF4E and p70 S6 kinase regulation	0.0416551	0.274669	0	0	6.14723	19.5379	EIF4E;EIF4G1
SRY 25088423 ChIP-ChIP EMBRYONIC GONADS Mouse	0.167963	0.471027	0	0	1.15747	2.06493	UBE2D3;SMC4;ACTB;LMNB1;SYNCRIP;FBL;HINT1;XPO1;STMN1;DPYSL3;SUMO2;SNRPD3;RANBP1;RRM1;PPP1R14B;UBE2I;UBE2C;ACTN1;FST;ACTL6A;TPM1;TXNL1;EMP1;HMGA2;MSN;MND1;PA2G4;NR2F2;TUBG1;UCHL3;CCDC88A;SFPQ;TFDP1;KIF2A;NASP;UBE2S;SERBP1;CALM1;SGK1;SRSF7;CNIH4;EZH2;PLEC		Validated nuclear estrogen receptor alpha network	0.0420745	0.276228	0	0	3.89004	12.3249	JUN;PCNA;SET
STAT3 18555785 ChIP-Seq MESCs Mouse	0.167977	0.469027	0	0	1.20513	2.14986	PRIM1;CRABP1;CTCF;RBPJ;LMNB1;TUBA1C;FBL;PSMD7;TUBA1A;XPO1;STMN1;TPR;TMPO;HELLS;HNRNPA3;CBX5;LIMK2;EMP1;MPP6;CKAP4;SRPK1;CCDC88A;LSM6;HNRNPA2B1;ANP32E;SGK1;RAN;EZH2;PLEC		Axon guidance	0.0438698	0.286768	0	0	2.04277	6.38678	HSP90AA1;LIMK2;DPYSL3;RDX;CFL1;CDK1;MSN;PFN1
GATA6 21074721 ChIP-Seq CACO-2 Human	0.170004	0.47264	0	0	1.20332	2.1322	CDCA8;HNRNPR;NUCKS1;YBX1;CDC20;STMN1;MAGOH;LMNA;TPR;USP1;HMGN2;ADSS;S100A10;JUN;PRRX1;TPM3;CACYBP;SRRM1;ACTA2;CENPF;SFPQ;NASP;FUBP1;SERBP1;ANP32E;SNRPE;PPIH;GCLM;CNIH4		Recycling pathway of cell adhesion molecule L1	0.0445107	0.289703	0	0	5.92768	18.4471	RDX;MSN
DPY 21335234 ChIP-Seq ESCs Mouse	0.170004	0.470611	0	0	1.20332	2.1322	NUCKS1;YBX1;ACTB;ACTG1;GJC1;TUBA1B;NUP43;CLIC1;HNRNPA0;RWDD1;NOP58;CCDC34;PRMT1;PTGES3;CACYBP;HNRNPAB;TSN;SFPQ;TFDP1;KIF2A;NCL;HNRNPD;MCM3;HDGF;SNRPE;ANP32B;PTMA;CNIH4;CDKN3		Cell cycle: G1/S checkpoint	0.0445107	0.28846	0	0	5.92768	18.4471	TFDP1;CDK1
NFYB 21822215 ChIP-Seq K562 Human	0.170004	0.4686	0	0	1.20332	2.1322	HNRNPU;CDCA8;HNRNPR;YBX1;STMN1;MAGOH;USP1;HMGN2;ADSS;TMPO;JUN;RRM1;CCDC34;PRRX1;H3F3C;CACYBP;SRRM1;CENPF;SFPQ;NSMCE4A;NASP;INCENP;FUBP1;SERBP1;ANP32E;CDK1;SNRPE;PPIH;GCLM		PKB-mediated events	0.0445107	0.287227	0	0	5.92768	18.4471	EIF4E;EIF4G1
GATA3 22897851 ChIP-Seq JUKARTE6-1 Human	0.170004	0.466606	0	0	1.20332	2.1322	UBE2D3;HNRNPR;NUCKS1;LMNB1;DPYSL3;SUMO2;EIF4E;HELLS;H3F3C;TUBB;PTGES3;FST;ATAD2;MND1;PA2G4;MAGOHB;DYNLL1;MPP6;CKAP5;TSN;TPX2;7-SEP;KIF2A;NCL;ANP32E;SNRPG;MCM3;SNRPE;ASF1A		Epidermal growth factor receptor (EGFR) pathway	0.0453976	0.291704	0	0	2.99054	9.24764	ACTA2;JUN;ACTB;ACTG1
GATA4 25053715 ChIP-Seq YYC3 Human	0.170004	0.464629	0	0	1.20332	2.1322	YWHAE;TES;PCNA;CDCA3;CCNB2;HINT1;EXOSC8;TPR;EIF4E;TMPO;S100A10;SUZ12;RWDD1;CBX5;CCDC34;TPM3;CNBP;LIMK2;RDX;ATAD2;TPM1;H2AFV;MPP6;ILF2;CCDC88A;EWSR1;HNRNPF;SNRPE;CALM1		Signaling by TGF-beta receptor complex	0.0454198	0.29061	0	0	3.77216	11.6628	XPO1;TFDP1;UBE2D3
GATA3 27048872 Chip-Seq THYMUS Human	0.170004	0.462668	0	0	1.20332	2.1322	UBE2D3;SMC6;GSPT1;ACTG1;HINT1;STMN1;CFL1;NOP58;ANXA1;CBX5;H3F3B;CNBP;IFRD1;HIST1H2AJ;SMARCA5;HMGA2;H2AFV;CACYBP;PA2G4;DEK;ILF2;SRPK1;NASP;UBE2S;MCM3;HDGF;CALM1;CALM2;EIF4G1		cAMP cell motility pathway inferred from amoeba model	0.0471405	0.300346	0	0	3.71586	11.3506	ACTA2;ACTB;ACTG1
RING1B 27294783 Chip-Seq NPCs Mouse	0.170004	0.460724	0	0	1.20332	2.1322	SET;CRABP1;NUCKS1;GSPT1;ACTG1;GJC1;HINT1;XPO1;BASP1;SUMO2;HNRNPA0;SUZ12;JUN;NPM1;NOP58;H3F3B;PRRX1;FST;TPM1;HMGA2;NR2F2;INHBA;HNRNPAB;SFPQ;HIST3H2A;NCL;SMS;MCM3;PTMA		Phototransduction	0.0474367	0.300964	0	0	5.72328	17.4466	CALM1;CALM2
PPARD 23208498 ChIP-Seq MDA-MB-231 Human	0.172239	0.464828	0	0	1.44746	2.5459	PLK4;ANXA1;MRPL18;TCP1;HDGF;RBPJ;ADSS;SRPK1;CDKN3		Skeletal myogenesis control by HDAC and calcium/calmodulin-dependent kinase (CaMK)	0.0474367	0.299705	0	0	5.72328	17.4466	CALM1;CALM2
CEBPA 23403033 ChIP-Seq LIVER Mouse	0.175309	0.471142	0	0	1.40896	2.45329	TUBA1C;CBX5;TFDP1;PPP1R11;INCENP;RAD21;CKS2;SRSF2;RBMX;EIF4G1		Thyroid cancer	0.0474367	0.298456	0	0	5.72328	17.4466	TPM3;TPR
STAT4 19710469 ChIP-ChIP TH1 Mouse	0.180987	0.484383	0	0	1.19838	2.04842	DDX5;TES;PCNA;MRPL18;ACTG1;CDC20;BCLAF1;XPO1;MAGOH;CLIC1;S100A10;HIST1H2AB;JUN;ANXA1;MBD2;EMP1;DEK;SSRP1;SRRM1;TPX2;PSMC5;HIST3H2A;KIFC1;TCP1;MCM3;FKBP3;CNIH4;EZH2		mTOR signaling pathway	0.0479256	0.300281	0	0	2.93761	8.92478	YWHAE;SGK1;EIF4E;EIF4G1
MECOM 23826213 ChIP-Seq KASUMI Mouse	0.189672	0.505531	0	0	1.19101	1.98	TCERG1;TES;SRSF1;PSIP1;HNRNPR;SMC4;TUBA1C;TUBA1A;XPO1;LMNA;CLIC1;S100A10;JUN;PPP1R14B;LIMK2;ATAD2;MSN;LSM6;INCENP;HNRNPF;SERBP1;ANP32E;CKS2;SGK1;RBMX;CNIH4;RAN;PLEC		Apoptosis intrinsic pathway	0.0504309	0.314672	0	0	5.5325	16.5264	TFDP1;DYNLL1
RUNX1 26923725 Chip-Seq MACROPHAGESS Mouse	0.202064	0.536342	0	0	2.40544	3.84671	INCENP;ESD		NFAT involvement in hypertrophy of the heart	0.050677	0.314906	0	0	3.60815	10.7605	CALM1;ADSS;CALM2
ESRRB 18555785 ChIP-Seq MESCs Mouse	0.205626	0.543561	0	0	1.2153	1.92223	TCERG1;RANBP1;RRM1;UBE2I;PRMT1;CRABP1;MBD2;GMPS;MND1;CKAP4;CCNB2;DNAJC2;EIF5;BASP1;STMN1;CFL1;CALM2;FKBP3;EIF4E;ADSS;CNIH4		Leukocyte transendothelial migration	0.0532112	0.329299	0	0	2.83718	8.32283	ACTN1;MSN;ACTB;ACTG1
GATA3 20176728 ChIP-ChIP TSCs Mouse	0.207985	0.547552	0	0	1.29357	2.03128	RANBP1;RRM1;CRABP1;ACTL6A;TXNL1;SMARCA5;YBX1;SMC3;UCHL3;SRRM1;FBL;HINT1;HIST1H1E		Prostaglandin biosynthesis and regulation	0.0534913	0.329681	0	0	5.35404	15.6779	ANXA1;S100A10
ZNF263 19887448 ChIP-Seq K562 Human	0.210872	0.552897	0	0	2.33768	3.6386	H3F3B;PPIH		Viral myocarditis	0.0543387	0.333542	0	0	3.50652	10.2128	ACTB;ACTG1;EIF4G1
IRF1 19129219 ChIP-ChIP H3396 Human	0.211857	0.553229	0	0	1.69362	2.62824	PCNA;MCM7;CDCA8;RBMX		p53 activity regulation	0.0545802	0.333668	0	0	2.81314	8.18084	CCNB2;CCNB1;PCNA;CDK1
DMRT1 21621532 ChIP-ChIP FETAL Ovary	0.213206	0.554507	0	0	1.88608	2.91493	LARP7;TSN;NME1		Cap-dependent translation initiation	0.0581237	0.353899	0	0	3.41045	9.70334	EIF5;EIF4E;EIF4G1
FOXO3 23340844 ChIP-Seq DLD1 Human	0.218735	0.566603	0	0	1.31347	1.99634	H1F0;TES;NSMCE4A;INCENP;KIFC1;HNRNPF;DPYSL3;FKBP4;CKAP5;TSN;S100A10		APOBEC3G-mediated resistance to HIV-1 infection	0.0588209	0.356705	0	0	16.5975	47.025	PSIP1
ETV1 20927104 ChIP-Seq GIST48 Human	0.227346	0.586552	0	0	1.16183	1.72099	HNRNPU;CDCA8;HNRNPR;SMC6;YBX1;XPO1;STMN1;MAGOH;TPR;USP1;HMGN2;ADSS;S100A10;JUN;HNRNPA3;PRRX1;CACYBP;SRRM1;CENPF;SFPQ;NASP;FUBP1;SERBP1;ANP32E;SNRPE;PPIH;GCLM;CALM2		Activation of NOXA and translocation to mitochondria	0.0588209	0.355278	0	0	16.5975	47.025	TFDP1
CDX2 21402776 ChIP-Seq INTESTINAL-VILLUS Mouse	0.227346	0.584215	0	0	1.16183	1.72099	HNRNPU;NUCKS1;BCLAF1;XPO1;TPR;PSMD1;ADSS;TMPO;SUZ12;NOP58;PRRX1;ACTN1;LIMK2;HMGA2;CACYBP;CDC40;TUBA4A;CKAP4;TSN;CCDC88A;CENPF;CDK1;MCM3;SNRPE;SGK1;PTMA;ASF1A;CNIH4		ERK activation	0.0588209	0.353863	0	0	16.5975	47.025	CDK1
OCT4 21477851 ChIP-Seq ESCs Mouse	0.227346	0.581897	0	0	1.16183	1.72099	HNRNPU;NUCKS1;BCLAF1;XPO1;TPR;PSMD1;ADSS;TMPO;NOP58;PRRX1;LIMK2;HMGA2;CACYBP;NAP1L1;CDC40;TUBA4A;CKAP4;TSN;CCDC88A;CENPF;CDK1;MCM3;SNRPE;SNRPF;SGK1;PTMA;ASF1A;CNIH4		Electric transmission across gap junctions	0.0588209	0.352458	0	0	16.5975	47.025	GJC1
RBPJ 21746931 ChIP-Seq IB4 Human	0.227346	0.579597	0	0	1.16183	1.72099	HNRNPU;CDCA8;HNRNPR;NUCKS1;SMC6;YBX1;CDC20;STMN1;MAGOH;LMNA;USP1;HMGN2;ADSS;S100A10;JUN;PRRX1;CACYBP;SRRM1;CENPF;SFPQ;NASP;FUBP1;SERBP1;ANP32E;SNRPE;PPIH;GCLM;CALM2		Nifedipine activity	0.0588209	0.351065	0	0	16.5975	47.025	PCNA
GATA3 21867929 ChIP-Seq CD8 Mouse	0.227346	0.577315	0	0	1.16183	1.72099	GMPS;GJC1;TUBA1B;RAD21;LMNA;CFL1;JUN;NPM1;H3F3B;ACTN1;PTGES3;SMARCA5;H2AFV;NUTF2;CACYBP;NAP1L1;MAGOHB;DYNLL1;TUBA4A;SRRM1;SLTM;SERBP1;SNRPE;ANP32B;PFN1;SGK1;GCLM;EZH2		Global genomic nucleotide excision repair (GG-NER)	0.0598026	0.355519	0	0	5.02955	14.1668	RFC3;PCNA
PCGF4 22325352 ChIP-Seq 293T-Rex Human	0.227346	0.575051	0	0	1.16183	1.72099	HNRNPU;CDCA8;HNRNPR;SMC6;YBX1;CDC20;XPO1;STMN1;MAGOH;USP1;HMGN2;ADSS;S100A10;JUN;PRRX1;CACYBP;TSN;SRRM1;CENPF;SFPQ;NASP;FUBP1;SERBP1;ANP32E;SNRPE;PPIH;GCLM;CALM2		Adherens junction cell adhesion	0.0600619	0.35566	0	0	3.36436	9.46186	ACTN1;ACTB;ACTG1
TOP2B 26459242 ChIP-Seq MCF-7 Human	0.227346	0.572804	0	0	1.16183	1.72099	TES;GMPS;SMC6;SMC2;PSMD7;TUBA1A;BASP1;ESD;JUN;ANXA1;CBX5;UBE2I;FST;IFRD1;EMP1;HMGA2;NR2F2;INHBA;LSM5;TSN;SRPK1;HNRNPD;MCM3;SNRPF;SGK1;FKBP4;ASF1A;EZH2		Seven transmembrane receptor signaling through beta-arrestin	0.0600619	0.354271	0	0	3.36436	9.46186	ACTA2;ACTB;ACTG1
CTCF 26484167 Chip-Seq Bcells Mouse	0.227346	0.570576	0	0	1.16183	1.72099	PSMD11;SMC3;LMNB1;TUBA1C;FBL;XPO1;STMN1;EXOSC8;SUMO2;ADSS;TMPO;HNRNPA0;JUN;SUPT16H;H3F3B;PRMT1;H2AFZ;AHSA1;CACYBP;MND1;UCHL3;NME1;KIFC1;SNRPE;CALM1;PTMA;CNIH4;PLEC		Gastric acid secretion	0.0600619	0.352893	0	0	3.36436	9.46186	CALM1;CALM2;ACTB
FOXA1 26743006 Chip-Seq LNCaP-abl Human	0.227346	0.568364	0	0	1.16183	1.72099	PRIM1;CDCA8;HNRNPR;CTCF;SMC3;SYNCRIP;PSMD7;STMN1;MAGOH;USP1;PLK4;RRM1;TUBB;LIMK2;RDX;CACYBP;MND1;SSRP1;ILF2;TSN;SRRM1;SFPQ;HNRNPA2B1;SERBP1;ANP32E;PPIH;NAA15;CALM1		Cysteine and methionine metabolism	0.0630496	0.369011	0	0	4.88162	13.492	AMD1;SMS
LMO2 26923725 Chip-Seq HEMOGENIC-ENDOTHELIUM Mouse	0.227346	0.56617	0	0	1.16183	1.72099	YWHAE;TES;NUCKS1;KIF11;SMC3;TUBA1C;CCNB2;DPYSL3;PSMD1;HIST1H1E;SNRPD3;SUZ12;RANBP1;HSP90AA1;RRM1;FST;ACTL6A;EMP1;LSM5;DKK2;SRPK1;CENPF;LSM6;7-SEP;INCENP;PPIH;SGK1;CDKN3		Neurotrophin signaling pathway	0.0662108	0.386017	0	0	2.63453	7.1525	YWHAE;JUN;CALM1;CALM2
CEBPB 26923725 Chip-Seq HEMOGENIC-ENDOTHELIUM Mouse	0.227346	0.563992	0	0	1.16183	1.72099	YWHAE;HNRNPR;KIF11;LMNB1;TUBA1C;CCNB2;BCLAF1;XPO1;RAD21;ESD;SUMO2;PSMD1;RRM1;TPM1;TXNL1;MND1;CDC40;CENPF;PSMC5;SFPQ;TFDP1;INCENP;KIFC1;SERBP1;CKS2;MCM3;ANP32B;CDKN3		fMLP induced chemokine gene expression in HMC-1 cells	0.0663549	0.385369	0	0	4.74215	12.8642	CALM1;CALM2
POU5F1 18692474 ChIP-Seq MESCs Mouse	0.235161	0.581145	0	0	1.09813	1.58953	PPP1R11;UBE2D3;HMGB2;PSIP1;NUCKS1;KIF11;YBX1;ACTB;LMNB1;SYNCRIP;HINT1;SMCHD1;PSMD7;TUBA1A;CFL1;PSMD1;SNRPD3;CLIC1;HIST1H2AB;HELLS;HSP90AA1;PARP2;H2AFZ;ACTN1;ACTL6A;NUTF2;CACYBP;TUBA4A;NME1;TFDP1;KIFC1;CKS2;SNRPG;SMS;PPIH;FKBP4;DDX5;SET;GSPT1;RAD21;USP1;RBBP7;RANBP1;NPM1;RRM1;H3F3B;ATAD2;LARP7;PA2G4;MPP6;TPX2;UBE2S;IMPDH2;SERBP1;CALM1;EZH2		MEF2D role in T cell apoptosis	0.0663549	0.383892	0	0	4.74215	12.8642	CALM1;CALM2
RBPJ 21746931 ChIP-Seq IB4-LCL Human	0.237904	0.58568	0	0	1.15432	1.65748	TOP2A;TCERG1;SET;PCNA;CDCA3;SRSF1;ACTB;LMNB1;FBL;SNRPD1;LMNA;S100A10;NOP56;JUN;PPP1R14B;PRRX1;PRMT1;DEK;MAGOHB;TUBG1;TUBA4A;ACTA2;TPX2;UBE2S;SNRPE;NAA15;CALM1;CALM2		PIK3C1/AKT pathway	0.0663549	0.382427	0	0	4.74215	12.8642	YWHAE;HSP90AA1
POU3F2 20337985 ChIP-ChIP 501MEL Human	0.23853	0.584987	0	0	1.17021	1.67722	HELLS;ANXA1;CCDC34;IFRD1;UBE2D3;AMD1;GMPS;HMGB2;HMGA2;MND1;SMC6;SMC4;CCNB2;HIST3H2A;DIAPH3;LSM6;KIF2A;SLTM;BASP1;EXOSC8;TPR;CKS2;GCLM;TMPO		Glycogen metabolism	0.0697167	0.400275	0	0	4.61042	12.279	CALM1;CALM2
CHD7 19251738 ChIP-ChIP MESCs Mouse	0.241743	0.590622	0	0	1.76569	2.50707	TES;DKC1;HMGB1		Proteolysis and signaling pathway of Notch	0.0701649	0.401322	0	0	13.8313	36.7484	RBPJ
FOXP2 23625967 ChIP-Seq PFSK-1 AND SK-N-MC Human	0.243028	0.59152	0	0	1.2501	1.76837	CRABP1;ATAD2;HMGB2;INHBA;RBPJ;SYNCRIP;BCLAF1;RAD21;FUBP1;TRA2B;ANP32E;SNRPE;SRSF7		DNA replication initiation	0.0701649	0.399807	0	0	13.8313	36.7484	PRIM1
SETDB1 19884255 ChIP-Seq MESCs Mouse	0.243681	0.590881	0	0	1.15032	1.62413	YWHAE;DDX5;HMGB1;SYNCRIP;SMCHD1;STMN1;LMNA;CFL1;SUMO2;RBBP7;EIF4E;RANBP1;CBX5;H2AFZ;ACTN1;PTGES3;RDX;SMARCA5;AHSA1;UCHL3;FUBP1;ANP32E;HDGF;KIF20A;ANP32B;PFN1;FKBP3;CNIH4		Telomere extension by telomerase	0.0701649	0.398304	0	0	13.8313	36.7484	DKC1
HTT 18923047 ChIP-ChIP STHdh Human	0.244688	0.591099	0	0	1.31959	1.85768	PLK4;FBL;DNAJC2;CCNB1;KIF2A;MAGOH;DEK;UCHL3;GSPT1		eIF4E release	0.0701649	0.396813	0	0	13.8313	36.7484	EIF4E
MYC 20876797 ChIP-ChIP MEDULLOBLASTOMA Human	0.251742	0.60587	0	0	1.18048	1.62829	RFC3;H2AFZ;MBD2;TPM1;GMPS;HMGB2;PSIP1;NAP1L1;DYNLL1;SRRM1;TPX2;XPO1;DIAPH3;NASP;STMN1;SERBP1;ESD;SNRPF;RBMX;CDKN3		NADE-dependent death signaling	0.0701649	0.395332	0	0	13.8313	36.7484	YWHAE
STAT3 1855785 ChIP-Seq MESCs Mouse	0.254036	0.60912	0	0	1.30575	1.78924	HELLS;DDX5;XPO1;PTGES3;HMGB2;CALM2;PTMA;EZH2;NME1		Unfolded protein response	0.0701976	0.394046	0	0	3.15143	8.37158	EXOSC8;LMNA;HDGF
EBNA2 21746931 ChIP-Seq IB4-LCL Human	0.260151	0.621472	0	0	1.16806	1.57278	TOP2A;NOP56;JUN;PPP1R14B;SET;PCNA;PRRX1;PRMT1;DEK;MAGOHB;TUBG1;ACTA2;TPX2;BCLAF1;SNRPD1;STMN1;SNRPE;RBBP7;NAA15;CALM2;S100A10		p73 transcription factor network	0.0701976	0.392586	0	0	3.15143	8.37158	CCNB1;TUBA1A;CDK1
ISL1 27105846 Chip-Seq CPCs Mouse	0.266151	0.633458	0	0	1.15846	1.53344	JUN;HSP90AA1;ACTN1;LIMK2;CRABP1;RDX;TPM1;HMGA2;NR2F2;RBPJ;DYNLL1;ACTB;TSN;SMC2;LSM6;SERBP1;HDGF;RBBP7;CALM1;PTMA;CDKN3;UBQLN2		p38 alpha/beta MAPK downstream pathway	0.0766026	0.426826	0	0	4.36777	11.2213	JUN;EIF4E
PKCTHETA 26484144 Chip-Seq BREAST Human	0.267087	0.63335	0	0	1.31206	1.73215	JUN;EIF5;PRMT1;UBE2C;H2AFV;CALM1;SRRM1;EIF4G1		SMAD2/3 nuclear pathway	0.0766246	0.425379	0	0	3.03613	7.79932	JUN;TFDP1;RBBP7
FOXP1 22492998 ChIP-Seq STRATIUM Mouse	0.270503	0.639102	0	0	3.19183	4.17322	HIST1H2AB		Tight junction	0.077359	0.427883	0	0	2.49587	6.38767	ACTN1;YBX3;ACTB;ACTG1
FLI1 21571218 ChIP-Seq MEGAKARYOCYTES Human	0.272606	0.64172	0	0	1.06686	1.38663	TOP2A;YWHAE;TES;MCM7;AMD1;CTCF;ACTB;SMC2;TUBA1C;FBL;TUBA1B;PSMD7;SNRPD1;MAGOH;CFL1;PRKG2;SNRPD3;TMPO;TPM3;ACTN1;IFRD1;TUBG1;DYNLL1;SMC1A;SRRM1;NME1;ACTA2;DNAJC2;KIF2A;SLTM;NCL;TCP1;CKS2;SNRPG;SNRPE;PPIH;PFN1;FKBP4;PTMA;ASF1A;PPID;DDX5;ARPP19;GSPT1;BCLAF1;CCNB1;RAD21;TRA2B;LMNA;EXOSC8;USP1;CCT8;HNRNPA0;RANBP1;RRM1;H3F3B;H3F3C;CNBP;LIMK2;TXNL1;LARP7;MSN;MAGOHB;LSM5;MANF;PSMC5;EIF5;HNRNPF;HNRNPA2B1;…		Phase I of biological oxidations: non-cytochrome P450 enzymes	0.0813727	0.448441	0	0	11.8554	29.7417	ESD
BACH1 22875853 ChIP-PCR HELA AND SCP4 Human	0.276078	0.647527	0	0	1.16625	1.50104	HELLS;PCNA;PRRX1;H2AFZ;PRIM1;FST;CACYBP;KIF11;CKAP4;LMNB1;ACTA2;SYNCRIP;CENPF;DIAPH3;NASP;INCENP;MCM3;CALM1;ASF1A		Spermatogenesis regulation by CREM	0.0813727	0.44681	0	0	11.8554	29.7417	XPO1
LMO2 26923725 Chip-Seq HEMANGIOBLAST Mouse	0.276523	0.646221	0	0	1.13869	1.46374	KIF11;SMC2;TUBA1C;BCLAF1;CCNB1;BASP1;RAD21;DPYSL3;PSMD1;SUZ12;JUN;HSP90AA1;HNRNPA3;SMARCA5;NR2F2;INHBA;DKK2;TSN;SRRM1;7-SEP;INCENP;PPIH;NAA15;SGK1;CDKN3		Wnt/LRP6 signaling	0.0813727	0.445191	0	0	11.8554	29.7417	DKK2
NFE2 27457419 Chip-Seq LIVER Mouse	0.284316	0.662035	0	0	1.19529	1.50328	NOP58;PRRX1;HNRNPU;CACYBP;NUCKS1;TUBA4A;TSN;CENPF;TPR;MCM3;PSMD1;SNRPE;PTMA;ADSS		Gene expression regulation in late stage pancreatic bud precursor cells	0.0813727	0.443584	0	0	11.8554	29.7417	RBPJ
GATA2 26923725 Chip-Seq HEMANGIOBLAST Mouse	0.286617	0.664992	0	0	1.88608	2.35686	ANXA1;RBPJ		Oncostatin M	0.0832186	0.452015	0	0	1.86789	4.6441	JUN;CCNB1;H1F0;RFC3;ANXA1;MCM7;TPM1
TET1 21490601 ChIP-Seq MESCs Mouse	0.289521	0.669322	0	0	1.1237	1.39286	SET;AMD1;PSIP1;SMC4;LMNB1;GJC1;TUBA1A;LMNA;EIF4E;RWDD1;JUN;SUPT16H;RRM1;FST;LIMK2;ATAD2;TPM1;NUTF2;PA2G4;TUBG1;NME1;CENPF;NSMCE4A;HNRNPF;CALM1;CALM2;PLEC		TGF-beta regulation of skeletal system development	0.0833007	0.450839	0	0	2.92897	7.27937	TFDP1;FST;INHBA
TCF21 26020271 ChIP-Seq SMOOTH MUSCLE Human	0.294984	0.679517	0	0	1.12033	1.36774	CRABP1;UBE2D3;AMD1;NUCKS1;CTCF;RAD21;TRA2B;STMN1;LMNA;ESD;SUMO2;HMGN2;S100A10;HNRNPA0;JUN;TPM3;ACTN1;PTGES3;CNBP;EMP1;NR2F2;UCHL3;CDC40;H1F0;HDGF;PTMA;PLEC		Diabetes pathways	0.0841253	0.453676	0	0	2.42299	5.998	EXOSC8;LMNA;HDGF;ACTB
PHF8 20622853 ChIP-Seq HELA Human	0.294984	0.677098	0	0	1.12033	1.36774	CDCA8;HNRNPR;YBX1;CDC20;STMN1;MAGOH;LMNA;TPR;USP1;HMGN2;S100A10;HELLS;JUN;CCDC34;PRRX1;CACYBP;SRRM1;CENPF;SFPQ;NASP;FUBP1;SERBP1;ANP32E;CDK1;SNRPE;PPIH;GCLM		Bioactive peptide-induced signaling pathway	0.0873104	0.469177	0	0	4.04817	9.8706	CALM1;CALM2
CDX2 21074721 ChIP-Seq CACO-2 Mouse	0.294984	0.674697	0	0	1.12033	1.36774	HNRNPU;CDCA8;HNRNPR;KIF11;YBX1;CDC20;STMN1;MAGOH;USP1;HMGN2;S100A10;HELLS;JUN;PRRX1;CACYBP;SRRM1;CENPF;SFPQ;NASP;FUBP1;SERBP1;ANP32E;CDK1;SNRPE;PPIH;GCLM;CNIH4		Transcriptional activity of SMAD2/SMAD3-SMAD4 heterotrimer	0.0873104	0.467513	0	0	4.04817	9.8706	TFDP1;UBE2D3
GATA6 21074721 ChIP-Seq CACO-2 Mouse	0.294984	0.672313	0	0	1.12033	1.36774	HNRNPU;CDCA8;HNRNPR;NUCKS1;YBX1;CDC20;STMN1;MAGOH;LMNA;TPR;USP1;HMGN2;S100A10;JUN;PRRX1;TPM3;CACYBP;SRRM1;CENPF;SFPQ;NASP;FUBP1;SERBP1;ANP32E;SNRPE;PPIH;GCLM		Hexose transport	0.0909739	0.485409	0	0	3.95179	9.47316	TPR;NUP43
HNFA 21074721 ChIP-Seq CACO-2 Human	0.294984	0.669946	0	0	1.12033	1.36774	CDCA8;HNRNPR;YBX1;CDC20;STMN1;MAGOH;USP1;HMGN2;ADSS;S100A10;HELLS;JUN;PRRX1;CACYBP;SRRM1;CENPF;SFPQ;NSMCE4A;NASP;FUBP1;SERBP1;ANP32E;CDK1;SNRPE;PPIH;GCLM;CNIH4		S6K1 signaling	0.092446	0.491527	0	0	10.3734	24.7005	EIF4G1
SOX11 22085726 ChIP-Seq ESNs Mouse	0.294984	0.667595	0	0	1.12033	1.36774	PSMD11;MCM7;UBE2D3;PSIP1;HMGB1;GSPT1;LMNB1;GJC1;XPO1;BASP1;USP1;PLK4;SUZ12;NPM1;RFC3;PRMT1;TPM3;PTGES3;HMGA2;CKAP4;SRPK1;EIF5;NAA15;GCLM;RBMX;EZH2;CDKN3		Binding of RNA by insulin-like growth factor 2 mRNA binding proteins (IGF2BPs/IMPs/VICKZs)	0.092446	0.489802	0	0	10.3734	24.7005	ACTB
TRIM28 21343339 ChIP-Seq HEK293 Human	0.295535	0.666503	0	0	1.84417	2.24798	ANXA1;PTMA		Cytoskeletal remodeling regulation and cell spreading by IPP complex components	0.092446	0.488089	0	0	10.3734	24.7005	ACTN1
NR0B1 18358816 ChIP-ChIP MESCs Mouse	0.302132	0.679008	0	0	1.12875	1.35099	HELLS;PPP1R14B;SET;CDCA3;UBE2C;RDX;NUCKS1;SMC3;ACTB;ACTG1;SYNCRIP;H1F0;HIST3H2A;KIFC1;BASP1;STMN1;SERBP1;SUMO2;CKS2;USP1;SMS;RBBP7;EIF4E		TSP1-induced apoptosis in microvascular endothelial cell	0.092446	0.486389	0	0	10.3734	24.7005	JUN
EP300 20729851 ChIP-Seq FORBRAIN MIDBRAIN LIMB HEART Mouse	0.30737	0.68838	0	0	1.1102	1.30971	YWHAE;MCM7;HNRNPR;ACTB;TUBA1A;BASP1;STMN1;DPYSL3;LMNA;EIF4E;TMPO;JUN;PRRX1;UBE2C;ACTN1;FST;CNBP;LIMK2;TPM1;EMP1;NR2F2;DKK2;SFPQ;HDGF;ANP32B;PFN1;GCLM;PTMA		Formyl peptide interaction with formyl peptide receptors	0.092446	0.4847	0	0	10.3734	24.7005	ANXA1
FOXP2 21765815 ChIP-ChIP NEURO2A Mouse	0.329627	0.735672	0	0	1.14072	1.26597	YWHAE;PPP1R14B;CRABP1;GMPS;INHBA;ARPP19;TSN;LMNB1;HINT1;SLTM;MAGOH;KIF20A;CALM2;CNIH4;EZH2;HIST1H2AB		Integration of provirus	0.092446	0.483023	0	0	10.3734	24.7005	PSIP1
ESR1 15608294 ChIP-ChIP MCF-7 Human	0.331004	0.736198	0	0	1.69362	1.87251	MCM3;PTMA		Salivary secretion	0.0925744	0.482026	0	0	2.79733	6.65693	PRKG2;CALM1;CALM2
SMARCA4 23332759 ChIP-Seq OLIGODENDROCYTES Mouse	0.333063	0.738232	0	0	1.08588	1.19384	YBX1;RBPJ;ACTG1;BCLAF1;PSMD7;SNRPD1;BASP1;TRA2B;STMN1;DPYSL3;LMNA;CFL1;PLK4;HELLS;NPM1;ANXA1;CBX5;PRRX1;PTGES3;RDX;ACTL6A;MBD2;SMARCA5;EMP1;CACYBP;NR2F2;UCHL3;CDC40;HNRNPA2B1;SGK1;PTMA;ASF1A;PPID		Thymic stromal lymphopoietin (TSLP) pathway	0.0949572	0.492733	0	0	2.76625	6.51267	PSMC5;PSMD11;NME1
EOMES 21245162 ChIP-Seq HESCs Human	0.334122	0.738043	0	0	1.15755	1.26897	DDX5;TES;PCNA;PSMD11;MCM7;CCDC34;TPM1;SMC4;HNRNPAB;DIAPH3;FKBP4;GCLM;EZH2		HNF3A pathway	0.0984327	0.509018	0	0	3.77216	8.74531	JUN;NR2F2
Nerf2 26677805 Chip-Seq MACROPHAGESS Mouse	0.340465	0.749488	0	0	1.1223	1.20921	JUN;PTGES3;IFRD1;EMP1;NAP1L1;INHBA;MAGOHB;SRRM1;ACTA2;CCDC88A;TUBA1C;PSMD7;INCENP;BASP1;ESD;RBBP7;SGK1;GCLM		Platelet activation, signaling and aggregation	0.102621	0.528868	0	0	2.02409	4.60825	ACTN1;CFL1;PFN1;CALM1;TUBA4A
SPI1 20176806 ChIP-Seq THIOMACROPHAGE Mouse	0.345806	0.758656	0	0	1.10382	1.17213	ANXA1;PTGES3;MBD2;AMD1;CACYBP;MAGOHB;SRPK1;CCT6A;ACTA2;CCDC88A;TUBA1C;SYNCRIP;XPO1;SLTM;NASP;CFL1;HIST1H1E;PFN1;CNIH4;TMPO;CDKN3;HNRNPA0		Type I hemidesmosome assembly	0.103386	0.530998	0	0	9.22084	20.9247	PLEC
SOX2 18358816 ChIP-ChIP MESCs Mouse	0.347834	0.760519	0	0	1.16288	1.22804	XPO1;HIST3H2A;CDCA3;H3F3B;STMN1;RDX;SMS;CACYBP;RBBP7;DYNLL1;PTMA		Calcium regulation in the cardiac cell	0.106075	0.542962	0	0	2.22785	4.99842	GJC1;YWHAE;CALM1;CALM2
SCL 19346495 ChIP-Seq HPC-7 Human	0.361046	0.786738	0	0	1.31726	1.34196	STMN1;HMGA2;HDGF;CTCF		LKB1 signaling events	0.109927	0.560774	0	0	3.53139	7.7971	YWHAE;HSP90AA1
SALL1 21062744 ChIP-ChIP HESCs Human	0.361628	0.785353	0	0	1.58072	1.60781	NUP43;SMC3		Mitochondrial pathway of apoptosis: BH3-only Bcl-2 family	0.112317	0.57104	0	0	2.56663	5.61174	JUN;CDK1;DYNLL1
TP63 19390658 ChIP-ChIP HaCaT Human	0.366149	0.792505	0	0	1.39085	1.39741	SUZ12;ACTL6A;ILF2		Activation of chaperones by IRE1 alpha	0.113833	0.576807	0	0	3.45781	7.5139	LMNA;HDGF
THRA 23701648 ChIP-Seq CEREBELLUM Mouse	0.366149	0.789854	0	0	1.39085	1.39741	RRM1;SMS;ACTB		Activation of calcium-permeable kainate receptor	0.114195	0.576706	0	0	8.29876	18.007	CALM1
STAT3 22323479 ChIP-Seq MACROPHAGE Mouse	0.369416	0.794245	0	0	2.18388	2.17478	MCM3		Activation of the AP-1 family of transcription factors	0.114195	0.574784	0	0	8.29876	18.007	JUN
MEIS1 26923725 Chip-Seq HEMOGENIC-ENDOTHELIUM Mouse	0.369582	0.791962	0	0	1.1102	1.10507	SUZ12;HNRNPA3;TES;UBE2C;PTGES3;MND1;CTCF;SMC3;TUBA1C;PSMD7;INCENP;DPYSL3;HNRNPD;PSMD1;EIF4E;EIF4G1		Cdc25 and Chk1 regulatory pathway in response to DNA damage	0.114195	0.572874	0	0	8.29876	18.007	CDK1
STAT5 23275557 ChIP-Seq MAMMARY-EPITHELIUM Mouse	0.370845	0.792037	0	0	1.10927	1.10037	RWDD1;PRMT1;ATAD2;MBD2;EMP1;HNRNPR;SMC6;SMC4;TUBA4A;TUBA1C;SYNCRIP;CCNB2;DNAJC2;BCLAF1;LMNA;EIF4E		Splicing regulation through Sam68	0.114195	0.570977	0	0	8.29876	18.007	CDK1
NEUROD2 26341353 ChIP-Seq CORTEX Mouse	0.371517	0.790853	0	0	1.07884	1.06822	YWHAE;TCERG1;YBX1;GSPT1;LMNB1;TUBA1B;TRA2B;CFL1;TPR;HMGN2;SUZ12;HSP90AA1;H3F3B;CACYBP;NAP1L1;MND1;TUBA4A;NME1;HNRNPM;LSM6;HNRNPA2B1;SNRPF;NAA15;PFN1;GCLM;ASF1A		Fanconi anemia pathway regulation	0.114195	0.569093	0	0	8.29876	18.007	USP1
FOXA1 25329375 ChIP-Seq VCAP Human	0.371517	0.788252	0	0	1.07884	1.06822	TOP2A;NUCKS1;SMC6;BASP1;RAD21;PSMD1;ADSS;HIST1H2AB;SUZ12;RRM1;NOP58;CBX5;CNBP;ACTL6A;CACYBP;MND1;MAGOHB;DYNLL1;KIF2A;FUBP1;ANP32E;SMS;UBA2;SNRPF;NAA15;ASF1A		Pyrimidine metabolism	0.120103	0.596563	0	0	2.48963	5.27654	RRM1;PRIM1;NME1
FOXA1 25552417 ChIP-Seq VCAP Human	0.371517	0.785667	0	0	1.07884	1.06822	DDX5;MCM7;PRIM1;CRABP1;PSIP1;KIF11;SMC3;TUBA1B;BCLAF1;SMCHD1;H3F3B;CNBP;IFRD1;RDX;ATAD2;NR2F2;INHBA;MAGOHB;SRPK1;DKC1;HNRNPF;ANP32E;PPIH;KIF20A;PFDN6;PLEC		GnRH signaling pathway	0.122741	0.60767	0	0	2.46498	5.17072	JUN;CALM1;CALM2
KLF5 20875108 ChIP-Seq MESCs Mouse	0.371517	0.7831	0	0	1.07884	1.06822	CRABP1;KIF11;YBX1;ACTG1;LMNB1;FBL;CFL1;ESD;PRKG2;EIF4E;HNRNPA0;PLK4;SUPT16H;RFC3;H3F3C;CNBP;RDX;ATAD2;HMGA2;ACTA2;LSM6;INCENP;HNRNPD;CDK1;MCM3;ASF1A		BTG family proteins and cell cycle regulation	0.124875	0.616212	0	0	7.54432	15.6955	PRMT1
CEBPB 20513432 ChIP-Seq MACROPHAGES Mouse	0.371517	0.780549	0	0	1.07884	1.06822	TOP2A;TES;SET;CDCA3;PPP1R11;YBX1;TUBA1C;TUBA1A;RAD21;CBX5;PTGES3;CNBP;ATAD2;MBD2;H2AFV;NAP1L1;DEK;DYNLL1;TSN;ACTA2;HIST3H2A;HNRNPF;ANP32E;CNIH4;CDKN3;EIF4G1		E2F1 destruction pathway	0.124875	0.614205	0	0	7.54432	15.6955	TFDP1
NANOG 20526341 ChIP-Seq ESCs Human	0.371517	0.778015	0	0	1.07884	1.06822	TOP2A;SET;ACTB;LMNB1;FBL;CCNB2;S100A10;NOP56;RWDD1;JUN;CBX5;H3F3B;PRRX1;FST;TXNL1;MND1;DEK;MAGOHB;LSM5;HIST3H2A;SLTM;FUBP1;SERBP1;HDGF;CALM2;CDKN3		eIF2 regulation	0.124875	0.612211	0	0	7.54432	15.6955	EIF5
SOX3 22085726 ChIP-Seq NPCs Mouse	0.371517	0.775497	0	0	1.07884	1.06822	GMPS;RBPJ;SMC2;ACTG1;SMCHD1;PSMD7;MAGOH;SUMO2;HMGN2;HNRNPA0;CNBP;LIMK2;EMP1;AHSA1;CACYBP;SSRP1;DYNLL1;HNRNPAB;CKAP4;EIF5;TFDP1;TCP1;CKS2;CDK1;MCM3;PTMA		p38 gamma/delta MAPK pathway	0.124875	0.610229	0	0	7.54432	15.6955	STMN1
SMC1 22415368 ChIP-Seq MEFs Mouse	0.371517	0.772995	0	0	1.07884	1.06822	PSMD11;PSIP1;SMC3;RBPJ;GSPT1;LMNB1;SNRPD3;TMPO;HNRNPA0;PLK4;JUN;PRRX1;FST;NUTF2;CACYBP;NR2F2;INHBA;MAGOHB;DYNLL1;MPP6;CCDC88A;HNRNPA2B1;SNRPE;CALM1;PTMA;PLEC		Glutathione biosynthesis and recycling	0.124875	0.608261	0	0	7.54432	15.6955	GCLM
TBL1 22424771 ChIP-Seq 293T Human	0.371517	0.77051	0	0	1.07884	1.06822	CDCA8;HNRNPR;YBX1;STMN1;MAGOH;USP1;HMGN2;S100A10;JUN;RRM1;CCDC34;PRRX1;RDX;CACYBP;SRRM1;CENPF;SFPQ;NSMCE4A;FUBP1;SERBP1;ANP32E;CDK1;SNRPE;PPIH;FKBP4;GCLM		Messenger RNA decay by 3' to 5' exoribonuclease	0.124875	0.606305	0	0	7.54432	15.6955	EXOSC8
FLI1 26923725 Chip-Seq MACROPHAGESS Mouse	0.371517	0.76804	0	0	1.07884	1.06822	YWHAE;HNRNPR;KIF11;GSPT1;TUBA1B;SNRPD1;CFL1;SUMO2;USP1;CCT8;EIF4E;PRRX1;CNBP;TPM1;SRRM1;TPX2;SFPQ;7-SEP;EWSR1;INCENP;IMPDH2;HNRNPD;MCM3;NAA15;CDKN3;EIF4G1		Signaling by ERBB2	0.125401	0.606908	0	0	2.44081	5.06771	HSP90AA1;CDK1;CALM1
E2A 27217539 Chip-Seq RAMOS-Cell line Human	0.371517	0.765586	0	0	1.07884	1.06822	PSMD11;UBE2D3;KIF11;CTCF;HMGB1;LMNB1;CCNB1;HMGN2;HNRNPA0;CBX5;LIMK2;ACTL6A;NUTF2;MND1;TUBA4A;CCDC88A;HIST3H2A;HNRNPF;SERBP1;HNRNPD;CKS2;NAA15;CALM1;GCLM;PTMA;RAN		Drug metabolism: other enzymes	0.1298	0.626191	0	0	3.19183	6.51695	IMPDH2;GMPS
FOXA1 27270436 Chip-Seq PROSTATE Human	0.371517	0.763148	0	0	1.07884	1.06822	TOP2A;NUCKS1;SMC6;BASP1;RAD21;PSMD1;ADSS;HIST1H2AB;SUZ12;RRM1;NOP58;CBX5;CNBP;ACTL6A;CACYBP;MND1;MAGOHB;DYNLL1;KIF2A;FUBP1;ANP32E;SMS;UBA2;SNRPF;NAA15;ASF1A		DNA repair	0.133503	0.642005	0	0	2.37107	4.77447	RFC3;PCNA;USP1
RARB 27405468 Chip-Seq BRAIN Mouse	0.371517	0.760725	0	0	1.07884	1.06822	DDX5;HMGB1;TUBA1B;HINT1;TUBA1A;XPO1;ADSS;HNRNPA0;NPM1;HSP90AA1;H2AFZ;ACTN1;IFRD1;TPM1;H2AFV;INHBA;SRPK1;CCDC88A;SLTM;FUBP1;CDK1;CALM1;CALM2;PTMA;EIF4G1;PLEC		Androgen receptor regulation of biosynthesis and transcription	0.13387	0.641724	0	0	3.13161	6.29731	HSP90AA1;JUN
RUNX1 27514584 Chip-Seq MCF-7 Human	0.371517	0.758318	0	0	1.07884	1.06822	PSIP1;NUCKS1;KIF11;TUBA1C;BASP1;TRA2B;HNRNPA0;HELLS;JUN;HSP90AA1;RFC3;UBE2I;TPM1;NUTF2;CACYBP;DEK;DYNLL1;LSM5;HNRNPD;ANP32E;HDGF;CALM1;SGK1;FKBP4;CDKN3;PLEC		Peptide hormone biosynthesis	0.135426	0.64713	0	0	6.91563	13.8266	INHBA
SMAD3 21741376 ChIP-Seq EPCs Human	0.388449	0.790378	0	0	1.08043	1.02165	HELLS;JUN;RFC3;CBX5;CCDC34;H3F3C;FST;TXNL1;HMGB2;EMP1;MND1;NR2F2;TSN;SFPQ;XPO1;DIAPH3;BASP1;FUBP1;SERBP1;ANP32E;CDKN3		Caspase-mediated cleavage of cytoskeletal proteins	0.135426	0.645088	0	0	6.91563	13.8266	PLEC
STAT6 21828071 ChIP-Seq BEAS2B Human	0.391982	0.795058	0	0	2.02409	1.89564	PSMD7		D4-GDI signaling pathway	0.135426	0.64306	0	0	6.91563	13.8266	JUN
NFE2L2 20460467 ChIP-Seq MEFs Mouse	0.394281	0.797215	0	0	1.10126	1.02493	ANXA1;PRRX1;TPM1;NR2F2;MAGOHB;KIF2A;LMNA;ESD;SUMO2;SNRPD3;SGK1;GCLM;ASF1A;CDKN3		ERBB1 downstream pathway	0.136243	0.644914	0	0	2.3487	4.6817	YWHAE;JUN;DIAPH3
NRF2 20460467 ChIP-Seq MEFs Mouse	0.394281	0.794724	0	0	1.10126	1.02493	ANXA1;PRRX1;TPM1;NR2F2;MAGOHB;KIF2A;LMNA;ESD;SUMO2;SNRPD3;SGK1;GCLM;ASF1A;CDKN3		Arginine and proline metabolism	0.137968	0.651035	0	0	3.07361	6.08801	AMD1;SMS
TBP 23326641 ChIP-Seq C3H10T1-2 Mouse	0.39701	0.79773	0	0	1.09917	1.01541	DDX5;PPP1R14B;SET;PRRX1;PRMT1;NR2F2;RBPJ;DNAJC2;INCENP;HNRNPA2B1;CFL1;NUP43;PTMA;HIST1H2AB		Protein processing in the endoplasmic reticulum	0.141067	0.663588	0	0	1.9997	3.91645	HSP90AA1;UBE2D3;CKAP4;UBQLN2
SREBP1 19666523 ChIP-Seq LIVER Mouse	0.39808	0.797396	0	0	1.12449	1.03577	RANBP1;JUN;CDCA3;H3F3B;TPR;HDGF;CCT8;LSM5;PPID;CNIH4		Vibrio cholerae infection	0.142093	0.666338	0	0	3.01773	5.88841	ACTB;ACTG1
TCF3/E2A 22897851 ChIP-Seq JUKARTE6-1 Human	0.398663	0.796093	0	0	1.06613	0.980453	TES;UBE2D3;HNRNPR;HINT1;TUBA1A;STMN1;TMPO;JUN;H3F3C;FST;HMGA2;MND1;DYNLL1;TSN;H1F0;UBE2S;HNRNPD;PPIH;CALM1;SGK1;FKBP4;PTMA;CNIH4;RAN;EZH2		Signaling by insulin receptor	0.144579	0.675896	0	0	2.28406	4.41721	CDK1;EIF4E;EIF4G1
GATA2 20887958 ChIP-Seq HPC-7 Mouse	0.40408	0.804419	0	0	1.06893	0.968599	PLK4;MRPL18;PRIM1;TPM1;EMP1;HMGA2;SMC3;TUBA4A;SRRM1;TUBA1C;FBL;HINT1;PSMD7;BASP1;MCM3;HIST1H1E;HDGF;SNRPD3;ANP32B;CCT8;CLIC1;FKBP3		Interferon signaling	0.145456	0.677898	0	0	1.97589	3.80928	TPR;NUP43;EIF4E;EIF4G1
CDX2 20551321 ChIP-Seq CACO-2 Human	0.40564	0.805039	0	0	1.1526	1.03998	TCERG1;JUN;HINT1;DPYSL3;NR2F2;CALM2;ACTG1		Advanced glycosylation endproduct receptor signaling	0.14585	0.677642	0	0	6.38366	12.2897	HMGB1
RCOR3 21632747 ChIP-Seq MESCs Mouse	0.407942	0.807124	0	0	1.0479	0.939575	GMPS;CDCA8;PSIP1;RBPJ;ACTB;ACTG1;LMNB1;TUBA1A;XPO1;BASP1;TRA2B;ESD;NPM1;HSP90AA1;HNRNPA3;PPP1R14B;CBX5;H2AFZ;ACTN1;LIMK2;TXNL1;H2AFV;NAP1L1;SRRM1;CENPF;H1F0;LSM6;HNRNPD;CDK1;HDGF;SNRPE;SNRPF;CALM1;SGK1;PPID;EIF4G1		p27 phosphorylation regulation during cell cycle progression	0.14585	0.675564	0	0	6.38366	12.2897	TFDP1
TP53 18474530 ChIP-ChIP U2OS Human	0.412452	0.813552	0	0	1.10382	0.977586	ACTA2;TES;PCNA;KIF2A;INCENP;ACTN1;FST;NUCKS1;DKK2;TSN;S100A10		HIV life cycle early phase	0.14585	0.673498	0	0	6.38366	12.2897	PSIP1
PPARD 23176727 ChIP-Seq KERATINOCYTES Mouse	0.414892	0.815869	0	0	1.28331	1.12898	FST;CRABP1;ATAD2		Keap1-Nrf2 pathway	0.14585	0.671444	0	0	6.38366	12.2897	GCLM
PPARG 19300518 ChIP-PET 3T3-L1 Mouse	0.415482	0.814546	0	0	1.22041	1.0719	TOP2A;TES;UBE2I;UBE2S		NICD trafficking to the nucleus	0.14585	0.669403	0	0	6.38366	12.2897	RBPJ
MITF 21258399 ChIP-Seq MELANOMA Human	0.422423	0.825646	0	0	1.02656	0.884634	TES;PPP1R11;UBE2D3;AMD1;HNRNPU;YBX1;SMC3;RBPJ;TUBA1C;SYNCRIP;TUBA1B;XPO1;STMN1;HMGN2;SUPT16H;HSP90AA1;ACTN1;TUBB;IFRD1;ACTL6A;EMP1;H2AFV;CACYBP;TUBG1;DYNLL1;SRRM1;NME1;EWSR1;INCENP;KIFC1;DKC1;NCL;CKS2;SMS;SNRPE;SNRPF;SGK1;PTMA;SET;GMPS;GSPT1;GJC1;CCNB1;RAD21;TRA2B;LMNA;ESD;USP1;JUN;NPM1;NOP58;CBX5;UBE2I;LIMK2;HMGA2;MSN;LSM5;HNRNPAB;HNRNPF;FUBP1;IMPDH2;SERBP1;HNRNPD;UBA2;HDGF;ANP32B;CALM1;RAN;EIF4…		Signaling by EGFR in cancer	0.150228	0.687406	0	0	2.24291	4.25166	HSP90AA1;CDK1;CALM1
PRDM16 22522345 ChIP-ChIP PALATE MESENCHYMAL Mouse	0.433556	0.844845	0	0	1.36045	1.13698	NCL;CTCF		Mechanism of gene regulation by peroxisome proliferators via PPAR-alpha	0.150421	0.686211	0	0	2.91184	5.51595	HSP90AA1;JUN
ELF5 23300383 ChIP-Seq T47D Human	0.438072	0.851073	0	0	1.06884	0.882189	JUN;SET;KIF11;NME1;HINT1;SFPQ;TUBA1A;HNRNPF;DPYSL3;CFL1;SMS;FKBP4;FKBP3;ASF1A		Nucleotide excision repair	0.154621	0.703247	0	0	2.86164	5.34204	RFC3;PCNA
TAL1 26923725 Chip-Seq HEMANGIOBLAST Mouse	0.438566	0.849475	0	0	1.05717	0.871364	HNRNPA3;SMARCA5;NR2F2;KIF11;INHBA;DKK2;SMC2;SRRM1;BCLAF1;7-SEP;INCENP;RAD21;DPYSL3;PSMD1;PPIH;NAA15;SGK1;CDKN3		T cell receptor/JNK pathway	0.156149	0.708065	0	0	5.92768	11.0074	JUN
NKX2-5 21415370 ChIP-Seq HL-1 Mouse	0.453261	0.875309	0	0	1.04629	0.827918	HELLS;PCNA;MCM7;TPM3;UBE2C;HNRNPU;EMP1;NUTF2;SMC6;HMGB1;SMC3;CKAP4;ACTA2;TUBA1C;SERBP1;TPR;HDGF;SNRPE;ASF1A		Glycogen breakdown (glycogenolysis)	0.156149	0.705945	0	0	5.92768	11.0074	CALM1
OLIG2 26023283 ChIP-Seq AINV15 Mouse	0.454475	0.875033	0	0	1.03734	0.818064	TCERG1;MCM7;HMGB2;YBX1;RBPJ;ACTB;GSPT1;LMNB1;PSMD7;ESD;HMGN2;HNRNPA0;H3F3B;TPM3;ACTN1;CNBP;ACTL6A;HMGA2;NAP1L1;NSMCE4A;HNRNPF;FUBP1;CKS2;HDGF;NAA15		Caspase cascade in apoptosis	0.158844	0.715982	0	0	2.81314	5.17571	LMNA;LMNB1
LDB1 21186366 ChIP-Seq BM-HSCs Mouse	0.454475	0.872429	0	0	1.03734	0.818064	TOP2A;GMPS;SMC6;CCNB2;XPO1;TRA2B;CFL1;CCT8;HMGN2;HELLS;RANBP1;SUPT16H;PTGES3;ACTL6A;H2AFV;NAP1L1;DEK;DYNLL1;SRPK1;NASP;INCENP;SERBP1;NAA15;RBMX;PPID		Vascular smooth muscle contraction	0.164649	0.739939	0	0	2.14623	3.87167	ACTA2;CALM1;CALM2
TAL1 21186366 ChIP-Seq BM-HSCs Mouse	0.454475	0.86984	0	0	1.03734	0.818064	SMC6;ACTG1;BCLAF1;XPO1;ESD;NUP43;SNRPD3;TMPO;SUZ12;RWDD1;PTGES3;LIMK2;IFRD1;HMGA2;NAP1L1;PA2G4;INHBA;CDC40;CKAP4;CCDC88A;CDK1;SNRPF;CALM1;SGK1;ASF1A		ATR activation in response to replication stress	0.166325	0.745254	0	0	5.5325	9.92427	RFC3
GATA3 21867929 ChIP-Seq TH1 Mouse	0.454475	0.867266	0	0	1.03734	0.818064	UBE2D3;KIF11;RBPJ;PSMD7;MAGOH;ESD;PSMD1;HIST1H1E;SNRPD3;S100A10;IFRD1;SMARCA5;H2AFV;LSM5;HNRNPAB;SRRM1;KIFC1;HNRNPF;IMPDH2;SERBP1;HNRNPD;SMS;ANP32B;ASF1A;PLEC		Arf6 vesicle-mediated transport	0.166325	0.743049	0	0	5.5325	9.92427	NME1
FLI1 21867929 ChIP-Seq CD8 Mouse	0.454475	0.864708	0	0	1.03734	0.818064	YWHAE;SMC6;TUBA1C;XPO1;SNRPD1;RAD21;CFL1;ESD;CBX5;CNBP;IFRD1;NAP1L1;DEK;DYNLL1;SRRM1;SRPK1;SFPQ;HIST3H2A;7-SEP;SLTM;EWSR1;FUBP1;NCL;CNIH4;PLEC		Repression of pain sensation by the transcriptional regulator DREAM	0.166325	0.740857	0	0	5.5325	9.92427	JUN
TCF12/HEB 22897851 ChIP-Seq JUKARTE6-1 Human	0.454475	0.862165	0	0	1.03734	0.818064	UBE2D3;HNRNPR;NUCKS1;CTCF;SMC2;FBL;TRA2B;STMN1;SUMO2;EIF4E;JUN;H3F3C;ACTN1;LIMK2;MSN;MND1;MAGOHB;DYNLL1;MANF;TPX2;UBE2S;SMS;CALM1;RAN;EZH2		Calcium signaling by HBx of hepatitis B virus	0.166325	0.738678	0	0	5.5325	9.92427	JUN
FLI1 26923725 Chip-Seq HEMOGENIC-ENDOTHELIUM Mouse	0.454475	0.859637	0	0	1.03734	0.818064	CDCA8;YBX1;SMC3;ACTG1;CDC20;FBL;TUBA1B;SNRPD1;TRA2B;CFL1;PSMD1;ADSS;JUN;EMP1;NAP1L1;HNRNPAB;TUBA4A;TPX2;HNRNPM;LSM6;7-SEP;INCENP;IMPDH2;NAA15;SGK1		Signaling to p38 via RIT and RIN	0.166325	0.736512	0	0	5.5325	9.92427	CDK1
RING1B 27294783 Chip-Seq ESCs Mouse	0.454475	0.857123	0	0	1.03734	0.818064	CRABP1;ACTG1;LMNB1;RBBP7;JUN;SUPT16H;PRRX1;FST;TPM1;HMGA2;NR2F2;INHBA;DEK;DKK2;TUBA4A;CCDC88A;7-SEP;ANP32E;MCM3;ANP32B;SNRPF;GCLM;PTMA;PPID;PLEC		Mu-calpain pathway	0.166325	0.734358	0	0	5.5325	9.92427	ACTN1
GF1B 26923725 Chip-Seq HPCs Mouse	0.459077	0.863279	0	0	1.03982	0.809538	RANBP1;JUN;SMARCA5;HNRNPR;KIF11;HMGB1;RBPJ;DKK2;TPX2;HNRNPM;CCNB1;SFPQ;XPO1;INCENP;KIFC1;DPYSL3;SERBP1;CKS2;SNRPD3;SGK1;TMPO		HIV genome transcription	0.167351	0.736736	0	0	2.7209	4.86405	SUPT16H;SSRP1
MYCN 21190229 ChIP-Seq SHEP-21N Human	0.468315	0.878091	0	0	1.11243	0.843907	CDCA3;UBE2C;USP1;CDCA8;KIF11		Signaling events mediated by focal adhesion kinase	0.171634	0.753395	0	0	2.67702	4.71794	JUN;ACTN1
GATA2 21571218 ChIP-Seq MEGAKARYOCYTES Human	0.470905	0.880387	0	0	1.04575	0.787552	JUN;HSP90AA1;SMARCA5;HMGB2;DYNLL1;SRRM1;HINT1;SNRPD1;LMNA;MCM3;CALM1;HMGN2;CALM2;CDKN3		Signaling by NOTCH	0.173492	0.759341	0	0	2.09212	3.66461	JUN;TFDP1;RBPJ
ZNF217 24962896 ChIP-Seq MCF-7 Human	0.470939	0.877907	0	0	1.03598	0.780121	RFC3;HNRNPA3;TES;UBE2I;ACTN1;TPM1;EMP1;HMGA2;NR2F2;DKK2;BASP1;RAD21;ESD;SNRPE;CALM1;SGK1;CALM2;TMPO;S100A10		Protein kinase A (PKA) at the centrosome	0.176378	0.769743	0	0	5.18672	8.99961	CDK1
EWS-ERG 20517297 ChIP-Seq CADO-ES1 Human	0.483764	0.899216	0	0	1.03934	0.754727	DDX5;CBX5;ATAD2;MBD2;SMC6;YBX1;TUBG1;SRRM1;NSMCE4A;SLTM;MAGOH;CNIH4;PLEC		Rb tumor suppressor/checkpoint signaling in response to DNA damage	0.176378	0.767524	0	0	5.18672	8.99961	CDK1
ESR1 20079471 ChIP-ChIP T-47D Human	0.483998	0.897066	0	0	1.1526	0.836415	TPM3;CALM1;FKBP4		Selenium metabolism and selenoproteins	0.176378	0.765319	0	0	5.18672	8.99961	JUN
MEIS1 20887958 ChIP-Seq HPC-7 Mouse	0.48571	0.897659	0	0	1.02877	0.742921	RFC3;RRM1;UBE2I;UBE2D3;EMP1;HMGA2;SMC3;RBPJ;SMC1A;SMC4;CKAP4;XPO1;KIFC1;TPR;CCT8;CALM2;CLIC1;CNIH4		CRMPs in Sema3A signaling	0.176378	0.763126	0	0	5.18672	8.99961	DPYSL3
CEBPB 23403033 ChIP-Seq LIVER Mouse	0.489106	0.901352	0	0	1.08622	0.776842	SFPQ;CBX5;PPP1R11;CKS2;HMGB2		Cell-extracellular matrix interactions	0.176378	0.760946	0	0	5.18672	8.99961	ACTN1
SUZ12 27294783 Chip-Seq NPCs Mouse	0.494177	0.908103	0	0	1.03734	0.731184	NOP58;PRRX1;TPR;MCM3;PSMD1;CACYBP;SNRPE;PTMA;ADSS;TUBA4A;TSN		Interleukin-1 regulation of extracellular matrix	0.176469	0.75917	0	0	2.07469	3.59877	JUN;INHBA;NR2F2
NR3C1 21868756 ChIP-Seq MCF10A Human	0.499436	0.915159	0	0	1.02635	0.712569	RFC3;TES;PRRX1;H3F3C;MSN;SRPK1;CENPF;SLTM;STMN1;SERBP1;CDK1;SGK1;HMGN2;CDKN3		Glioma	0.184588	0.791839	0	0	2.55346	4.31441	CALM1;CALM2
SOX9 24532713 ChIP-Seq HFSC Mouse	0.503664	0.920292	0	0	1.01936	0.699122	HSP90AA1;ACTN1;PTGES3;MBD2;H2AFV;NUTF2;DYNLL1;NME1;CCT6A;CCDC88A;INCENP;HNRNPF;LMNA;SNRPD3;GCLM;CLIC1;PTMA		SHC-related events	0.186311	0.796967	0	0	4.88162	8.20278	CDK1
POU5F1 16518401 ChIP-PET MESCs Mouse	0.503779	0.917903	0	0	1.01727	0.697455	TOP2A;SUZ12;RANBP1;H3F3B;H2AFZ;LIMK2;HMGA2;H2AFV;PA2G4;LMNB1;GJC1;HINT1;PSMD7;NCL;HDGF;FKBP4;CLIC1;ADSS;EIF4G1		SHC1 events in EGFR signaling	0.186311	0.794715	0	0	4.88162	8.20278	CDK1
CIITA 18437201 ChIP-ChIP Raji B and iDC Human	0.511449	0.929253	0	0	1.40657	0.943114	CACYBP		Cadmium-induced DNA biosynthesis and proliferation in macrophages	0.186311	0.792477	0	0	4.88162	8.20278	JUN
TP53 22127205 ChIP-Seq IMR90 Human	0.512077	0.927779	0	0	1.02139	0.683594	ACTA2;TPX2;JUN;PSMC5;PCNA;TFDP1;KIF2A;FST;LMNA;RBPJ;ACTB;LMNB1		Cell to cell adhesion signaling	0.186311	0.790251	0	0	4.88162	8.20278	ACTN1
TRP63 18441228 ChIP-ChIP KERATINOCYTES Mouse	0.516047	0.932354	0	0	1.16067	0.767846	TPX2;JUN		Chromatin remodeling by hSWI/SNF ATP-dependent complexes	0.186311	0.788037	0	0	4.88162	8.20278	ACTB
ESR1 21235772 ChIP-Seq MCF-7 Human	0.520036	0.936936	0	0	1.09194	0.713974	H3F3B;FKBP4;ARPP19		Destabilization of mRNA by KSRP	0.186311	0.785836	0	0	4.88162	8.20278	EXOSC8
CTCF 18555785 ChIP-Seq MESCs Mouse	0.524699	0.942704	0	0	1.00559	0.648535	TCERG1;RFC3;PSMD11;UBE2I;LIMK2;CACYBP;MND1;SMC3;UCHL3;NME1;FBL;SNRPD1;DPYSL3;EXOSC8;PSMD1;SNRPE;ANP32B;GCLM;ASF1A		Ion channel function in vascular endothelium	0.186311	0.783647	0	0	4.88162	8.20278	HSP90AA1
SOX9 25088423 ChIP-ChIP EMBRYONIC GONADS Mouse	0.526357	0.943056	0	0	1.003	0.643703	SUPT16H;PPP1R14B;CBX5;ACTN1;NUTF2;MND1;PA2G4;NR2F2;HMGB1;SMC1A;ACTB;DKK2;CKAP4;SRRM1;CCT6A;SYNCRIP;KIF2A;NCL;NUP43;PFN1;CALM1;HMGN2;FKBP3		Retinoblastoma protein regulation	0.188937	0.792485	0	0	2.51477	4.19048	JUN;TFDP1
RCOR2 21632747 ChIP-Seq MESCs Mouse	0.531985	0.9505	0	0	1.03476	0.653076	HSP90AA1;PSMD7;ESD;HMGB1;RBPJ		Endochondral ossification	0.188937	0.790289	0	0	2.51477	4.19048	CALM1;CALM2
NFIB 24661679 ChIP-Seq LUNG Mouse	0.538787	0.959994	0	0	1.01381	0.626975	CCDC88A;JUN;H3F3B;HNRNPU;CALM2;TSN;TMPO		HIF-1 transcriptional activity in hypoxia	0.188937	0.788106	0	0	2.51477	4.19048	JUN;NPM1
SOX9 22984422 ChIP-ChIP TESTIS Rat	0.540269	0.959983	0	0	1.29668	0.79835	MCM7		Influenza viral RNA transcription and replication	0.191562	0.796857	0	0	1.9917	3.29137	HSP90AA1;MAGOH;EIF4G1
CDX2 22108803 ChIP-Seq LS180 Human	0.54049	0.957737	0	0	0.995851	0.612725	TCERG1;JUN;HSP90AA1;TES;CCDC34;PRRX1;ACTL6A;HMGA2;MND1;DEK;SMC3;RBPJ;TUBG1;DKK2;HINT1;PSMC5;SMCHD1;SERBP1;ANP32E;CALM1;SGK1;CALM2;EIF4E;CDKN3		SIDS susceptibility pathways	0.1933	0.801875	0	0	2.47724	4.07138	CTCF;YBX1
RARA 24833708 ChIP-Seq LIVER Mouse	0.54049	0.955113	0	0	0.995851	0.612725	RANBP1;DDX5;SET;MCM7;UBE2C;HNRNPU;DPY30;NAP1L1;PA2G4;TUBG1;GSPT1;SRPK1;HNRNPM;INCENP;KIFC1;UBE2S;TRA2B;HNRNPA2B1;CFL1;ESD;SNRPF;PTMA;S100A10;HNRNPA0		Transcriptional activity regulation by PML	0.196124	0.811362	0	0	4.61042	7.51041	UBE2I
TAF2 19829295 ChIP-Seq ESCs Human	0.54049	0.952503	0	0	0.995851	0.612725	RWDD1;PPP1R14B;UBE2I;CDCA3;UBE2C;MRPL18;ACTL6A;HNRNPR;HMGB1;YBX1;DEK;MAGOHB;MPP6;ACTB;DKK2;CDC20;GJC1;DNAJC2;BCLAF1;XPO1;KIF2A;USP1;FKBP3;HIST1H2AB		Effect of METS on macrophage differentiation	0.196124	0.809145	0	0	4.61042	7.51041	JUN
SOX3 22085726 ChIP-Seq MUSCLE Mouse	0.54049	0.949908	0	0	0.995851	0.612725	TOP2A;SUPT16H;TES;IFRD1;HMGB2;HNRNPU;EMP1;PA2G4;INHBA;LMNB1;SYNCRIP;CCNB2;EIF5;TUBA1A;XPO1;NASP;INCENP;UBE2S;STMN1;CDK1;HIST1H1E;HDGF;ADSS;ASF1A		PDGFB signaling pathway	0.203863	0.838782	0	0	1.92994	3.0692	YWHAE;ACTA2;JUN
TCF4 22108803 ChIP-Seq LS180 Human	0.54049	0.947327	0	0	0.995851	0.612725	NPM1;RFC3;TES;PRRX1;H3F3C;IFRD1;TXNL1;GMPS;HMGA2;MSN;HNRNPR;KIF11;SMC2;MANF;DIAPH3;LSM6;MAGOH;SERBP1;ANP32E;PRKG2;SGK1;FKBP4;CALM2;CDKN3		Ras activation upon calcium influx through NMDA receptor	0.205819	0.844531	0	0	4.36777	6.90437	CALM1
RXR 22158963 ChIP-Seq LIVER Mouse	0.54049	0.94476	0	0	0.995851	0.612725	YWHAE;CNBP;IFRD1;NUCKS1;INHBA;UCHL3;ARPP19;ACTB;TUBA4A;ACTG1;TUBA1C;H1F0;LMNA;EXOSC8;CFL1;HIST1H1E;SNRPD3;CCT8;PFN1;FKBP4;GCLM;S100A10;EIF4G1;HNRNPA0		Resolution of abasic sites (AP sites)	0.205819	0.842242	0	0	4.36777	6.90437	PCNA
NCOR 22424771 ChIP-Seq 293T Human	0.54049	0.942206	0	0	0.995851	0.612725	SUPT16H;RRM1;ATAD2;TPM1;GMPS;AHSA1;PA2G4;YBX1;ACTA2;SYNCRIP;PSMC5;TFDP1;SLTM;INCENP;KIFC1;UBE2S;FUBP1;EXOSC8;CFL1;ANP32E;UBA2;HIST1H1E;PPIH;TMPO		STAT3 pathway	0.205819	0.839966	0	0	4.36777	6.90437	SLTM
CJUN 26792858 Chip-Seq BT549 Human	0.54049	0.939667	0	0	0.995851	0.612725	JUN;TES;ANXA1;PRRX1;FST;RDX;TPM1;EMP1;MSN;INHBA;ACTA2;TUBA1C;TUBA1A;NASP;BASP1;RAD21;STMN1;LMNA;SMS;SNRPE;HMGN2;TMPO;S100A10;CDKN3		Signaling by constitutively active EGFR	0.205819	0.837702	0	0	4.36777	6.90437	HSP90AA1
TAL1 26923725 Chip-Seq HPCs Mouse	0.54049	0.937141	0	0	0.995851	0.612725	JUN;HSP90AA1;HNRNPA3;RRM1;CCDC34;SMARCA5;HMGB2;NUCKS1;NAP1L1;SMC6;KIF11;CKAP5;SMC2;CCDC88A;CENPF;CCNB1;LSM6;KIF2A;INCENP;TRA2B;MAGOH;SERBP1;CKS2;PSMD1		Telomeres, telomerase, cellular aging, and immortality	0.205819	0.83545	0	0	4.36777	6.90437	HSP90AA1
SPI1 26923725 Chip-Seq MACROPHAGESS Mouse	0.54049	0.934628	0	0	0.995851	0.612725	HSP90AA1;KIF11;SMC4;GSPT1;TUBA4A;CCDC88A;SYNCRIP;FBL;TUBA1B;CENPF;SMCHD1;H1F0;LSM6;SLTM;NASP;SNRPD1;IMPDH2;EXOSC8;CFL1;PSMD1;PPIH;RBBP7;CLIC1;CNIH4		Destabilization of mRNA by butyrate response factor 1 (BRF1)	0.205819	0.83321	0	0	4.36777	6.90437	EXOSC8
SALL4 22934838 ChIP-ChIP CD34+ Human	0.545069	0.940026	0	0	0.994914	0.603756	TOP2A;RRM1;PTGES3;UBE2D3;HIST1H2AJ;AMD1;HMGB2;CACYBP;INHBA;SYNCRIP;FBL;BCLAF1;LSM6;DPYSL3;KIF20A;RBMX;EIF4G1		FRS2-mediated activation	0.205819	0.830982	0	0	4.36777	6.90437	CDK1
GATA1 21571218 ChIP-Seq MEGAKARYOCYTES Human	0.555439	0.955355	0	0	0.989087	0.58158	YWHAE;CDCA3;UBE2D3;AMD1;CTCF;ACTB;HINT1;TRA2B;DPYSL3;HIST1H1E;HMGN2;PRMT1;ACTN1;LIMK2;IFRD1;TPM1;CACYBP;CKAP5;SRRM1;CENPF;H1F0;EIF5;EWSR1;INCENP;ANP32E;CKS2;SMS;ANP32B;CALM1;SGK1;PTMA		Gap junction assembly	0.205819	0.828766	0	0	4.36777	6.90437	GJC1
TP53 22573176 ChIP-Seq HFKS Human	0.562187	0.964391	0	0	0.985015	0.56729	JUN;SRSF1;HMGA2;YBX1;RBPJ;MAGOHB;LMNB1;TPX2;PSMC5;EIF5;TFDP1;SNRPD1;RAD21;FUBP1;CALM1;SRSF7		Hypoxic and oxygen homeostasis regulation of HIF-1-alpha	0.205819	0.826562	0	0	4.36777	6.90437	HSP90AA1
TCF3 18692474 ChIP-Seq MESCs Mouse	0.565851	0.968101	0	0	0.982828	0.559646	HSP90AA1;SET;CBX5;ACTN1;RDX;LARP7;CACYBP;NUCKS1;KIF11;MPP6;SYNCRIP;TFDP1;KIFC1;SMS;RBBP7;FKBP4		Lissencephaly gene (LIS1) in neuronal migration and development	0.205819	0.82437	0	0	4.36777	6.90437	DYNLL1
CEBPD 23245923 ChIP-Seq MEFs Mouse	0.5692	0.971255	0	0	0.987947	0.556731	SMCHD1;BASP1;UBE2D3;NR2F2;SRSF7;SRPK1		AP-1 transcription factor network	0.206463	0.824759	0	0	2.37107	3.74069	JUN;CDK1
PRDM14 21183938 ChIP-Seq MESCs Mouse	0.569272	0.968813	0	0	0.981849	0.553171	HELLS;JUN;NPM1;PRRX1;H2AFZ;HNRNPR;KIF11;YBX1;ACTB;CKAP4;CDC20;TUBA1C;SLTM;TRA2B;STMN1;USP1;SMS;HDGF;RBBP7;CALM1;SGK1;CALM2;RAN		Long-term potentiation	0.206463	0.822583	0	0	2.37107	3.74069	CALM1;CALM2
REST 19997604 ChIP-ChIP NEURONS Mouse	0.574995	0.975978	0	0	0.979551	0.542078	YWHAE;PPP1R11;NUCKS1;ACTG1;GJC1;CCNB2;ESD;NUP43;SNRPD3;RBBP7;TMPO;HIST1H2AB;NPM1;SUPT16H;RDX;CACYBP;NR2F2;MPP6;CCT6A;SFPQ;TFDP1;SMS;SNRPE;FKBP3;EIF4G1		Rac1 cell motility signaling pathway	0.210872	0.83794	0	0	2.33768	3.6386	JUN;CFL1
P53 22127205 ChIP-Seq FIBROBLAST Human	0.575886	0.974925	0	0	0.977762	0.539574	HSP90AA1;HNRNPA3;KIF2A;TRA2B;SERBP1;CDCA8;CALM1;LMNB1		Bacterial invasion of epithelial cells	0.210872	0.83574	0	0	2.33768	3.6386	ACTB;ACTG1
RUNX1 26923725 Chip-Seq HPCs Mouse	0.589687	0.995676	0	0	0.966095	0.510256	TUBA1C;RRM1;INCENP;HNRNPF;HNRNPD;CKS2;GSPT1;TMPO;MANF;LMNB1		4-1BB-dependent immune response	0.215398	0.851444	0	0	4.14938	6.3704	JUN
AHR 22903824 ChIP-Seq MCF-7 Human	0.594154	1	0	0	0.962175	0.500925	SUPT16H;RFC3;TES;CBX5;BASP1;NR2F2;RBPJ;CALM2		Signaling by Hippo	0.215398	0.849221	0	0	4.14938	6.3704	YWHAE
FOXP3 17237761 ChIP-ChIP TREG Mouse	0.601124	1	0	0	0.968726	0.493037	ANXA1;LSM5;SRPK1		Skeletal muscle hypertrophy is regulated via AKT/mTOR pathway	0.215398	0.847009	0	0	4.14938	6.3704	EIF4E
RNF2 16625203 ChIP-ChIP MESCs Mouse	0.612768	1	0	0	0.953097	0.466797	JUN;FST;CRABP1;HMGA2;NR2F2;DKK2;SRPK1;GJC1;HIST3H2A;KIFC1;USP1;HIST1H1E;PRKG2;HIST1H2AB		Cell differentiation pathway	0.215398	0.844809	0	0	4.14938	6.3704	EZH2
NFE2L2 22581777 ChIP-Seq LYMPHOBLASTOID Human	0.612769	1	0	0	0.94483	0.462747	TUBA1C;TES;PSMD11;NR2F2;PFN1;SRRM1		Urea cycle and metabolism of amino groups	0.215398	0.842621	0	0	4.14938	6.3704	SMS
TFAP2A 17053090 ChIP-ChIP MCF-7 Human	0.614879	1	0	0	0.95889	0.466337	TOP2A;RRM1;PCNA;CDCA3;CCDC34;LIMK2;TPM1;EMP1;MSN;PA2G4;SSRP1;DYNLL1;UCHL3;DIAPH3;TFDP1;SLTM;UBE2S;CFL1;CCT8;PFN1;CALM1;CDKN3		Estrogen receptor signaling pathway	0.215398	0.840443	0	0	4.14938	6.3704	JUN
POU5F1 16153702 ChIP-ChIP HESCs Human	0.625645	1	0	0	0.933944	0.437993	TOP2A;SET;DPYSL3;ATAD2;UBE2D3;HMGB2;NR2F2		Nerve growth factor (NGF) pathway	0.215398	0.838277	0	0	4.14938	6.3704	JUN
PU.1 20176806 ChIP-Seq MACROPHAGES Mouse	0.625669	1	0	0	0.954357	0.44753	PPP1R14B;ANXA1;PRRX1;PTGES3;CACYBP;NAP1L1;MND1;DEK;DYNLL1;SRPK1;ACTA2;CCDC88A;TUBA1C;TUBA1A;7-SEP;HNRNPF;IMPDH2;CFL1;ANP32E;RBBP7;NAA15;CNIH4;CDKN3		Cytosolic sensors of pathogen-associated DNA	0.224862	0.872859	0	0	3.95179	5.89712	HMGB1
RXRA 24833708 ChIP-Seq LIVER Mouse	0.625669	1	0	0	0.954357	0.44753	HELLS;HSP90AA1;SET;CBX5;HNRNPU;DPY30;H2AFV;NAP1L1;PA2G4;DEK;ARPP19;TUBA4A;ACTA2;CCNB2;HINT1;CENPF;EWSR1;UBE2S;HIST1H1E;PTMA;HIST1H2AB;EIF4G1;HNRNPA0		p38 MK2 pathway	0.224862	0.870621	0	0	3.95179	5.89712	YWHAE
CEBPB 24764292 ChIP-Seq MC3T3 Mouse	0.625669	1	0	0	0.954357	0.44753	JUN;HSP90AA1;PCNA;FST;HMGB2;SSRP1;LSM5;ACTB;ACTG1;CDC20;TUBA1B;HINT1;TUBA1A;INCENP;UBE2S;STMN1;MAGOH;SNRPG;SNRPF;NAA15;PTMA;RAN;HNRNPA0		IGF1 signaling pathway	0.224862	0.868394	0	0	3.95179	5.89712	JUN
OCT4 18555785 Chip-Seq ESCs Mouse	0.625669	1	0	0	0.954357	0.44753	NOP56;HNRNPA3;NOP58;CCDC34;PRRX1;HNRNPU;CACYBP;NUCKS1;MND1;CKAP5;DKK2;TUBA4A;TSN;SRRM1;TPX2;CENPF;TPR;MCM3;SNRPE;GCLM;PTMA;ADSS;CNIH4		Oxidative stress-induced gene expression via Nrf2	0.224862	0.866179	0	0	3.95179	5.89712	JUN
SOX2 19829295 ChIP-Seq ESCs Human	0.625669	1	0	0	0.954357	0.44753	PLK4;HELLS;RFC3;FST;HMGB2;LARP7;PSIP1;CTCF;INHBA;YBX1;SMC1A;ARPP19;SMC2;LMNB1;HIST3H2A;NSMCE4A;DPYSL3;SERBP1;ANP32E;HDGF;NUP43;FKBP4;PTMA		RIG-I/MDA5-mediated induction of interferon-alpha/beta pathways	0.233043	0.895406	0	0	2.18388	3.1809	UBE2D3;HMGB1
NANOG 19829295 ChIP-Seq ESCs Human	0.625669	1	0	0	0.954357	0.44753	PLK4;HELLS;RFC3;FST;HMGB2;LARP7;PSIP1;CTCF;INHBA;YBX1;SMC1A;ARPP19;SMC2;LMNB1;HIST3H2A;NSMCE4A;DPYSL3;SERBP1;ANP32E;HDGF;NUP43;FKBP4;PTMA		AKT signaling pathway	0.234212	0.897616	0	0	3.77216	5.47539	HSP90AA1
P300 19829295 ChIP-Seq ESCs Human	0.625669	1	0	0	0.954357	0.44753	HELLS;JUN;RFC3;ANXA1;CCDC34;HMGB2;NR2F2;CTCF;HMGB1;MPP6;DKK2;SMC2;SRRM1;DIAPH3;KIF2A;BASP1;DPYSL3;TPR;SNRPF;NAA15;SGK1;S100A10;CDKN3		Beta-alanine metabolism	0.234212	0.895344	0	0	3.77216	5.47539	SMS
PHF8 20622854 ChIP-Seq HELA Human	0.625669	1	0	0	0.954357	0.44753	YWHAE;HELLS;HSP90AA1;SET;PSMD11;CBX5;PSIP1;H2AFV;KIF11;TUBG1;ACTB;CDC40;SMC2;SYNCRIP;FBL;SMCHD1;XPO1;NSMCE4A;7-SEP;KIFC1;STMN1;S100A10;EZH2		CCR3 signaling in eosinophils	0.234212	0.893083	0	0	3.77216	5.47539	CFL1
P53 21459846 ChIP-Seq SAOS-2 Human	0.625669	1	0	0	0.954357	0.44753	HNRNPA3;PPP1R14B;PRRX1;TUBB;AMD1;HNRNPR;PA2G4;NR2F2;DEK;LSM5;HNRNPAB;TPX2;DKC1;UBE2S;FUBP1;TRA2B;EXOSC8;HIST1H1E;SGK1;HMGN2;FKBP4;EIF4E;S100A10		TRAF6 mediated NF-kB activation	0.234212	0.890833	0	0	3.77216	5.47539	HMGB1
FOXH1 21741376 ChIP-Seq EPCs Human	0.625669	1	0	0	0.954357	0.44753	PLK4;SUZ12;H3F3C;CRABP1;ATAD2;MBD2;HNRNPU;PSIP1;MND1;MAGOHB;SMC4;SMC2;SMCHD1;PSMD7;KIFC1;BASP1;RAD21;FUBP1;ESD;GCLM;CALM2;ASF1A;HNRNPA0		Epstein-Barr virus LMP1 signaling	0.234212	0.888595	0	0	3.77216	5.47539	HSP90AA1
NFYA 21822215 ChIP-Seq K562 Human	0.625669	1	0	0	0.954357	0.44753	HELLS;JUN;RRM1;CCDC34;PRRX1;CDCA8;HNRNPR;YBX1;SRRM1;CENPF;SFPQ;FUBP1;STMN1;MAGOH;SERBP1;TPR;ANP32E;USP1;CDK1;SNRPE;PPIH;HMGN2;GCLM		Fanconi anemia pathway	0.234212	0.886368	0	0	3.77216	5.47539	USP1
EBF1 22473956 ChIP-Seq LYMPHODE Mouse	0.625669	1	0	0	0.954357	0.44753	NOP56;HNRNPA3;NOP58;CCDC34;PRRX1;GMPS;HNRNPU;CACYBP;NUCKS1;MND1;CKAP5;TUBA4A;TSN;SMC2;CENPF;NCL;TPR;MCM3;PSMD1;SNRPE;PTMA;ADSS;CNIH4		Nephrin interactions	0.234212	0.884152	0	0	3.77216	5.47539	ACTN1
KDM2B 26808549 Chip-Seq SUP-B15 Human	0.625669	1	0	0	0.954357	0.44753	JUN;HSP90AA1;SET;PTGES3;UBE2D3;HMGA2;HNRNPR;CTCF;YBX1;HNRNPAB;SRRM1;ACTG1;LMNB1;GJC1;SMCHD1;STMN1;LMNA;USP1;CALM1;HMGN2;PTMA;ASF1A;PLEC		T cell receptor signaling pathway	0.235343	0.886205	0	0	1.7911	2.5912	JUN;CALM1;CALM2
SA1 27219007 Chip-Seq ERYTHROID Human	0.625669	1	0	0	0.954357	0.44753	TPM3;RDX;CACYBP;ILF2;GSPT1;SRRM1;CDC20;TUBA1B;SFPQ;NSMCE4A;FUBP1;STMN1;LMNA;CFL1;ANP32E;USP1;SNRPG;PPIH;CALM1;HMGN2;GCLM;ADSS;CNIH4		Mitochondrial pathway of apoptosis: caspases	0.237496	0.892086	0	0	2.15552	3.09879	HSP90AA1;PTMA
TP53 16413492 ChIP-PET HCT116 Human	0.632273	1	0	0	0.924138	0.423656	HELLS;PCNA;ACTN1;FST;GSPT1		Phosphatidylinositol signaling system	0.241953	0.906574	0	0	2.12789	3.01949	CALM1;CALM2
PAX3-FKHR 20663909 ChIP-Seq RHABDOMYOSARCOMA Human	0.633509	1	0	0	0.93683	0.427646	TES;DIAPH3;NSMCE4A;PRRX1;BASP1;FST;RDX;PSMD1;HMGA2;NR2F2;SMC3;DKK2		Insulin signaling pathway	0.242719	0.907192	0	0	1.49797	2.1209	JUN;CALM1;SGK1;CALM2;EIF4E
PCGF2 27294783 Chip-Seq NPCs Mouse	0.63616	1	0	0	0.920039	0.416138	NOP58;NUCKS1;SNRPE;PTMA;TSN		Signaling by bone morphogenetic protein (BMP)	0.24345	0.907679	0	0	3.60815	5.09775	UBE2D3
EGR1 19032775 ChIP-ChIP M12 Human	0.649149	1	0	0	0.902039	0.389764	GMPS;PPIH;NME1		Signaling events mediated by PRL	0.24345	0.905444	0	0	3.60815	5.09775	TUBA1B
RXR 22108803 ChIP-Seq LS180 Human	0.662368	1	0	0	0.897163	0.369571	TOP2A;PRRX1;H3F3C;SERBP1;EMP1;FKBP4		Collagen binding in corneal epithelia mediated by Erk and PI-3 Kinase	0.24345	0.903219	0	0	3.60815	5.09775	PFN1
OLIG2 23332759 ChIP-Seq OLIGODENDROCYTES Mouse	0.6639	1	0	0	0.935644	0.383262	NPM1;RFC3;RRM1;CBX5;CRABP1;MBD2;UBE2D3;TXNL1;HMGA2;NR2F2;INHBA;RBPJ;UCHL3;ACTB;LMNB1;CCNB2;CENPF;BASP1;DPYSL3;LMNA;HNRNPA2B1;SGK1;TMPO		Downregulation of SMAD2/3-SMAD4 transcriptional activity	0.24345	0.901005	0	0	3.60815	5.09775	UBE2D3
AR 21572438 ChIP-Seq LNCaP Human	0.664289	1	0	0	0.882846	0.361118	JUN;BASP1		Hypoxia and p53 in the cardiovascular system	0.24345	0.898802	0	0	3.60815	5.09775	HSP90AA1
ELK4 26923725 Chip-Seq MESODERM Mouse	0.664507	1	0	0	0.890424	0.363925	SUZ12;XPO1;KIFC1;STMN1;TSN		Interleukin-11 pathway	0.24345	0.89661	0	0	3.60815	5.09775	JUN
TAF7L 23326641 ChIP-Seq C3H10T1-2 Mouse	0.664731	1	0	0	0.909951	0.3716	CCDC88A;DDX5;EIF5;IFRD1;UBE2D3;HNRNPU;CALM1;CALM2;ADSS;S100A10		Signaling events mediated by hepatocyte growth factor receptor (c-Met)	0.246414	0.905318	0	0	2.10095	2.94289	JUN;EIF4E
ETV2 25802403 ChIP-Seq MESCs Mouse	0.664765	1	0	0	0.912863	0.372742	CCNB2;SUPT16H;PSMD11;UBA2;DPY30;PA2G4;SNRPF;ARPP19;GSPT1;CKAP4;CDKN3		Immune system signaling by interferons, interleukins, prolactin, and growth hormones	0.249449	0.914243	0	0	1.48192	2.05765	TPR;CDK1;NUP43;EIF4E;EIF4G1
PAX6 23342162 ChIP-ChIP BETA-FORBRAIN-LENS Mouse	0.666048	1	0	0	0.911951	0.370611	HELLS;PSMC5;HIST3H2A;DKC1;CFL1;CDCA8;RBBP7;LSM5;CALM2;RAN;SMC2		Antigen-activated B-cell receptor generation of second messengers	0.250411	0.915546	0	0	1.57322	2.17837	JUN;CALM1;CALM2;ILF2
PHC1 16625203 ChIP-ChIP MESCs Mouse	0.677983	1	0	0	0.900082	0.349801	JUN;EIF5;CDCA3;FST;CRABP1;TPM1;HMGA2;PRKG2;NR2F2;DKK2		Cardiac muscle contraction	0.250878	0.91504	0	0	2.07469	2.86885	TPM3;TPM1
SRY 22984422 ChIP-ChIP TESTIS Rat	0.689157	1	0	0	0.842513	0.313656	CDC20;LMNA		Proteasome complex	0.252577	0.919016	0	0	3.45781	4.75808	PSMD11
VDR 20736230 ChIP-Seq LYMPHOBLASTOID Human	0.694864	1	0	0	0.859084	0.312741	HIST1H2AL;RRM1;H3F3C;HMGA2;HIST1H1E		Sulfur amino acid metabolism	0.252577	0.916807	0	0	3.45781	4.75808	GCLM
RUNX1 20887958 ChIP-Seq HPC-7 Mouse	0.703316	1	0	0	0.889152	0.312937	CNBP;IMPDH2;CKS2;HMGA2;HDGF;SNRPE;SSRP1;CALM1;CLIC1;TUBA4A;S100A10;NME1		TAK1 activates NF-kappaB by phosphorylation and activation of IKK complex	0.252577	0.914608	0	0	3.45781	4.75808	HMGB1
IRF8 22096565 ChIP-ChIP GC-B Human	0.704883	1	0	0	0.817611	0.285938	PCNA;INHBA		Tumor suppressor Arf inhibits ribosomal biogenesis	0.252577	0.91242	0	0	3.45781	4.75808	HSP90AA1
KLF4 18555785 Chip-Seq ESCs Mouse	0.70609	1	0	0	0.912863	0.317688	PLK4;NOP56;NOP58;CCDC34;PRRX1;HNRNPU;CACYBP;NUCKS1;DKK2;TSN;SRRM1;TPX2;CENPF;STMN1;TPR;MCM3;PSMD1;SNRPE;PPIH;PTMA;ADSS;CNIH4		Endogenous Toll-like receptor signaling	0.252577	0.910243	0	0	3.45781	4.75808	HMGB1
SMAD3 21741376 ChIP-Seq ESCs Human	0.70609	1	0	0	0.912863	0.317688	TES;ANXA1;TXNL1;HMGB2;HMGA2;KIF11;INHBA;LSM5;CKAP5;ACTB;TSN;SMC2;MANF;BCLAF1;DIAPH3;BASP1;DPYSL3;SERBP1;HNRNPD;PSMD1;CALM2;EIF4E		Inhibition of cellular proliferation by Gleevec	0.252577	0.908075	0	0	3.45781	4.75808	JUN
FLI1 21867929 ChIP-Seq TH2 Mouse	0.70609	1	0	0	0.912863	0.317688	RWDD1;LIMK2;IFRD1;HMGA2;NAP1L1;SMC6;INHBA;CDC40;CKAP4;ACTG1;CCDC88A;BCLAF1;XPO1;TRA2B;CDK1;NUP43;SNRPD3;SNRPF;SGK1;ASF1A;TMPO;CDKN3		ATM-dependent DNA damage response	0.259813	0.93187	0	0	2.02409	2.72805	JUN;HMGB1
LXR 22292898 ChIP-Seq THP-1 Human	0.70609	1	0	0	0.912863	0.317688	HNRNPA3;PPP1R14B;TES;H3F3B;H2AFZ;CRABP1;SMARCA5;HNRNPU;HMGA2;SSRP1;HNRNPAB;ACTB;ACTG1;CDC20;XPO1;INCENP;CFL1;NAA15;PTMA;PFDN6;PLEC;HNRNPA0		Regulatory RNA pathways	0.261595	0.936037	0	0	3.3195	4.45132	RAN
SMC3 22415368 ChIP-Seq MEFs Mouse	0.70609	1	0	0	0.912863	0.317688	JUN;PSMD11;ACTN1;TPM1;NUTF2;CACYBP;NUCKS1;MND1;INHBA;SMC3;ARPP19;MPP6;ACTB;DKK2;NME1;TUBA1C;SNRPD3;SNRPF;CALM1;PPID;TMPO;PLEC		SHC1 events in ERBB2 signaling	0.261595	0.933824	0	0	3.3195	4.45132	CDK1
CSB 26484114 Chip-Seq FIBROBLAST Human	0.70609	1	0	0	0.912863	0.317688	UBE2C;TUBB;CNBP;H2AFV;RBPJ;ILF2;ACTB;TSN;ACTG1;GJC1;ACTA2;TPX2;CCDC88A;TFDP1;UBE2S;TRA2B;IMPDH2;DPYSL3;ESD;FKBP4;PPID;S100A10		C-Myc pathway	0.261595	0.931622	0	0	3.3195	4.45132	ACTL6A
UBF1/2 26484160 Chip-Seq FIBROBLAST Human	0.70609	1	0	0	0.912863	0.317688	JUN;RFC3;RRM1;ANXA1;CRABP1;HMGA2;NR2F2;DKK2;TSN;SMC2;MANF;ACTG1;SYNCRIP;CCNB1;BASP1;FUBP1;CDK1;MCM3;NAA15;SGK1;EIF4E;S100A10		Cellular response to hypoxia	0.261595	0.92943	0	0	3.3195	4.45132	UBE2D3
KDM2B 26808549 Chip-Seq K562 Human	0.70609	1	0	0	0.912863	0.317688	JUN;PPP1R14B;TES;SET;ACTN1;TPM1;HNRNPU;CDCA8;CACYBP;NAP1L1;ACTB;CKAP4;ACTG1;LMNB1;HNRNPF;STMN1;LMNA;CALM1;HMGN2;PTMA;ADSS;S100A10		Corticotropin releasing hormone pathway	0.261595	0.927248	0	0	3.3195	4.45132	HSP90AA1
MYC 27129775 Chip-Seq CORNEA Mouse	0.70609	1	0	0	0.912863	0.317688	JUN;RRM1;PPP1R14B;SET;FST;CNBP;IFRD1;TPM1;HNRNPU;HMGA2;PSIP1;MND1;PA2G4;SMC3;DKK2;CDC40;CENPF;H1F0;MCM3;HDGF;ADSS;CDKN3		TPO signaling pathway	0.261595	0.925077	0	0	3.3195	4.45132	JUN
BCL6 27268052 Chip-Seq Bcells Human	0.70609	1	0	0	0.912863	0.317688	TOP2A;YWHAE;HIST1H2AL;SET;CBX5;H3F3C;CNBP;CDCA8;H2AFV;DEK;MAGOHB;ACTB;TPX2;H1F0;7-SEP;SNRPD1;LMNA;SNRPE;NAA15;CALM2;S100A10;PLEC		DARPP-32 events	0.261595	0.922915	0	0	3.3195	4.45132	CALM1
LMO2 20887958 ChIP-Seq HPC-7 Mouse	0.70835	1	0	0	0.905665	0.312288	H2AFZ;TPM1;DPY30;CTCF;ACTB;TUBA4A;SMC2;SRRM1;TUBA1B;PSMC5;PSMD7;EWSR1;IMPDH2;MCM3;HDGF;SNRPE;CALM2;CLIC1;FKBP3		Glutathione conjugation	0.261595	0.920764	0	0	3.3195	4.45132	GCLM
NR4A2 19515692 ChIP-ChIP MN9D Mouse	0.714997	1	0	0	0.801812	0.26899	TSN;UBQLN2		Cell junction organization	0.268751	0.943753	0	0	1.97589	2.59627	ACTN1;PLEC
IRF8 22096565 ChIP-ChIP GC-B Mouse	0.716798	1	0	0	0.859975	0.286338	HINT1;UBE2I;PPP1R11;PRRX1;ATAD2;HMGB1;ACTB;S100A10		ALK1 pathway	0.270503	0.947704	0	0	3.19183	4.17322	INHBA
EGR1 20690147 ChIP-Seq ERYTHROLEUKEMIA Human	0.724372	1	0	0	0.94927	0.306092	TCERG1;PPP1R11;MCM7;HMGB2;PSIP1;NUCKS1;CTCF;YBX1;ACTG1;LMNB1;SYNCRIP;XPO1;BASP1;STMN1;DPYSL3;CFL1;HMGN2;CLIC1;TMPO;HSP90AA1;PRMT1;ACTN1;TUBB;IFRD1;ACTL6A;NUTF2;CACYBP;DYNLL1;UCHL3;TSN;SRRM1;SFPQ;INCENP;KIFC1;DKC1;NCL;PPIH;PTMA;DDX5;SET;GSPT1;LMNA;USP1;RBBP7;S100A10;SUZ12;RANBP1;JUN;PPP1R14B;UBE2I;PRRX1;ATAD2;HMGA2;NAP1L1;NR2F2;LSM5;MPP6;EIF5;UBE2S;IMPDH2;SERBP1;ANP32E;HDGF;ANP32B;CALM1;GCLM;CALM2…		Estrogen receptor transcription factor targets	0.270503	0.94551	0	0	3.19183	4.17322	DDX5
PPARG 20176806 ChIP-Seq MACROPHAGES Mouse	0.726662	1	0	0	0.8841	0.282288	JUN;HNRNPA3;CBX5;PRRX1;EMP1;MAGOHB;NME1;TUBA1C;CCNB2;RAD21;STMN1;ESD;ANP32E;CCT8;SGK1		MicroRNAs in cardiomyocyte hypertrophy	0.27322	0.952798	0	0	1.95265	2.53352	CALM1;CALM2
STAT3 20064451 ChIP-Seq CD4+T Mouse	0.73135	1	0	0	0.903676	0.282727	HELLS;JUN;IFRD1;EMP1;KIF11;INHBA;HMGB1;ACTB;SRPK1;ACTA2;CENPF;SMCHD1;INCENP;STMN1;LMNA;MCM3;SNRPE;CALM2;CLIC1;PTMA;CNIH4;TMPO;S100A10;EZH2		Translation	0.274122	0.953743	0	0	1.64876	2.13379	EIF5;EIF4E;EIF4G1
BMI1 23680149 ChIP-Seq NPCS Mouse	0.732201	1	0	0	0.864454	0.26945	GJC1;HIST3H2A;PRRX1;FST;CRABP1;TPM1;EMP1;HMGA2;NR2F2;DKK2;TUBA4A		Integrated breast cancer pathway	0.277388	0.962886	0	0	1.63791	2.10036	JUN;ANXA1;TPR
TEAD4 22529382 ChIP-Seq TROPHECTODERM Mouse	0.732824	1	0	0	0.904792	0.281254	YWHAE;DDX5;SRSF1;LMNB1;TUBA1C;HINT1;SMCHD1;EXOSC8;EIF4E;ADSS;PLK4;RWDD1;NOP58;H3F3B;ACTN1;ACTL6A;ATAD2;NR2F2;CDC40;TPX2;CCDC88A;SFPQ;HDGF;PPIH;SGK1		CTCF pathway	0.279305	0.967319	0	0	3.07361	3.92024	CTCF
GATA1 19941826 ChIP-Seq K562 Human	0.733686	1	0	0	0.858196	0.265761	TUBA1C;TUBA1B;HINT1;KIF2A;HNRNPF;NUP43;NR2F2;HMGN2;CALM2;ACTB		TNF/stress-related signaling	0.279305	0.965105	0	0	3.07361	3.92024	JUN
ETS2 20176728 ChIP-ChIP TROPHOBLAST STEM CELLS Mouse	0.734355	1	0	0	0.771977	0.238358	SSRP1;PTMA		VEGFR1 pathway	0.279305	0.962902	0	0	3.07361	3.92024	HSP90AA1
STAT6 20620947 ChIP-Seq CD4 POS T Human	0.736011	1	0	0	0.816807	0.25036	TES;ACTN1;HNRNPF;ATAD2;TUBA4A		FSH signaling pathway	0.279305	0.960708	0	0	3.07361	3.92024	SGK1
RUNX2 22187159 ChIP-Seq PCA Human	0.736895	1	0	0	0.921276	0.281275	ACTB;TUBA1C;PSMD7;BASP1;DPYSL3;ESD;EIF4E;HELLS;JUN;RFC3;NOP58;H3F3C;ACTN1;MBD2;TXNL1;HMGA2;MSN;NAP1L1;MND1;PA2G4;INHBA;TUBG1;DKK2;MANF;SFPQ;DIAPH3;LSM6;NSMCE4A;SLTM;FUBP1;HNRNPD;CKS2;MCM3;SNRPF;CALM1;SGK1;RBMX;RAN		Insulin regulation of blood glucose	0.279305	0.958525	0	0	3.07361	3.92024	YWHAE
PBX1 22567123 ChIP-ChIP OVCAR3 Human	0.737564	1	0	0	0.902431	0.274703	TOP2A;TCERG1;TES;CDCA3;AMD1;YBX1;CCNB2;HINT1;CFL1;CLIC1;ADSS;S100A10;CBX5;PARP2;H2AFV;MPP6;CKAP4;PSMC5;SFPQ;ANP32E;UBA2;PTMA;FKBP3;RBMX;CDKN3		TGF-beta receptor activation of SMADs	0.288001	0.986127	0	0	2.96384	3.68936	XPO1
NANOG 16518401 ChIP-PET MESCs Mouse	0.744173	1	0	0	0.919464	0.271685	CDCA3;PPP1R11;PSIP1;CTCF;ARPP19;GSPT1;LMNB1;SYNCRIP;BASP1;RAD21;CFL1;CCT8;RBBP7;ADSS;SUZ12;HELLS;NPM1;RRM1;H3F3B;H2AFZ;ACTN1;LIMK2;ACTL6A;MBD2;TPM1;SMARCA5;INHBA;MPP6;CKAP4;TPX2;NCL;SMS;MCM3;PPIH;FKBP4;CALM2;PTMA;FKBP3;RAN		Multi-step regulation of transcription by PITX2	0.288001	0.983896	0	0	2.96384	3.68936	DKK2
TBX3 20139965 ChIP-Seq MESCs Mouse	0.74544	1	0	0	0.854741	0.251106	RFC3;RDX;TXNL1;SMARCA5;LARP7;EMP1;NUTF2;CACYBP;NR2F2;GSPT1;EZH2		Nitric oxide stimulation of guanylate cyclase	0.288001	0.981675	0	0	2.96384	3.68936	PRKG2
AR 20517297 ChIP-Seq VCAP Human	0.745944	1	0	0	0.891903	0.261421	SUPT16H;NOP58;PRRX1;ACTL6A;TXNL1;HMGA2;MND1;SMC6;MAGOHB;DYNLL1;SMC4;SRRM1;SRPK1;FBL;DIAPH3;INCENP;SERBP1;SNRPG;KIF20A;EIF4E;ASF1A;PLEC		PERK-regulated gene expression	0.288001	0.979464	0	0	2.96384	3.68936	EXOSC8
TBX3 20139965 ChIP-Seq ESCs Mouse	0.747604	1	0	0	0.853143	0.248164	RFC3;RDX;TXNL1;SMARCA5;LARP7;EMP1;NUTF2;CACYBP;NR2F2;GSPT1;EZH2		Sema4D in semaphorin signaling	0.296593	1	0	0	2.86164	3.47802	LIMK2
HNF4A 19822575 ChIP-Seq HepG2 Human	0.748947	1	0	0	0.941335	0.272128	TOP2A;TES;PPP1R11;UBE2D3;HNRNPR;NUCKS1;YBX1;SMC3;RBPJ;ACTB;ACTG1;LMNB1;TUBA1C;SYNCRIP;HINT1;PSMD7;MAGOH;PSMD1;SNRPD3;HMGN2;SUPT16H;RFC3;CCDC34;PARP2;ACTN1;FST;IFRD1;CACYBP;CDC40;TSN;NME1;DNAJC2;SFPQ;NSMCE4A;TFDP1;INCENP;KIFC1;SNRPG;MCM3;PPIH;SNRPF;CDCA3;MRPL18;PRIM1;GSPT1;BCLAF1;LMNA;ESD;NUP43;CCT8;RWDD1;H3F3B;PTGES3;LIMK2;RDX;ATAD2;HMGA2;MND1;PA2G4;NR2F2;LSM5;SRPK1;TPX2;H1F0;DIAPH3;HNRNPF;CALM2;…		T cell receptor calcium pathway	0.296593	1	0	0	2.86164	3.47802	JUN
TP53 23651856 ChIP-Seq MEFs Mouse	0.755964	1	0	0	0.909666	0.254489	MCM7;UBE2D3;DPY30;NUCKS1;SMC3;LMNB1;CDC20;FBL;HINT1;LMNA;CFL1;CLIC1;RRM1;ANXA1;H3F3B;PRMT1;ACTN1;FST;CNBP;MBD2;TXNL1;MSN;NUTF2;CACYBP;PA2G4;NME1;CCDC88A;EIF5;TFDP1;KIFC1;SERBP1;UBA2;CALM1;PTMA;EIF4G1		IGF1 pathway	0.296593	1	0	0	2.86164	3.47802	YWHAE
VDR 24787735 ChIP-Seq THP-1 Human	0.758603	1	0	0	0.824721	0.227851	TPX2;DIAPH3;NASP;BASP1;HNRNPU;INHBA;CLIC1;ILF2		Influence of Ras and Rho proteins on G1 to S transition	0.296593	0.999677	0	0	2.86164	3.47802	TFDP1
GATA1 26923725 Chip-Seq HPCs Mouse	0.759143	1	0	0	0.734403	0.202376	SERBP1;KIF11		Wnt signaling pathway	0.303809	1	0	0	1.43701	1.712	JUN;CACYBP;INHBA;DKK2
AUTS2 25519132 ChIP-Seq 293T-REX Human	0.77028	1	0	0	0.829876	0.216599	TCERG1;SYNCRIP;HNRNPA3;RRM1;PSIP1;MND1;KIF20A;YBX1;EZH2;CDKN3		Activation of kainate receptors upon glutamate binding	0.305081	1	0	0	2.76625	3.28403	CALM1
SALL4 18804426 ChIP-ChIP XEN Mouse	0.775505	1	0	0	0.825747	0.209938	SYNCRIP;FBL;EIF5;FST;STMN1;SNRPD3;RBBP7;DEK;TSN;EZH2		Retinoic acid receptor-mediated signaling	0.305081	1	0	0	2.76625	3.28403	CDK1
FOXA1 21572438 ChIP-Seq LNCaP Human	0.778347	1	0	0	0.871369	0.21835	TOP2A;SUZ12;YWHAE;TCERG1;PRRX1;CNBP;ACTL6A;ATAD2;CACYBP;MND1;SMC6;RAD21;SMS;CDK1;PSMD1;PRKG2;HDGF;NAA15;ADSS;ASF1A;HIST1H2AB		CDC42 activity regulation	0.305081	1	0	0	2.76625	3.28403	NME1
NANOG 18555785 Chip-Seq ESCs Mouse	0.778347	1	0	0	0.871369	0.21835	JUN;HNRNPA3;CCDC34;PRRX1;H2AFZ;HNRNPU;CACYBP;NUCKS1;NR2F2;DKK2;TSN;CENPF;TPR;MCM3;PRKG2;SNRPE;GCLM;PTMA;EIF4E;ADSS;CNIH4		Tumor necrosis factor (TNF) pathway	0.305081	1	0	0	2.76625	3.28403	JUN
SMAD1 18555785 Chip-Seq ESCs Mouse	0.778347	1	0	0	0.871369	0.21835	PLK4;NOP56;HNRNPA3;NOP58;PCNA;CCDC34;PRRX1;HNRNPU;CACYBP;NUCKS1;TUBA4A;TSN;CENPF;TPR;MCM3;PSMD1;SNRPE;PTMA;EIF4E;ADSS;CNIH4		Gap junction trafficking and regulation	0.305081	1	0	0	2.76625	3.28403	GJC1
MYC 19829295 ChIP-Seq ESCs Human	0.778347	1	0	0	0.871369	0.21835	DDX5;NOP58;CBX5;PRRX1;ACTN1;ACTL6A;TPM1;SMARCA5;NAP1L1;DEK;ILF2;HNRNPAB;CCT6A;TPX2;BCLAF1;H1F0;KIFC1;CKS2;SNRPD3;ANP32B;CDKN3		Inactivation of GSK3 by Akt causes accumulation of beta-catenin in alveolar macrophages	0.305081	1	0	0	2.76625	3.28403	DKK2
P63 20808887 ChIP-Seq KERATINOCYTES Human	0.778347	1	0	0	0.871369	0.21835	PLK4;JUN;SET;CCDC34;UBE2C;UBE2D3;SMARCA5;HNRNPU;LARP7;HMGA2;HNRNPR;DEK;DYNLL1;TSN;CDC20;PSMC5;7-SEP;DKC1;ANP32E;SNRPE;FKBP4		MicroRNAs in muscle cell differentiation	0.305081	1	0	0	2.76625	3.28403	EZH2
SMAD4 21741376 ChIP-Seq ESCs Human	0.778347	1	0	0	0.871369	0.21835	YWHAE;NPM1;RRM1;PCNA;HMGA2;PSIP1;H2AFV;HNRNPR;MND1;CKAP5;ACTB;SMC2;SRPK1;SYNCRIP;UBE2S;DPYSL3;SERBP1;UBA2;SNRPE;CALM2;EIF4E		Nuclear events mediated by MAP kinases	0.305081	1	0	0	2.76625	3.28403	JUN
SMAD2/3 21741376 ChIP-Seq EPCs Human	0.778347	1	0	0	0.871369	0.21835	JUN;RFC3;HNRNPA3;RRM1;TES;CCDC34;FST;CNBP;EMP1;MND1;HMGB1;ACTB;TSN;SFPQ;XPO1;DIAPH3;BASP1;FUBP1;SERBP1;ANP32E;CDKN3		PDGFA signaling pathway	0.305081	1	0	0	2.76625	3.28403	JUN
AR 21915096 ChIP-Seq LNCaP-1F5 Human	0.778347	1	0	0	0.871369	0.21835	TES;H3F3C;ACTN1;CNBP;ATAD2;MBD2;TPM1;GMPS;SMC6;MPP6;GSPT1;HINT1;RAD21;TCP1;ANP32E;SMS;SGK1;FKBP4;EIF4E;ADSS;ASF1A		Focal adhesion	0.309229	1	0	0	1.42468	1.67211	JUN;ACTN1;ACTB;ACTG1
LXR 22158963 ChIP-Seq LIVER Mouse	0.778347	1	0	0	0.871369	0.21835	JUN;HNRNPA3;CCDC34;ACTN1;HNRNPU;INHBA;HMGB1;TUBG1;MPP6;TUBA1C;H1F0;INCENP;HNRNPD;SNRPG;CDK1;SNRPE;SGK1;GCLM;TMPO;S100A10;PLEC		ERBB signaling pathway	0.313318	1	0	0	1.76569	2.04915	HSP90AA1;JUN
PPARA 22158963 ChIP-Seq LIVER Mouse	0.778347	1	0	0	0.871369	0.21835	JUN;FST;PA2G4;SMC3;TUBA4A;SRRM1;NME1;TUBA1C;H1F0;EIF5;UBE2S;CFL1;CKS2;HDGF;PFN1;CALM1;FKBP4;ADSS;S100A10;PLEC;HNRNPA0		Fc gamma receptor-mediated phagocytosis	0.313318	1	0	0	1.76569	2.04915	LIMK2;CFL1
SA1 22415368 ChIP-Seq MEFs Mouse	0.778347	1	0	0	0.871369	0.21835	PLK4;PSMD11;PRRX1;PRMT1;FST;HMGA2;AHSA1;CTCF;INHBA;SMC3;DYNLL1;UCHL3;LMNB1;BASP1;PSMD1;SNRPE;CALM1;CNIH4;TMPO;PLEC;HNRNPA0		L1CAM interactions	0.313318	1	0	0	1.76569	2.04915	RDX;MSN
GATA3 26560356 Chip-Seq TH2 Human	0.778347	1	0	0	0.871369	0.21835	SUZ12;JUN;H3F3B;PRIM1;SMARCA5;GMPS;HMGB2;H2AFV;CACYBP;HMGB1;GSPT1;SRPK1;CCT6A;ACTA2;HINT1;CCNB1;SNRPD1;CKS2;SNRPG;PPID;EIF4G1		Alpha-V beta-3 integrin/OPN pathway	0.313468	1	0	0	2.67702	3.1055	JUN
P300 27268052 Chip-Seq Bcells Human	0.778347	1	0	0	0.871369	0.21835	SET;PRRX1;H3F3C;PSIP1;H2AFV;KIF11;YBX1;DEK;DYNLL1;ACTB;TPX2;SYNCRIP;FBL;H1F0;SNRPD1;CFL1;HIST1H1E;PRKG2;SNRPE;NAA15;EZH2		CD40/CD40L signaling	0.313468	1	0	0	2.67702	3.1055	JUN
SMRT 27268052 Chip-Seq Bcells Human	0.778347	1	0	0	0.871369	0.21835	YWHAE;HSP90AA1;ANXA1;PRRX1;H3F3C;IFRD1;CDCA8;MSN;DYNLL1;LMNB1;TPX2;H1F0;TUBA1A;LSM6;SNRPD1;BASP1;PRKG2;SNRPE;NAA15;CALM1;SGK1		G-protein signaling pathways	0.31775	1	0	0	1.74711	2.00304	CALM1;CALM2
ESR1 17901129 ChIP-ChIP LIVER Mouse	0.785645	1	0	0	0.747636	0.180367	KIFC1;FKBP4;GCLM;ACTB		Pancreatic beta-cell development regulation	0.321753	1	0	0	2.59336	2.94079	RBPJ
VDR 23401126 ChIP-Seq LCL-AND-THP1 Human	0.785844	1	0	0	0.694457	0.167362	SMARCA5;HNRNPA0		Alanine, aspartate and glutamate metabolism	0.321753	1	0	0	2.59336	2.94079	ADSS
NANOG 18700969 ChIP-ChIP MESCs Mouse	0.786695	1	0	0	0.723729	0.173633	SYNCRIP;HMGA2;RBBP7		Signaling by Robo receptor	0.321753	1	0	0	2.59336	2.94079	PFN1
EED 16625203 ChIP-ChIP MESCs Mouse	0.787258	1	0	0	0.79988	0.191331	GJC1;JUN;MAGOH;CRABP1;TPM1;HMGA2;NR2F2;DKK2		Syndecan 4 pathway	0.321753	1	0	0	2.59336	2.94079	ACTN1
SOX2 21211035 ChIP-Seq LN229 Gbm	0.789472	1	0	0	0.897819	0.212236	TOP2A;CTCF;CDC20;SYNCRIP;FBL;CCNB2;HINT1;PSMD7;XPO1;BASP1;CFL1;CCT8;HMGN2;S100A10;JUN;NPM1;RFC3;RRM1;ANXA1;CCDC34;ACTN1;LIMK2;IFRD1;MBD2;LARP7;EMP1;MSN;MND1;NR2F2;DKK2;TSN;DIAPH3;LSM6;SLTM;DKC1;FUBP1;MCM3		Fluoropyrimidine activity	0.329939	1	0	0	2.51477	2.7885	RRM1
SMAD3 22036565 ChIP-Seq ESCs Mouse	0.790678	1	0	0	0.813603	0.191087	HSP90AA1;PSMD7;SET;CBX5;ACTN1;NCL;STMN1;RBPJ;SGK1;SRPK1		Negative regulators of RIG-I/MDA5 signaling	0.329939	1	0	0	2.51477	2.7885	UBE2D3
TET1 21451524 ChIP-Seq MESCs Mouse	0.791428	1	0	0	0.857403	0.200561	TES;PCNA;CDCA3;PTGES3;NUTF2;SMC4;CCDC88A;SYNCRIP;FBL;TUBA1B;H1F0;TUBA1A;XPO1;LSM6;LMNA;CFL1;HMGN2;TMPO;PLEC		Senescence and autophagy	0.335406	1	0	0	1.67652	1.83145	JUN;INHBA
FOXO1 23066095 ChIP-Seq LIVER Mouse	0.791581	1	0	0	0.717472	0.167689	NSMCE4A;H3F3B;PPID		EGF receptor transactivation by GPCRs in cardiac hypertrophy	0.338027	1	0	0	2.44081	2.64738	JUN
VDR 22108803 ChIP-Seq LS180 Human	0.794261	1	0	0	0.638366	0.147043	CDKN3		EPO receptor signaling	0.338027	1	0	0	2.44081	2.64738	JUN
TP53 20018659 ChIP-ChIP R1E Mouse	0.799556	1	0	0	0.813603	0.182002	PRRX1;PRMT1;FST;TPM1;HMGA2;NUCKS1;PA2G4;NR2F2;CLIC1;PTMA;PFDN6		Induction of apoptosis through DR3 and DR4/5 death receptors	0.338027	1	0	0	2.44081	2.64738	LMNA
CEBPB 26923725 Chip-Seq HEMANGIOBLAST Mouse	0.801491	1	0	0	0.763689	0.168991	CENPF;SMARCA5;MCM3;NR2F2;EIF4E;TSN		Interleukin-7 interactions in immune response	0.338027	1	0	0	2.44081	2.64738	JUN
ELF1 17652178 ChIP-ChIP JURKAT Human	0.801657	1	0	0	0.623967	0.137943	MRPL18		TNF-alpha signaling pathway	0.344185	1	0	0	1.64332	1.75272	JUN;HSP90AA1
RAD21 21589869 ChIP-Seq MESCs Mouse	0.804524	1	0	0	0.855962	0.186176	JUN;NPM1;RFC3;H3F3B;LIMK2;IFRD1;RBPJ;MPP6;SRRM1;ACTA2;FBL;TUBA1B;HINT1;PSMD7;TFDP1;UBE2S;STMN1;DPYSL3;LMNA;MCM3;CALM1		Melanogenesis	0.344185	1	0	0	1.64332	1.75272	CALM1;CALM2
POU5F1 26923725 Chip-Seq MESODERM Mouse	0.807143	1	0	0	0.742286	0.159038	RANBP1;KIF11;TSN;TMPO;LMNB1		Integrated cancer pathway	0.346017	1	0	0	2.37107	2.51634	CDK1
TEAD4 26923725 Chip-Seq HEMANGIOBLAST Mouse	0.807143	1	0	0	0.742286	0.159038	RANBP1;KIF11;TSN;TMPO;LMNB1		Interleukin-2/PI3K pathway	0.346017	1	0	0	2.37107	2.51634	HSP90AA1
WDR5 24793694 ChIP-Seq LNCAP Human	0.810981	1	0	0	0.767388	0.160776	YWHAE;PSMD7;UBE2I;NSMCE4A;KIFC1;KIF11;CALM1		Signaling to ERKs	0.353911	1	0	0	2.30521	2.39444	CDK1
TCF4 23295773 ChIP-Seq U87 Human	0.814229	1	0	0	0.892573	0.183437	YWHAE;SET;PRIM1;GMPS;HNRNPU;YBX1;RBPJ;SMC4;GSPT1;GJC1;CCNB2;HINT1;XPO1;BASP1;TRA2B;STMN1;ADSS;SUZ12;FST;CNBP;ACTL6A;ATAD2;MSN;NUTF2;MND1;NR2F2;UCHL3;LSM5;CKAP5;SRPK1;CCDC88A;CENPF;SFPQ;NASP;SNRPE;CALM1;SGK1;CALM2;PPID;RAN;EZH2		PI3K/PLC/TRK pathway	0.353911	1	0	0	2.30521	2.39444	YWHAE
POU5F1 18700969 ChIP-ChIP MESCs Mouse	0.816797	1	0	0	0.731813	0.148093	SET;HMGA2;PA2G4;FKBP4;CLIC1		Activation of NMDA receptor upon glutamate binding and postsynaptic events	0.361711	1	0	0	2.24291	2.28084	CALM1
TCF4 18268006 ChIP-ChIP LS174T Human	0.821147	1	0	0	0.706277	0.139174	JUN;CENPF;SNRPG;HDGF		FRA pathway	0.361711	1	0	0	2.24291	2.28084	JUN
AR 25329375 ChIP-Seq VCAP Human	0.83801	1	0	0	0.827263	0.146199	JUN;RFC3;ANXA1;IFRD1;RDX;ACTL6A;TXNL1;HMGB2;EMP1;HNRNPR;CDC40;TSN;TUBA1A;KIF2A;BASP1;HNRNPD;UBA2;FKBP4;EZH2		Calcium signaling pathway	0.362871	1	0	0	1.39867	1.41784	CALM1;CALM2;PPID
SOX2 18555785 Chip-Seq ESCs Mouse	0.840003	1	0	0	0.829876	0.144689	JUN;HNRNPA3;CCDC34;PRRX1;UBE2C;GMPS;HNRNPU;CACYBP;NUCKS1;TSN;TPX2;CENPF;TPR;MCM3;PSMD1;SNRPE;PPIH;PTMA;ADSS;CNIH4		Signal transduction through IL-1R	0.369416	1	0	0	2.18388	2.17478	JUN
E2F1 18555785 Chip-Seq ESCs Mouse	0.840003	1	0	0	0.829876	0.144689	NOP56;HNRNPA3;NOP58;CCDC34;PRRX1;HNRNPU;CACYBP;NUCKS1;DKK2;TSN;CENPF;TPR;HNRNPD;MCM3;PRKG2;SNRPE;GCLM;PTMA;ADSS;CNIH4		Signaling of hepatocyte growth factor receptor	0.369416	1	0	0	2.18388	2.17478	JUN
SUZ12 18555785 Chip-Seq ESCs Mouse	0.840003	1	0	0	0.829876	0.144689	NOP56;HNRNPA3;CCDC34;PRRX1;H2AFZ;HNRNPU;CACYBP;NUCKS1;CKAP5;DKK2;TSN;CENPF;TPR;MCM3;SNRPE;GCLM;PTMA;EIF4E;ADSS;CNIH4		Cyclin D-associated events in G1	0.369416	1	0	0	2.18388	2.17478	TFDP1
CTCF 20526341 ChIP-Seq ESCs Human	0.840003	1	0	0	0.829876	0.144689	YWHAE;SUPT16H;PPP1R14B;UBE2I;H3F3B;PRRX1;CDCA8;PA2G4;MAGOHB;ACTA2;TUBA1B;HIST3H2A;NSMCE4A;UBE2S;STMN1;ANP32E;HIST1H1E;CCT8;HMGN2;RAN		EGFR interaction with phospholipase C-gamma	0.369416	1	0	0	2.18388	2.17478	CALM1
SOX2 22085726 ChIP-Seq NPCs Mouse	0.840003	1	0	0	0.829876	0.144689	RWDD1;PPP1R14B;PTGES3;DPY30;NR2F2;SMC3;DKK2;TPX2;TUBA1C;CCNB2;BCLAF1;PSMC5;CCNB1;UBE2S;MAGOH;TPR;KIF20A;RBBP7;PTMA;ASF1A		Nuclear receptors	0.369416	1	0	0	2.18388	2.17478	NR2F2
P53 22387025 ChIP-Seq ESCs Mouse	0.840003	1	0	0	0.829876	0.144689	HNRNPA3;NOP58;CCDC34;PRRX1;H2AFZ;HNRNPU;CACYBP;NUCKS1;TUBA4A;TSN;CENPF;NCL;TPR;MCM3;PSMD1;SNRPE;GCLM;PTMA;ADSS;CNIH4		TGF-beta regulation of extracellular matrix	0.372114	1	0	0	1.17504	1.1616	ACTA2;TFDP1;LIMK2;STMN1;NR2F2;INHBA;CKAP4;S100A10
EBF1 22473956 ChIP-Seq BONE MARROW Mouse	0.840003	1	0	0	0.829876	0.144689	HNRNPA3;NOP58;CCDC34;PRRX1;H2AFZ;HNRNPU;CACYBP;NUCKS1;RBPJ;DKK2;TUBA4A;TSN;CENPF;TPR;MCM3;PSMD1;PRKG2;SNRPE;PTMA;ADSS		Signaling events regulated by Ret tyrosine kinase	0.377029	1	0	0	2.12789	2.07561	JUN
IRF8 27001747 Chip-Seq BMDM Mouse	0.840003	1	0	0	0.829876	0.144689	HELLS;PARP2;NAP1L1;INHBA;RBPJ;MPP6;TUBA4A;ACTG1;ACTA2;CENPF;SMCHD1;SFPQ;TFDP1;INCENP;EXOSC8;SNRPF;EIF4E;RAN;S100A10;CDKN3		E-cadherin nascent AJ-like junctions pathway	0.377029	1	0	0	2.12789	2.07561	NME1
MYCN 27167114 Chip-Seq NEUROBLASTOMA Human	0.840003	1	0	0	0.829876	0.144689	HELLS;JUN;PSMD11;CBX5;UBE2I;TPM1;HNRNPU;HNRNPR;CACYBP;YBX1;SRRM1;ACTG1;TFDP1;STMN1;LMNA;PFN1;HMGN2;FKBP4;PTMA;S100A10		Vitamin A and carotenoid metabolism	0.377029	1	0	0	2.12789	2.07561	CRABP1
CTCF 27219007 Chip-Seq Bcells Human	0.840003	1	0	0	0.829876	0.144689	JUN;ACTN1;CDCA8;HNRNPR;NUCKS1;SRRM1;ACTG1;CDC20;SFPQ;DIAPH3;NASP;UBE2S;FUBP1;LMNA;TPR;HDGF;CALM1;HMGN2;FKBP4;PTMA		FRS2-mediated cascade	0.377029	1	0	0	2.12789	2.07561	CDK1
RUNX1 27457419 Chip-Seq LIVER Mouse	0.840003	1	0	0	0.829876	0.144689	NOP56;HNRNPA3;NOP58;PRRX1;HNRNPU;CACYBP;NUCKS1;CKAP5;TUBA4A;TSN;TPX2;CENPF;NCL;TPR;MCM3;PSMD1;SNRPE;PTMA;ADSS;CNIH4		Plasma membrane estrogen receptor signaling	0.391982	1	0	0	2.02409	1.89564	MSN
EZH2 27304074 Chip-Seq ESCs Mouse	0.841362	1	0	0	0.75017	0.129579	JUN;PRRX1;FST;IFRD1;TPM1;HMGA2;NR2F2;DKK2		Alpha-M beta-2 integrin signaling	0.391982	1	0	0	2.02409	1.89564	HMGB1
IKZF1 21737484 ChIP-ChIP HCT116 Human	0.848384	1	0	0	0.535404	0.0880322	TUBB		ERBB1 internalization pathway	0.391982	1	0	0	2.02409	1.89564	UBE2D3
ZFP57 27257070 Chip-Seq ESCs Mouse	0.850205	1	0	0	0.762753	0.123778	HNRNPA3;ANXA1;CCDC34;PRRX1;FST;DPYSL3;MBD2;NR2F2;TSN;SMC2		Aldosterone-regulated sodium reabsorption	0.399324	1	0	0	1.97589	1.81384	SGK1
PPARD 21283829 ChIP-Seq MYOFIBROBLAST Human	0.850296	1	0	0	0.866711	0.140555	PCNA;KIF11;SMC4;ACTG1;BASP1;TRA2B;LMNA;SNRPD3;RANBP1;JUN;HSP90AA1;ANXA1;CBX5;CCDC34;TUBB;CNBP;IFRD1;ATAD2;MBD2;LARP7;NUTF2;INHBA;LSM5;DKK2;CKAP4;TPX2;HNRNPM;NSMCE4A;SERBP1;CDK1;HDGF;SGK1;CALM2;PTMA;ASF1A;EZH2		BMP receptor signaling	0.399324	1	0	0	1.97589	1.81384	FST
SIN3A 21632747 ChIP-Seq MESCs Mouse	0.852307	1	0	0	0.769699	0.123004	FBL;RFC3;RRM1;SLTM;CCDC34;HNRNPF;STMN1;ATAD2;SNRPG;MND1;NME1		TWEAK signaling pathway	0.399324	1	0	0	1.97589	1.81384	JUN
TFAP2C 20629094 ChIP-Seq MCF-7 Human	0.864342	1	0	0	0.758822	0.110627	HSP90AA1;SET;INCENP;ACTN1;FUBP1;LIMK2;IFRD1;LMNA;CKS2;NR2F2;FKBP4		Urokinase-type plasminogen activator (uPA) and uPAR-mediated signaling	0.399324	1	0	0	1.97589	1.81384	NCL
TCF7L2 21901280 ChIP-Seq H4IIE Rat	0.873355	1	0	0	0.730096	0.0988645	NOP56;XPO1;PRMT1;ACTN1;MBD2;HNRNPU;MAGOHB;PTMA;PLEC		VEGF, hypoxia, and angiogenesis	0.399324	1	0	0	1.97589	1.81384	HSP90AA1
ARNT 22903824 ChIP-Seq MCF-7 Human	0.877499	1	0	0	0.725839	0.0948525	JUN;SUPT16H;RFC3;TES;CBX5;BASP1;NR2F2;RBPJ;CALM2		Beta-3 integrin cell surface interactions	0.406577	1	0	0	1.92994	1.73691	HMGB1
SETDB1 19884257 ChIP-Seq MESCs Mouse	0.88282	1	0	0	0.811183	0.101101	RWDD1;TES;TPM1;TXNL1;HMGA2;NR2F2;SMC3;RBPJ;ARPP19;TSN;ACTG1;CENPF;LSM6;STMN1;EXOSC8;ESD;MCM3;UBA2;PFN1;CALM1;FKBP4;PPID;TMPO		ERBB2/ERBB3 signaling events	0.413743	1	0	0	1.88608	1.66449	JUN
ESR2 21235772 ChIP-Seq MCF-7 Human	0.888323	1	0	0	0.587176	0.0695334	SGK1;FKBP4;SRPK1		Vasopressin-regulated water reabsorption	0.413743	1	0	0	1.88608	1.66449	DYNLL1
TCFCP2L1 18555785 Chip-Seq ESCs Mouse	0.889854	1	0	0	0.788382	0.0920027	JUN;HNRNPA3;CCDC34;PRRX1;H2AFZ;HNRNPU;CACYBP;NUCKS1;DKK2;TSN;CENPF;TPR;MCM3;SNRPE;GCLM;PTMA;EIF4E;ADSS;CNIH4		G-protein-mediated events	0.413743	1	0	0	1.88608	1.66449	CALM1
CTCF 18555785 Chip-Seq ESCs Mouse	0.889854	1	0	0	0.788382	0.0920027	NOP56;NOP58;CCDC34;PRRX1;H2AFZ;HNRNPU;CACYBP;NUCKS1;TSN;TPX2;CENPF;TPR;MCM3;PSMD1;SNRPE;PTMA;ADSS;CNIH4;S100A10		Gastrin pathway	0.413743	1	0	0	1.88608	1.66449	JUN
STAT3 18555785 Chip-Seq ESCs Mouse	0.889854	1	0	0	0.788382	0.0920027	NOP56;HNRNPA3;CCDC34;PRRX1;H2AFZ;HNRNPU;CACYBP;NUCKS1;DKK2;TUBA4A;TSN;CENPF;TPR;MCM3;PSMD1;SNRPE;PTMA;ADSS;CNIH4		RNA polymerase III transcription	0.420823	1	0	0	1.84417	1.59621	SFPQ
P300 18555785 Chip-Seq ESCs Mouse	0.889854	1	0	0	0.788382	0.0920027	NOP56;HNRNPA3;NOP58;CCDC34;PRRX1;GMPS;HNRNPU;CACYBP;NUCKS1;TSN;CENPF;TPR;MCM3;PSMD1;SNRPE;PTMA;EIF4E;ADSS;CNIH4		Wnt interactions in lipid metabolism and immune response	0.420823	1	0	0	1.84417	1.59621	UBE2I
OCT4 19829295 ChIP-Seq ESCs Human	0.889854	1	0	0	0.788382	0.0920027	NOP56;HSP90AA1;FST;PSIP1;SMC6;SMC3;SRPK1;MANF;PSMC5;H1F0;HIST3H2A;KIF2A;KIFC1;UBE2S;USP1;SNRPE;ANP32B;EIF4E;EZH2		Interleukin-12/STAT4 pathway	0.420823	1	0	0	1.84417	1.59621	JUN
EBNA1 20929547 Chip-Seq RAJI-cells Human	0.889854	1	0	0	0.788382	0.0920027	TOP2A;RFC3;PRRX1;PRIM1;HMGB2;DPY30;KIF11;ACTB;MANF;FBL;H1F0;TRA2B;EXOSC8;SUMO2;ANP32E;ANP32B;FKBP3;PLEC;HNRNPA0		Interleukin-3 signaling pathway	0.420823	1	0	0	1.84417	1.59621	JUN
P68 20966046 ChIP-Seq HELA Human	0.889854	1	0	0	0.788382	0.0920027	YWHAE;CBX5;UBE2I;TPM3;PSIP1;H2AFV;KIF11;DEK;SMC3;MAGOHB;ACTB;TPX2;SYNCRIP;FBL;NSMCE4A;HIST1H1E;RAN;S100A10;EZH2		Alpha-6 beta-1 and alpha-6 beta-4 integrin signaling	0.427818	1	0	0	1.80408	1.53177	YWHAE
SOX2 21211035 ChIP-Seq LN229 Human	0.889854	1	0	0	0.788382	0.0920027	JUN;PPP1R14B;CBX5;UBE2I;H3F3B;TPM1;DPY30;PSIP1;CACYBP;CDC20;HNRNPM;H1F0;EIF5;MAGOH;SUMO2;USP1;UBA2;HDGF;EZH2		Signaling by PDGF	0.433556	1	0	0	1.36045	1.13698	CDK1;CALM1
ERA 21632823 ChIP-Seq H3396 Human	0.889854	1	0	0	0.788382	0.0920027	JUN;NOP58;UBE2I;MCM7;TPM3;TPM1;SMC6;UCHL3;HNRNPAB;SRPK1;MANF;GJC1;TPX2;TUBA1B;PSMD7;NASP;UBE2S;IMPDH2;S100A10		Agrin in postsynaptic differentiation	0.434728	1	0	0	1.76569	1.47088	JUN
GATA3 21878914 ChIP-Seq MCF-7 Human	0.889854	1	0	0	0.788382	0.0920027	HELLS;RFC3;AMD1;HNRNPR;NAP1L1;TUBG1;CKAP5;SMC2;MANF;TPX2;TUBA1C;PSMD7;RAD21;TRA2B;ESD;ANP32E;CDK1;HIST1H1E;SNRPE		Regulation of NFAT transcription factors	0.434728	1	0	0	1.76569	1.47088	JUN
P63 26484246 Chip-Seq KERATINOCYTES Human	0.889854	1	0	0	0.788382	0.0920027	RRM1;ANXA1;CCDC34;ACTN1;CNBP;LIMK2;RDX;EMP1;NAP1L1;ACTB;GJC1;DIAPH3;SERBP1;ESD;UBA2;HIST1H1E;SNRPE;SGK1;RAN		Regulation of transcription by NOTCH1 intracellular domain	0.434728	1	0	0	1.76569	1.47088	RBPJ
CEBPB 26923725 Chip-Seq MACROPHAGESS Mouse	0.889854	1	0	0	0.788382	0.0920027	TPM1;HMGA2;MAGOHB;SRPK1;ACTG1;FBL;LSM6;TFDP1;KIF2A;KIFC1;MAGOH;CFL1;ESD;CKS2;PSMD1;NAA15;PFN1;CLIC1;CNIH4		Post-translational regulation of adherens junction stability and disassembly	0.441556	1	0	0	1.72891	1.4133	NME1
OCT1 27270436 Chip-Seq PROSTATE Human	0.889854	1	0	0	0.788382	0.0920027	NOP56;ANXA1;PRRX1;TUBB;ATAD2;TPM1;HMGB2;HNRNPR;MAGOHB;SRPK1;CCNB2;RAD21;SERBP1;HIST1H1E;NAA15;FKBP4;ASF1A;TMPO;CDKN3		Energy metabolism	0.441556	1	0	0	1.72891	1.4133	PRMT1
PU1 27457419 Chip-Seq LIVER Mouse	0.889854	1	0	0	0.788382	0.0920027	HNRNPA3;NOP58;CCDC34;PRRX1;UBE2C;HNRNPU;CACYBP;NUCKS1;TUBA4A;TSN;TPX2;CENPF;TPR;MCM3;PSMD1;SNRPE;PTMA;ADSS;CNIH4		HES/HEY pathway	0.441556	1	0	0	1.72891	1.4133	RBPJ
YY1 22570637 ChIP-Seq MALME-3M Human	0.890524	1	0	0	0.712	0.0825532	YWHAE;TPX2;SET;PRRX1;TUBB;STMN1;PSMD1;PA2G4;NAA15		Arf6 integrin-mediated signaling pathway	0.448301	1	0	0	1.69362	1.35878	NME1
PIAS1 25552417 ChIP-Seq VCAP Human	0.891847	1	0	0	0.664787	0.0760919	JUN;HINT1;RDX;ATAD2;HMGA2;FKBP4		G alpha 12 pathway	0.448301	1	0	0	1.69362	1.35878	JUN
RNF2 27304074 Chip-Seq NSC Mouse	0.892376	1	0	0	0.70997	0.0808427	GJC1;ANXA1;NR2F2;ANP32B;RBPJ;CALM1;PTMA;TSN;SMC2		Interleukin-5 signaling pathway	0.448301	1	0	0	1.69362	1.35878	JUN
LYL1 20887958 ChIP-Seq HPC-7 Mouse	0.893973	1	0	0	0.662135	0.0742115	PSMD7;PRRX1;PRIM1;TPM1;MCM3;HDGF		Signaling by FGFR in disease	0.457913	1	0	0	1.29668	1.01281	CDK1;CALM1
BCAT 22108803 ChIP-Seq LS180 Human	0.895685	1	0	0	0.638366	0.0703268	PRRX1;H3F3C;ANP32E;CALM2;CDKN3		Cell-cell communication	0.461914	1	0	0	1.28663	0.993763	ACTN1;PLEC
SUZ12 18555785 ChIP-Seq MESCs Mouse	0.896003	1	0	0	0.705943	0.0775209	GJC1;PRRX1;FST;CRABP1;TPM1;HMGA2;PRKG2;NR2F2;DKK2		Signaling events mediated by PTP1B	0.468055	1	0	0	1.59591	1.21157	YBX1
TP63 23658742 ChIP-Seq EP156T Human	0.898101	1	0	0	0.840783	0.0903608	TES;GMPS;NUCKS1;SMC6;RBPJ;ARPP19;BCLAF1;PSMD7;RAD21;LMNA;HIST1H1E;PRKG2;ADSS;RFC3;RRM1;ANXA1;CCDC34;PRRX1;FST;LIMK2;RDX;TPM1;INHBA;LSM5;HNRNPAB;NME1;H1F0;EIF5;DIAPH3;LSM6;KIF2A;INCENP;SERBP1;CDK1;CALM1;SGK1;CDKN3		JNK/MAPK pathway	0.474481	1	0	0	1.5658	1.16736	JUN
ERG 21242973 ChIP-ChIP JURKAT Human	0.901512	1	0	0	0.517056	0.0536093	NCL;ATAD2		Phospholipase C-mediated cascade	0.480831	1	0	0	1.53681	1.12531	CALM1
ERA 27197147 Chip-Seq ENDOMETRIOID-ADENOCARCINOMA Human	0.90463	1	0	0	0.696075	0.0697672	RFC3;KIF2A;H3F3C;INCENP;SERBP1;CDK1;RBBP7;CALM1;FKBP4		RANKL signaling pathway	0.480831	1	0	0	1.53681	1.12531	JUN
ZNF274 21170338 ChIP-Seq K562 Hela	0.907142	1	0	0	0.507569	0.0494656	TPX2;PSMD7		TAp63 pathway	0.487104	1	0	0	1.50886	1.08529	SSRP1
MYC 19915707 ChIP-ChIP AK7 Human	0.914027	1	0	0	0.807868	0.0726234	CTCF;USP1;PLK4;SUZ12;HELLS;HSP90AA1;H3F3B;ACTN1;FST;TXNL1;PA2G4;DEK;DYNLL1;CCT6A;PSMC5;HIST3H2A;TFDP1;INCENP;KIFC1;FUBP1;NCL;ANP32E;PPIH;PFN1;CALM1;GCLM;ASF1A;RAN;EZH2		NGF signaling via TRKA from the plasma membrane	0.489428	1	0	0	1.22041	0.872003	CDK1;CALM1
SCL 21571218 ChIP-Seq MEGAKARYOCYTES Human	0.91856	1	0	0	0.744283	0.0632256	YWHAE;JUN;DDX5;H3F3C;IFRD1;SMARCA5;ACTB;TUBA4A;CCNB1;H1F0;INCENP;SMS;PTMA;EIF4E;TMPO;EZH2		Signaling by NGF	0.499174	1	0	0	1.12653	0.782712	YWHAE;CDK1;CALM1
DNAJC2 21179169 ChIP-ChIP NT2 Human	0.920356	1	0	0	0.646177	0.0536291	JUN;PCNA;UBE2I;PRMT1;GSPT1;ACTG1;LMNB1		Keratinocyte differentiation	0.499424	1	0	0	1.45592	1.01085	JUN
IRF1 21803131 ChIP-Seq MONOCYTES Human	0.922283	1	0	0	0.481087	0.0389213	PCNA;ACTN1		Tryptophan metabolism	0.505473	1	0	0	1.43082	0.976192	PRMT1
PPARG 20176806 ChIP-Seq 3T3-L1 Mouse	0.927233	1	0	0	0.73481	0.0555149	HNRNPA3;NUCKS1;MND1;DEK;DKK2;SRPK1;CENPF;PSMD7;TUBA1A;XPO1;HNRNPF;STMN1;HNRNPA2B1;TPR;GCLM;HNRNPA0		ATF2 transcription factor network	0.511449	1	0	0	1.40657	0.943114	JUN
MEIS1 26253404 ChIP-Seq OPTIC CUPS Mouse	0.927952	1	0	0	0.746888	0.0558491	CCDC34;ACTN1;LIMK2;SMC3;MPP6;HNRNPM;CENPF;SFPQ;TUBA1A;TRA2B;DPYSL3;HNRNPD;CDK1;MCM3;EIF4E;ASF1A;TMPO;CDKN3		FGF signaling pathway	0.523187	1	0	0	1.36045	0.881322	JUN
ESRRB 18555785 Chip-Seq ESCs Mouse	0.927952	1	0	0	0.746888	0.0558491	NOP56;CCDC34;PRRX1;H2AFZ;HNRNPU;CACYBP;NUCKS1;TUBA4A;TSN;TPX2;CENPF;TPR;MCM3;PSMD1;SNRPE;PTMA;ADSS;CNIH4		Glucose metabolism	0.523187	1	0	0	1.36045	0.881322	CALM1
NMYC 18555785 Chip-Seq ESCs Mouse	0.927952	1	0	0	0.746888	0.0558491	HNRNPA3;CCDC34;PRRX1;HNRNPU;CDCA8;HNRNPR;CACYBP;NUCKS1;TSN;CENPF;MAGOH;TPR;MCM3;PSMD1;SNRPE;PTMA;ADSS;CNIH4		MAPK signaling pathway	0.525411	1	0	0	1.05717	0.680366	JUN;H3F3B;STMN1;EIF4E
JARID1B-DAIN 22020125 ChIP-Seq ESCs Mouse	0.927952	1	0	0	0.746888	0.0558491	SET;PRRX1;HNRNPR;ACTB;CCDC88A;CCNB2;EIF5;TUBA1A;7-SEP;KIFC1;UBE2S;LMNA;SMS;NUP43;CALM1;GCLM;PTMA;EIF4G1		Colorectal cancer	0.52895	1	0	0	1.33851	0.852444	JUN
RUNX1 22897851 ChIP-Seq JUKARTE6-1 Human	0.927952	1	0	0	0.746888	0.0558491	PSMD11;UBE2D3;PSIP1;MND1;MAGOHB;LMNB1;ACTA2;TPX2;CCDC88A;UBE2S;DPYSL3;MAGOH;MCM3;NAA15;CALM1;EIF4E;RAN;EZH2		Innate immune system	0.537865	1	0	0	1.0406	0.645323	JUN;UBE2D3;CDK1;HMGB1
RCOR1 19997604 ChIP-ChIP NEURONS Mouse	0.92833	1	0	0	0.767757	0.0570966	RWDD1;TCERG1;TES;CBX5;H3F3B;ATAD2;TXNL1;SMARCA5;GMPS;NUCKS1;MPP6;ACTG1;LMNB1;GJC1;HINT1;SMCHD1;SERBP1;ESD;USP1;HDGF;SNRPE;NUP43		Endothelins	0.540269	1	0	0	1.29668	0.79835	JUN
FOXA1 27197147 Chip-Seq ENDOMETRIOID-ADENOCARCINOMA Human	0.930207	1	0	0	0.558839	0.0404309	TUBA1C;PSMD7;ANP32E;CALM1		Carbohydrate metabolism	0.540422	1	0	0	1.05942	0.65197	TPR;NUP43;CALM1
SUZ12 18692474 ChIP-Seq MEFs Mouse	0.934198	1	0	0	0.658051	0.0447917	JUN;PRRX1;FST;CRABP1;TPM1;HMGA2;PRKG2;NR2F2;DKK2		ERK1/ERK2 MAPK pathway	0.545827	1	0	0	1.27673	0.773001	EIF4E
GATA2 19941826 ChIP-Seq K562 Human	0.937915	1	0	0	0.757563	0.0485568	JUN;TES;H3F3B;LIMK2;SMARCA5;HMGB2;NR2F2;ACTB;TSN;TUBA1C;FBL;HINT1;H1F0;KIF2A;HNRNPF;STMN1;MCM3;HDGF;NUP43;SGK1;HMGN2;CALM2		LPA receptor mediated events	0.545827	1	0	0	1.27673	0.773001	JUN
GATA2 21666600 ChIP-Seq HMVEC Human	0.94103	1	0	0	0.594893	0.0361576	HINT1;NOP58;LMNA;SMARCA5;SMC6;PFN1		Thyroid-stimulating hormone signaling pathway	0.551318	1	0	0	1.25739	0.748704	JUN
STAT3 23295773 ChIP-Seq U87 Human	0.941168	1	0	0	0.786612	0.0476949	YWHAE;AMD1;GMPS;RBPJ;PSMD7;TRA2B;PSMD1;RFC3;RRM1;ANXA1;ACTN1;CNBP;ACTL6A;MBD2;TPM1;SMARCA5;EMP1;HMGA2;MSN;TUBG1;MPP6;TSN;CENPF;DIAPH3;LSM6;KIF2A;ANP32B;CALM1;SGK1;EZH2		Pathways in cancer	0.552592	1	0	0	1.02139	0.605819	JUN;HSP90AA1;TPM3;TPR
CBX2 27304074 Chip-Seq ESCs Mouse	0.942285	1	0	0	0.592768	0.0352385	PRRX1;FST;RDX;HMGA2;NR2F2;EZH2		G alpha 13 pathway	0.556742	1	0	0	1.23862	0.725402	RDX
CTBP2 25329375 ChIP-Seq LNCAP Human	0.942489	1	0	0	0.630485	0.037344	ANXA1;DIAPH3;BASP1;AHSA1;SMC3;LSM5;MPP6;LMNB1		AMPK signaling	0.562101	1	0	0	1.22041	0.703043	CCNB1
STAT3 19079543 ChIP-ChIP MESCs Mouse	0.9426	1	0	0	0.612777	0.0362234	SYNCRIP;PSMD7;NASP;TXNL1;NR2F2;ANP32B;NME1		CD8/T cell receptor downstream pathway	0.562101	1	0	0	1.22041	0.703043	JUN
AR 22383394 ChIP-Seq PROSTATE CANCER Human	0.94346	1	0	0	0.715025	0.0416155	RFC3;RDX;NR2F2;CKAP5;GSPT1;SMC2;LMNB1;CCDC88A;CENPF;KIF2A;BASP1;SERBP1;SMS;CALM1;CALM2;EIF4E		Epithelial cell signaling in Helicobacter pylori infection	0.562101	1	0	0	1.22041	0.703043	JUN
ERG 20517297 ChIP-Seq VCAP Human	0.945779	1	0	0	0.625142	0.0348494	SUZ12;TUBA1C;KIF2A;PRRX1;TXNL1;NAA15;MAGOHB;HMGN2		Renal cell carcinoma	0.572627	1	0	0	1.18554	0.660961	JUN
PCGF2 27294783 Chip-Seq ESCs Mouse	0.948284	1	0	0	0.486255	0.0258206	MCM3;PTMA;TSN		Signaling events mediated by VEGFR1 and VEGFR2	0.572627	1	0	0	1.18554	0.660961	HSP90AA1
NOTCH1 21737748 ChIP-Seq TLL Human	0.949638	1	0	0	0.338725	0.0175033	JUN		Long-term depression	0.572627	1	0	0	1.18554	0.660961	PRKG2
TAF15 26573619 Chip-Seq HEK293 Human	0.95086	1	0	0	0.335982	0.0169297	S100A10		NCAM signaling for neurite out-growth	0.572627	1	0	0	1.18554	0.660961	CDK1
SPI1 23127762 ChIP-Seq K562 Human	0.951469	1	0	0	0.657209	0.0326947	RANBP1;CBX5;MCM7;TPM3;UBE2S;HNRNPF;CFL1;KIF20A;DYNLL1;LSM5;ARPP19		Phase II of biological oxidations: conjugation	0.577795	1	0	0	1.16884	0.641151	GCLM
CEBPB 26923725 Chip-Seq MESODERM Mouse	0.951544	1	0	0	0.615292	0.030561	TCERG1;TUBA1C;CCNB2;CENPF;SMCHD1;TFDP1;HNRNPD;MCM3		Interleukin-6 signaling pathway	0.577795	1	0	0	1.16884	0.641151	JUN
PPAR 26484153 Chip-Seq NCI-H1993 Human	0.951931	1	0	0	0.630285	0.0310497	TES;ANXA1;BASP1;IFRD1;CDK1;HDGF;NR2F2;INHBA;SGK1		Leishmaniasis	0.5829	1	0	0	1.1526	0.622106	JUN
SOX2 20726797 ChIP-Seq SW620 Human	0.952861	1	0	0	0.744428	0.0359453	RWDD1;JUN;PSMD11;CCDC34;PARP2;PRIM1;IFRD1;ATAD2;UBE2D3;HMGA2;MND1;NR2F2;MPP6;CENPF;TFDP1;RAD21;STMN1;DPYSL3;TCP1;LMNA;GCLM;ASF1A;PPID		Signaling by NOTCH1	0.587945	1	0	0	1.13682	0.603788	RBPJ
E2F1 20622854 ChIP-Seq HELA Human	0.955396	1	0	0	0.705394	0.0321864	SET;CBX5;TPM3;H2AFV;MND1;DEK;MAGOHB;LMNB1;TPX2;SYNCRIP;BCLAF1;NASP;KIFC1;SNRPE;NAA15;RAN;S100A10		Integrins in angiogenesis	0.592928	1	0	0	1.12145	0.586164	HSP90AA1
RAC3 21632823 ChIP-Seq H3396 Human	0.955396	1	0	0	0.705394	0.0321864	PPP1R14B;PRRX1;IFRD1;NUTF2;ILF2;HNRNPAB;SMC2;CCDC88A;IMPDH2;MCM3;HDGF;NUP43;SNRPF;NAA15;S100A10;EZH2;PLEC		Prolactin activation of MAPK signaling	0.597851	1	0	0	1.1065	0.569198	JUN
KAP1 22055183 ChIP-Seq ESCs Mouse	0.955396	1	0	0	0.705394	0.0321864	JUN;HSP90AA1;RDX;NUCKS1;CTCF;SMC3;SRPK1;ACTG1;PSMD7;TFDP1;TRA2B;DPYSL3;ESD;TPR;UBA2;SNRPE;RAN		Alzheimer's disease	0.6066	1	0	0	0.982101	0.490938	CALM1;CALM2
CEBPB 22108803 ChIP-Seq LS180 Human	0.955396	1	0	0	0.705394	0.0321864	RANBP1;HIST1H2AL;SUPT16H;HSP90AA1;CCDC34;TUBB;HMGA2;YBX1;DEK;MAGOHB;CKAP5;HNRNPM;NSMCE4A;KIF2A;STMN1;SNRPG;NAA15		Transcriptional regulation of white adipocyte differentiation	0.607521	1	0	0	1.07776	0.537122	NR2F2
JARID2 20064375 ChIP-Seq MESCs Mouse	0.962512	1	0	0	0.59436	0.0227097	EIF5;PRRX1;FST;CRABP1;TPM1;HMGA2;PRKG2;NR2F2		Signaling by SCF-KIT	0.612269	1	0	0	1.06394	0.521953	CDK1
EP300 21415370 ChIP-Seq HL-1 Mouse	0.963839	1	0	0	0.572892	0.0211	HINT1;PCNA;SLTM;DPYSL3;HMGA2;RBPJ;SRRM1		Apoptosis modulation and signaling	0.621593	1	0	0	1.03734	0.493226	JUN
REST 21632747 ChIP-Seq MESCs Mouse	0.965146	1	0	0	0.709599	0.0251737	NPM1;SUPT16H;HNRNPA3;NR2F2;LSM5;TSN;SRPK1;MANF;NME1;TUBA1C;CCNB2;PSMD7;BASP1;HNRNPD;USP1;HIST1H1E;CALM1;SGK1;CALM2;TMPO		Opioid signaling	0.621593	1	0	0	1.03734	0.493226	CALM1
SMAD3 21741376 ChIP-Seq HESCs Human	0.968618	1	0	0	0.625249	0.0199359	ACTA2;HNRNPM;DIAPH3;CCDC34;ACTN1;FST;TPM1;HMGA2;HDGF;SNRPF;CDKN3		Antigen processing and presentation	0.626171	1	0	0	1.02454	0.479618	HSP90AA1
CTBP1 25329375 ChIP-Seq LNCAP Human	0.969113	1	0	0	0.579826	0.0181917	LSM6;BASP1;HDGF;NR2F2;FKBP4;LSM5;TMPO;MANF		MAP kinase signaling pathway	0.626171	1	0	0	1.02454	0.479618	JUN
RNF2 27304074 Chip-Seq ESCs Mouse	0.969975	1	0	0	0.622265	0.01897	JUN;TFDP1;PRRX1;FST;TPM1;CDK1;HMGA2;AHSA1;NR2F2;PTMA;EZH2		Platelet homeostasis	0.630694	1	0	0	1.01204	0.466485	PRKG2
JARID2 20075857 ChIP-Seq MESCs Mouse	0.970271	1	0	0	0.593711	0.017918	JUN;PRRX1;UBE2C;FST;CRABP1;TPM1;HMGA2;PRKG2;NR2F2		Differentiation pathway in PC12 cells	0.639577	1	0	0	0.987947	0.441561	JUN
EWS-FLI1 20517297 ChIP-Seq SK-N-MC Human	0.970785	1	0	0	0.433733	0.0128602	CENPF;BASP1;MBD2		NOD signaling pathway	0.643939	1	0	0	0.976324	0.429731	HSP90AA1
EZH2 23942234 ChIP-Seq MYOBLASTS AND MYOTUBES Mouse	0.971539	1	0	0	0.53254	0.0153768	HNRNPM;TES;PRIM1;CRABP1;KIF20A;PLEC		Prostate cancer	0.660865	1	0	0	0.932444	0.386224	HSP90AA1
NR1I2 20693526 ChIP-Seq LIVER Mouse	0.972402	1	0	0	0.530272	0.0148402	LSM6;LMNA;EXOSC8;TPM1;SNRPE;DEK		Neural crest differentiation	0.669025	1	0	0	0.911951	0.366544	RBPJ
FOXA2 19822575 ChIP-Seq HepG2 Human	0.973367	1	0	0	0.72698	0.0196239	TOP2A;PRIM1;UBE2D3;AMD1;YBX1;SMC3;RBPJ;TUBA1C;RAD21;STMN1;LMNA;PSMD1;EIF4E;SUPT16H;HSP90AA1;FST;LIMK2;ATAD2;NR2F2;DEK;SMC1A;SRPK1;HNRNPM;SFPQ;HNRNPF;RAN		Signaling by ERBB4	0.67699	1	0	0	0.892339	0.348101	CDK1
EGR1 23403033 ChIP-Seq LIVER Mouse	0.973447	1	0	0	0.527463	0.0141948	TUBA1B;HNRNPF;DPY30;TUBG1;CLIC1;HIST1H2AB		Wnt signaling pathway and pluripotency	0.696076	1	0	0	0.846812	0.306797	JUN
ZFX 18555785 Chip-Seq ESCs Mouse	0.973975	1	0	0	0.6639	0.0175067	NOP56;CCDC34;PRRX1;HNRNPU;CACYBP;NUCKS1;TSN;TPX2;CENPF;TPR;MCM3;PSMD1;SNRPE;PTMA;ADSS;CNIH4		Granule cell survival pathway	0.699756	1	0	0	0.838258	0.299278	JUN
CMYC 18555785 Chip-Seq ESCs Mouse	0.973975	1	0	0	0.6639	0.0175067	NOP56;CCDC34;PRRX1;H2AFZ;HNRNPU;CACYBP;NUCKS1;DKK2;TSN;CENPF;TPR;MCM3;SNRPE;PTMA;ADSS;CNIH4		Gastrin-CREB signaling pathway via PKC and MAPK	0.712496	1	0	0	0.805704	0.273119	ANXA1;CDK1
GATA1 19941827 ChIP-Seq MEL86 Mouse	0.973975	1	0	0	0.6639	0.0175067	LIMK2;MBD2;TXNL1;NAP1L1;DEK;GSPT1;HNRNPM;TFDP1;KIFC1;HNRNPF;ANP32E;USP1;NAA15;CALM1;CNIH4;EZH2		Chagas disease	0.717503	1	0	0	0.797957	0.264905	JUN
FOXH1 21741376 ChIP-Seq ESCs Human	0.973975	1	0	0	0.6639	0.0175067	PCNA;PSMD11;CNBP;MBD2;TPM1;HMGA2;PSIP1;HNRNPR;YBX1;CKAP5;SMC2;7-SEP;TRA2B;ESD;PTMA;RAN		Amoebiasis	0.720925	1	0	0	0.790358	0.258621	ACTN1
BCOR 27268052 Chip-Seq Bcells Human	0.973975	1	0	0	0.6639	0.0175067	YWHAE;RWDD1;HIST1H2AL;SET;H2AFV;DEK;ACTB;SYNCRIP;BCLAF1;7-SEP;STMN1;HIST1H1E;SNRPE;NAA15;TMPO;PLEC		Signaling by interleukins	0.734204	1	0	0	0.761354	0.235234	CDK1
PBX 27287812 Chip-Seq EMBYONIC-LIMB Mouse	0.973975	1	0	0	0.6639	0.0175067	TCERG1;PPP1R14B;ANXA1;PRMT1;LIMK2;CRABP1;MPP6;CKAP4;SFPQ;XPO1;7-SEP;INCENP;DPYSL3;ANP32E;SGK1;UBQLN2		CXCR4 signaling pathway	0.755947	1	0	0	0.71541	0.20016	CFL1
PRDM14 20953172 ChIP-Seq ESCs Human	0.977895	1	0	0	0.626139	0.013996	CCDC34;H3F3C;UBE2D3;MND1;SMC6;NR2F2;DYNLL1;TSN;SMC2;LMNB1;TPX2;BASP1;TRA2B		Prolactin regulation of apoptosis	0.761827	1	0	0	0.703284	0.191318	HSP90AA1
RNF2 18974828 ChIP-Seq MESCs Mouse	0.97801	1	0	0	0.573647	0.0127551	JUN;PRRX1;FST;CRABP1;TPM1;HMGA2;PRKG2;NR2F2;DKK2		Notch signaling pathway	0.770384	1	0	0	0.685848	0.178914	RBPJ
EZH2 18974828 ChIP-Seq MESCs Mouse	0.97801	1	0	0	0.573647	0.0127551	JUN;PRRX1;FST;CRABP1;TPM1;HMGA2;PRKG2;NR2F2;DKK2		p75 neurotrophin receptor-mediated signaling	0.778635	1	0	0	0.669254	0.167456	YWHAE
IRF8 21731497 ChIP-ChIP J774 Mouse	0.979727	1	0	0	0.260149	0.00532822	TCP1		Parkinson's disease	0.796756	1	0	0	0.633493	0.143934	PPID
RUNX 20019798 ChIP-Seq JUKART Human	0.98038	1	0	0	0.40416	0.00800831	HNRNPF;SGK1;CLIC1		Adipogenesis	0.801657	1	0	0	0.623967	0.137943	LMNA
KLF4 25985364 ChIP-Seq ATHEROSCLEROSIS LESION Mouse	0.980716	1	0	0	0.548225	0.0106754	TPX2;HNRNPA3;INCENP;SERBP1;CFL1;INHBA;EZH2;EIF4G1		Membrane trafficking	0.801657	1	0	0	0.623967	0.137943	GJC1
SMAD4 21799915 ChIP-Seq A2780 Human	0.982084	1	0	0	0.6736	0.0121779	TES;PCNA;PRRX1;ACTN1;RDX;HMGA2;RBPJ;CKAP5;DKK2;CCDC88A;CENPF;EIF5;HNRNPA2B1;SNRPE;CALM1;SGK1;GCLM;CALM2;S100A10;EZH2		TNF-alpha effects on cytokine activity, cell motility, and apoptosis	0.80644	1	0	0	0.614723	0.132243	INHBA
IRF4 20064451 ChIP-Seq CD4+T Mouse	0.982912	1	0	0	0.497925	0.00858213	JUN;SUPT16H;RRM1;PARP2;SUMO2;CDKN3		SLC-mediated transmembrane transport	0.808153	1	0	0	0.661255	0.14085	TPR;NUP43
CBP 20019798 ChIP-Seq JUKART Human	0.982912	1	0	0	0.497925	0.00858213	JUN;SUPT16H;RRM1;PARP2;SUMO2;CDKN3		Biological oxidations	0.815664	1	0	0	0.597033	0.121647	GCLM
CDX2 19796622 ChIP-Seq MESCs Mouse	0.983149	1	0	0	0.248466	0.0042227	TES		Toll-like receptor signaling pathway regulation	0.822293	1	0	0	0.584419	0.114346	JUN
WT1 25993318 ChIP-Seq PODOCYTE Human	0.984973	1	0	0	0.718714	0.0108823	YWHAE;TCERG1;PSIP1;SMC3;LMNA;HIST1H1E;PRKG2;HMGN2;SRSF10;EIF4E;TMPO;JUN;HNRNPA3;CBX5;PRRX1;H2AFZ;ACTN1;IFRD1;TPM1;EMP1;HMGA2;MSN;NAP1L1;NR2F2;MPP6;EIF5;DKC1;CALM2;PTMA;PLEC		Generic transcription pathway	0.835509	1	0	0	0.660378	0.118679	TFDP1;UBE2D3;RBPJ
ELF1 20517297 ChIP-Seq JURKAT Human	0.985452	1	0	0	0.488162	0.00715396	YWHAE;TPX2;ATAD2;CDCA8;NAA15;PLEC		Neuronal system	0.857862	1	0	0	0.586484	0.0899149	GJC1;CALM1
STAT1 17558387 ChIP-Seq HELA Human	0.985753	1	0	0	0.622407	0.00893096	YWHAE;HELLS;PTGES3;SMC3;UCHL3;HNRNPAB;MANF;LSM6;INCENP;ESD;TPR;NUP43;EIF4E;TMPO;PLEC		Huntington's disease	0.893646	1	0	0	0.451019	0.050715	PPID
ESET 19884257 ChIP-Seq ESCs Mouse	0.985753	1	0	0	0.622407	0.00893096	NOP56;TES;MND1;CTCF;TUBG1;ACTG1;CDC20;TPX2;LSM6;MCM3;CALM2;CLIC1;RAN;TMPO;PLEC		Olfactory transduction	0.895635	1	0	0	0.576302	0.0635214	PRKG2;CALM1;CALM2
SMC4 20622854 ChIP-Seq HELA Human	0.985753	1	0	0	0.622407	0.00893096	CBX5;UBE2I;PRRX1;TPM1;HNRNPR;PA2G4;TUBG1;ACTB;GSPT1;SRRM1;MANF;7-SEP;BASP1;SNRPE;S100A10		Transmission across chemical synapses	0.901176	1	0	0	0.436777	0.0454488	CALM1
CBP 21632823 ChIP-Seq H3396 Human	0.985753	1	0	0	0.622407	0.00893096	HELLS;RRM1;CCDC34;EMP1;KIF11;SMC3;CKAP5;CKAP4;ACTA2;TUBA1A;NSMCE4A;INCENP;HNRNPF;CDK1;FKBP4		Peptide G-protein coupled receptors	0.903566	1	0	0	0.432227	0.0438307	ANXA1
SMAD4 21741376 ChIP-Seq EPCs Human	0.985753	1	0	0	0.622407	0.00893096	PLK4;JUN;TES;EMP1;MND1;NR2F2;HMGB1;ACTB;TSN;SFPQ;FUBP1;SERBP1;ANP32E;EIF4E;CDKN3		G alpha (i) signaling events	0.911486	1	0	0	0.417023	0.0386493	ANXA1
STAT1 20625510 ChIP-Seq HELA Human	0.986672	1	0	0	0.379516	0.00509209	HNRNPR;ANP32B;SSRP1		Metabolism	0.957843	1	0	0	0.668011	0.0287719	HSP90AA1;RRM1;PRIM1;AMD1;GMPS;INHBA;NME1;IMPDH2;SMS;NUP43;CALM1;GCLM;ADSS
NR3C1 23031785 ChIP-Seq PC12 Mouse	0.987449	1	0	0	0.452002	0.00570876	DPYSL3;SERBP1;SMS;NR2F2;SSRP1		Cytokine-cytokine receptor interaction	0.960605	1	0	0	0.313161	0.0125865	INHBA
SUZ12 16625203 ChIP-ChIP MESCs Mouse	0.987548	1	0	0	0.522756	0.00655017	JUN;FST;CRABP1;TPM1;HMGA2;PRKG2;NR2F2;DKK2		Signal transduction	0.965366	1	0	0	0.569522	0.0200745	JUN;HSP90AA1;ANXA1;CDK1;CALM1;EIF4E;EIF4G1
ER 23166858 ChIP-Seq MCF-7 Human	0.987663	1	0	0	0.451019	0.00559872	DNAJC2;IFRD1;ANP32E;GMPS;LSM5		Transmembrane transport of small molecules	0.967953	1	0	0	0.384202	0.0125141	TPR;NUP43
FLI1 27457419 Chip-Seq LIVER Mouse	0.991866	1	0	0	0.211164	0.00172459	MCM3		GPCR ligand binding	0.993409	1	0	0	0.202409	0.00133858	ANXA1
SMAD2/3 21741376 ChIP-Seq ESCs Human	0.992719	1	0	0	0.580913	0.00424521	PCNA;CBX5;PSIP1;KIF11;ACTB;SMC2;SRPK1;SYNCRIP;7-SEP;KIFC1;UBE2S;STMN1;MAGOH;PSMD1		Signaling by GPCR	0.999509	1	0	0	0.254824	0.000125106	ANXA1;CDK1;CALM1
RARB 24833708 ChIP-Seq LIVER Mouse	0.992719	1	0	0	0.580913	0.00424521	SUPT16H;LIMK2;PA2G4;KIF11;DEK;GSPT1;TUBA4A;ACTA2;HNRNPM;TUBA1B;TRA2B;ESD;NAA15;EIF4G1
KDM2B 26808549 Chip-Seq REH Human	0.992719	1	0	0	0.580913	0.00424521	HELLS;EMP1;DPY30;HMGB1;UCHL3;TSN;NME1;ACTG1;LSM6;INCENP;KIFC1;MCM3;ADSS;TMPO
SMARCD1 25818293 ChIP-Seq ESCs Mouse	0.993339	1	0	0	0.587453	0.00392618	PLK4;NPM1;CBX5;UBE2I;HMGA2;MND1;CTCF;RBPJ;CKAP5;CDC40;BCLAF1;SMCHD1;DPYSL3;NAA15;GCLM
ESR1 22446102 ChIP-Seq UTERUS Mouse	0.99376	1	0	0	0.563068	0.00352451	PRRX1;H2AFZ;ACTN1;RBPJ;MPP6;ACTB;NME1;TUBA1C;PSMD7;DPYSL3;SERBP1;USP1;CDKN3
REST 18959480 ChIP-ChIP MESCs Mouse	0.9945	1	0	0	0.636585	0.00351088	TCERG1;PSMD11;CACYBP;KIF11;HMGB1;TUBG1;GSPT1;CKAP4;TSN;SRPK1;XPO1;HIST3H2A;INCENP;UBE2S;STMN1;ANP32E;PPIH;NUP43;CALM1;HMGN2;CALM2;TMPO
AR 19668381 ChIP-Seq PC3 Human	0.996036	1	0	0	0.660316	0.00262265	TCERG1;MRPL18;SMC3;FBL;BCLAF1;PSMD7;RAD21;PSMD1;PRKG2;RANBP1;RFC3;H2AFZ;MBD2;HMGA2;MSN;NUTF2;NR2F2;LSM5;MPP6;TPX2;DIAPH3;KIF2A;KIFC1;NCL;TCP1;SNRPF;CALM1;RAN
CTNNB1 20615089 ChIP-ChIP FETAL BRAIN Human	0.996474	1	0	0	0.260557	0.000920377	PSMC5;MCM7
SMAD4 21741376 ChIP-Seq HESCs Human	0.9965	1	0	0	0.606191	0.00212541	CCDC34;ACTN1;TPM1;HMGA2;SMC3;MPP6;TSN;ACTA2;HNRNPM;DIAPH3;BASP1;HNRNPF;LMNA;HNRNPD;CKS2;HDGF;SNRPF;CALM2;S100A10;CDKN3
OCT4 20526341 ChIP-Seq ESCs Human	0.996544	1	0	0	0.539419	0.00186722	JUN;RFC3;ACTL6A;HMGB2;HMGA2;YBX1;ACTB;PSMC5;H1F0;HIST3H2A;DPYSL3;NAA15;FKBP4
GATA3 26560356 Chip-Seq TH1 Human	0.996544	1	0	0	0.539419	0.00186722	YWHAE;UBE2I;UBE2C;PTGES3;SMARCA5;GMPS;RBPJ;XPO1;KIF2A;NCL;SUMO2;CKS2;CALM1
TP63 22573176 ChIP-Seq HFKS Human	0.9967	1	0	0	0.686821	0.0022705	TCERG1;DPY30;HNRNPR;NUCKS1;CTCF;GSPT1;PSMD7;STMN1;EXOSC8;SNRPD3;S100A10;UBQLN2;PPP1R14B;ANXA1;CBX5;CCDC34;TUBB;RDX;MBD2;TPM1;NUTF2;PA2G4;INHBA;TUBG1;HNRNPAB;TUBA4A;TSN;CCT6A;HNRNPM;LSM6;NSMCE4A;NASP;SGK1;PTMA;EZH2
SUZ12 18974828 ChIP-Seq MESCs Mouse	0.999607	1	0	0	0.429098	0.000168586	GJC1;JUN;PRRX1;FST;CRABP1;TPM1;HMGA2;PRKG2;NR2F2;DKK2
GATA1 19941827 ChIP-Seq MEL Mouse	0.999675	1	0	0	0.407245	0.000132488	TFDP1;EWSR1;LIMK2;LMNA;TPM1;ANP32E;HDGF;SNRPD3;SRPK1
BMI1 19503595 ChIP-Seq MEFsC Mouse	0.999708	1	0	0	0.125548	3.66543e-05	NUCKS1
SUZ12 18692474 ChIP-Seq MESCs Mouse	0.999831	1	0	0	0.391246	6.61214e-05	JUN;PRRX1;FST;CRABP1;TPM1;HMGA2;PRKG2;NR2F2;DKK2
KLF4 19829295 ChIP-Seq ESCs Human	0.999924	1	0	0	0.373444	2.84558e-05	HSP90AA1;LSM6;H3F3B;BASP1;UBE2S;FST;IFRD1;FKBP4;ACTB
SUZ12 27294783 Chip-Seq ESCs Mouse	0.999975	1	0	0	0.33195	8.36245e-06	H1F0;PRRX1;FST;CRABP1;TPM1;NR2F2;INHBA;PLEC
EZH2 27294783 Chip-Seq ESCs Mouse	0.99999	1	0	0	0.290456	2.80205e-06	JUN;PRRX1;FST;LMNA;NR2F2;INHBA;PLEC
MTF2 20144788 ChIP-Seq MESCs Mouse	0.999994	1	0	0	0.361905	2.06044e-06	JUN;PRRX1;FST;CRABP1;TPM1;HMGA2;NR2F2;INHBA;ILF2;DKK2;H1F0;EIF5;PRKG2
SUZ12 20075857 ChIP-Seq MESCs Mouse	0.999995	1	0	0	0.400078	2.14068e-06	JUN;TES;PPP1R11;PRRX1;FST;CRABP1;TPM1;SMARCA5;HMGA2;NR2F2;INHBA;MPP6;DKK2;CKAP4;H1F0;EIF5;HIST3H2A;DPYSL3;PRKG2;CALM1;SGK1
TRIM28 17542650 ChIP-ChIP NTERA2 Human	0.999995	1	0	0	0.232588	1.18681e-06	ACTN1;EMP1;PPIH;INHBA;DEK;SMC3;SGK1;MPP6;DKK2;TSN

## Sheet: 2D_Cluster2
Bioplanet pathways	P-value	Adjusted P-value	Old P-value	Old Adjusted P-value	Odds Ratio	Combined Score	Genes
Tricarboxylic acid (TCA) cycle and respiratory electron transport	7.48175e-42	1.12974e-38	0	0	17.2545	1633.94	NDUFB9;FH;NDUFB7;NDUFB10;UQCRB;NDUFB6;NDUFA12;NDUFB11;ETFA;ETFB;UQCR10;COX6A1;COX5B;COX7C;COX5A;LDHB;IDH3B;CYC1;DLAT;NDUFV2;NDUFV1;IDH3A;COX8A;NDUFA8;PDHA1;NDUFA6;IDH1;NDUFA2;SDHB;COX6B1;CS;NDUFS8;SUCLA2;NDUFS4;NDUFAB1;UQCRC1;NDUFS3;CYCS;NDUFS2;SUCLG1;NDUFS1;UQCRC2;DLD
Respiratory electron transport, ATP biosynthesis by chemiosmotic coupling, and heat production by uncoupling proteins	1.4019e-32	1.05844e-29	0	0	18.5475	1360.36	NDUFB9;NDUFB7;NDUFB10;NDUFB6;UQCRB;NDUFA12;NDUFB11;ETFA;ETFB;UQCR10;COX6A1;COX5B;COX7C;COX5A;CYC1;NDUFV2;NDUFV1;COX8A;NDUFA8;NDUFA6;NDUFA2;SDHB;COX6B1;NDUFS8;NDUFS4;NDUFAB1;NDUFS3;UQCRC1;NDUFS2;CYCS;NDUFS1;UQCRC2
Parkinson's disease	9.91486e-29	4.99048e-26	0	0	12.5435	808.814	NDUFB9;NDUFB7;NDUFB10;UQCRB;NDUFB6;COX7A2;UQCR10;COX6A1;COX5B;COX7C;COX5A;UBE2L3;CYC1;NDUFV2;NDUFV1;COX8A;NDUFA8;NDUFA6;NDUFA2;SDHB;UQCRHL;COX6B1;NDUFS8;NDUFS4;NDUFAB1;UQCRC1;VDAC3;NDUFS3;VDAC2;CYCS;NDUFS2;NDUFS1;UQCRC2;SLC25A5;SLC25A4
Electron transport chain	2.23778e-28	8.44761e-26	0	0	14.3081	910.95	NDUFB9;NDUFB7;NDUFB10;UQCRB;NDUFB6;NDUFA12;COX17;COX7A2;UQCR10;COX6A1;COX5B;COX7C;COX5A;NDUFV2;NDUFV1;COX8A;NDUFA8;NDUFA6;NDUFA2;SDHB;UQCRHL;COX6B1;NDUFS8;NDUFS4;NDUFAB1;UQCRC1;NDUFS3;NDUFS2;NDUFS1;UQCRC2;SLC25A5;SLC25A4
Huntington's disease	1.62349e-25	4.90293e-23	0	0	9.4407	538.876	NDUFB9;NDUFB7;NDUFB10;UQCRB;NDUFB6;COX7A2;UQCR10;COX6A1;COX5B;COX7C;COX5A;POLR2F;CYC1;NDUFV2;NDUFV1;POLR2L;COX8A;NDUFA8;NDUFA6;NDUFA2;SDHB;UQCRHL;COX6B1;NDUFS8;NDUFS4;NDUFAB1;UQCRC1;VDAC3;NDUFS3;VDAC2;CYCS;NDUFS2;NDUFS1;PPARG;UQCRC2;SLC25A5;SLC25A4
Oxidative phosphorylation	1.80368e-24	4.53927e-22	0	0	11.0467	603.946	NDUFB9;NDUFB7;NDUFB10;UQCRB;NDUFB6;COX17;COX7A2;UQCR10;COX6A1;COX5B;COX7C;COX5A;CYC1;NDUFV2;NDUFV1;COX8A;NDUFA8;ATP6V1G1;ATP6V0B;NDUFA6;NDUFA2;SDHB;UQCRHL;COX6B1;NDUFS8;NDUFS4;NDUFAB1;UQCRC1;NDUFS3;NDUFS2;NDUFS1;UQCRC2
Alzheimer's disease	1.91243e-22	4.12539e-20	0	0	9.16743	458.449	NDUFB9;NDUFB7;NDUFB10;UQCRB;NDUFB6;PSEN2;LPL;COX7A2;UQCR10;COX6A1;COX5B;COX7C;COX5A;HSD17B10;CYC1;NDUFV2;NDUFV1;COX8A;NDUFA8;NDUFA6;NDUFA2;SDHB;UQCRHL;COX6B1;NDUFS8;NDUFS4;NDUFAB1;UQCRC1;NDUFS3;CYCS;NDUFS2;NDUFS1;UQCRC2
Metabolism	2.15223e-22	4.06233e-20	0	0	2.87795	143.582	PANK3;LPGAT1;NDUFA12;EPRS;COX6A1;NAMPT;GLUL;PSPH;ATP6V1G1;DGAT2;ACSL1;MED8;SDHB;COX6B1;DPM1;PLA2G16;UQCRC1;PGP;CMPK1;SUCLG1;UQCRC2;DGKH;UQCRB;NDUFB10;NDUFB11;MGST3;COX17;AK2;LPL;ABHD5;PIK3R1;LIAS;ACAT1;LDHB;CYC1;NDUFV2;NDUFV1;ESRRA;PDHA1;IDH1;ASNS;DOLK;CS;GLUD1;CYCS;PPT2;STT3B;MOCS2;ARF1;ALAS1;HIBADH;ETFA;ETFB;COX7C;ALAD;MCEE;CA5B;IDH3B;ME1;DLAT;IDH3A;COX8A;CBR1;ATP6V0B;GPCPD1;NCOR1;NDUFS8;NDUFS4…
Autodegradation of Cdh1 by Cdh1-APC/C	5.14315e-18	8.62907e-16	0	0	15.3796	612.246	PSMD12;PSMD14;PSMD13;PSMA7;PSMA5;PSMB6;PSMB7;PSMD6;PSMA3;PSMA4;PSMB5;PSMD4;PSMB2;PSMB3;PSMC4;PSMD2;PSME3;PSMC1;PSME2
Licensing factor removal from origins	1.52066e-17	2.29619e-15	0	0	14.6233	566.283	PSMD12;PSMD14;PSMD13;PSMA7;PSMA5;PSMB6;PSMB7;PSMD6;PSMA3;PSMA4;PSMB5;PSMD4;PSMB2;PSMB3;PSMC4;PSMD2;PSME3;PSMC1;PSME2
Degradation of beta-catenin by the destruction complex	3.61516e-17	4.96263e-15	0	0	12.8626	486.961	PSMD12;PSMD14;PSMD13;PSMA7;PSMA5;PPP2CA;PSMB6;PSMB7;PSMD6;PSMA3;PSMA4;PSMB5;PSMD4;PSMB2;PSMB3;PSMC4;PSMD2;PSME3;PSMC1;PSME2
Ubiquitin-mediated degradation of phosphorylated Cdc25A	4.21087e-17	5.29867e-15	0	0	13.9378	525.542	PSMD12;PSMD14;PSMD13;PSMA7;PSMA5;PSMB6;PSMB7;PSMD6;PSMA3;PSMA4;PSMB5;PSMD4;PSMB2;PSMB3;PSMC4;PSMD2;PSME3;PSMC1;PSME2
Destabilization of mRNA by AUF1 (hnRNP D0)	8.03551e-17	9.33355e-15	0	0	13.5154	500.883	PSMD12;PSMD14;PSMD13;PSMA7;PSMA5;PSMB6;PSMB7;PSMD6;PSMA3;PSMA4;PSMB5;PSMD4;PSMB2;PSMB3;PSMC4;PSMD2;PSME3;PSMC1;PSME2
Activation of NF-kappaB in B cells	1.49692e-16	1.61454e-14	0	0	13.1179	477.99	PSMD12;PSMD14;PSMD13;PSMA7;PSMA5;PSMB6;PSMB7;PSMD6;PSMA3;PSMA4;PSMB5;PSMD4;PSMB2;PSMB3;PSMC4;PSMD2;PSME3;PSMC1;PSME2
Apoptosis regulation	1.51063e-16	1.5207e-14	0	0	12.038	438.532	PSMD12;PSMD14;PSMD13;POMP;PSMA7;PSMA5;PSMB6;PSMB7;PSMD6;PSMA3;PSMA4;PSMB5;PSMD4;PSMB2;PSMB3;PSMC4;PSMD2;PSME3;PSMC1;PSME2
Amino acid metabolism	1.65578e-16	1.56264e-14	0	0	6.98206	253.708	PSMD12;HIBADH;PSMD14;PSMD13;HSD17B10;PSMA7;ACAT1;PSMB6;PSMB7;PSMD6;PSMB5;PSMD4;PSMB2;MAT2A;PSMB3;PSMD2;GLUL;PSPH;ASNS;PSMA5;GLUD1;PSMA3;PSMA4;TST;PSMC4;PSME3;PSMC1;PSME2;DLD
Antigen processing: cross presentation	1.98358e-16	1.76188e-14	0	0	11.8857	429.743	PSMD12;PSMD14;PSMD13;PSMA7;PSMA5;PSMB6;PSMB7;PSMD6;PSMA3;PSMA4;PSMB5;PSMD4;PSMB2;PSMB3;PSMC4;PSMD2;PSME3;PSMC1;PSME2;CALR
Proteasome complex	3.12462e-16	2.62121e-14	0	0	25.4304	907.916	PSMD12;PSMD14;UBE2A;PSMA7;PSMA5;PSMB6;PSMB7;PSMA3;PSMA4;PSMB5;PSMB2;PSMD4;PSMB3
Cyclin A-Cdk2-associated events at S phase entry	4.86405e-16	3.86564e-14	0	0	12.3891	436.835	PSMD12;PSMD14;PSMD13;PSMA7;PSMA5;PSMB6;PSMB7;PSMD6;PSMA3;PSMA4;PSMB5;PSMD4;PSMB2;PSMB3;PSMC4;PSMD2;PSME3;PSMC1;PSME2
Proteasome degradation	6.12569e-16	4.6249e-14	0	0	13.4138	469.871	PSMD12;PSMD13;PSMA7;PSMA5;PSMB6;PSMB7;PSMD6;PSMA3;PSMA4;PSMB5;PSMD4;PSMB2;PSMB3;PSMC4;PSMD2;PSME3;PSMC1;PSME2
mRNA stability regulation by proteins that bind AU-rich elements	1.19365e-15	8.58291e-14	0	0	10.9182	375.169	PSMD12;PSMD14;YWHAB;PSMD13;PSMA7;PSMA5;PSMB6;PSMB7;PSMD6;PSMA3;PSMA4;PSMB5;PSMD4;PSMB2;PSMB3;PSMC4;PSMD2;PSME3;PSMC1;PSME2
HIF-1 degradation in normoxia	1.92898e-15	1.32398e-13	0	0	10.6701	361.521	PSMD12;PSMD14;PSMD13;PSMA7;PSMA5;PSMB6;PSMB7;PSMD6;PSMA3;PSMA4;PSMB5;PSMD4;PSMB2;PSMB3;PSMC4;PSMD2;PSME3;PSMC1;PSME2;MAPK6
APC/C-mediated degradation of cell cycle proteins	6.69748e-15	4.39704e-13	0	0	10.8783	355.035	PSMD12;PSMD14;PSMD13;PSMA7;PSMA5;PSMB6;PSMB7;PSMD6;PSMA3;PSMA4;PSMB5;PSMD4;PSMB2;PSMB3;PSMC4;PSMD2;PSME3;PSMC1;PSME2
Downstream signaling events Of B cell receptor (BCR)	1.76604e-14	1.11113e-12	0	0	9.5813	303.415	PSMD12;PSMD14;PSMD13;PTEN;PSMA7;PSMA5;PSMB6;PSMB7;PSMD6;PSMA3;PSMA4;PSMB5;PSMD4;PSMB2;PSMB3;PSMC4;PSMD2;PSME3;PSMC1;PSME2
DNA replication pre-Initiation	2.69299e-14	1.62657e-12	0	0	10.1366	316.723	PSMD12;PSMD14;PSMD13;PSMA7;PSMA5;PSMB6;PSMB7;PSMD6;PSMA3;PSMA4;PSMB5;PSMD4;PSMB2;PSMB3;PSMC4;PSMD2;PSME3;PSMC1;PSME2
HIV factor interactions with host	3.68237e-14	2.13861e-12	0	0	8.06925	249.603	PSMD12;ARF1;PSMD14;PSMD13;PSMA7;PSMA5;PSMB6;PSMB7;PSMD6;PSMA3;PSMA4;PSMB5;PSMD4;PSMB2;PSMB3;PSMC4;PSMD2;PSME3;PSMC1;PSME2;SLC25A5;SLC25A4
Mitotic G1-G1/S phases	1.15117e-13	6.43801e-12	0	0	7.65084	227.94	PSMD12;CDKN2C;PSMD14;PSMD13;PSMA7;PSMA5;PPP2CA;PSMB6;PSMB7;PSMD6;PSMA3;CCND2;PSMA4;PSMB5;PSMD4;PSMB2;PSMB3;PSMC4;PSMD2;PSME3;PSMC1;PSME2
Mitochondrial protein import	1.43969e-13	7.76407e-12	0	0	13.5428	400.449	DNAJC19;HSPA9;TIMM8B;TIMM8A;MTX2;COX17;TIMM13;TIMM10;TOMM20;HSPD1;TIMM50;CS;TIMM17A;CYC1;SLC25A4
S phase	2.65417e-12	1.382e-10	0	0	7.96445	212.292	PSMD12;PSMD14;PSMD13;PSMA7;PSMA5;PSMB6;PSMB7;PSMD6;PSMA3;PSMA4;PSMB5;PSMD4;PSMB2;PSMB3;PSMC4;PSMD2;PSME3;PSMC1;PSME2
Cell cycle checkpoints	5.93932e-12	2.98946e-10	0	0	7.62409	197.078	PSMD12;PSMD14;PSMD13;PSMA7;PSMA5;PSMB6;PSMB7;PSMD6;PSMA3;PSMA4;PSMB5;PSMD4;PSMB2;PSMB3;PSMC4;PSMD2;PSME3;PSMC1;PSME2
Antigen presentation: folding, assembly, and peptide loading of class I MHC proteins	7.90028e-12	3.8482e-10	0	0	4.971	127.079	PSMD12;PSMD14;PSMD13;CUL2;PSMA7;UBE2L3;PSMB6;PSMB7;PSMD6;PSMB5;PSMD4;PSMB2;PSMB3;PSMD2;HSPA5;UBE2A;PSMA5;PSMA3;CDC34;PSMA4;PSMC4;PSME3;PSMC1;CANX;PSME2;CALR;UBE2K
HIV infection	8.22441e-12	3.88089e-10	0	0	5.6338	143.797	ARF1;PSMD12;PSMD14;PSMD13;PSMA7;PSMA5;PSMB6;PSMB7;PSMD6;PSMA3;PSMA4;PSMB5;PSMD4;PSMB2;PSMB3;PSMC4;PSMD2;PSME3;PSMC1;PSME2;POLR2F;SLC25A5;SLC25A4;POLR2L
Signaling by the B cell receptor (BCR)	9.91257e-12	4.53575e-10	0	0	6.52924	165.433	PSMD12;PSMD14;PSMD13;PTEN;PIK3R1;PSMA7;PSMA5;PSMB6;PSMB7;PSMD6;PSMA3;PSMA4;PSMB5;PSMD4;PSMB2;PSMB3;PSMC4;PSMD2;PSME3;PSMC1;PSME2
Disease	1.2534e-11	5.56656e-10	0	0	3.13453	78.6849	ARF1;PSMD12;PSMD14;PSMD13;YWHAB;PTEN;PIK3R1;RPL9;PSMA7;HIST2H2AC;PSMB6;PPP2CA;LDHB;PSMB7;PSMD6;PSMB5;SERP1;PSMD4;PSMB2;PRKAR2B;PSMB3;PSMD2;RPLP2;POLR2F;DLAT;SEC11C;POLR2L;ATP6V1G1;ATP6V0B;HSPA5;ASNS;PSMA5;DNAJC3;PSMA3;SPCS2;PSMA4;PSMC4;PSME3;PSMC1;CANX;PSME2;RPL27;CALR;SLC25A5;SLC25A4
Tricarboxylic acid (TCA) cycle	1.73812e-11	7.49874e-10	0	0	14.4456	357.9	CS;FH;PDHA1;SUCLA2;MDH1;IDH1;IDH3B;SUCLG1;DLAT;SDHB;DLD;IDH3A
Pyruvate metabolism and citric acid (TCA) cycle	2.43567e-11	1.02163e-09	0	0	14.0845	344.2	CS;LDHB;FH;PDHA1;SUCLA2;IDH1;IDH3B;SUCLG1;DLAT;SDHB;DLD;IDH3A
Protein metabolism	2.74001e-11	1.11822e-09	0	0	3.71763	90.4145	COX17;TIMM13;TIMM10;RPL9;TOMM20;TIMM50;HSPD1;TIMM17A;RPLP2;LONP2;MLEC;CYC1;SEC11C;CCT3;DNAJC19;HSPA9;TIMM8B;TIMM8A;EIF2B3;MTX2;DOLK;EIF2S2;CS;DPM1;SPCS2;EIF3J;MGAT4B;CANX;RPL27;ETF1;PFDN2;CALR;SLC25A4;EIF3D;EIF3A
Apoptosis	8.15031e-11	3.23868e-09	0	0	4.85004	112.668	PSMD12;PSMD14;PSMD13;YWHAB;PIK3R1;PSMA7;PSMB6;PSMB7;PSMD6;PSMB5;PSMD4;AIFM1;PSMB2;PRKAR2B;PSMB3;PSMD2;DYNLL2;PSMA5;PSMA3;PSMA4;PSMC4;PSME3;PSMC1;PSME2;CYCS
DNA replication	3.76087e-09	1.45613e-07	0	0	4.76288	92.3932	PSMD12;PSMD14;PSMD13;PSMA7;PSMA5;PPP2CA;PSMB6;PSMB7;PSMD6;PSMA3;PSMA4;PSMB5;PSMD4;PSMB2;PSMB3;PSMC4;PSMD2;PSME3;PSMC1;PSME2;SSBP1
Cardiac muscle contraction	1.33698e-08	5.04711e-07	0	0	7.62911	138.318	COX8A;UQCRB;COX7A2;UQCR10;COX6A1;COX5B;COX7C;COX5A;UQCRHL;COX6B1;UQCRC1;UQCRC2;CYC1
Shuttle for transfer of acetyl groups from mitochondria to the cytosol	2.27495e-07	8.37846e-06	0	0	29.3427	448.83	CS;SLC25A1;PDHA1;MDH1;ME1
Adaptive immune system	3.09505e-07	1.11274e-05	0	0	2.63407	39.4802	ARF1;PSMD12;PSMD14;PSMD13;YWHAB;CUL2;PTEN;PIK3R1;PSMA7;UBE2L3;PSMB6;PPP2CA;PSMB7;PSMD6;PSMB5;PSMD4;PSMB2;PSMB3;PSMD2;HSPA5;UBE2A;DYNLL2;PSMA5;PSMA3;PSMA4;CDC34;PSMC4;PSME3;PSMC1;CANX;PSME2;CALR;OSBPL1A;UBE2K
Gene expression	3.19095e-07	1.12054e-05	0	0	2.23102	33.3711	PSMD12;PSMD14;PSMD13;YWHAB;EPRS;RPL9;PSMA7;HIST2H2AC;PSMB6;PPP2CA;NARS;PSMB7;PSMD6;PSMB5;PSMD4;PSMB2;PSMB3;PSMD2;RARS;RPLP2;POLR2F;SEC11C;POLR2L;ESRRA;EIF2B3;SSB;MED8;EIF2S2;PSMA5;PSMA3;SPCS2;PSMA4;NCOR1;NFIA;PSMC4;PSME3;PSMC1;EIF3J;POLR1D;PSME2;RPL27;PPARG;GARS;ETF1;EIF3D;EIF3A
Cell cycle	1.70171e-06	5.83996e-05	0	0	2.79825	37.1716	ARF1;PSMD12;PSMD14;PSMD13;YWHAB;PSMA7;HIST2H2AC;PSMB6;PPP2CA;PSMB7;PSMD6;PSMB5;CCND2;PSMD4;PSMB2;PRKAR2B;PSMB3;PSMD2;CDKN2C;PSMA5;PSMA3;PSMA4;PSMC4;PSME3;PSMC1;NHP2;PSME2
Lipid and lipoprotein metabolism	7.03907e-06	0.0002362	0	0	2.59224	30.7544	SLC25A1;ARF1;ALAS1;LPGAT1;PTEN;LPL;ABHD5;PIK3R1;AGPAT3;ACAT1;MCEE;OXCT1;ME1;PPARGC1B;ESRRA;DGAT2;ACSL1;IDH1;MED8;GPCPD1;PLA2G16;NCOR1;FABP4;LPCAT3;PPARG;CHPT1;PLIN1
Pyruvate metabolism	1.31378e-05	0.000431264	0	0	7.22282	81.1846	LDHB;PDHA1;MDH1;ME1;DLAT;HAGH;DLD;ACAT1
PPAR signaling pathway	1.5174e-05	0.000487506	0	0	6.1237	67.9481	FABP4;ACSL1;SCD;ADIPOQ;ME1;LPL;PPARG;PLIN1;SORBS1
Fatty acid, triacylglycerol, and ketone body metabolism	2.1244e-05	0.0006683	0	0	3.79929	40.8782	ESRRA;SLC25A1;DGAT2;ALAS1;ACSL1;MED8;AGPAT3;ACAT1;MCEE;NCOR1;OXCT1;ME1;PPARG;PPARGC1B
T cell receptor regulation of apoptosis	4.26489e-05	0.00131428	0	0	2.25788	22.7199	FKBP2;PSMD12;NDUFB7;FAF1;PDCD5;PTEN;PHB;MRPL11;HSPD1;CCND2;AIFM1;PRDX1;NAMPT;MAPK6;MCTS1;HSPA9;SSB;HSPA5;UBE2A;HSPE1;CS;PSMA5;FABP4;RAB14;SCD;PSME2;CYCS;TMBIM6;SLC25A5
Skeletal muscle hypertrophy is regulated via AKT/mTOR pathway	5.09774e-05	0.00153952	0	0	11.7371	116.011	PPP2CA;RPS6KB1;PTEN;PIK3R1;EIF2S2
Translation	9.73165e-05	0.00288133	0	0	3.731	34.4652	EIF2B3;SPCS2;RPL36AL;EIF3J;RPLP2;RPL27;ETF1;EIF2S2;RPL9;EIF3D;EIF3A;SEC11C
RNA polymerase III transcription termination	0.00010496	0.00304788	0	0	10.2062	93.5082	SSB;NFIA;POLR1D;POLR2F;POLR2L
Mechanism of gene regulation by peroxisome proliferators via PPAR-alpha	0.0001998	0.00569243	0	0	5.76559	49.1124	NCOR1;PRKAR2B;NRIP1;ME1;LPL;PIK3R1;MRPL11
eIF4E and p70 S6 kinase regulation	0.000234765	0.00656472	0	0	8.69414	72.6563	PPP2CA;RPS6KB1;PSMC4;PTEN;PIK3R1
Amino acid biosynthesis and interconversion (transamination)	0.000301418	0.00827529	0	0	11.7371	95.1527	GLUD1;ASNS;GLUL;PSPH
Valine, leucine and isoleucine degradation	0.000320709	0.0086477	0	0	6.40205	51.5043	MCEE;HIBADH;OXCT1;HSD17B10;DLD;ACAT1
Antigen processing and presentation	0.000328164	0.00869346	0	0	4.63687	37.197	PSMB6;PSMB5;HSPA5;HSPA4;PSME3;CANX;PSME2;CALR
Branched-chain amino acid catabolism	0.000387563	0.01009	0	0	11.0467	86.7786	HIBADH;HSD17B10;DLD;ACAT1
Visceral fat deposits and the metabolic syndrome	0.000496205	0.0126995	0	0	17.6056	133.953	ADIPOQ;LPL;PPARG
Propanoate metabolism	0.000621438	0.0156395	0	0	7.11339	52.5215	LDHB;MCEE;SUCLA2;SUCLG1;ACAT1
Translation factors	0.000648448	0.0160517	0	0	5.6338	41.3573	EIF2B3;EIF3J;ETF1;EIF2S2;EIF3D;EIF3A
mTOR signaling pathway	0.000702718	0.0171146	0	0	3.73925	27.149	PPP2CA;RPS6KB1;RHEB;YWHAB;PTEN;CYCS;PIK3R1;EIF4E2;EIF3A
RNA polymerase III abortive and retractive initiation	0.000750054	0.0179775	0	0	9.38967	67.5621	SSB;NFIA;POLR2F;POLR2L
Cap-dependent translation initiation	0.000920202	0.021711	0	0	4.5019	31.4724	EIF3J;RPLP2;RPL27;EIF2S2;RPL9;EIF3D;EIF3A
Prolactin regulation of apoptosis	0.000959033	0.0222791	0	0	3.58081	24.8851	VPS29;LDHB;PSMA4;HSPA5;ANGPT1;PSMD2;CMPK1;TMBIM6;SSBP1
Electron transport reaction in mitochondria	0.00103002	0.0235657	0	0	14.0845	96.8757	UQCRC1;SDHB;SLC25A4
Transcriptional regulation of white adipocyte differentiation	0.00126308	0.0284664	0	0	4.26803	28.4857	NCOR1;FABP4;ADIPOQ;MED8;LPL;PPARG;PLIN1
Nitrogen metabolism	0.00130337	0.0289426	0	0	8.16493	54.238	GLUD1;CA5B;ASNS;GLUL
Immune system	0.0014861	0.0325219	0	0	1.69353	11.0276	ARF1;PSMD12;PSMD14;PSMD13;YWHAB;CUL2;PTEN;PIK3R1;PSMA7;UBE2L3;PSMB6;PPP2CA;PSMB7;PSMD6;PSMB5;PSMD4;PSMB2;PSMB3;PSMD2;HSPA5;UBE2A;DYNLL2;PSMA5;PSMA3;PSMA4;CDC34;PSMC4;PSME3;PSMC1;CANX;TAX1BP1;PSME2;CALR;OSBPL1A;EIF4E2;UBE2K
Protein export	0.00153799	0.0331767	0	0	7.82473	50.6829	IMMP1L;SPCS2;HSPA5;SEC11C
Cytosolic tRNA aminoacylation	0.00153799	0.0327095	0	0	7.82473	50.6829	NARS;RARS;GARS;EPRS
Ghrelin pathway	0.00180047	0.0377598	0	0	7.51174	47.472	LPL;PPARG;PLIN1;ACAT1
Pyruvate dehydrogenase (PDH) complex regulation	0.0018294	0.0378411	0	0	11.7371	73.9879	PDHA1;DLAT;DLD
Hormone-sensitive lipase (HSL)-mediated triacylglycerol hydrolysis	0.0018294	0.0373297	0	0	11.7371	73.9879	FABP4;ABHD5;PLIN1
Estrogen receptor transcription factor targets	0.00209243	0.0421277	0	0	7.22282	44.5607	NCOR1;NRIP1;PHB2;PPARGC1B
Cytoplasmic ribosomal proteins	0.00218612	0.0434347	0	0	3.47766	21.3028	DNAJC3;RPS6KB1;EIF3J;RPLP2;RPL27;RPL9;EIF3D;EIF3A
Adipogenesis	0.00221034	0.0433457	0	0	3.17696	19.4258	MBNL1;NCOR1;SCD;NAMPT;ADIPOQ;NRIP1;LPL;PPARG;PLIN1
N-glycan trimming in the ER and calnexin/calreticulin cycle	0.00234085	0.0453165	0	0	10.8342	65.6256	CANX;MLEC;CALR
Glycerophospholipid biosynthesis	0.00239787	0.0458326	0	0	3.82138	23.055	PLA2G16;LPGAT1;DGAT2;LPCAT3;CHPT1;GPCPD1;AGPAT3
CTCF pathway	0.00241551	0.0455927	0	0	6.95531	41.9116	PPP2CA;RPS6KB1;PTEN;PIK3R1
RNA polymerase III transcription	0.00259615	0.0483973	0	0	5.21648	31.0575	SSB;NFIA;POLR1D;POLR2F;POLR2L
Lipid metabolism regulation by peroxisome proliferator-activated receptor alpha (PPAR-alpha)	0.00274433	0.0505359	0	0	3.35345	19.7794	ESRRA;ALAS1;NCOR1;ACSL1;MED8;ME1;PPARG;PPARGC1B
Alpha-6 beta-1 and alpha-6 beta-4 integrin signaling	0.00286268	0.0520801	0	0	5.10308	29.8836	RPS6KB1;YWHAB;PMP22;ITGA6;PIK3R1
Protein processing in the endoplasmic reticulum	0.00302139	0.0543131	0	0	2.82821	16.4094	DNAJC3;SAR1A;HSPA5;LMAN2;CANX;DNAJA2;DERL1;CALR;STT3B;PDIA4
Ketone body metabolism	0.0043375	0.0770544	0	0	18.7793	102.168	OXCT1;ACAT1
Glyoxylate and dicarboxylate metabolism	0.00437125	0.076751	0	0	8.80282	47.8231	CS;MDH1;PGP
Influenza viral RNA transcription and replication	0.00535385	0.0929231	0	0	3.00469	15.7144	DNAJC3;PPP2CA;RPLP2;POLR2F;RPL27;ETF1;RPL9;POLR2L
Fatty acid beta oxidation	0.00567838	0.0974359	0	0	5.52334	28.5617	ACSL1;LPL;DLD;ACAT1
Mitochondrial pathway of apoptosis: caspases	0.00598775	0.10159	0	0	3.65831	18.7234	HSPA4;CYCS;NDUFS1;CYC1;HSPE1;HSPD1
Low-density lipoprotein (LDL) pathway during atherogenesis	0.00641478	0.107626	0	0	15.6495	79.0164	LPL;ACAT1
Triglyceride biosynthesis	0.00845611	0.140316	0	0	4.94193	23.5872	SLC25A1;DGAT2;ACSL1;AGPAT3
Arachidonate epoxygenase/epoxide hydrolase pathway	0.00885466	0.145332	0	0	13.4138	63.4046	COX8A;COX5A
Asparagine N-linked glycosylation	0.00959215	0.155744	0	0	3.314	15.3995	DPM1;CANX;MGAT4B;MLEC;DOLK;CALR
Influenza infection	0.01121	0.180075	0	0	2.64498	11.8785	DNAJC3;CANX;RPLP2;POLR2F;RPL27;CALR;RPL9;POLR2L
Recycling of eIF2-GDP complex	0.0116408	0.185028	0	0	11.7371	52.268	EIF2B3;EIF2S2
Phospholipid metabolism	0.012758	0.200673	0	0	2.29016	9.98877	PLA2G16;ARF1;LPGAT1;DGAT2;LPCAT3;PTEN;CHPT1;PIK3R1;GPCPD1;AGPAT3
Triacylglyceride biosynthesis	0.0139333	0.2169	0	0	5.86854	25.0791	DGAT2;LPL;AGPAT3
Tumor suppressor Arf inhibits ribosomal biogenesis	0.0139333	0.214686	0	0	5.86854	25.0791	POLR1D;PIK3R1;UBE2A
Heme biosynthesis	0.0147575	0.225089	0	0	10.433	43.9854	ALAD;ALAS1
Ketone body biosynthesis and degradation	0.0147575	0.222838	0	0	10.433	43.9854	OXCT1;ACAT1
PPAR-gamma coactivator role in obesity and thermogenesis	0.0147575	0.220632	0	0	10.433	43.9854	LPL;PPARG
AMPK signaling	0.0149035	0.220631	0	0	3.45209	14.52	RPS6KB1;ADIPOQ;PIK3R1;ADIPOR2;PPARGC1B
RNA polymerase I, RNA polymerase III, and mitochondrial transcription	0.0159924	0.234451	0	0	2.96516	12.2628	SSB;NFIA;POLR1D;POLR2F;HIST2H2AC;POLR2L
Insulin signaling pathway	0.016117	0.234006	0	0	2.03386	8.39555	EHD1;ARF1;EIF2B3;RPS6KB1;PRKAR2B;PSMC4;RHEB;PTEN;PIK3R1;SORBS1;EIF4E2;MAPK6
Transfer RNA aminoacylation	0.0163747	0.235483	0	0	4.08247	16.7872	NARS;RARS;GARS;EPRS
Integration of energy metabolism	0.0176746	0.25178	0	0	2.62911	10.6101	PPP2CA;SPCS2;PRKAR2B;GNA11;SLC25A5;SLC25A4;SEC11C
Lipid digestion, mobilization, and transport	0.0188914	0.266599	0	0	3.91236	15.5283	FABP4;LPL;ABHD5;PLIN1
N-glycan biosynthesis	0.0188914	0.26413	0	0	3.91236	15.5283	DPM1;MGAT4B;DOLK;STT3B
RNA polymerase III transcription initiation from type 2 promoter	0.0192146	0.266184	0	0	5.21648	20.616	POLR1D;POLR2F;POLR2L
Glycerolipid metabolism	0.0202346	0.277766	0	0	3.83252	14.9482	DGAT2;LPL;AGPAT3;DGKH
RNA polymerase III transcription initiation From type 3 promoter	0.0211878	0.288231	0	0	5.03018	19.388	POLR1D;POLR2F;POLR2L
Glycolysis and gluconeogenesis	0.0218965	0.295212	0	0	3.12989	11.9606	LDHB;PDHA1;MDH1;DLAT;DLD
Mammalian target of rapamycin complex 1 (mTORC1)-mediated signaling	0.0219217	0.292936	0	0	8.53606	32.6102	RPS6KB1;RHEB
Metabolism of vitamins and cofactors	0.0230935	0.305888	0	0	3.68222	13.8754	CYB5A;MOCS2;PANK3;NAMPT
RNA polymerase	0.0232678	0.305516	0	0	4.85673	18.2646	POLR1D;POLR2F;POLR2L
Apoptosis intrinsic pathway	0.0254545	0.331348	0	0	4.69484	17.2341	YWHAB;CYCS;DYNLL2
Butanoate metabolism	0.0254545	0.328516	0	0	4.69484	17.2341	PDHA1;OXCT1;ACAT1
Ovarian infertility genes	0.0254545	0.325732	0	0	4.69484	17.2341	CCND2;NCOR1;NRIP1
Activation of chaperones by ATF6 alpha	0.0259401	0.329156	0	0	7.82473	28.5756	HSPA5;CALR
Unfolded protein response	0.0267118	0.336124	0	0	2.97141	10.7644	DNAJC3;SERP1;HSPA5;ASNS;CALR
Glycerophospholipid metabolism	0.0267118	0.333346	0	0	2.97141	10.7644	LPGAT1;LPCAT3;CHPT1;AGPAT3;DGKH
Diabetes pathways	0.027547	0.34095	0	0	2.39882	8.61624	DNAJC3;SPCS2;SERP1;HSPA5;ASNS;CALR;SEC11C
Signaling by insulin receptor	0.0291856	0.358295	0	0	2.58431	9.13316	ATP6V1G1;ATP6V0B;RPS6KB1;RHEB;YWHAB;PIK3R1
Vibrio cholerae infection	0.029515	0.359416	0	0	3.41443	12.0285	ARF1;ATP6V0B;ATP6V1G1;PDIA4
Alanine, aspartate and glutamate metabolism	0.0301474	0.36418	0	0	4.40141	15.4122	GLUD1;ASNS;GLUL
Glycine, serine and threonine metabolism	0.0301474	0.36129	0	0	4.40141	15.4122	ALAS1;DLD;PSPH
Alpha-hemoglobin stabilizing enzyme (AHSP) pathway	0.0302309	0.359438	0	0	7.22282	25.2719	ALAD;ALAS1
CBL-mediated ligand-induced downregulation of EGF receptors	0.0302309	0.35663	0	0	7.22282	25.2719	SH3GLB1;SH3GLB2
Double stranded RNA-induced gene expression	0.0302309	0.353866	0	0	7.22282	25.2719	DNAJC3;EIF2S2
Glucose-dependent insulinotropic polypeptide (GIP) biosynthesis, secretion, and inactivation	0.0302309	0.351144	0	0	7.22282	25.2719	SPCS2;SEC11C
Activation of mRNA upon binding of the cap-binding complex and eIFs, and subsequent binding to 43S	0.0330834	0.381343	0	0	3.29462	11.2305	EIF3J;EIF2S2;EIF3D;EIF3A
Small cell lung cancer	0.0336148	0.384533	0	0	2.79455	9.4813	TRAF4;PTEN;CYCS;ITGA6;PIK3R1
Porphyrin metabolism	0.0347807	0.394878	0	0	6.70691	22.5264	ALAD;ALAS1
Viral messenger RNA biosynthesis	0.0347807	0.391931	0	0	6.70691	22.5264	POLR2F;POLR2L
Interleukin-2/PI3K pathway	0.0379779	0.42479	0	0	4.02414	13.162	RPS6KB1;PIK3R1;EIF3A
AKAP95 role in mitosis and chromosome dynamics	0.0395764	0.439415	0	0	6.25978	20.2161	PPP2CA;PRKAR2B
Androgen receptor signaling, proteolysis, and transcription regulation	0.0398662	0.439402	0	0	2.66752	8.59535	NCOR1;PRDX1;PTEN;PIK3R1;CALR
Thymic stromal lymphopoietin (TSLP) pathway	0.0432395	0.473128	0	0	2.60824	8.19249	PSMA5;PSMA4;PSMB2;PDCD5;PSME2
Latent infection of Homo sapiens with Mycobacterium tuberculosis	0.0437171	0.474912	0	0	3.80662	11.9148	ATP6V0B;ATP6V1G1;DLAT
Protein kinase A (PKA) at the centrosome	0.0446058	0.481105	0	0	5.86854	18.2505	PPP2CA;PRKAR2B
Ghrelin biosynthesis, secretion, and deacylation	0.0446058	0.477693	0	0	5.86854	18.2505	SPCS2;SEC11C
Hypoxia-inducible factor in the cardivascular system	0.0446058	0.474329	0	0	5.86854	18.2505	COPS5;UBE2A
N-glycan precursor substrate biosynthesis	0.0446058	0.471012	0	0	5.86854	18.2505	DPM1;DOLK
Cyclin D-associated events in G1	0.0467395	0.490115	0	0	3.70645	11.3535	PPP2CA;CCND2;CDKN2C
Validated nuclear estrogen receptor alpha network	0.0474755	0.4944	0	0	2.93427	8.94232	NCOR1;LMO4;NRIP1;PHB2
Signaling by ERBB4	0.0486119	0.502766	0	0	2.52411	7.63261	NCOR1;YWHAB;PTEN;PSEN2;PIK3R1
Activation of BH3-only proteins	0.0498566	0.512132	0	0	5.52334	16.5623	YWHAB;DYNLL2
Acyl chain remodelling of phosphatidylserine	0.0498566	0.508672	0	0	5.52334	16.5623	PLA2G16;LPCAT3
Eukaryotic protein translation	0.0498566	0.505258	0	0	5.52334	16.5623	EIF2S2;EIF3A
Tie2 signaling	0.0553171	0.556859	0	0	5.21648	15.1	ANGPT1;PIK3R1
Fatty acyl-CoA biosynthesis	0.0553171	0.553171	0	0	5.21648	15.1	SLC25A1;ACSL1
Nucleotide di- and triphosphate biosynthesis and interconversion	0.0553171	0.549532	0	0	5.21648	15.1	AK2;CMPK1
TSH regulation of gene expression	0.056361	0.556243	0	0	2.42002	6.95992	RGS2;FH;ARHGAP29;PIK3R1;PDIA4
NFAT involvement in hypertrophy of the heart	0.0595649	0.584046	0	0	2.72164	7.67691	RPS6KB1;PRKAR2B;PIK3R1;CALR
VEGF, hypoxia, and angiogenesis	0.059819	0.582753	0	0	3.35345	9.44478	EIF2B3;PIK3R1;EIF2S2
PTEN-dependent cell cycle arrest and apoptosis	0.0609763	0.590219	0	0	4.94193	13.8239	PTEN;PIK3R1
Apoptosis modulation by HSP70	0.0609763	0.58646	0	0	4.94193	13.8239	AIFM1;CYCS
Hypoxic and oxygen homeostasis regulation of HIF-1-alpha	0.0609763	0.582748	0	0	4.94193	13.8239	COPS5;CUL2
Mitochondrial gene expression	0.0609763	0.579083	0	0	4.94193	13.8239	ESRRA;PPARGC1B
Porphyrin and chlorophyll metabolism	0.0633295	0.597672	0	0	3.27547	9.03834	ALAD;ALAS1;EPRS
Mitochondrial pathway of apoptosis: multidomain Bcl-2 family	0.0648168	0.60791	0	0	2.64498	7.23716	AIFM1;HSPA4;VDAC2;TMBIM6
NGF signaling via TRKA from the plasma membrane	0.0710746	0.662486	0	0	2.07125	5.47644	PPP2CA;RALA;PRKAR2B;YWHAB;PTEN;PIK3R1
ChREBP regulation by carbohydrates and cAMP	0.0728469	0.674839	0	0	4.47127	11.712	PPP2CA;PRKAR2B
Mitochondrial role in apoptotic signaling	0.0728469	0.670725	0	0	4.47127	11.712	AIFM1;CYCS
AKT signaling pathway	0.0790377	0.723315	0	0	4.26803	10.8315	PPP2CA;PIK3R1
Activation of chaperones by IRE1 alpha	0.0822465	0.748146	0	0	2.93427	7.32991	DNAJC3;SERP1;HSPA5
Diurnally regulated genes with circadian orthologs	0.0822465	0.743666	0	0	2.93427	7.32991	PSMA4;RBPMS;TOB1
Energy metabolism	0.0822465	0.73924	0	0	2.93427	7.32991	ESRRA;PPARG;PPARGC1B
Peroxisome	0.0850152	0.759603	0	0	2.40761	5.93457	PEX16;ACSL1;PRDX1;IDH1
Proximal tubule bicarbonate reclamation	0.0853857	0.758426	0	0	4.08247	10.0452	GLUD1;MDH1
BAD phosphorylation mediated by IGF1R signaling	0.0853857	0.753991	0	0	4.08247	10.0452	PRKAR2B;PIK3R1
CREB transcription factor and its extracellular signals	0.0853857	0.749607	0	0	4.08247	10.0452	PRKAR2B;PIK3R1
Cyclins and cell cycle regulation	0.0853857	0.745274	0	0	4.08247	10.0452	CDKN2C;CCND2
Incretin biosynthesis, secretion, and inactivation	0.0853857	0.740991	0	0	4.08247	10.0452	SPCS2;SEC11C
Mitochondrial fatty acid beta-oxidation	0.0853857	0.736757	0	0	4.08247	10.0452	MCEE;ACSL1
Angiopoietin receptor Tie2-mediated signaling	0.0862908	0.740336	0	0	2.87439	7.04235	ANGPT1;RPS6KB1;PIK3R1
Phosphatidylinositol metabolism	0.0904178	0.77136	0	0	2.8169	6.7699	ARF1;PTEN;PIK3R1
Sulfur amino acid metabolism	0.0918814	0.779443	0	0	3.91236	9.33981	MAT2A;TST
Glutathione metabolism	0.0946255	0.798238	0	0	2.76167	6.51154	GPX4;MGST3;IDH1
TGF-beta regulation of extracellular matrix	0.0977157	0.819726	0	0	1.41261	3.28529	ATG3;CYB5A;NRP2;ANGPT1;PTEN;ASNS;LPL;PIK3R1;TOB1;ARL4A;RGS2;NFIA;SCD;ME1;PPARG;GARS;OSBPL1A
Phosphoinositides and their downstream targets	0.0985157	0.821871	0	0	3.75587	8.70437	ARF1;RPS6KB1
Regulatory RNA pathways	0.0985157	0.817355	0	0	3.75587	8.70437	POLR2F;POLR2L
Ck1/Cdk5 regulation by type 1 glutamate receptors	0.0985157	0.812889	0	0	3.75587	8.70437	PPP2CA;PRKAR2B
DARPP-32 events	0.0985157	0.808471	0	0	3.75587	8.70437	PPP2CA;PRKAR2B
Fatty acid biosynthesis	0.0985157	0.804101	0	0	3.75587	8.70437	ACSL1;SCD
IGF1 receptor signaling through beta-arrestin	0.0985157	0.799778	0	0	3.75587	8.70437	PPP2CA;MAPK6
Signaling events mediated by stem cell factor receptor (c-Kit)	0.0989122	0.798703	0	0	2.70856	6.26631	RPS6KB1;PTEN;PIK3R1
Interleukin-2 receptor beta chain in T cell activation	0.0989122	0.794454	0	0	2.70856	6.26631	CCND2;RPS6KB1;PIK3R1
Fas signaling pathway	0.0994216	0.794321	0	0	2.04123	4.71195	FAF1;CYCS;PIK3R1;CYC1;MAPK6
Acyl chain remodeling of diacylglycerol and triacylglycerol	0.102068	0.811173	0	0	9.38967	21.4283	DGAT2
Sulfide oxidation to sulfate	0.102068	0.806926	0	0	9.38967	21.4283	TST
Neurophilin interactions with VEGF and VEGF receptor	0.102068	0.802724	0	0	9.38967	21.4283	NRP2
Protein folding	0.103276	0.808012	0	0	2.65745	6.03336	CCT3;LONP2;PFDN2
PI3K pathway	0.103276	0.803847	0	0	2.65745	6.03336	RPS6KB1;PTEN;PIK3R1
Acyl chain remodelling of phosphatidylcholine	0.10528	0.815242	0	0	3.61141	8.12978	PLA2G16;LPCAT3
RXR/VDR pathway	0.10528	0.811083	0	0	3.61141	8.12978	RPS6KB1;PPARG
Ras signaling pathway	0.10528	0.806966	0	0	3.61141	8.12978	RALA;PIK3R1
CARM1 and regulation of the estrogen receptor	0.10528	0.80289	0	0	3.61141	8.12978	NRIP1;PHB2
p53 activity regulation	0.107853	0.818384	0	0	1.98934	4.43022	PPP2CA;CCND2;PTEN;CYCS;HIPK2
C-Myb transcription factor network	0.107898	0.814632	0	0	2.20933	4.91923	SLC25A3;NCOR1;MAT2A;HIPK2
Myc active pathway	0.107898	0.810579	0	0	2.20933	4.91923	CCND2;HSPA4;HSPD1;MTDH
BAD phosphorylation regulation	0.112165	0.83846	0	0	3.47766	7.60837	PRKAR2B;PIK3R1
Cooperation of prefoldin and TriC/CCT in actin and tubulin folding	0.112165	0.83433	0	0	3.47766	7.60837	CCT3;PFDN2
VEGFR1 pathway	0.112165	0.83024	0	0	3.47766	7.60837	NRP2;PIK3R1
FSH signaling pathway	0.112165	0.82619	0	0	3.47766	7.60837	RPS6KB1;RHEB
Dual incision reaction in TC-NER	0.119163	0.873477	0	0	3.35345	7.13368	POLR2F;POLR2L
Messenger RNA capping	0.119163	0.869257	0	0	3.35345	7.13368	POLR2F;POLR2L
PERK-regulated gene expression	0.119163	0.865078	0	0	3.35345	7.13368	HSPA5;ASNS
PKB-mediated events	0.119163	0.860939	0	0	3.35345	7.13368	RPS6KB1;RHEB
Telomere extension by telomerase	0.121199	0.871478	0	0	7.82473	16.5127	NHP2
eIF4E release	0.121199	0.867347	0	0	7.82473	16.5127	RHEB
Molybdenum cofactor biosynthesis	0.121199	0.863256	0	0	7.82473	16.5127	MOCS2
SHP2 signaling	0.12146	0.861052	0	0	2.47097	5.20923	ANGPT1;LMO4;PIK3R1
Association of TriC/CCT with target proteins during biosynthesis	0.126266	0.890945	0	0	3.23782	6.70021	CCT3;LONP2
Transferrin endocytosis and recycling	0.126266	0.886801	0	0	3.23782	6.70021	ATP6V0B;ATP6V1G1
IGF1 pathway	0.126266	0.882696	0	0	3.23782	6.70021	RPS6KB1;PIK3R1
Interleukin-1 signaling pathway	0.128822	0.896411	0	0	1.87793	3.8485	PIK3R1;UBE2A;MAPK6;UBE2K;UBE2L3
Biosynthesis of the N-glycan precursor (dolichol lipid-linked oligosaccharide, LLO) and transfer to a nascent protein	0.133467	0.924475	0	0	3.12989	6.30328	DPM1;DOLK
Inactivation of GSK3 by Akt causes accumulation of beta-catenin in alveolar macrophages	0.133467	0.920254	0	0	3.12989	6.30328	PPP2CA;PIK3R1
Interleukin-2/STAT5 pathway	0.133467	0.916071	0	0	3.12989	6.30328	CCND2;PIK3R1
Signaling by FGFR in disease	0.138337	0.945199	0	0	1.83392	3.62761	PPP2CA;PRKAR2B;YWHAB;PTEN;PIK3R1
Acetylcholine biosynthesis	0.139923	0.951728	0	0	6.70691	13.1902	PDHA1
Apoptotic factor-mediated response	0.139923	0.94746	0	0	6.70691	13.1902	CYCS
BAD activation and translocation to mitochondria	0.139923	0.94323	0	0	6.70691	13.1902	YWHAB
Internal ribosome entry pathway	0.139923	0.939038	0	0	6.70691	13.1902	EIF3A
MEK activation	0.139923	0.934883	0	0	6.70691	13.1902	YWHAB
Negative regulation of the PI3K/Akt network	0.139923	0.930765	0	0	6.70691	13.1902	PTEN
NrCAM interactions	0.139923	0.926683	0	0	6.70691	13.1902	NRP2
PP2A-mediated dephosphorylation of key metabolic factors	0.139923	0.922636	0	0	6.70691	13.1902	PPP2CA
Glucose metabolism	0.140714	0.923816	0	0	2.30894	4.52789	SLC25A1;PPP2CA;MDH1
Alpha-6 beta-4 integrin signaling pathway	0.140758	0.920108	0	0	3.02893	5.93885	ITGA6;PIK3R1
Stathmin and breast cancer resistance to antimicrotubule agents	0.140758	0.916142	0	0	3.02893	5.93885	HSPA5;PRKAR2B
Gluconeogenesis	0.140758	0.91221	0	0	3.02893	5.93885	SLC25A1;MDH1
Mitochondrial pathway of apoptosis: BH3-only Bcl-2 family	0.152673	0.985195	0	0	1.93601	3.63866	PPP2CA;C1QBP;VDAC3;VDAC2
Negative regulators of RIG-I/MDA5 signaling	0.155583	0.999701	0	0	2.84535	5.29401	TAX1BP1;UBE2K
PIP biosynthesis at the plasma membrane	0.155583	0.995465	0	0	2.84535	5.29401	PTEN;PIK3R1
Aflatoxin B1 metabolism	0.158249	1	0	0	5.86854	10.8192	AKR7A2
S6K1 signaling	0.158249	1	0	0	5.86854	10.8192	RPS6KB1
Degradation of cysteine and homocysteine	0.158249	0.999816	0	0	5.86854	10.8192	TST
Vitamin C (ascorbate) metabolism	0.158249	0.99565	0	0	5.86854	10.8192	CYB5A
Fatty acid elongation in mitochondria	0.158249	0.991518	0	0	5.86854	10.8192	PPT2
Hydrolysis of lysophosphatidylcholine (LPC)	0.158249	0.987421	0	0	5.86854	10.8192	GPCPD1
Insulin secretion regulation by fatty acids bound to GPR40 (FFAR1)	0.158249	0.983358	0	0	5.86854	10.8192	GNA11
Lysine catabolism	0.158249	0.979328	0	0	5.86854	10.8192	DLD
Nicotinate metabolism	0.158249	0.97533	0	0	5.86854	10.8192	NAMPT
Cysteine and methionine metabolism	0.163103	1	0	0	2.76167	5.00794	LDHB;MAT2A
TOR signaling	0.163103	0.997105	0	0	2.76167	5.00794	RPS6KB1;RHEB
Pyrimidine metabolism	0.164823	1	0	0	1.87793	3.3857	CMPK1;POLR1D;POLR2F;POLR2L
Ubiquitin-mediated proteolysis	0.16514	1	0	0	1.72604	3.10853	CDC34;CUL2;UBE2A;UBE2K;UBE2L3
Retinoblastoma protein regulation	0.166087	1	0	0	2.13402	3.83108	PPP2CA;CCND2;PPARG
Adipocytokine signaling pathway	0.171315	1	0	0	2.10217	3.70875	ACSL1;ADIPOQ;ADIPOR2
Signaling by ERBB2	0.17311	1	0	0	1.84111	3.229	PRKAR2B;YWHAB;PTEN;PIK3R1
Type I hemidesmosome assembly	0.176185	1	0	0	5.21648	9.05696	ITGA6
West Nile virus infection	0.176185	1	0	0	5.21648	9.05696	CYCS
Folding of actin by CCT/TriC	0.176185	1	0	0	5.21648	9.05696	CCT3
Nef-mediated CD4 downregulation	0.176185	1	0	0	5.21648	9.05696	ARF1
MHC class II antigen presentation	0.177307	1	0	0	1.82324	3.15397	ARF1;CANX;OSBPL1A;DYNLL2
Signaling to ERKs	0.178327	1	0	0	2.60824	4.49697	RALA;YWHAB
PI3K/PLC/TRK pathway	0.178327	1	0	0	2.60824	4.49697	YWHAB;PIK3R1
Chagas disease	0.181538	1	0	0	1.80571	3.08106	PPP2CA;GNA11;PIK3R1;CALR
PI3K/AKT activation	0.186019	1	0	0	2.53775	4.26826	PTEN;PIK3R1
AP-1 transcription factor network	0.187271	1	0	0	2.01207	3.37062	COPS5;FABP4;PTEN
Renal cell carcinoma	0.187271	1	0	0	2.01207	3.37062	FH;CUL2;PIK3R1
Transcription	0.190013	1	0	0	1.5563	2.58449	SSB;NFIA;POLR1D;POLR2F;HIST2H2AC;POLR2L
ERBB1 downstream pathway	0.190098	1	0	0	1.77164	2.94129	PPP2CA;RALA;YWHAB;PIK3R1
Interleukin-6 signaling pathway	0.192674	1	0	0	1.98373	3.26673	RPS6KB1;LMO4;PIK3R1
Signaling by NGF	0.193472	1	0	0	1.48705	2.44266	PPP2CA;RALA;PRKAR2B;YWHAB;PSEN2;PTEN;PIK3R1
Phospholipase C signaling pathway	0.193741	1	0	0	4.69484	7.70533	PIK3R1
Rheb GTPase activity by AMPK regulation	0.193741	1	0	0	4.69484	7.70533	RHEB
COPI-mediated vesicle transport	0.193741	1	0	0	4.69484	7.70533	ARF1
Deregulation of CDK5 in Alzheimer's disease	0.193741	1	0	0	4.69484	7.70533	PPP2CA
Glycoprotein 1b-IX-V activation signaling	0.193741	1	0	0	4.69484	7.70533	PIK3R1
Insulin secretion regulation by acetylcholine	0.193741	1	0	0	4.69484	7.70533	GNA11
BMAL1-CLOCK/NPAS2 activates circadian expression	0.193756	1	0	0	2.47097	4.05524	NCOR1;NAMPT
Signaling of hepatocyte growth factor receptor	0.193756	1	0	0	2.47097	4.05524	PTEN;PIK3R1
Trefoil factor initiation of mucosal healing	0.193756	1	0	0	2.47097	4.05524	CYCS;PIK3R1
ERBB4 signaling events	0.193756	1	0	0	2.47097	4.05524	NCOR1;PIK3R1
Nuclear receptors	0.193756	1	0	0	2.47097	4.05524	ESRRA;PPARG
Interleukin-2 signaling pathway	0.196997	1	0	0	1.21944	1.98106	CYB5A;GPX4;ACSL1;NDUFA12;YWHAB;ASNS;IMMT;PIK3R1;EIF2S2;EHD1;DNAJC3;LDHB;ZEB2;CCND2;MAT2A;RPS6KB1;NAMPT;GARS;TOP1;SSBP1;NDUFV2;ABCE1
FAS pathway and stress induction of heat shock protein regulation	0.201534	1	0	0	2.40761	3.8565	FAF1;CYCS
GAB1 signalosome	0.201534	1	0	0	2.40761	3.8565	PTEN;PIK3R1
HIV-1 transcription initiation	0.201534	1	0	0	2.40761	3.8565	POLR2F;POLR2L
Iron uptake and transport	0.201534	1	0	0	2.40761	3.8565	ATP6V0B;ATP6V1G1
TGF-beta signaling pathway	0.20309	1	0	0	1.52265	2.42726	PPP2CA;ZEB2;COPS5;RPS6KB1;PIK3R1;MAPK6
Nuclear signaling by ErbB4	0.209347	1	0	0	2.34742	3.6708	NCOR1;PSEN2
Alpha-linolenic (omega3) and linoleic (omega6) acid metabolism	0.210922	1	0	0	4.26803	6.64219	ACSL1
Regulated proteolysis of p75 neurotrophin receptor	0.210922	1	0	0	4.26803	6.64219	PSEN2
Attenuation of GPCR signaling	0.210922	1	0	0	4.26803	6.64219	PRKAR2B
SUMOylation as a mechanism to modulate CtBP-dependent gene responses	0.210922	1	0	0	4.26803	6.64219	UBE2A
Signaling by VEGF	0.210922	1	0	0	4.26803	6.64219	NRP2
Stress fiber formation mediated by Rho-selective guanine exchange factor AKAP13	0.210922	1	0	0	4.26803	6.64219	PRKAR2B
Cystic fibrosis transmembrane conductance regulator (CFTR) and beta 2 adrenergic receptor (b2AR) pathway	0.210922	1	0	0	4.26803	6.64219	PRKAR2B
E2F1 destruction pathway	0.210922	1	0	0	4.26803	6.64219	CDC34
Valine, leucine and isoleucine biosynthesis	0.210922	1	0	0	4.26803	6.64219	PDHA1
Vitamin B5 (pantothenate) metabolism	0.210922	1	0	0	4.26803	6.64219	PANK3
eIF2 regulation	0.210922	1	0	0	4.26803	6.64219	EIF2S2
Integrin beta-4 pathway	0.210922	1	0	0	4.26803	6.64219	ITGA6
Methylation	0.210922	1	0	0	4.26803	6.64219	MAT2A
Notch receptor processing	0.210922	1	0	0	4.26803	6.64219	PSEN2
Signaling by EGFR in cancer	0.212032	1	0	0	1.69183	2.62406	PRKAR2B;YWHAB;PTEN;PIK3R1
Calcium regulation in the cardiac cell	0.212563	1	0	0	1.57545	2.43961	RGS2;PRKAR2B;YWHAB;GNA11;CALR
Plasma membrane estrogen receptor signaling	0.217191	1	0	0	2.29016	3.49703	GNA11;PIK3R1
Bioactive peptide-induced signaling pathway	0.217191	1	0	0	2.29016	3.49703	GNA11;PIK3R1
Insulin biosynthesis and processing	0.217191	1	0	0	2.29016	3.49703	SPCS2;SEC11C
Integrated breast cancer pathway	0.224081	1	0	0	1.54435	2.30997	RALA;RHEB;PTEN;PHB;HIPK2
Eukaryotic transcription initiation	0.225059	1	0	0	2.23564	3.33421	POLR1D;POLR2F
Fatty acid metabolism	0.225059	1	0	0	2.23564	3.33421	ACSL1;ACAT1
Messenger RNA splicing: minor pathway	0.225059	1	0	0	2.23564	3.33421	POLR2F;POLR2L
Parkin role in the ubiquitin-proteasomal pathway	0.227739	1	0	0	3.91236	5.78856	UBE2L3
Phospholipase C epsilon pathway	0.227739	1	0	0	3.91236	5.78856	PRKAR2B
Reversible hydration of carbon dioxide	0.227739	1	0	0	3.91236	5.78856	CA5B
BMP signaling and regulation	0.227739	1	0	0	3.91236	5.78856	TOB1
SRF and microRNAs in smooth muscle differentiation and proliferation	0.227739	1	0	0	3.91236	5.78856	CCND2
ERK inactivation	0.227739	1	0	0	3.91236	5.78856	PPP2CA
Inhibition of replication initiation of damaged DNA by RB1/E2F1	0.227739	1	0	0	3.91236	5.78856	PPP2CA
Phosphatidylinositol signaling system	0.231464	1	0	0	1.80571	2.64234	PTEN;PIK3R1;DGKH
Signaling by SCF-KIT	0.231464	1	0	0	1.80571	2.64234	YWHAB;PTEN;PIK3R1
Post-translational protein modification	0.240607	1	0	0	1.43719	2.04741	DPM1;CANX;MGAT4B;MLEC;DOLK;CALR
HNF3A pathway	0.240854	1	0	0	2.13402	3.03791	NFIA;NRIP1
Interactions of HIV Vpr protein with host cellular proteins	0.240854	1	0	0	2.13402	3.03791	SLC25A5;SLC25A4
PI3K events in ERBB2 signaling	0.240854	1	0	0	2.13402	3.03791	PTEN;PIK3R1
PI3K class IB pathway	0.244198	1	0	0	3.61141	5.09128	PTEN
Pathways in cancer	0.258177	1	0	0	1.30011	1.76049	FH;RALA;TRAF4;CUL2;PTEN;CYCS;PPARG;ITGA6;PIK3R1
CARM1 transcriptional regulation by protein methylation	0.260307	1	0	0	3.35345	4.51339	PRKAR2B
Signaling by NOTCH2	0.260307	1	0	0	3.35345	4.51339	PSEN2
Signaling by PDGF	0.262453	1	0	0	1.53929	2.05908	PRKAR2B;YWHAB;PTEN;PIK3R1
Actions of nitric oxide in the heart	0.264626	1	0	0	1.9978	2.65595	PRKAR2B;PIK3R1
LKB1 signaling events	0.264626	1	0	0	1.9978	2.65595	YWHAB;PSEN2
Arf6 vesicle-mediated transport	0.276074	1	0	0	3.12989	4.02844	ARF1
Repression of pain sensation by the transcriptional regulator DREAM	0.276074	1	0	0	3.12989	4.02844	PRKAR2B
Signaling to p38 via RIT and RIN	0.276074	1	0	0	3.12989	4.02844	YWHAB
Stress induction of HSP regulation	0.276074	1	0	0	3.12989	4.02844	CYCS
Coagulation intrinsic pathway	0.276074	1	0	0	3.12989	4.02844	C1QBP
Terpenoid backbone biosynthesis	0.276074	1	0	0	3.12989	4.02844	ACAT1
TrkA receptor signaling pathway	0.276074	1	0	0	3.12989	4.02844	PIK3R1
Fibrinolysis pathway	0.276074	1	0	0	3.12989	4.02844	UBE2A
Arf6 integrin-mediated signaling pathway	0.280482	1	0	0	1.91626	2.43604	RALA;ITGA6
Ceramide signaling pathway	0.280482	1	0	0	1.91626	2.43604	AIFM1;CYCS
FoxO family signaling	0.280482	1	0	0	1.91626	2.43604	RALA;YWHAB
Interleukin-5 signaling pathway	0.280482	1	0	0	1.91626	2.43604	RPS6KB1;PIK3R1
Type 2 diabetes mellitus	0.288401	1	0	0	1.87793	2.33503	ADIPOQ;PIK3R1
Pantothenate and CoA biosynthesis	0.291505	1	0	0	2.93427	3.61708	PANK3
Acyl chain remodelling of phosphatidylinositol	0.291505	1	0	0	2.93427	3.61708	PLA2G16
Rap1 signaling	0.291505	1	0	0	2.93427	3.61708	YWHAB
B cell survival pathway	0.291505	1	0	0	2.93427	3.61708	PIK3R1
SREBF and miR-33 in cholesterol and lipid homeostasis	0.291505	1	0	0	2.93427	3.61708	SCD
Cell death signaling by NRIF in the nucleus	0.291505	1	0	0	2.93427	3.61708	PSEN2
Sonic Hedgehog (Shh) pathway	0.291505	1	0	0	2.93427	3.61708	PRKAR2B
Sprouty regulation of FGF signaling	0.291505	1	0	0	2.93427	3.61708	PPP2CA
Interleukin-9 signaling pathway	0.291505	1	0	0	2.93427	3.61708	PIK3R1
PI3K subunit p85 role in regulation of actin organization and cell migration	0.291505	1	0	0	2.93427	3.61708	PIK3R1
PDGFB signaling pathway	0.295636	1	0	0	1.45576	1.77403	PPP2CA;YWHAB;PTEN;PIK3R1
Nuclear receptor transcription pathway	0.296311	1	0	0	1.84111	2.23943	ESRRA;PPARG
Endometrial cancer	0.304207	1	0	0	1.80571	2.14888	PTEN;PIK3R1
Platelet sensitization by LDL	0.306608	1	0	0	2.76167	3.26481	PPP2CA
Acyl chain remodelling of phosphatidylglycerol	0.306608	1	0	0	2.76167	3.26481	LPGAT1
Atypical NF-kappaB pathway	0.306608	1	0	0	2.76167	3.26481	PIK3R1
SHC-related events	0.306608	1	0	0	2.76167	3.26481	YWHAB
SHC1 events in EGFR signaling	0.306608	1	0	0	2.76167	3.26481	YWHAB
Beta-catenin phosphorylation cascade	0.306608	1	0	0	2.76167	3.26481	PPP2CA
Chylomicron-mediated lipid transport	0.306608	1	0	0	2.76167	3.26481	LPL
Energy-dependent regulation of mTOR by LKB1-AMPK	0.306608	1	0	0	2.76167	3.26481	RHEB
Osteoclast signaling	0.306608	1	0	0	2.76167	3.26481	ATP6V1G1
PIP biosynthesis at the Golgi membrane	0.306608	1	0	0	2.76167	3.26481	ARF1
Amyotrophic lateral sclerosis (ALS)	0.312086	1	0	0	1.77164	2.06303	DERL1;CYCS
Thrombin signaling through protease-activated receptors	0.312086	1	0	0	1.77164	2.06303	GNA11;PIK3R1
Arginine and proline metabolism	0.319947	1	0	0	1.73883	1.98157	GLUD1;GLUL
Kit receptor signaling pathway	0.319947	1	0	0	1.73883	1.98157	RPS6KB1;PIK3R1
Phosphatidylcholine biosynthesis	0.32139	1	0	0	2.60824	2.96062	CHPT1
Activated AMPK stimulation of fatty-acid oxidation in muscle	0.32139	1	0	0	2.60824	2.96062	ACSL1
CBL signaling regulation	0.32139	1	0	0	2.60824	2.96062	PIK3R1
Corticosteroids and cardioprotection	0.32139	1	0	0	2.60824	2.96062	PIK3R1
Downregulation of MTA-3 in ER-negative breast tumors	0.32139	1	0	0	2.60824	2.96062	MTA3
Human cytomegalovirus and MAP kinase pathways	0.32139	1	0	0	2.60824	2.96062	PIK3R1
Nicotinic acetylcholine receptor role in the regulation of apoptosis	0.32139	1	0	0	2.60824	2.96062	PIK3R1
PKA activation in glucagon signaling	0.32139	1	0	0	2.60824	2.96062	PRKAR2B
Cell surface interactions at the vascular wall	0.323901	1	0	0	1.49835	1.68912	ANGPT1;ITGA6;PIK3R1
Fc gamma receptor-mediated phagocytosis	0.323901	1	0	0	1.49835	1.68912	RPS6KB1;ARPC5L;PIK3R1
RNA polymerase I transcription	0.327785	1	0	0	1.70721	1.90422	POLR1D;HIST2H2AC
Calcium signaling pathway	0.329834	1	0	0	1.31877	1.46274	GNA11;VDAC3;VDAC2;SLC25A5;SLC25A4
Signaling by FGFR1 fusion mutants	0.335857	1	0	0	2.47097	2.696	PIK3R1
Signaling by constitutively active EGFR	0.335857	1	0	0	2.47097	2.696	PIK3R1
Cell cycle progression regulation by PLK3	0.335857	1	0	0	2.47097	2.696	CYCS
Telomeres, telomerase, cellular aging, and immortality	0.335857	1	0	0	2.47097	2.696	PPP2CA
Destabilization of mRNA by butyrate response factor 1 (BRF1)	0.335857	1	0	0	2.47097	2.696	YWHAB
Tob role in T-cell activation	0.335857	1	0	0	2.47097	2.696	TOB1
ER-associated degradation (ERAD) pathway	0.335857	1	0	0	2.47097	2.696	CANX
FRS2-mediated activation	0.335857	1	0	0	2.47097	2.696	YWHAB
G-protein-independent seven transmembrane receptor signaling	0.335857	1	0	0	2.47097	2.696	MAPK6
IGF-1 receptor and longevity	0.335857	1	0	0	2.47097	2.696	PIK3R1
Inhibition of T cell receptor signaling by activated Csk	0.335857	1	0	0	2.47097	2.696	PRKAR2B
Acute myeloid leukemia	0.343386	1	0	0	1.64731	1.76081	RPS6KB1;PIK3R1
PI3K cascade	0.343386	1	0	0	1.64731	1.76081	PTEN;PIK3R1
Peroxisomal lipid metabolism	0.350017	1	0	0	2.34742	2.46426	IDH1
Apoptotic signaling in response to DNA damage	0.350017	1	0	0	2.34742	2.46426	CYCS
Signaling by Hippo	0.350017	1	0	0	2.34742	2.46426	YWHAB
Urea cycle and metabolism of amino groups	0.350017	1	0	0	2.34742	2.46426	GLUD1
GATA3-mediated activation of Th2 cytokine expression	0.350017	1	0	0	2.34742	2.46426	PRKAR2B
Golgi-associated vesicle biogenesis	0.350017	1	0	0	2.34742	2.46426	ARF1
ID regulation of gene expression	0.350017	1	0	0	2.34742	2.46426	ITGA6
N-glycan antennae elongation in the medial/trans-Golgi	0.350017	1	0	0	2.34742	2.46426	MGAT4B
Nerve growth factor (NGF) pathway	0.350017	1	0	0	2.34742	2.46426	PIK3R1
Arachidonic acid metabolism	0.351143	1	0	0	1.61891	1.69429	CBR1;GPX4
Tryptophan metabolism	0.351143	1	0	0	1.61891	1.69429	HSD17B10;ACAT1
HIV-1 Nef as negative effector of Fas and TNF	0.351143	1	0	0	1.61891	1.69429	PSEN2;CYCS
Nucleotide excision repair	0.351143	1	0	0	1.61891	1.69429	POLR2F;POLR2L
Senescence and autophagy	0.353083	1	0	0	1.42268	1.48108	SH3GLB1;ATG3;PTEN
EGF/EGFR signaling pathway	0.35349	1	0	0	1.33187	1.38501	RALA;RPS6KB1;PTEN;PIK3R1
RNA degradation	0.358869	1	0	0	1.59147	1.63093	HSPA9;HSPD1
Caspase cascade in apoptosis	0.358869	1	0	0	1.59147	1.63093	CYCS;TOP1
Telomere maintenance	0.358869	1	0	0	1.59147	1.63093	NHP2;HIST2H2AC
Integrin-mediated cell adhesion	0.358905	1	0	0	1.40845	1.44324	ITGA6;SORBS1;MAPK6
Prion pathway	0.363875	1	0	0	2.23564	2.2601	HSPA5
Biosynthesis of unsaturated fatty acids	0.363875	1	0	0	2.23564	2.2601	SCD
CD28-dependent PI3K/Akt signaling	0.363875	1	0	0	2.23564	2.2601	PIK3R1
T cell activation co-stimulatory signal	0.363875	1	0	0	2.23564	2.2601	PIK3R1
E-cadherin keratinocyte pathway	0.363875	1	0	0	2.23564	2.2601	PIK3R1
Y branching of actin filaments	0.363875	1	0	0	2.23564	2.2601	PSMA7
p38 MK2 pathway	0.363875	1	0	0	2.23564	2.2601	YWHAB
IGF1 signaling pathway	0.363875	1	0	0	2.23564	2.2601	PIK3R1
Mitochondrial tRNA aminoacylation	0.363875	1	0	0	2.23564	2.2601	GARS
Oxidative stress-induced gene expression via Nrf2	0.363875	1	0	0	2.23564	2.2601	AKR7A2
TNF-alpha signaling pathway	0.36472	1	0	0	1.39451	1.40653	PPP2CA;PSMD2;GLUL
RAGE pathway	0.366561	1	0	0	1.56495	1.57056	FABP4;ADIPOQ
Androgen receptor proteolysis and transcription regulation	0.374217	1	0	0	1.53929	1.513	PRDX1;NRIP1
Clathrin derived vesicle budding	0.374217	1	0	0	1.53929	1.513	ARF1;AP3S1
HIV genome transcription	0.374217	1	0	0	1.53929	1.513	POLR2F;POLR2L
Leptin signaling pathway	0.374217	1	0	0	1.53929	1.513	RPS6KB1;PIK3R1
CTLA4 inhibitory signaling	0.377439	1	0	0	2.13402	2.07927	PPP2CA
Smooth muscle contraction	0.377439	1	0	0	2.13402	2.07927	SORBS1
T cell receptor downstream signaling	0.377439	1	0	0	2.13402	2.07927	PTEN
Nephrin interactions	0.377439	1	0	0	2.13402	2.07927	PIK3R1
Nitric oxide signaling pathway	0.377439	1	0	0	2.13402	2.07927	PRKAR2B
Circadian rhythm	0.381835	1	0	0	1.51446	1.45808	NCOR1;NAMPT
Colorectal cancer	0.381835	1	0	0	1.51446	1.45808	CYCS;PIK3R1
Fibroblast growth factor receptor pathway	0.387883	1	0	0	1.34138	1.27036	RPS6KB1;PIK3R1;MAPK6
Progesterone-initiated oocyte maturation	0.390714	1	0	0	2.04123	1.91831	PRKAR2B
Angiogenesis	0.390714	1	0	0	2.04123	1.91831	ANGPT1
Signaling events mediated by the hedgehog family	0.390714	1	0	0	2.04123	1.91831	PIK3R1
Collagen binding in corneal epithelia mediated by Erk and PI-3 Kinase	0.390714	1	0	0	2.04123	1.91831	PIK3R1
Downregulation of SMAD2/3-SMAD4 transcriptional activity	0.390714	1	0	0	2.04123	1.91831	NCOR1
Hypoxia and p53 in the cardiovascular system	0.390714	1	0	0	2.04123	1.91831	UBE2A
Mismatch repair	0.390714	1	0	0	2.04123	1.91831	SSBP1
Mitochondrial pathway of apoptosis: antiapoptotic Bcl-2 family	0.390714	1	0	0	2.04123	1.91831	MAPK6
Plexin D1 signaling	0.403707	1	0	0	1.95618	1.77439	ITGA6
Ras-independent pathway in NK cell-mediated cytotoxicity	0.403707	1	0	0	1.95618	1.77439	PIK3R1
SREBP signaling	0.403707	1	0	0	1.95618	1.77439	SAR1A
Signal transduction of S1P receptor	0.403707	1	0	0	1.95618	1.77439	MAPK6
Endogenous Toll-like receptor signaling	0.403707	1	0	0	1.95618	1.77439	HSPD1
Inhibition of cellular proliferation by Gleevec	0.403707	1	0	0	1.95618	1.77439	PIK3R1
Lysosome vesicle biogenesis	0.403707	1	0	0	1.95618	1.77439	ARF1
Nicotinate and nicotinamide metabolism	0.403707	1	0	0	1.95618	1.77439	NAMPT
ERK1/ERK2 MAPK pathway	0.404443	1	0	0	1.44456	1.30768	PPP2CA;RPS6KB1
Glioma	0.404443	1	0	0	1.44456	1.30768	PTEN;PIK3R1
LPA receptor mediated events	0.404443	1	0	0	1.44456	1.30768	GNA11;PIK3R1
EGFR1 pathway	0.406587	1	0	0	1.23548	1.11188	EHD1;PDCD5;CYCS;UBE2A
Thyroid-stimulating hormone signaling pathway	0.411891	1	0	0	1.42268	1.26191	RPS6KB1;PIK3R1
Phagosome	0.416169	1	0	0	1.21944	1.06904	ATP6V1G1;ATP6V0B;CANX;CALR
RNA polymerase I transcription initiation	0.416423	1	0	0	1.87793	1.64517	POLR1D
SHC1 events in ERBB2 signaling	0.416423	1	0	0	1.87793	1.64517	YWHAB
Basigin interactions	0.416423	1	0	0	1.87793	1.64517	ITGA6
C-Myc pathway	0.416423	1	0	0	1.87793	1.64517	PPP2CA
Cellular response to hypoxia	0.416423	1	0	0	1.87793	1.64517	CUL2
TPO signaling pathway	0.416423	1	0	0	1.87793	1.64517	PIK3R1
Glutathione conjugation	0.416423	1	0	0	1.87793	1.64517	MGST3
PIP2 hydrolysis	0.416423	1	0	0	1.87793	1.64517	DGKH
SIDS susceptibility pathways	0.419294	1	0	0	1.40144	1.21811	PPARGC1B;HSPD1
T cell receptor signaling in naive CD4+ T cells	0.419294	1	0	0	1.40144	1.21811	PTEN;STK39
G1 to S cell cycle control	0.419294	1	0	0	1.40144	1.21811	CCND2;CDKN2C
Epidermal growth factor receptor (EGFR) pathway	0.422216	1	0	0	1.26887	1.09407	RPS6KB1;PIK3R1;MAPK6
Epithelial cell signaling in Helicobacter pylori infection	0.426648	1	0	0	1.38083	1.17619	ATP6V0B;ATP6V1G1
Endocytosis	0.426782	1	0	0	1.16787	0.994419	EHD1;SH3GLB1;SH3GLB2;SNF8;SMAP1
Selenoamino acid metabolism	0.428869	1	0	0	1.80571	1.52872	MAT2A
ERBB2 role in signal transduction and oncology	0.428869	1	0	0	1.80571	1.52872	PIK3R1
Fibroblast growth factor 1	0.428869	1	0	0	1.80571	1.52872	PPARG
Inhibition of activated T cell apoptosis by neuropeptides VIP and PACAP	0.428869	1	0	0	1.80571	1.52872	PRKAR2B
Integrin family cell surface interactions	0.428869	1	0	0	1.80571	1.52872	ITGA6
PGC-1a regulation	0.428869	1	0	0	1.80571	1.52872	ESRRA
Toll receptor cascades	0.439963	1	0	0	1.18109	0.969752	PPP2CA;UBE2A;UBE2K;UBE2L3
RORA activates circadian expression	0.44105	1	0	0	1.73883	1.4234	NCOR1
Cell cycle: G2/M checkpoint	0.44105	1	0	0	1.73883	1.4234	CDC34
Collecting duct acid secretion	0.44105	1	0	0	1.73883	1.4234	ATP6V1G1
Control of gene expression by vitamin D receptor	0.44105	1	0	0	1.73883	1.4234	NCOR1
ERK5 role in neuronal survival pathway	0.44105	1	0	0	1.73883	1.4234	PIK3R1
Glycolysis	0.44105	1	0	0	1.73883	1.4234	PPP2CA
Insulin regulation of blood glucose	0.44105	1	0	0	1.73883	1.4234	YWHAB
Mammalian calpain regulation of cell motility	0.44105	1	0	0	1.73883	1.4234	PRKAR2B
Pancreatic cancer	0.441209	1	0	0	1.34138	1.09757	RALA;PIK3R1
CDC42 signaling events	0.441209	1	0	0	1.34138	1.09757	RPS6KB1;PIK3R1
Signaling events mediated by HDAC class I	0.441209	1	0	0	1.34138	1.09757	NCOR1;PPARG
Signaling events mediated by VEGFR1 and VEGFR2	0.441209	1	0	0	1.34138	1.09757	ARF1;PIK3R1
Long-term depression	0.441209	1	0	0	1.34138	1.09757	PPP2CA;GNA11
MicroRNA regulation of DNA damage response	0.441209	1	0	0	1.34138	1.09757	CCND2;CYCS
Nucleotide metabolism	0.441209	1	0	0	1.34138	1.09757	CMPK1;AK2
Gastrin-CREB signaling pathway via PKC and MAPK	0.447641	1	0	0	1.13952	0.915908	RGS2;YWHAB;GNA11;PIK3R1;DGKH
Phase II of biological oxidations: conjugation	0.448413	1	0	0	1.32249	1.06069	MAT2A;MGST3
Rac1 cell motility signaling pathway	0.448413	1	0	0	1.32249	1.06069	RPS6KB1;PIK3R1
Bacterial invasion of epithelial cells	0.448413	1	0	0	1.32249	1.06069	ARPC5L;PIK3R1
Viral myocarditis	0.448413	1	0	0	1.32249	1.06069	SGCD;CYCS
Melanoma	0.448413	1	0	0	1.32249	1.06069	PTEN;PIK3R1
CXCR4 signaling pathway	0.450321	1	0	0	1.21418	0.968669	PTEN;ITGA6;PIK3R1
Phosphatidic acid biosynthesis	0.452971	1	0	0	1.67673	1.32784	AGPAT3
TRAIL signaling pathway	0.452971	1	0	0	1.67673	1.32784	PIK3R1
Endosomal sorting complex required for transport (ESCRT) pathway	0.452971	1	0	0	1.67673	1.32784	SNF8
Extension of telomeres	0.452971	1	0	0	1.67673	1.32784	NHP2
Interleukin receptor SHC signaling	0.452971	1	0	0	1.67673	1.32784	PIK3R1
Multi-step regulation of transcription by PITX2	0.452971	1	0	0	1.67673	1.32784	CCND2
Nef in HIV-1 replication and disease pathogenesis	0.452971	1	0	0	1.67673	1.32784	ARF1
Costimulation by the CD28 family	0.455565	1	0	0	1.30412	1.02532	PPP2CA;PIK3R1
Signaling by NOTCH1	0.462663	1	0	0	1.28626	0.991391	NCOR1;PSEN2
Purine metabolism	0.463467	1	0	0	1.14508	0.88059	AK2;POLR1D;POLR2F;POLR2L
ADP-ribosylation factor	0.464639	1	0	0	1.61891	1.24088	ARF1
Post-translational modification: biosynthesis of GPI-anchored proteins	0.464639	1	0	0	1.61891	1.24088	DPM1
Reelin signaling pathway	0.464639	1	0	0	1.61891	1.24088	PIK3R1
BARD1 signaling events	0.464639	1	0	0	1.61891	1.24088	UBE2L3
S1P/S1P3 pathway	0.464639	1	0	0	1.61891	1.24088	GNA11
Skeletal myogenesis control by HDAC and calcium/calmodulin-dependent kinase (CaMK)	0.464639	1	0	0	1.61891	1.24088	PIK3R1
Statin pathway	0.464639	1	0	0	1.61891	1.24088	LPL
Thyroid cancer	0.464639	1	0	0	1.61891	1.24088	PPARG
Homologous recombination	0.464639	1	0	0	1.61891	1.24088	SSBP1
Influence of Ras and Rho proteins on G1 to S transition	0.464639	1	0	0	1.61891	1.24088	PIK3R1
Lipoprotein metabolism	0.464639	1	0	0	1.61891	1.24088	LPL
Seven transmembrane receptor signaling through beta-arrestin	0.469706	1	0	0	1.26887	0.958823	PPP2CA;MAPK6
E2F transcription factor network	0.469706	1	0	0	1.26887	0.958823	UXT;CDKN2C
Integrins in angiogenesis	0.469706	1	0	0	1.26887	0.958823	RPS6KB1;PIK3R1
Retinoic acid receptor-mediated signaling	0.476059	1	0	0	1.56495	1.16152	NRIP1
Signaling by FGFR1 mutants	0.476059	1	0	0	1.56495	1.16152	PIK3R1
Signaling pathway from G-protein families	0.476059	1	0	0	1.56495	1.16152	PRKAR2B
p38-alpha and p38-beta regulation	0.476059	1	0	0	1.56495	1.16152	RALA
MicroRNAs in muscle cell differentiation	0.476059	1	0	0	1.56495	1.16152	PRKAR2B
Nectin adhesion pathway	0.476059	1	0	0	1.56495	1.16152	PIK3R1
Nuclear events mediated by MAP kinases	0.476059	1	0	0	1.56495	1.16152	PPP2CA
PDGFA signaling pathway	0.476059	1	0	0	1.56495	1.16152	PIK3R1
Prolactin activation of MAPK signaling	0.476694	1	0	0	1.25196	0.927551	RPS6KB1;PIK3R1
Arrhythmogenic right ventricular cardiomyopathy (ARVC)	0.476694	1	0	0	1.25196	0.927551	SGCD;ITGA6
Lysosome	0.477854	1	0	0	1.16401	0.859563	ATP6V0B;PPT2;AP3S1
Notch signaling pathway	0.477854	1	0	0	1.16401	0.859563	NCOR1;PSEN2;PIK3R1
BDNF signaling pathway	0.48285	1	0	0	1.07927	0.785764	RGS2;HSPA5;LMO4;CALR;OSBPL1A;PDIA4
RIG-I/MDA5-mediated induction of interferon-alpha/beta pathways	0.483625	1	0	0	1.23548	0.89751	TAX1BP1;UBE2K
Activated NOTCH1 signaling in the nucleus	0.487236	1	0	0	1.51446	1.08891	PSEN2
Alpha-V beta-3 integrin/OPN pathway	0.487236	1	0	0	1.51446	1.08891	PIK3R1
RNA polymerase I promoter opening	0.487236	1	0	0	1.51446	1.08891	HIST2H2AC
Ras family activation regulation	0.487236	1	0	0	1.51446	1.08891	DAB2IP
Signal amplification	0.487236	1	0	0	1.51446	1.08891	GNA11
CD28 co-stimulation	0.487236	1	0	0	1.51446	1.08891	PIK3R1
p75 neurotrophin receptor-mediated signaling	0.494063	1	0	0	1.13585	0.800877	PSEN2;CYCS;PIK3R1
Packaging of telomere ends	0.498174	1	0	0	1.46714	1.02231	HIST2H2AC
Prothrombin activation intrinsic pathway	0.498174	1	0	0	1.46714	1.02231	C1QBP
Alpha-synuclein signaling	0.498174	1	0	0	1.46714	1.02231	UBE2L3
Fibrin clot formation (clotting cascade)	0.498174	1	0	0	1.46714	1.02231	C1QBP
Netrin-mediated signaling events	0.498174	1	0	0	1.46714	1.02231	PIK3R1
p73 transcription factor network	0.504075	1	0	0	1.18857	0.814204	NDUFS2;HAGH
E2F-mediated regulation of DNA replication	0.50888	1	0	0	1.42268	0.961079	PPP2CA
Glucagon signaling in metabolic regulation	0.50888	1	0	0	1.42268	0.961079	PRKAR2B
Glycoprotein VI-mediated activation cascade	0.50888	1	0	0	1.42268	0.961079	PIK3R1
Metapathway biotransformation	0.509355	1	0	0	1.07927	0.728088	NAA50;AKR7A2;NAA20;MGST3
Nuclear beta-catenin signaling and target gene transcription regulation	0.510774	1	0	0	1.17371	0.78853	CCND2;YWHAB
Opioid signaling	0.510774	1	0	0	1.17371	0.78853	PPP2CA;PRKAR2B
MAP kinase signaling pathway	0.517414	1	0	0	1.15922	0.763824	RPS6KB1;MAPK6
EGF receptor transactivation by GPCRs in cardiac hypertrophy	0.519359	1	0	0	1.38083	0.904668	GNA11
N-cadherin signaling events	0.519359	1	0	0	1.38083	0.904668	PIK3R1
Nuclear receptors in lipid metabolism and toxicity	0.519359	1	0	0	1.38083	0.904668	PPARG
ATM-dependent DNA damage response	0.523993	1	0	0	1.14508	0.740039	CCND2;PTEN
Prion diseases	0.529614	1	0	0	1.34138	0.852592	HSPA5
Arf6 signal transduction regulation	0.529614	1	0	0	1.34138	0.852592	GNA11
Autophagy regulation	0.529614	1	0	0	1.34138	0.852592	ATG3
EGF receptor (ErbB1) signaling pathway	0.529614	1	0	0	1.34138	0.852592	PIK3R1
Ether lipid metabolism	0.529614	1	0	0	1.34138	0.852592	CHPT1
Integrated cancer pathway	0.529614	1	0	0	1.34138	0.852592	PTEN
Interleukin-7 signaling pathway	0.529614	1	0	0	1.34138	0.852592	PIK3R1
Linoleic acid metabolism	0.529614	1	0	0	1.34138	0.852592	ACSL1
PIK3C1/AKT pathway	0.529614	1	0	0	1.34138	0.852592	YWHAB
T cell signal transduction	0.530512	1	0	0	1.13129	0.717136	PRDX1;MAPK6
Phospholipids as signaling intermediaries	0.53965	1	0	0	1.30412	0.804426	PIK3R1
Transport to the Golgi and subsequent modification	0.53965	1	0	0	1.30412	0.804426	MGAT4B
GM-CSF-mediated signaling events	0.53965	1	0	0	1.30412	0.804426	PIK3R1
Glycogen metabolism	0.53965	1	0	0	1.30412	0.804426	PPP2CA
Developmental biology	0.539878	1	0	0	1.00604	0.620134	NRP2;NCOR1;FABP4;YWHAB;ADIPOQ;MED8;LPL;PPARG;PLIN1
Hemostasis pathway	0.540844	1	0	0	1.00317	0.616573	EHD1;PPP2CA;ANGPT1;HSPA5;PRKAR2B;C1QBP;GNA11;ITGA6;PIK3R1;DGKH
Membrane trafficking	0.541115	1	0	0	1.05899	0.650347	ARF1;SNF8;AP3S1
TGF-beta regulation of skeletal system development	0.543367	1	0	0	1.10467	0.673814	PPP2CA;RPS6KB1
FRA pathway	0.549474	1	0	0	1.26887	0.759795	TXLNG
Interleukin-23-mediated signaling events	0.549474	1	0	0	1.26887	0.759795	PIK3R1
TNF-alpha effects on cytokine activity, cell motility, and apoptosis	0.551226	1	0	0	1.0433	0.621399	TRAF4;ANGPT1;NRIP1
Focal adhesion	0.555792	1	0	0	1.00748	0.591752	CCND2;PTEN;ITGA6;PIK3R1;MAPK6
Signaling events mediated by HDAC class II	0.559087	1	0	0	1.23548	0.718371	YWHAB
EGFR interaction with phospholipase C-gamma	0.559087	1	0	0	1.23548	0.718371	PRKAR2B
Adrenergic pathway	0.561204	1	0	0	1.02807	0.593884	RGS2;GNA11;MAPK6
Prostate cancer	0.568334	1	0	0	1.05502	0.596134	PTEN;PIK3R1
Aurora B signaling	0.568497	1	0	0	1.2038	0.67986	PSMA3
Signaling events regulated by Ret tyrosine kinase	0.568497	1	0	0	1.2038	0.67986	PIK3R1
E-cadherin nascent AJ-like junctions pathway	0.568497	1	0	0	1.2038	0.67986	PIK3R1
Vitamin A and carotenoid metabolism	0.568497	1	0	0	1.2038	0.67986	LPL
FRS2-mediated cascade	0.568497	1	0	0	1.2038	0.67986	YWHAB
G13 signaling pathway	0.568497	1	0	0	1.2038	0.67986	RPS6KB1
Negative regulation of FGFR signaling	0.577706	1	0	0	1.17371	0.644003	PPP2CA
Transcriptional activity of SMAD2/SMAD3-SMAD4 heterotrimer	0.586719	1	0	0	1.14508	0.610569	NCOR1
ERBB1 internalization pathway	0.586719	1	0	0	1.14508	0.610569	PIK3R1
Fc epsilon receptor I signaling in mast cells	0.586719	1	0	0	1.14508	0.610569	PIK3R1
Interleukin-5 regulation of apoptosis	0.595048	1	0	0	0.978091	0.50774	RGS2;ITGA6;MAPK6
Aldosterone-regulated sodium reabsorption	0.59554	1	0	0	1.11782	0.579351	PIK3R1
Signaling events mediated by T cell protein tyrosine phosphatase (TC-PTP)	0.59554	1	0	0	1.11782	0.579351	PIK3R1
ERBB signaling pathway	0.598137	1	0	0	0.998901	0.513371	RPS6KB1;PIK3R1
G-protein signaling pathways	0.603909	1	0	0	0.988386	0.498475	PRKAR2B;GNA11
Cell differentiation by G alpha (i/o) pathway inferred from mouse Neuro2A model	0.604173	1	0	0	1.09182	0.550164	RALA
Type 1 diabetes mellitus	0.604173	1	0	0	1.09182	0.550164	HSPD1
Growth hormone receptor signaling	0.604173	1	0	0	1.09182	0.550164	PIK3R1
Insulin secretion regulation by glucagon-like peptide-1	0.604173	1	0	0	1.09182	0.550164	PRKAR2B
PI3K class IB pathway in neutrophils	0.604173	1	0	0	1.09182	0.550164	PTEN
ERBB2/ERBB3 signaling events	0.612622	1	0	0	1.06701	0.522842	PIK3R1
Vasopressin-regulated water reabsorption	0.612622	1	0	0	1.06701	0.522842	DYNLL2
G-protein-mediated events	0.612622	1	0	0	1.06701	0.522842	PRKAR2B
Lysine degradation	0.612622	1	0	0	1.06701	0.522842	ACAT1
Wnt signaling pathway and pluripotency	0.620847	1	0	0	0.95813	0.456712	PPP2CA;CCND2
RhoA signaling pathway	0.620891	1	0	0	1.0433	0.497235	PTEN
Signaling by FGFR mutants	0.620891	1	0	0	1.0433	0.497235	PIK3R1
Deposition of new CENP-A-containing nucleosomes at the centromere	0.620891	1	0	0	1.0433	0.497235	HIST2H2AC
HNF3B pathway	0.620891	1	0	0	1.0433	0.497235	ALAS1
Interleukin-3 signaling pathway	0.620891	1	0	0	1.0433	0.497235	PIK3R1
Interleukin-3, interleukin-5, and GM-CSF signaling	0.620891	1	0	0	1.0433	0.497235	PIK3R1
Granule cell survival pathway	0.626368	1	0	0	0.948452	0.443702	CYCS;CYC1
Polo-like kinase 1 (PLK1) pathway	0.628984	1	0	0	1.02062	0.473208	PPP2CA
Dilated cardiomyopathy	0.631827	1	0	0	0.938967	0.431117	SGCD;ITGA6
Regulation of NFAT transcription factors	0.636905	1	0	0	0.998901	0.450639	PPARG
Regulation of transcription by NOTCH1 intracellular domain	0.636905	1	0	0	0.998901	0.450639	NCOR1
Delta Np63 pathway	0.636905	1	0	0	0.998901	0.450639	ADRM1
RNA polymerase II transcription	0.637223	1	0	0	0.92967	0.418943	POLR2F;POLR2L
Platelet activation, signaling and aggregation	0.638506	1	0	0	0.916065	0.410968	HSPA5;GNA11;PIK3R1;DGKH
ATM pathway	0.644657	1	0	0	0.978091	0.429417	YWHAB
HES/HEY pathway	0.644657	1	0	0	0.978091	0.429417	NCOR1
Integrin signaling pathway	0.644695	1	0	0	0.908678	0.398889	RALA;PTEN;MAPK6
Myometrial relaxation and contraction pathways	0.644695	1	0	0	0.908678	0.398889	RGS2;PRKAR2B;YWHAB
Chromosome maintenance	0.647829	1	0	0	0.911619	0.39576	NHP2;HIST2H2AC
G alpha 12 pathway	0.652244	1	0	0	0.95813	0.409443	MAPK6
Muscle contraction	0.652244	1	0	0	0.95813	0.409443	SORBS1
Oncostatin M	0.653026	1	0	0	0.905756	0.385978	DNAJC3;HSPA5;NAMPT;ADIPOQ;LPL;PPARG
Interleukin-4 signaling pathway	0.653039	1	0	0	0.902853	0.384722	RPS6KB1;PIK3R1
Amoebiasis	0.658188	1	0	0	0.894254	0.374036	GNA11;PIK3R1
DNA repair	0.658188	1	0	0	0.894254	0.374036	POLR2F;POLR2L
Aquaporin-mediated transport	0.65967	1	0	0	0.938967	0.390625	PRKAR2B
Antigen-activated B-cell receptor generation of second messengers	0.660793	1	0	0	0.890016	0.368747	PRDX1;PTEN;PIK3R1;MAPK6
FSH regulation of apoptosis	0.662349	1	0	0	0.892554	0.367699	ANGPT1;RAB14;IDH1;TMBIM6;MAPK6
Amyloids	0.666937	1	0	0	0.920556	0.37288	HIST2H2AC
G alpha i pathway	0.673267	1	0	0	0.869414	0.343952	RGS2;MAPK6
Signaling events mediated by PTP1B	0.674049	1	0	0	0.902853	0.356132	PIK3R1
Vitamin B12 metabolism	0.674049	1	0	0	0.902853	0.356132	MCEE
Signaling by interleukins	0.678172	1	0	0	0.861438	0.334543	YWHAB;PIK3R1
JNK/MAPK pathway	0.68101	1	0	0	0.885818	0.340312	DLD
Leptin influence on immune response	0.683017	1	0	0	0.853606	0.325425	PPARG;ACAT1
Phospholipase C-mediated cascade	0.687823	1	0	0	0.869414	0.325356	PRKAR2B
RANKL signaling pathway	0.687823	1	0	0	0.869414	0.325356	PIK3R1
Meiotic recombination	0.687823	1	0	0	0.869414	0.325356	HIST2H2AC
Non-small cell lung cancer	0.687823	1	0	0	0.869414	0.325356	PIK3R1
Calcineurin-dependent NFAT signaling role in lymphocytes	0.69449	1	0	0	0.853606	0.311206	YWHAB
TAp63 pathway	0.69449	1	0	0	0.853606	0.311206	TRAF4
Meiotic synapsis	0.69449	1	0	0	0.853606	0.311206	HIST2H2AC
Oocyte meiosis	0.697195	1	0	0	0.830944	0.299713	PPP2CA;YWHAB
Cytosolic DNA-sensing pathway	0.701015	1	0	0	0.838364	0.297808	POLR1D
Thromboxane A2 receptor signaling	0.701015	1	0	0	0.838364	0.297808	GNA11
Pathogenic Escherichia coli infection	0.707401	1	0	0	0.823655	0.285114	ARPC5L
Inositol phosphate metabolism	0.707401	1	0	0	0.823655	0.285114	PTEN
Keratinocyte differentiation	0.707401	1	0	0	0.823655	0.285114	PPP2CA
Actin cytoskeleton regulation	0.712351	1	0	0	0.830944	0.281844	ARPC5L;ITGA6;PIK3R1;MAPK6
HIV life cycle	0.719656	1	0	0	0.795735	0.261782	POLR2F;POLR2L
Signaling by NOTCH	0.723977	1	0	0	0.789048	0.254859	NCOR1;PSEN2
Selenium pathway	0.725755	1	0	0	0.782473	0.250816	PRDX1
Ephrin receptor B forward pathway	0.725755	1	0	0	0.782473	0.250816	PIK3R1
Natural killer cell receptor signaling pathway	0.725755	1	0	0	0.782473	0.250816	MAPK6
Neurotrophic factor-mediated Trk receptor signaling	0.725755	1	0	0	0.782473	0.250816	PIK3R1
G alpha s pathway	0.728241	1	0	0	0.782473	0.248141	RGS2;MAPK6
Interleukin-1 regulation of extracellular matrix	0.728241	1	0	0	0.782473	0.248141	NAMPT;PPARG
Cytochrome P450 pathway	0.731614	1	0	0	0.769645	0.240516	CYB5A
FGF signaling pathway	0.731614	1	0	0	0.769645	0.240516	PIK3R1
Shigellosis	0.737348	1	0	0	0.757232	0.230725	ARPC5L
Signaling events mediated by focal adhesion kinase	0.737348	1	0	0	0.757232	0.230725	PIK3R1
Rho GTPase cycle	0.740699	1	0	0	0.763388	0.229139	G3BP2;ARHGAP29
Angiotensin II-stimulated signaling through G-proteins and beta-arrestin	0.748452	1	0	0	0.733568	0.21255	MAPK6
Endothelins	0.748452	1	0	0	0.733568	0.21255	GNA11
MAPK cascade role in angiogenesis	0.748452	1	0	0	0.733568	0.21255	ANGPT1
Factors involved in megakaryocyte development and platelet production	0.748732	1	0	0	0.751174	0.217371	EHD1;PRKAR2B
Neurotrophin signaling pathway	0.752667	1	0	0	0.745212	0.211739	YWHAB;PIK3R1
Retinol metabolism	0.753827	1	0	0	0.722282	0.204111	DGAT2
Beta-1 integrin cell surface interactions	0.759088	1	0	0	0.711339	0.196072	ITGA6
Signaling by TGF-beta receptor complex	0.759088	1	0	0	0.711339	0.196072	NCOR1
HIF-1 transcriptional activity in hypoxia	0.759088	1	0	0	0.711339	0.196072	COPS5
Cell-cell communication	0.764157	1	0	0	0.727882	0.195787	ITGA6;PIK3R1
Telomerase regulation	0.764236	1	0	0	0.700722	0.188409	RPS6KB1
cAMP cell motility pathway inferred from amoeba model	0.764236	1	0	0	0.700722	0.188409	PTEN
Tight junction	0.778754	1	0	0	0.70599	0.17654	PPP2CA;PTEN
Antiviral mechanism by interferon-stimulated genes	0.779032	1	0	0	0.670691	0.167474	EIF4E2
G alpha q pathway	0.779032	1	0	0	0.670691	0.167474	RGS2
NCAM signaling for neurite out-growth	0.779032	1	0	0	0.670691	0.167474	YWHAB
RIG-I-like receptor signaling pathway	0.783755	1	0	0	0.661244	0.161118	DDX3X
Myocyte adrenergic pathway	0.788378	1	0	0	0.652061	0.155046	GNA11
Chronic myeloid leukemia	0.792901	1	0	0	0.643128	0.149242	PIK3R1
Myc repressed pathway	0.792901	1	0	0	0.643128	0.149242	ITGA6
Capped intron-containing pre-mRNA processing	0.795885	1	0	0	0.680411	0.155338	POLR2F;POLR2L
Adherens junction cell adhesion	0.797329	1	0	0	0.634437	0.143693	SORBS1
RANKL regulation of apoptosis and immune response	0.797329	1	0	0	0.634437	0.143693	CCND2
Biological oxidations	0.799168	1	0	0	0.675516	0.15144	MAT2A;MGST3
Systemic lupus erythematosus	0.799168	1	0	0	0.675516	0.15144	SSB;HIST2H2AC
VEGF signaling pathway	0.805902	1	0	0	0.617742	0.133304	PIK3R1
G alpha (12/13) signaling events	0.810052	1	0	0	0.609719	0.128441	PIK3R1
Messenger RNA processing	0.810168	1	0	0	0.693818	0.146058	POLR2F;PRPF40A;POLR2L
Signaling events mediated by hepatocyte growth factor receptor (c-Met)	0.818088	1	0	0	0.594283	0.119323	PIK3R1
Fc epsilon receptor I signaling pathway	0.818088	1	0	0	0.594283	0.119323	PIK3R1
Apoptosis modulation and signaling	0.821978	1	0	0	0.586854	0.115048	CYCS
Platelet homeostasis	0.829511	1	0	0	0.572541	0.107018	PPP2CA
SMAD2/3 nuclear pathway	0.829511	1	0	0	0.572541	0.107018	NCOR1
Response to elevated platelet cytosolic calcium	0.833158	1	0	0	0.565643	0.103248	HSPA5
Drug metabolism: cytochrome P450	0.833158	1	0	0	0.565643	0.103248	MGST3
Meiosis	0.833158	1	0	0	0.565643	0.103248	HIST2H2AC
Cell junction organization	0.836726	1	0	0	0.558909	0.0996302	ITGA6
ECM-receptor interaction	0.836726	1	0	0	0.558909	0.0996302	ITGA6
Integrin cell surface interactions	0.840219	1	0	0	0.552334	0.0961575	ITGA6
MicroRNAs in cardiomyocyte hypertrophy	0.840219	1	0	0	0.552334	0.0961575	PIK3R1
Progesterone-mediated oocyte maturation	0.843636	1	0	0	0.545911	0.0928233	PIK3R1
Mitotic G2-G2/M phases	0.846981	1	0	0	0.539636	0.089621	PRKAR2B
Hematopoietic cell lineage	0.850255	1	0	0	0.533504	0.0865446	ITGA6
Gap junction pathway	0.856594	1	0	0	0.521648	0.0807468	GNA11
Neural crest differentiation	0.859662	1	0	0	0.515916	0.0780148	PMP22
L1CAM interactions	0.86848	1	0	0	0.499451	0.0704282	NRP2
M phase pathway	0.874049	1	0	0	0.489045	0.065835	PPP2CA
Interferon-gamma signaling pathway	0.876744	1	0	0	0.484004	0.0636658	PIK3R1
Carbohydrate metabolism	0.879981	1	0	0	0.599341	0.0766289	PPP2CA;SLC25A1;MDH1
GnRH signaling pathway	0.886963	1	0	0	0.464835	0.0557577	GNA11
Vascular smooth muscle contraction	0.918305	1	0	0	0.404727	0.0344932	GNA11
Leukocyte transendothelial migration	0.920055	1	0	0	0.401268	0.0334343	PIK3R1
Interleukin-4 regulation of apoptosis	0.926008	1	0	0	0.52751	0.0405508	DNAJC3;RGS2;LPL
Jak-STAT signaling pathway	0.927506	1	0	0	0.471843	0.035509	CCND2;PIK3R1
Spliceosome	0.935626	1	0	0	0.369672	0.0245978	PRPF40A
Immune system signaling by interferons, interleukins, prolactin, and growth hormones	0.939581	1	0	0	0.503018	0.0313484	YWHAB;PIK3R1;EIF4E2
Cell adhesion molecules (CAMs)	0.943475	1	0	0	0.352995	0.0205392	ITGA6
Natural killer cell-mediated cytotoxicity	0.94817	1	0	0	0.342689	0.0182386	PIK3R1
T cell receptor signaling pathway	0.950369	1	0	0	0.337758	0.0171936	PIK3R1
p53 signaling pathway	0.950369	1	0	0	0.337758	0.0171936	PTEN
Toll-like receptor signaling pathway regulation	0.953495	1	0	0	0.330622	0.0157448	PIK3R1
Wnt signaling pathway	0.959089	1	0	0	0.406479	0.0169792	PPP2CA;CCND2
Generic transcription pathway	0.961274	1	0	0	0.498126	0.019674	ESRRA;NCOR1;MED8;PPARG
MAPK signaling pathway	0.964952	1	0	0	0.448551	0.0160031	RALA;HSPA5;MAPK6
Innate immune system	0.967701	1	0	0	0.441521	0.014496	PPP2CA;TAX1BP1;UBE2K
Interferon signaling	0.973546	1	0	0	0.279455	0.00749232	EIF4E2
Chemokine signaling pathway	0.983236	1	0	0	0.248404	0.00419955	PIK3R1
Transmission across chemical synapses	0.983596	1	0	0	0.247097	0.00408688	GLUL
Axon guidance	0.992928	1	0	0	0.288913	0.0020504	NRP2;YWHAB
Transmembrane transport of small molecules	0.995332	1	0	0	0.32603	0.00152547	ATP6V1G1;ATP6V0B;PRKAR2B
Neuronal system	0.997836	1	0	0	0.165895	0.000359449	GLUL
Signal transduction	0.999504	1	0	0	0.41425	0.000205374	ATP6V1G1;NRP2;ATP6V0B;NCOR1;GNA11;G3BP2;ARHGAP29;ITGA6;DGKH
Signaling by GPCR	0.9999	1	0	0	0.336375	3.35807e-05	PPP2CA;RGS2;PRKAR2B;YWHAB;GNA11;PIK3R1;DGKH

## Sheet: 2D_Cluster3
None: only 70 marker genes

## Sheet: 2D_Cluster4
Term	P-value	Adjusted P-value	Old P-value	Old Adjusted P-value	Odds Ratio	Combined Score	Genes
mitochondrial ATP synthesis coupled electron transport (GO:0042775)	6.23099e-27	3.17968e-23	0	0	26.9242	1624.61	COX7B;MT-ND4;NDUFB8;MT-ND5;MT-CO1;NDUFA4;COX4I1;NDUFB4;NDUFB3;NDUFB2;NDUFA1;NDUFC2;NDUFC1;MT-ND2;COX6C;MT-ND3;UQCRH;MT-ND1;UQCRQ;NDUFS5;MT-CO2;MT-CO3;MT-CYB
respiratory electron transport chain (GO:0022904)	8.23823e-26	2.10199e-22	0	0	24.3464	1406.21	COX7B;MT-ND4;NDUFB8;MT-ND5;MT-CO1;NDUFA4;COX4I1;NDUFB4;NDUFB3;NDUFB2;NDUFA1;NDUFC2;NDUFC1;MT-ND2;COX6C;MT-ND3;UQCRH;MT-ND1;UQCRQ;NDUFS5;MT-CO2;MT-CO3;MT-CYB
mitochondrial electron transport, NADH to ubiquinone (GO:0006120)	1.22713e-17	2.08734e-14	0	0	30.2834	1179.21	NDUFB8;MT-ND4;MT-ND5;NDUFA4;NDUFB4;NDUFB3;NDUFB2;NDUFA1;NDUFC2;NDUFC1;MT-ND2;MT-ND3;MT-ND1;NDUFS5
protein targeting to ER (GO:0045047)	1.02543e-16	1.30819e-13	0	0	17.4386	642.023	RPL41;RPL21;SRP14;RPS4Y1;RPL6;RPS26;RPL7A;RPS28;RPS16;RPS15A;SPCS1;RPS29;RPL36;RPS2;RPL29;RPL18;RPL39
SRP-dependent cotranslational protein targeting to membrane (GO:0006614)	5.49474e-16	5.60793e-13	0	0	17.8881	628.544	RPL41;RPL21;SRP14;RPS4Y1;RPL6;RPS26;RPL7A;RPS28;RPS16;RPS15A;RPS29;RPL36;RPS2;RPL29;RPL18;RPL39
cotranslational protein targeting to membrane (GO:0006613)	1.14471e-15	9.73575e-13	0	0	17.1187	588.946	RPL41;RPL21;SRP14;RPS4Y1;RPL6;RPS26;RPL7A;RPS28;RPS16;RPS15A;RPS29;RPL36;RPS2;RPL29;RPL18;RPL39
NADH dehydrogenase complex assembly (GO:0010257)	2.09086e-15	1.52424e-12	0	0	21.7662	735.723	MT-ND4;NDUFB8;MT-ND5;NDUFB4;NDUFB3;NDUFB2;NDUFA1;NDUFC2;NDUFC1;MT-ND2;MT-ND3;MT-ND1;NDUFAF8;NDUFS5
mitochondrial respiratory chain complex I biogenesis (GO:0097031)	2.09086e-15	1.33371e-12	0	0	21.7662	735.723	MT-ND4;NDUFB8;MT-ND5;NDUFB4;NDUFB3;NDUFB2;NDUFA1;NDUFC2;NDUFC1;MT-ND2;MT-ND3;MT-ND1;NDUFAF8;NDUFS5
mitochondrial respiratory chain complex I assembly (GO:0032981)	2.09086e-15	1.18552e-12	0	0	21.7662	735.723	MT-ND4;NDUFB8;MT-ND5;NDUFB4;NDUFB3;NDUFB2;NDUFA1;NDUFC2;NDUFC1;MT-ND2;MT-ND3;MT-ND1;NDUFAF8;NDUFS5
viral process (GO:0016032)	8.7854e-14	4.48319e-11	0	0	9.04568	271.941	RPL41;RPL21;RPS4Y1;RPL6;RPS26;RPL7A;RPS28;RPS16;RPS15A;RPS29;AP1S2;RPL36;AP2S1;APOE;RAC1;RPS2;RPL29;RPL18;B2M;RPL39
peptide biosynthetic process (GO:0043043)	1.73101e-13	8.03031e-11	0	0	10.2934	302.469	RPL41;RPL21;MRPL36;RPS4Y1;MRPS6;RPL6;RPS26;RPL7A;RPS28;RPS16;MRPL51;RPS15A;RPS29;RPL36;RPS2;RPL29;RPL18;RPL39
viral gene expression (GO:0019080)	3.24058e-13	1.37806e-10	0	0	13.5685	390.202	RPL41;RPL21;RPS4Y1;RPL6;RPS26;RPL7A;RPS28;RPS16;RPS15A;RPS29;RPL36;RPS2;RPL29;RPL18;RPL39
nuclear-transcribed mRNA catabolic process, nonsense-mediated decay (GO:0000184)	4.25113e-13	1.66873e-10	0	0	13.3262	379.616	RPL41;RPL21;RPS4Y1;RPL6;RPS26;RPL7A;RPS28;RPS16;RPS15A;RPS29;RPL36;RPS2;RPL29;RPL18;RPL39
viral transcription (GO:0019083)	4.85902e-13	1.77111e-10	0	0	13.2083	374.492	RPL41;RPL21;RPS4Y1;RPL6;RPS26;RPL7A;RPS28;RPS16;RPS15A;RPS29;RPL36;RPS2;RPL29;RPL18;RPL39
cellular protein metabolic process (GO:0044267)	5.20467e-13	1.77063e-10	0	0	5.55076	156.998	MRPL36;TXN;RPS4Y1;RPL6;CST3;RPL7A;RPS16;RPS15A;CDH2;RPL36;APOE;RPS2;RPL18;B2M;RPL39;RPL41;RPL21;IGFBP2;MRPS6;RPS26;RPS28;MRPL51;SPCS1;RPS29;SPARCL1;RPL29;SCG2
mitochondrial respiratory chain complex assembly (GO:0033108)	9.14833e-13	2.91774e-10	0	0	14.3612	398.093	MT-ND4;NDUFB8;MT-ND5;NDUFB4;NDUFB3;NDUFB2;NDUFA1;NDUFC2;NDUFC1;MT-ND2;MT-ND3;MT-ND1;NDUFAF8;NDUFS5
translation (GO:0006412)	2.33543e-11	7.0104e-09	0	0	7.72002	188.988	RPL41;RPL21;MRPL36;RPS4Y1;MRPS6;RPL6;RPS26;RPL7A;RPS28;RPS16;MRPL51;RPS15A;RPS29;RPL36;RPS2;RPL29;RPL18;RPL39
nuclear-transcribed mRNA catabolic process (GO:0000956)	2.62148e-10	7.4319e-08	0	0	8.5778	189.244	RPL41;RPL21;RPS4Y1;RPL6;RPS26;RPL7A;RPS28;RPS16;RPS15A;RPS29;RPL36;RPS2;RPL29;RPL18;RPL39
mitochondrial electron transport, cytochrome c to oxygen (GO:0006123)	9.62388e-10	2.58477e-07	0	0	33.1675	688.61	COX7B;MT-CO1;NDUFA4;COX4I1;MT-CO2;MT-CO3;COX6C
ribosome biogenesis (GO:0042254)	1.20419e-09	3.07248e-07	0	0	7.04442	144.675	RPL41;RPL21;MRPL36;RPS4Y1;RPL6;RPS26;RPL7A;RPS28;RPS16;RPS15A;RPS29;RPL36;RPS2;RPL29;RPL18;RPL39
rRNA metabolic process (GO:0016072)	1.83068e-09	4.44856e-07	0	0	7.46269	150.139	RPL41;RPL21;RPS4Y1;RPL6;RPS26;RPL7A;RPS28;RPS16;RPS15A;RPS29;RPL36;RPS2;RPL29;RPL18;RPL39
rRNA processing (GO:0006364)	2.09982e-09	4.87063e-07	0	0	7.3888	147.639	RPL41;RPL21;RPS4Y1;RPL6;RPS26;RPL7A;RPS28;RPS16;RPS15A;RPS29;RPL36;RPS2;RPL29;RPL18;RPL39
cytoplasmic translation (GO:0002181)	3.1444e-09	6.97646e-07	0	0	16.5837	324.671	RPS26;RPL41;RPS28;RPS29;RPL36;RPL29;RPL18;RPL39;RPL6
ncRNA processing (GO:0034470)	1.0305e-08	2.19109e-06	0	0	6.57505	120.919	RPL41;RPL21;RPS4Y1;RPL6;RPS26;RPL7A;RPS28;RPS16;RPS15A;RPS29;RPL36;RPS2;RPL29;RPL18;RPL39
cellular macromolecule biosynthetic process (GO:0034645)	3.54635e-08	7.23882e-06	0	0	4.88023	83.7192	RPL41;RPL21;MRPL36;RPS4Y1;MRPS6;RPL6;RPS26;RPL7A;RPS28;RPS16;MRPL51;RPS15A;RPS29;RPL36;RPS2;RPL29;RPL18;RPL39
gene expression (GO:0010467)	1.93768e-07	3.80308e-05	0	0	4.35777	67.3564	RPL41;RPL21;MRPL36;RPS4Y1;MRPS6;RPL6;RPS26;RPL7A;RPS28;RPS16;MRPL51;RPS15A;RPS29;RPL36;RPS2;RPL29;RPL18;RPL39
glial cell differentiation (GO:0010001)	0.000106139	0.0200602	0	0	15.9204	145.684	SOX2;PTPRZ1;CDH2;SOX4
regulation of supramolecular fiber organization (GO:1902903)	0.000124454	0.0226818	0	0	15.3081	137.644	MAP1B;BRK1;PARK7;APOE
aerobic respiration (GO:0009060)	0.00016779	0.0295253	0	0	14.2146	123.565	MT-ND4;MT-CO1;MT-CO3;UQCRH
regulation of defense response to virus by virus (GO:0050690)	0.00016779	0.0285411	0	0	14.2146	123.565	AP2S1;AP1S2;RAC1;B2M
cellular respiration (GO:0045333)	0.000267233	0.04399	0	0	8.72829	71.811	MT-ND4;MT-CO1;MT-CO3;UQCRH;MT-ND1
regulation of protein metabolic process (GO:0051246)	0.000314379	0.0501336	0	0	8.43241	68.0067	MTPN;ODC1;MDM2;IGF2BP2;APOE
mitochondrial electron transport, ubiquinol to cytochrome c (GO:0006122)	0.000335441	0.0518713	0	0	21.322	170.577	UQCRQ;MT-CYB;UQCRH
regulation of protein homooligomerization (GO:0032462)	0.000416204	0.0624673	0	0	19.9005	154.912	APOE;RHOC;CLU
regulation of receptor-mediated endocytosis (GO:0048259)	0.000453349	0.0660982	0	0	11.0558	85.1172	PPT1;RAC1;CLU;B2M
positive regulation of endocytosis (GO:0045807)	0.000459766	0.0651718	0	0	7.77363	59.7388	CD63;PPT1;APOE;CLU;B2M
positive regulation of receptor-mediated endocytosis (GO:0048260)	0.000749473	0.103366	0	0	9.70756	69.857	CD63;PPT1;CLU;B2M
negative regulation of phosphorylation (GO:0042326)	0.000952114	0.127859	0	0	6.6335	46.1481	PRDX3;CDKN1A;CDKN2A;FKBP8;PARK7
lipoprotein catabolic process (GO:0042159)	0.00146798	0.19208	0	0	33.1675	216.38	PPT1;APOE
L-amino acid import (GO:0043092)	0.00146798	0.187278	0	0	33.1675	216.38	SLC1A3;SLC3A2
regulation of cell size (GO:0008361)	0.00152689	0.190042	0	0	12.9786	84.1599	MTPN;RAC1;LAMTOR5
central nervous system development (GO:0007417)	0.00162215	0.197091	0	0	3.66829	23.5651	COX7B;CDH2;PTPRZ1;PPT1;S100B;NES;SOX4;PTS
mitochondrial translational elongation (GO:0070125)	0.00185016	0.219567	0	0	5.71853	35.9838	MRPS26;MRPL51;MRPL36;AURKAIP1;MRPS6
regulation of sterol transport (GO:0032371)	0.00204159	0.236778	0	0	28.4293	176.092	TSPO;APOE
negative regulation of cyclin-dependent protein serine/threonine kinase activity involved in G1/S transition of mitotic cell cycle (GO:0031658)	0.00204159	0.231516	0	0	28.4293	176.092	CDKN2A;CDK4
mitochondrial translational termination (GO:0070126)	0.00204515	0.226879	0	0	5.59003	34.615	MRPS26;MRPL51;MRPL36;AURKAIP1;MRPS6
peptidyl-cysteine modification (GO:0018198)	0.00270414	0.2936	0	0	24.8756	147.089	PRDX3;PARK7
regulation of amyloid fibril formation (GO:1905906)	0.00270414	0.287484	0	0	24.8756	147.089	APOE;CLU
translational termination (GO:0006415)	0.00284667	0.296461	0	0	5.18242	30.3773	MRPS26;MRPL51;MRPL36;AURKAIP1;MRPS6
positive regulation of cellular amide metabolic process (GO:0034250)	0.00330427	0.337233	0	0	6.52475	37.2729	CIRBP;CLU;ELAVL1;SOX4
negative regulation of transferase activity (GO:0051348)	0.00332431	0.332627	0	0	9.95025	56.781	PRDX3;PARK7;PHPT1
negative regulation of response to reactive oxygen species (GO:1901032)	0.0034538	0.338937	0	0	22.1117	125.335	TXN;PARK7
negative regulation of amyloid-beta formation (GO:1902430)	0.0034538	0.332542	0	0	22.1117	125.335	APOE;CLU
positive regulation of protein homooligomerization (GO:0032464)	0.0034538	0.326384	0	0	22.1117	125.335	RHOC;CLU
protein localization to vacuole (GO:0072665)	0.0034538	0.32045	0	0	22.1117	125.335	CD81;LAMTOR5
nucleobase-containing small molecule interconversion (GO:0015949)	0.00365351	0.332926	0	0	9.62927	54.0401	GUK1;NME4;TXN
translational elongation (GO:0006414)	0.00418332	0.374517	0	0	4.73821	25.9495	MRPS26;MRPL51;MRPL36;AURKAIP1;MRPS6
induction of positive chemotaxis (GO:0050930)	0.00428877	0.377338	0	0	19.9005	108.493	VEGFB;SCG2
energy coupled proton transmembrane transport, against electrochemical gradient (GO:0015988)	0.00428877	0.370943	0	0	19.9005	108.493	MT-ND4;MT-CO1
regulation of amyloid-beta clearance (GO:1900221)	0.00428877	0.36476	0	0	19.9005	108.493	APOE;CLU
protein kinase A signaling (GO:0010737)	0.00428877	0.35878	0	0	19.9005	108.493	GAL;RAB13
negative regulation of epithelial cell proliferation (GO:0050680)	0.00438959	0.361291	0	0	6.03045	32.7364	SOX2;STRAP;APOE;SCG2
mitochondrial translation (GO:0032543)	0.00453231	0.367117	0	0	4.64965	25.0919	MRPS26;MRPL51;MRPL36;AURKAIP1;MRPS6
negative regulation of protein binding (GO:0032091)	0.0046322	0.369346	0	0	5.94045	31.9283	PARK7;B2M;NES;AES
regulation of hydrogen peroxide-induced cell death (GO:1903205)	0.00520729	0.408812	0	0	18.0914	95.1189	TXN;PARK7
oxidative phosphorylation (GO:0006119)	0.00520729	0.402618	0	0	18.0914	95.1189	MT-CO2;UQCRH
negative regulation of amyloid precursor protein catabolic process (GO:1902992)	0.00520729	0.396609	0	0	18.0914	95.1189	APOE;CLU
negative regulation of nucleocytoplasmic transport (GO:0046823)	0.00520729	0.390776	0	0	18.0914	95.1189	PARK7;SOX4
vascular endothelial growth factor receptor signaling pathway (GO:0048010)	0.0054138	0.400386	0	0	5.68586	29.6734	PDCD6;VEGFB;BRK1;RAC1
regulation of cysteine-type endopeptidase activity (GO:2000116)	0.00559402	0.407804	0	0	8.29187	43.0021	CST3;SOX2;BEX3
negative regulation of cysteine-type endopeptidase activity (GO:2000117)	0.00598108	0.429879	0	0	5.52792	28.2983	CAST;CST3;BEX3;LAMTOR5
regulation of catabolic process (GO:0009894)	0.0062076	0.439963	0	0	16.5837	84.2783	ODC1;MDM2
mitochondrion organization (GO:0007005)	0.00692157	0.483846	0	0	3.57494	17.7786	PRDX3;CHCHD2;NDUFB8;TSPO;PARK7;SLC25A6
positive regulation of lamellipodium assembly (GO:0010592)	0.00728798	0.502575	0	0	15.3081	75.3391	BRK1;RAC1
nucleotide metabolic process (GO:0009117)	0.00728798	0.495874	0	0	15.3081	75.3391	GUK1;PARK7
regulation of macromolecule biosynthetic process (GO:0010556)	0.00728798	0.489349	0	0	15.3081	75.3391	MTPN;IGF2BP2
Ras protein signal transduction (GO:0007265)	0.00747683	0.49551	0	0	3.1234	15.292	CDKN1A;CDKN2A;RAB13;BRK1;RAC1;PARK7;RHOC
regulation of endothelial cell proliferation (GO:0001936)	0.00827461	0.541351	0	0	5.0381	24.1555	PDCD6;VEGFB;APOE;SCG2
negative regulation of hydrogen peroxide-induced cell death (GO:1903206)	0.00844674	0.545616	0	0	14.2146	67.8603	TXN;PARK7
regulation of neural precursor cell proliferation (GO:2000177)	0.00844674	0.538796	0	0	14.2146	67.8603	PTPRZ1;NES
regulation of cyclin-dependent protein serine/threonine kinase activity involved in G1/S transition of mitotic cell cycle (GO:0031657)	0.00844674	0.532144	0	0	14.2146	67.8603	CDKN2A;CDK4
negative regulation of cell death (GO:0060548)	0.00902213	0.561462	0	0	4.9137	23.1341	PARK7;APOE;CLU;SOX4
L-alpha-amino acid transmembrane transport (GO:1902475)	0.00968221	0.595281	0	0	13.267	61.5252	SLC1A3;SLC3A2
establishment of protein localization to endoplasmic reticulum (GO:0072599)	0.00968221	0.588194	0	0	13.267	61.5252	SPCS1;SRP14
positive regulation of positive chemotaxis (GO:0050927)	0.0109927	0.659953	0	0	12.4378	56.101	VEGFB;SCG2
protein targeting (GO:0006605)	0.0111305	0.660454	0	0	3.7407	16.8259	NDUFB8;SPCS1;TSPO;SRP14;SLC25A6
reverse cholesterol transport (GO:0043691)	0.0123767	0.72596	0	0	11.7062	51.4128	APOE;CLU
RNA stabilization (GO:0043489)	0.0123767	0.71771	0	0	11.7062	51.4128	CIRBP;ELAVL1
positive regulation of cellular protein catabolic process (GO:1903364)	0.0123767	0.709646	0	0	11.7062	51.4128	CD81;APOE
negative regulation of cellular protein metabolic process (GO:0032269)	0.0124483	0.705821	0	0	4.47202	19.615	CST3;CSTB;IGF2BP2;APOE
establishment of protein localization to mitochondrion (GO:0072655)	0.0131254	0.736033	0	0	6.09199	26.3978	NDUFB8;TSPO;SLC25A6
positive regulation of cellular protein metabolic process (GO:0032270)	0.0134181	0.744269	0	0	4.37374	18.8558	CIRBP;AURKAIP1;ELAVL1;SOX4
insulin secretion (GO:0030073)	0.0138326	0.759007	0	0	11.0558	47.327	GAL;PARK7
regulation of amyloid-beta formation (GO:1902003)	0.0138326	0.750932	0	0	11.0558	47.327	APOE;CLU
regulation of peptidase activity (GO:0052547)	0.0138326	0.743028	0	0	11.0558	47.327	CST3;CSTB
regulation of cysteine-type endopeptidase activity involved in apoptotic process (GO:0043281)	0.0144347	0.767297	0	0	4.27968	18.1378	SOX2;BEX3;PDCD6;LAMTOR5
negative regulation of phosphate metabolic process (GO:0045936)	0.0153587	0.807995	0	0	10.4739	43.74	CDKN1A;CDKN2A
regulation of long-term synaptic potentiation (GO:1900271)	0.0153587	0.79975	0	0	10.4739	43.74	APOE;SQSTM1
Rac protein signal transduction (GO:0016601)	0.0153587	0.791672	0	0	10.4739	43.74	BRK1;RAC1
vacuolar acidification (GO:0007035)	0.0169536	0.865141	0	0	9.95025	40.5699	ATP6V0E1;PPT1
hydrogen peroxide metabolic process (GO:0042743)	0.0169536	0.856576	0	0	9.95025	40.5699	PRDX3;PARK7
negative regulation of intracellular protein transport (GO:0090317)	0.0169536	0.848178	0	0	9.95025	40.5699	PARK7;SOX4
regulation of cholesterol transport (GO:0032374)	0.0169536	0.839943	0	0	9.95025	40.5699	TSPO;APOE
protein targeting to mitochondrion (GO:0006626)	0.0170389	0.836051	0	0	5.52792	22.5111	NDUFB8;TSPO;SLC25A6
nervous system development (GO:0007399)	0.0170638	0.829302	0	0	2.18687	8.90229	COX7B;CDH2;PTPRZ1;MDK;FABP7;PPT1;S100B;NES;GPM6B;PTS
positive regulation of cellular component movement (GO:0051272)	0.0186157	0.896187	0	0	9.47643	37.7517	TUBB2B;PHPT1
negative regulation of cyclin-dependent protein kinase activity (GO:1904030)	0.0186157	0.887811	0	0	9.47643	37.7517	CDKN1A;CDKN2A
positive regulation of lamellipodium organization (GO:1902745)	0.0186157	0.879591	0	0	9.47643	37.7517	BRK1;RAC1
negative regulation of cell cycle arrest (GO:0071157)	0.0186157	0.871521	0	0	9.47643	37.7517	CDK4;MDM2
positive regulation of biosynthetic process (GO:0009891)	0.0203435	0.943753	0	0	9.04568	35.2329	MTPN;APOE
negative regulation of response to endoplasmic reticulum stress (GO:1903573)	0.0203435	0.935251	0	0	9.04568	35.2329	PARK7;CLU
triglyceride catabolic process (GO:0019433)	0.0203435	0.9269	0	0	9.04568	35.2329	FABP7;APOE
cell morphogenesis (GO:0000902)	0.0215354	0.972523	0	0	5.05945	19.4185	CDH2;RAC1;CLU
positive regulation of protein oligomerization (GO:0032461)	0.0221356	0.990857	0	0	8.65239	32.9705	RHOC;CLU
positive regulation of monooxygenase activity (GO:0032770)	0.0221356	0.982241	0	0	8.65239	32.9705	PARK7;APOE
positive regulation of cellular biosynthetic process (GO:0031328)	0.0223884	0.984896	0	0	3.12901	11.8878	CIRBP;PARK7;CLU;ELAVL1;SOX4
positive regulation of protein binding (GO:0032092)	0.0225051	0.981567	0	0	4.97512	18.8757	PARK7;APOE;B2M
neutrophil degranulation (GO:0043312)	0.0233874	1	0	0	2.0773	7.80141	CST3;CSTB;CD63;BRI3;PGAM1;NDUFC2;RAC1;SRP14;B2M;FTL
negative regulation of cyclin-dependent protein serine/threonine kinase activity (GO:0045736)	0.0239904	1	0	0	8.29187	30.9295	CDKN2A;CDK4
transition metal ion homeostasis (GO:0055076)	0.0239904	1	0	0	8.29187	30.9295	B2M;FTL
negative regulation of oxidative stress-induced cell death (GO:1903202)	0.0239904	1	0	0	8.29187	30.9295	TXN;PARK7
cellular senescence (GO:0090398)	0.0239904	1	0	0	8.29187	30.9295	CDKN1A;CDKN2A
mitotic cell cycle phase transition (GO:0044772)	0.0245019	1	0	0	2.70143	10.0196	CDKN1A;DCTN2;CDKN2A;CDK4;PHLDA1;NES
DNA damage response, signal transduction by p53 class mediator resulting in cell cycle arrest (GO:0006977)	0.0245148	1	0	0	4.81464	17.855	CDKN1A;MDM2;SOX4
negative regulation of peptidase activity (GO:0010466)	0.0245148	1	0	0	4.81464	17.855	CST3;CSTB;PARK7
negative regulation of intrinsic apoptotic signaling pathway (GO:2001243)	0.0245148	0.99285	0	0	4.81464	17.855	MDM2;PARK7;CLU
neutrophil activation involved in immune response (GO:0002283)	0.0245871	0.987937	0	0	2.06009	7.63374	CST3;CSTB;CD63;BRI3;PGAM1;NDUFC2;RAC1;SRP14;B2M;FTL
negative regulation of apoptotic process (GO:0043066)	0.0252034	1	0	0	2.0516	7.55147	PRDX3;BEX3;TMBIM4;ANXA5;PPT1;APOE;PARK7;SQSTM1;LAMTOR5;HIGD2A
signal transduction involved in mitotic G1 DNA damage checkpoint (GO:0072431)	0.0255549	1	0	0	4.73821	17.3747	CDKN1A;MDM2;SOX4
iron ion homeostasis (GO:0055072)	0.0255549	1	0	0	4.73821	17.3747	B2M;ISCU;FTL
regulation of proteolysis (GO:0030162)	0.0255549	0.99547	0	0	4.73821	17.3747	CST3;CSTB;AURKAIP1
negative regulation of neuron apoptotic process (GO:0043524)	0.0255549	0.987929	0	0	4.73821	17.3747	PPT1;PARK7;APOE
regulation of protein binding (GO:0043393)	0.0257934	0.98965	0	0	3.58568	13.1151	PARK7;B2M;NES;AES
neutrophil mediated immunity (GO:0002446)	0.0258307	0.983688	0	0	2.04317	7.47023	CST3;CSTB;CD63;BRI3;PGAM1;NDUFC2;RAC1;SRP14;B2M;FTL
peptide hormone secretion (GO:0030072)	0.0259066	0.979271	0	0	7.9602	29.0806	GAL;PARK7
L-amino acid transport (GO:0015807)	0.0259066	0.97207	0	0	7.9602	29.0806	SLC1A3;SLC3A2
regulation of lamellipodium assembly (GO:0010591)	0.0259066	0.964975	0	0	7.9602	29.0806	BRK1;RAC1
negative regulation of apoptotic signaling pathway (GO:2001234)	0.0277053	1	0	0	4.59242	16.469	PARK7;CLU;SCG2
endocrine system development (GO:0035270)	0.0278828	1	0	0	7.65404	27.3995	SOX2;MDK
negative regulation of catalytic activity (GO:0043086)	0.0278828	1	0	0	7.65404	27.3995	PHPT1;NES
positive regulation of cell proliferation (GO:0008284)	0.0279932	1	0	0	2.11208	7.55236	PRDX3;CDKN1A;RPS15A;CD81;CDK4;MDM2;NES;SOX4;COPS9
negative regulation of cell growth (GO:0030308)	0.028879	1	0	0	3.46096	12.2679	CDKN1A;GAL;CDKN2A;PPT1
negative regulation of protein serine/threonine kinase activity (GO:0071901)	0.0299492	1	0	0	4.45534	15.6304	UCHL1;CDKN2A;APOE
positive regulation of endothelial cell proliferation (GO:0001938)	0.0299492	1	0	0	4.45534	15.6304	PDCD6;VEGFB;SCG2
negative regulation of cysteine-type endopeptidase activity involved in apoptotic process (GO:0043154)	0.031106	1	0	0	4.38982	15.2342	BEX3;PARK7;LAMTOR5
negative regulation of response to DNA damage stimulus (GO:2001021)	0.0320095	1	0	0	7.10732	24.4614	MDM2;CLU
positive regulation of fibroblast proliferation (GO:0048146)	0.0320095	1	0	0	7.10732	24.4614	CDKN1A;CDK4
regulation of endocytosis (GO:0030100)	0.0322861	1	0	0	4.3262	14.8523	CD63;AP2S1;APOE
negative regulation of epithelial cell apoptotic process (GO:1904036)	0.0341573	1	0	0	6.86224	23.1723	CAST;SCG2
regulation of neuron death (GO:1901214)	0.035965	1	0	0	4.14594	13.7861	PARK7;APOE;CLU
regulation of apoptotic process (GO:0042981)	0.0361272	1	0	0	1.70925	5.67591	BEX3;ANXA5;NME4;PARK7;CLU;HIGD2A;SOX2;PRDX3;TMBIM4;PPT1;RAC1;SQSTM1;SOX4;LAMTOR5
protein localization to lysosome (GO:0061462)	0.0363597	1	0	0	6.6335	21.9854	CD81;LAMTOR5
negative regulation of endothelial cell proliferation (GO:0001937)	0.0363597	1	0	0	6.6335	21.9854	APOE;SCG2
acylglycerol catabolic process (GO:0046464)	0.0363597	1	0	0	6.6335	21.9854	FABP7;APOE
activation of protein kinase B activity (GO:0032148)	0.0363597	1	0	0	6.6335	21.9854	TXN;PARK7
platelet degranulation (GO:0002576)	0.0365926	1	0	0	3.20976	10.6176	CD63;ANXA5;VEGFB;CLU
G2/M transition of mitotic cell cycle (GO:0000086)	0.0384529	1	0	0	3.15881	10.2924	CDKN1A;DCTN2;PHLDA1;NES
regulation of ubiquitin-protein transferase activity (GO:0051438)	0.0386153	1	0	0	6.41952	20.8898	PARK7;RPS2
regulation of protein export from nucleus (GO:0046825)	0.0386153	1	0	0	6.41952	20.8898	PARK7;SOX4
negative regulation of extrinsic apoptotic signaling pathway via death domain receptors (GO:1902042)	0.0386153	1	0	0	6.41952	20.8898	PEA15;PARK7
cell cycle G2/M phase transition (GO:0044839)	0.039403	1	0	0	3.13394	10.1349	CDKN1A;DCTN2;PHLDA1;NES
gland development (GO:0048732)	0.0398502	1	0	0	3.9801	12.8264	SOX2;MDK;PPDPF
negative regulation of cellular amide metabolic process (GO:0034249)	0.0398502	1	0	0	3.9801	12.8264	IGF2BP2;APOE;CLU
regulation of actin cytoskeleton organization (GO:0032956)	0.0398502	1	0	0	3.9801	12.8264	RHOC;PHPT1;GPM6B
substrate adhesion-dependent cell spreading (GO:0034446)	0.0409229	1	0	0	6.21891	19.876	RAC1;FERMT2
cyclic-nucleotide-mediated signaling (GO:0019935)	0.0409229	1	0	0	6.21891	19.876	GAL;APOE
negative regulation of extrinsic apoptotic signaling pathway (GO:2001237)	0.0411907	1	0	0	3.92773	12.5277	PEA15;PARK7;SCG2
mRNA stabilization (GO:0048255)	0.0432811	1	0	0	6.03045	18.9359	CIRBP;ELAVL1
positive regulation of translation (GO:0045727)	0.0439393	1	0	0	3.82702	11.9592	CIRBP;ELAVL1;SOX4
cell-cell junction assembly (GO:0007043)	0.0453471	1	0	0	3.77858	11.6887	CDH2;RAB13;RHOC
regulation of axon extension (GO:0030516)	0.0456888	1	0	0	5.85309	18.062	GOLGA4;APOE
positive regulation of DNA binding (GO:0043388)	0.0456888	1	0	0	5.85309	18.062	TXN;PARK7
protein transport (GO:0015031)	0.0470831	1	0	0	2.13656	6.52898	GOLGA4;ATP6V0E1;PDCD6;RAB13;PPT1;APOE;CLU
mitochondrial transport (GO:0006839)	0.0474844	1	0	0	2.94822	8.98427	MT-ATP6;NDUFB8;TSPO;SLC25A6
regulation of mitochondrial membrane potential (GO:0051881)	0.0481448	1	0	0	5.68586	17.2483	PRDX3;PARK7
endothelial cell migration (GO:0043542)	0.0481448	1	0	0	5.68586	17.2483	RAB13;SCG2
apical junction assembly (GO:0043297)	0.0481448	1	0	0	5.68586	17.2483	RAB13;RHOC
protein kinase B signaling (GO:0043491)	0.0481448	1	0	0	5.68586	17.2483	CDKN1A;MDM2
positive regulation of binding (GO:0051099)	0.0482292	1	0	0	3.68528	11.173	TXN;APOE;B2M
negative regulation of cell cycle process (GO:0010948)	0.0482292	1	0	0	3.68528	11.173	CDK4;MDM2;AURKAIP1
DNA damage response, signal transduction by p53 class mediator (GO:0030330)	0.0497033	1	0	0	3.64033	10.9271	CDKN1A;MDM2;SOX4
positive regulation of cell cycle (GO:0045787)	0.0497033	1	0	0	3.64033	10.9271	RPS15A;CDK4;MDM2
negative regulation of binding (GO:0051100)	0.0497033	1	0	0	3.64033	10.9271	PARK7;NES;AES
positive regulation of cell cycle arrest (GO:0071158)	0.0497033	1	0	0	3.64033	10.9271	CDKN1A;MDM2;SOX4
actin polymerization or depolymerization (GO:0008154)	0.0506478	1	0	0	5.52792	16.489	DSTN;RAC1
negative regulation of neuron death (GO:1901215)	0.0511992	1	0	0	3.59648	10.6888	PPT1;PARK7;APOE
positive regulation of protein ubiquitination (GO:0031398)	0.0511992	1	0	0	3.59648	10.6888	PDCD6;RPS2;CLU
positive regulation of supramolecular fiber organization (GO:1902905)	0.0527168	1	0	0	3.55366	10.4578	RAC1;APOE;CLU
positive regulation of axonogenesis (GO:0050772)	0.0531966	1	0	0	5.37851	15.7793	GOLGA4;TUBB2B
negative regulation of programmed cell death (GO:0043069)	0.0545014	1	0	0	1.95103	5.67657	PRDX3;TMBIM4;ANXA5;PPT1;PARK7;SQSTM1;LAMTOR5;HIGD2A
positive regulation of macromolecule biosynthetic process (GO:0010557)	0.0552536	1	0	0	2.80289	8.11666	MTPN;CIRBP;ELAVL1;SOX4
mitochondrion disassembly (GO:0061726)	0.0557902	1	0	0	5.23697	15.1147	MAP1LC3B;SQSTM1
regulation of cellular amide metabolic process (GO:0034248)	0.0557902	1	0	0	5.23697	15.1147	MTPN;PGAM1
protein repair (GO:0030091)	0.058812	1	0	0	16.5837	46.9885	TXN
regulation of oxidative stress-induced neuron intrinsic apoptotic signaling pathway (GO:1903376)	0.058812	1	0	0	16.5837	46.9885	PARK7
positive regulation of axon guidance (GO:1902669)	0.058812	1	0	0	16.5837	46.9885	TUBB2B
regulation of macrophage apoptotic process (GO:2000109)	0.058812	1	0	0	16.5837	46.9885	CDKN2A
embryonic camera-type eye development (GO:0031076)	0.058812	1	0	0	16.5837	46.9885	NES
regulation of cellular carbohydrate catabolic process (GO:0043471)	0.058812	1	0	0	16.5837	46.9885	PGAM1
regulation of protein depolymerization (GO:1901879)	0.058812	1	0	0	16.5837	46.9885	MAP1B
regulation of hydrogen peroxide metabolic process (GO:0010310)	0.058812	1	0	0	16.5837	46.9885	RAC1
regulation of extent of cell growth (GO:0061387)	0.058812	1	0	0	16.5837	46.9885	APOE
regulation of intrinsic apoptotic signaling pathway by p53 class mediator (GO:1902253)	0.058812	1	0	0	16.5837	46.9885	MDM2
protein retention in ER lumen (GO:0006621)	0.058812	1	0	0	16.5837	46.9885	RER1
cellular response to iron ion (GO:0071281)	0.058812	1	0	0	16.5837	46.9885	B2M
spinal cord motor neuron differentiation (GO:0021522)	0.058812	1	0	0	16.5837	46.9885	SOX4
lipoprotein metabolic process (GO:0042157)	0.058812	1	0	0	16.5837	46.9885	APOE
positive regulation of receptor binding (GO:1900122)	0.058812	1	0	0	16.5837	46.9885	B2M
regulation of NAD(P)H oxidase activity (GO:0033860)	0.058812	1	0	0	16.5837	46.9885	PARK7
aggrephagy (GO:0035973)	0.058812	1	0	0	16.5837	46.9885	SQSTM1
cardiac ventricle formation (GO:0003211)	0.058812	1	0	0	16.5837	46.9885	SOX4
positive regulation of phospholipid transport (GO:2001140)	0.058812	1	0	0	16.5837	46.9885	APOE
positive regulation of cGMP biosynthetic process (GO:0030828)	0.058812	1	0	0	16.5837	46.9885	APOE
antigen processing and presentation of endogenous peptide antigen (GO:0002483)	0.058812	1	0	0	16.5837	46.9885	B2M
regulation of blood vessel remodeling (GO:0060312)	0.058812	1	0	0	16.5837	46.9885	CST3
lymphoid progenitor cell differentiation (GO:0002320)	0.058812	1	0	0	16.5837	46.9885	SOX4
regulation of proteasomal ubiquitin-dependent protein catabolic process (GO:0032434)	0.0590014	1	0	0	3.39213	9.60038	MDM2;PARK7;CLU
regulation of neuron apoptotic process (GO:0043523)	0.0606254	1	0	0	3.35402	9.40145	PPT1;PARK7;APOE
autophagy of mitochondrion (GO:0000422)	0.0611067	1	0	0	4.97512	13.9061	MAP1LC3B;SQSTM1
cell-matrix adhesion (GO:0007160)	0.0622701	1	0	0	3.31675	9.2082	CD63;RAC1;FERMT2
negative regulation of canonical Wnt signaling pathway (GO:0090090)	0.0624263	1	0	0	2.68926	7.45938	SOX2;IGFBP2;APOE;AES
regulated exocytosis (GO:0045055)	0.0624263	1	0	0	2.68926	7.45938	CD63;ANXA5;VEGFB;CLU
negative regulation of proteolysis (GO:0045861)	0.0638275	1	0	0	4.85378	13.3555	CST3;CSTB
regulation of canonical Wnt signaling pathway (GO:0060828)	0.0642442	1	0	0	2.33574	6.41175	SOX2;IGFBP2;APOE;SOX4;AES
regulation of translation (GO:0006417)	0.0642442	1	0	0	2.33574	6.41175	MTPN;CIRBP;IGF2BP2;ELAVL1;SOX4
positive regulation of cellular metabolic process (GO:0031325)	0.0656215	1	0	0	3.24465	8.83794	CD63;CDKN1A;APOE
cell cycle G1/S phase transition (GO:0044843)	0.0656215	1	0	0	3.24465	8.83794	CDKN1A;CDKN2A;CDK4
protein stabilization (GO:0050821)	0.0674679	1	0	0	2.61849	7.05971	CDKN1A;PARK7;CLU;SOX4
lysosomal lumen acidification (GO:0007042)	0.0682738	1	0	0	14.2146	38.1554	PPT1
regulation of interleukin-23 production (GO:0032667)	0.0682738	1	0	0	14.2146	38.1554	RAC1
regulation of high voltage-gated calcium channel activity (GO:1901841)	0.0682738	1	0	0	14.2146	38.1554	SRI
positive regulation of lipid transport (GO:0032370)	0.0682738	1	0	0	14.2146	38.1554	APOE
response to misfolded protein (GO:0051788)	0.0682738	1	0	0	14.2146	38.1554	CLU
regulation of pinocytosis (GO:0048548)	0.0682738	1	0	0	14.2146	38.1554	PPT1
regulation of dendritic spine maintenance (GO:1902950)	0.0682738	1	0	0	14.2146	38.1554	APOE
mitral valve development (GO:0003174)	0.0682738	1	0	0	14.2146	38.1554	SOX4
positive regulation of cellular senescence (GO:2000774)	0.0682738	1	0	0	14.2146	38.1554	CDKN2A
pteridine-containing compound biosynthetic process (GO:0042559)	0.0682738	1	0	0	14.2146	38.1554	PTS
regulation of NADP metabolic process (GO:1902031)	0.0682738	1	0	0	14.2146	38.1554	PGAM1
positive regulation of autophagy of mitochondrion (GO:1903599)	0.0682738	1	0	0	14.2146	38.1554	PARK7
[truncated: 1,049 more rows]

## Sheet: 3D_12h_Cluster0
Bioplanet pathways	P-value	Adjusted P-value	Old P-value	Old Adjusted P-value	Odds Ratio	Combined Score	Genes
[truncated: 441 more rows]

[truncated: 13 more sheets: 3D_12h_Cluster1, 3D_12h_Cluster2, 3D_12h_Cluster3, 3d_14d_Cluster0, 3D_14d_Cluster1, 3D_14d_Cluster2, 3D_14d_Cluster3, 3D_14d_Cluster4, hA_coc_12h_Cluster0, hA_coc_12h_Cluster1, ha_coc_12h_Cluster2, hA_coc_14d_Cluster0, hA_coc_14d_Cluster1]
