# Supplementary material for: Multiplatform genomic profiling and magnetic resonance imaging identify mechanisms underlying intratumor heterogeneity in meningioma
Source: Nat Commun. 2020 Sep 23;11:4803. doi: 10.1038/s41467-020-18582-7 (PMC7511976; doi:10.1038/s41467-020-18582-7)
Supplement: Supplementary file 8 — Supplementary Data 6 [file 41467_2020_18582_MOESM8_ESM.xlsx]

## Sheet: Stereotactic_samples
Supplementary Data 6. CNV totals and random forest classification of spatially-defined meningioma samples
Sample	CNV_total	WHO_grade	Classifier*
M1A	1	1	0.99
M1B	1	1	0.99
M1C	1	1	0.99
M1D	1	1	0.99
M1E	1	1	0.99
M1G	1	1	0.99
M2A	13	2	0.32
M2B	14	2	0.47
M2C	14	2	0.4
M2E	0	2	0.96
M2F	14	2	0.56
M2G	14	2	0.68
M3B	1	1	0.99
M3C	1	1	0.99
M3D	1	1	0.99
M3E	1	1	0.98
M3F	1	1	0.99
M3G	1	1	0.99
M4A	1	1	0.99
M4B	1	1	0.99
M4C	1	1	0.99
M4D	1	1	0.99
M4E	3	1	0.99
M4F	1	1	0.99
M4G	1	1	0.99
M5A	1	1	0.99
M5B	1	1	0.99
M5C	1	1	0.99
M5D	1	1	0.99
M5E	1	1	0.99
M5F	1	1	0.99
M5G	1	1	0.99
M6A	8	3	0.87
M6B	8	3	0.61
M6C	7	3	0.74
M6D	8	3	0.84
M6E	8	3	0.97
M6F	9	3	0.99
M6G	7	3	0.96
M7A	0	3	0.87
M7B	10	3	0.99
M7C	10	3	0.61
M7D	10	3	0.99
M7E	8	3	0.99
M7F	10	3	0.99
M7G	7	3	0.99
M8A	2	1	0.99
M8B	2	1	0.99
M8C	4	1	0.99
M8D	4	1	0.99
M8E	4	1	0.99
M8F	4	1	0.99
M8G	4	1	0.99
M8H	4	1	0.99
M9A	1	1	0.99
M9B	1	1	0.99
M9C	2	1	0.99
M9D	4	1	0.99
M9E	4	1	0.99
M9F	4	1	0.97
M9G	4	1	0.97
M10B	4	1	0.99
M10C	4	1	0.99
M10D	4	1	0.99
M10F	4	1	0.99
M10G	4	1	0.99
M11J	2	2	0.99
M11B	3	2	0.99
M11D	2	2	0.99
M11E	2	2	0.99
M11F	2	2	0.99
M11G	2	2	0.99
M11H	2	2	0.99
M11I	2	2	0.99
M12B	11	2	0.99
M12C	11	2	0.99
M12D	12	2	0.99
M12E	12	2	0.99
M12F	12	2	0.99
M12G	13	2	0.99
M13A	9	3	0.99
M13B	9	3	0.99
M13C	9	3	0.98
M13D	10	3	0.97
M13E	9	3	0.98
M13F	12	3	0.96
M13G	9	3	0.97
* all tumors resulted exclusively in meningioma methylation class (threshold MC score > 0.3), which is the listed classifier score
